# Supplementary material for: Static Calibration of a New Three-Axis Fiber Bragg Grating-Based Optical Accelerometer
Source: Sensors (Basel). 2025 Jan 30;25(3):835. doi: 10.3390/s25030835 (PMC11820875; doi:10.3390/s25030835)
Supplement: Supplementary file 1 [file sensors-25-00835-s001.zip]

Archive with 11 entries (11 files):
- F10-Positios_Voltaje15nov2024_Sev_meas.txt
- F12-Noise_data.mat
- F2-Temperature Dependence.txt
- F3-Peaks_20240826180838.txt
- F4a-Peaks_20240813122330.txt
- F4b-Peaks_20240813123508.txt
- F5to7-Caract_est_for_art_X.txt
- F5to7-Caract_est_for_art_Y.txt
- F8-Caract_est_for_art_X_Volt_avg.txt
- F8-Caract_est_for_art_Y_Volt_avg.txt
- F9-Positions_Voltaje15nov2024.txt
