# Supplementary material for: Static Calibration of a New Three-Axis Fiber Bragg Grating-Based Optical Accelerometer
Source: Sensors (Basel). 2025 Jan 30;25(3):835. doi: 10.3390/s25030835 (PMC11820875; doi:10.3390/s25030835)
Supplement: Supplementary file 1 [file sensors-25-00835-s001.zip › F10-Positios_Voltaje15nov2024_Sev_meas.txt]

Theta	Phi	V_avg_X M1	V_avg_Y M1	V_avg_Z M1	V_avg_X M2	V_avg_Y M2	V_avg_Z M2	V_avg_X M3	V_avg_Y M3	V_avg_Z M3	V_avg_X M4	V_avg_Y M4	V_avg_Z M4	V_avg_X M5	V_avg_Y M5	V_avg_Z M5
0	-30	2264	3694.5	1947.5	2266.5	3691.00	1949.00	2263.50	3687.50	1948.00	2266.50	3687.00	1947.50	2265.50	3688.50	1949.00
0	-25	2266	3473.5	2051	2267.5	3472.50	2051.50	2266.00	3470.00	2050.50	2267.50	3470.00	2050.00	2266.50	3473.00	2049.50
0	-20	2268.5	3246	2131.5	2267.5	3245.00	2132.50	2265.00	3242.00	2131.50	2267.50	3243.00	2130.50	2265.00	3243.00	2129.50
0	-15	2268.5	3007.5	2192	2268.5	3008.00	2192.50	2267.50	3004.50	2192.00	2268.50	3003.00	2194.00	2267.00	3006.00	2192.50
0	-10	2268	2758.5	2231	2268	2760.50	2231.50	2268.00	2761.00	2231.00	2269.00	2759.50	2230.50	2269.00	2761.50	2231.00
0	-5	2268.5	2512.5	2250	2270	2507.50	2250.50	2268.50	2508.50	2250.00	2270.00	2509.50	2249.00	2270.00	2510.50	2250.00
0	0	2270.5	2256	2247.5	2270.5	2256.00	2247.50	2270.50	2256.00	2247.50	2270.50	2256.00	2247.50	2270.50	2256.00	2247.50
0	5	2271.5	2003.5	2225	2271.5	2004.00	2225.50	2270.50	2002.50	2225.00	2272.00	2004.50	2225.50	2272.50	2007.50	2226.00
0	10	2271.5	1756.5	2183.5	2273	1754.50	2183.50	2272.50	1752.00	2183.00	2273.50	1755.50	2183.50	2272.50	1754.50	2183.00
0	15	2272	1509.5	2121.5	2274	1510.50	2122.00	2274.00	1508.00	2121.50	2274.50	1508.00	2122.00	2273.50	1509.50	2122.00
0	20	2273	1271.5	2040.5	2275	1272.50	2041.50	2275.50	1270.00	2040.50	2275.50	1271.00	2041.50	2272.50	1273.00	2041.00
0	25	2273.5	1046.5	1942.5	2275.5	1047.00	1944.00	2275.50	1046.50	1943.50	2278.50	1046.50	1943.50	2272.50	1047.50	1944.50
0	30	2274.5	833	1828	2276	834.00	1829.00	2277.00	831.50	1827.50	2279.50	830.00	1828.00	2274.00	829.50	1826.50
-60	0	3800.00	2300	902.5	3800	2300.00	904.50	3800.00	2300.00	905.00	3800.00	2300.00	905.00	3800.00	2300.00	910.50
-55	0	3800.00	2300	1102	3800	2300.00	1101.50	3800.00	2300.00	1104.00	3800.00	2300.00	1100.50	3800.00	2300.00	1105.00
-50	0	3800.00	2300	1288.5	3800	2300.00	1290.00	3800.00	2300.00	1289.50	3800.00	2300.00	1289.50	3800.00	2300.00	1294.00
-45	0	3800.00	2300	1465	3800	2300.00	1464.50	3800.00	2300.00	1464.00	3800.00	2300.00	1464.00	3800.00	2300.00	1465.50
-40	0	3800.00	2300	1625	3800	2300.00	1624.00	3800.00	2300.00	1625.00	3800.00	2300.00	1623.50	3800.00	2300.00	1625.00
-35	0	3800.00	2300	1770	3800	2300.00	1769.50	3800.00	2300.00	1769.50	3800.00	2300.00	1767.50	3800.00	2300.00	1770.00
-30	0	3701	2264	1897.5	3701	2264.50	1896.00	3706.00	2265.50	1897.50	3707.50	2265.00	1894.50	3696.00	2264.50	1895.00
-25	0	3490	2265	2006	3490	2265.50	2004.50	3494.00	2266.50	2006.00	3495.00	2265.50	2002.50	3486.50	2265.00	2005.50
-20	0	3265	2264	2095	3270.5	2265.00	2095.00	3270.50	2266.00	2095.50	3271.00	2266.00	2093.50	3261.50	2265.50	2096.50
-15	0	3028.5	2264	2165	3029	2264.00	2163.00	3029.00	2265.50	2166.00	3031.50	2265.00	2163.00	3024.50	2264.50	2166.00
-10	0	2781.5	2262.5	2213	2787	2263.00	2213.00	2786.00	2263.00	2213.50	2783.50	2263.50	2211.50	2779.50	2262.50	2214.00
-5	0	2530	2259	2240.5	2532.5	2259.00	2240.50	2525.50	2260.50	2241.50	2529.00	2260.00	2238.00	2525.00	2259.50	2241.50
0	0	2270.5	2256	2247.5	2270.5	2256.00	2247.50	2270.50	2256.00	2247.50	2270.50	2256.00	2247.50	2270.50	2256.00	2247.50
5	0	2013	2247	2230.5	2013	2248.50	2233.50	2010.50	2249.50	2238.50	2012.00	2247.50	2234.50	2012.00	2248.50	2234.50
10	0	1757	2239.5	2196	1756	2241.00	2200.00	1753.50	2242.00	2204.00	1752.50	2241.00	2200.00	1752.50	2241.50	2199.50
15	0	1508	2232.5	2145	1505.5	2232.50	2144.00	1505.00	2233.50	2149.00	1500.50	2233.00	2145.50	1499.50	2232.50	2145.00
20	0	1258	2223.5	2069	1255	2224.00	2067.50	1254.00	2224.50	2072.00	1254.00	2223.50	2069.50	1249.50	2224.00	2068.00
25	0	1017.5	2213	1971.5	1019	2214.50	1972.50	1015.50	2216.00	1976.50	1012.50	2213.00	1972.00	1013.00	2214.50	1973.50
30	0	796.5	2203	1856.5	795	2203.00	1857.00	790.00	2204.00	1861.00	790.00	2202.00	1858.50	789.50	2203.50	1857.50
35	0	1100.00	2200	1723.5	1100	2200.00	1723.50	1100.00	2200.00	1727.50	1100.00	2200.00	1725.50	1100.00	2200.00	1722.50
40	0	1100.00	2200	1571.5	1100	2200.00	1572.50	1100.00	2200.00	1577.00	1100.00	2200.00	1573.00	1100.00	2200.00	1572.50
45	0	1100.00	2200	1403	1100	2200.00	1403.50	1100.00	2200.00	1410.00	1100.00	2200.00	1405.50	1100.00	2200.00	1404.50
50	0	1100.00	2200	1226	1100	2200.00	1224.00	1100.00	2200.00	1229.50	1100.00	2200.00	1225.50	1100.00	2200.00	1226.00
55	0	1100.00	2200	1034.5	1100	2200.00	1033.50	1100.00	2200.00	1040.00	1100.00	2200.00	1036.00	1100.00	2200.00	1035.00
60	0	1100.00	2200	831	1100	2200.00	830.00	1100.00	2200.00	842.50	1100.00	2200.00	837.50	1100.00	2200.00	835.00
