# Supplementary material for: Static Calibration of a New Three-Axis Fiber Bragg Grating-Based Optical Accelerometer
Source: Sensors (Basel). 2025 Jan 30;25(3):835. doi: 10.3390/s25030835 (PMC11820875; doi:10.3390/s25030835)
Supplement: Supplementary file 1 [file sensors-25-00835-s001.zip › F2-Temperature Dependence.txt]

Hora [hh:mm]	Temperatura [°C]	FBG_REF-1550 [nm]	FBG_X-1550 [nm]	FBG_Y-1550 [nm]	FBG_Z-1550 [nm]
14:18	24	0.159	0.2636	0.2754	0.2096
14:26	24	0.1594	0.2643	0.2762	0.2102
14:37	24.2	0.1611	0.2671	0.2791	0.2127
14:44	24.2	0.1628	0.27	0.2818	0.2152
15:00	24.5	0.1668	0.2769	0.2888	0.2217
15:08	24.8	0.1694	0.2813	0.2933	0.2257
15:17	25	0.1721	0.2861	0.2982	0.2303
15:21	25.1	0.1733	0.2883	0.3004	0.2322
15:44	25.2	0.1804	0.3004	0.3126	0.2438
15:51	25.8	0.1846	0.3085	0.3207	0.2507
16:04	26	0.1897	0.3171	0.3295	0.259
16:06	26.1	0.1903	0.3188	0.3311	0.2604
16:13	26.4	0.1942	0.3264	0.3386	0.2667
16:18	26.5	0.1973	0.333	0.3451	0.272
16:22	26.7	0.2001	0.3386	0.3508	0.2771
16:24	26.8	0.2007	0.3398	0.352	0.2781
16:27	26.8	0.2025	0.3433	0.3557	0.2814
16:32	27	0.2053	0.3487	0.3612	0.2862
16:40	27.3	0.2099	0.3586	0.371	0.2945
16:49	27.6	0.2158	0.371	0.3834	0.3045
16:51	27.7	0.2177	0.3755	0.3878	0.3076
16:53	27.9	0.2212	0.3848	0.3965	0.3177
17:09	29.1	0.2429	0.4321	0.4456	0.3536
17:14	29.4	0.2485	0.4431	0.4572	0.3627
17:21	29.9	0.255	0.4544	0.4696	0.3723
17:26	30.2	0.2598	0.4617	0.4779	0.378
17:28	30.3	0.2613	0.4637	0.4802	0.3794
17:32	30.6	0.2633	0.4663	0.4834	0.381
17:43	31	0.2678	0.4713	0.4899	0.3835
