# Supplementary material for: Static Calibration of a New Three-Axis Fiber Bragg Grating-Based Optical Accelerometer
Source: Sensors (Basel). 2025 Jan 30;25(3):835. doi: 10.3390/s25030835 (PMC11820875; doi:10.3390/s25030835)
Supplement: Supplementary file 1 [file sensors-25-00835-s001.zip › F3-Peaks_20240826180838.txt]

50

Culture: es-MX 
Date: 26/08/2024 18:08:38.18237

ENLIGHT Version: 1.18.8.0

Data Save Interval: 100
Timestamp Format: Full

Name: 
Description: 
Module Type: SM130
Mux Level: No Switch
HW Acquisition Rate: 1000 Hz
Wavelength Tracking: 400 pm / acquistion
Data Interleave: 1

IP Address: 10.0.0.126
      Port: 1852

IDN: sm130
Image ID: 2.0m
S/N: SIACYN

CH 1 Configuration:
	Distance Compensation Enabled: False
	Spectral Average Count: 1
	Gain (dB): 0.5 dB
	Noise Thresh.: 200

CH 2 Configuration:
	Distance Compensation Enabled: False
	Spectral Average Count: 1
	Gain (dB): -1.5 dB
	Noise Thresh.: 200

CH 3 Configuration:
	Distance Compensation Enabled: False
	Spectral Average Count: 1
	Gain (dB): -2.0 dB
	Noise Thresh.: 200

CH 4 Configuration:
	Distance Compensation Enabled: False
	Spectral Average Count: 1
	Gain (dB): -1.0 dB
	Noise Thresh.: 200

Timestamp	# CH 1	# CH 2	# CH 3	# CH 4
26/08/2024 18:08:38.19333	1	1	1	1	1550.26079	1550.33925	1550.34637	1550.34290
26/08/2024 18:08:38.29333	1	1	1	1	1550.26079	1550.33925	1550.34637	1550.34290
26/08/2024 18:08:38.39333	1	1	1	1	1550.26079	1550.33925	1550.34637	1550.34290
26/08/2024 18:08:38.49333	1	1	1	1	1550.26079	1550.33925	1550.34637	1550.34290
26/08/2024 18:08:38.59333	1	1	1	1	1550.26079	1550.33925	1550.34637	1550.34290
26/08/2024 18:08:38.69333	1	1	1	1	1550.26145	1550.34012	1550.34725	1550.34358
26/08/2024 18:08:38.79333	1	1	1	1	1550.26079	1550.33925	1550.34637	1550.34494
26/08/2024 18:08:38.89333	1	1	1	1	1550.26145	1550.34012	1550.34725	1550.34358
26/08/2024 18:08:38.99333	1	1	1	1	1550.26282	1550.34129	1550.34841	1550.34494
26/08/2024 18:08:39.09333	1	1	1	1	1550.26079	1550.33925	1550.34637	1550.34290
26/08/2024 18:08:39.19333	1	1	1	1	1550.26282	1550.33925	1550.34637	1550.34290
26/08/2024 18:08:39.29333	1	1	1	1	1550.26079	1550.33925	1550.34637	1550.34290
26/08/2024 18:08:39.39333	1	1	1	1	1550.26079	1550.33925	1550.34637	1550.34290
26/08/2024 18:08:39.49333	1	1	1	1	1550.26079	1550.33925	1550.34637	1550.34290
26/08/2024 18:08:39.59333	1	1	1	1	1550.26079	1550.33925	1550.34637	1550.34290
26/08/2024 18:08:39.69333	1	1	1	1	1550.26079	1550.33925	1550.34637	1550.34290
26/08/2024 18:08:39.79333	1	1	1	1	1550.26079	1550.33925	1550.34637	1550.34290
26/08/2024 18:08:39.89333	1	1	1	1	1550.26215	1550.34043	1550.34753	1550.34425
26/08/2024 18:08:39.99333	1	1	1	1	1550.26079	1550.33925	1550.34637	1550.34290
26/08/2024 18:08:40.09333	1	1	1	1	1550.26079	1550.33925	1550.34637	1550.34290
26/08/2024 18:08:40.19333	1	1	1	1	1550.26079	1550.33925	1550.34637	1550.34290
26/08/2024 18:08:40.29333	1	1	1	1	1550.26079	1550.33925	1550.34637	1550.34290
26/08/2024 18:08:40.39333	1	1	1	1	1550.26145	1550.34012	1550.34725	1550.34358
26/08/2024 18:08:40.49333	1	1	1	1	1550.26145	1550.34012	1550.34725	1550.34358
26/08/2024 18:08:40.59333	1	1	1	1	1550.26079	1550.33925	1550.34637	1550.34290
26/08/2024 18:08:40.69333	1	1	1	1	1550.26145	1550.34012	1550.34725	1550.34358
26/08/2024 18:08:40.79333	1	1	1	1	1550.25941	1550.33807	1550.34725	1550.34358
26/08/2024 18:08:40.89333	1	1	1	1	1550.26145	1550.34012	1550.34725	1550.34358
26/08/2024 18:08:40.99333	1	1	1	1	1550.26079	1550.33925	1550.34637	1550.34290
26/08/2024 18:08:41.09333	1	1	1	1	1550.26079	1550.33925	1550.34637	1550.34290
26/08/2024 18:08:41.19333	1	1	1	1	1550.26079	1550.33925	1550.34637	1550.34290
26/08/2024 18:08:41.29333	1	1	1	1	1550.26079	1550.33925	1550.34637	1550.34290
26/08/2024 18:08:41.39333	1	1	1	1	1550.26079	1550.33925	1550.34637	1550.34290
26/08/2024 18:08:41.49333	1	1	1	1	1550.26145	1550.34012	1550.34725	1550.34154
26/08/2024 18:08:41.59333	1	1	1	1	1550.26282	1550.33925	1550.34841	1550.34494
26/08/2024 18:08:41.69333	1	1	1	1	1550.26282	1550.34129	1550.34637	1550.34494
26/08/2024 18:08:41.79333	1	1	1	1	1550.26145	1550.34012	1550.34725	1550.34358
26/08/2024 18:08:41.89333	1	1	1	1	1550.26079	1550.33925	1550.34637	1550.34290
26/08/2024 18:08:41.99333	1	1	1	1	1550.26079	1550.33925	1550.34637	1550.34290
26/08/2024 18:08:42.09333	1	1	1	1	1550.26145	1550.34012	1550.34725	1550.34358
26/08/2024 18:08:42.19333	1	1	1	1	1550.26012	1550.34043	1550.34753	1550.34425
26/08/2024 18:08:42.29333	1	1	1	1	1550.26079	1550.33925	1550.34637	1550.34290
26/08/2024 18:08:42.39333	1	1	1	1	1550.26145	1550.34012	1550.34725	1550.34358
26/08/2024 18:08:42.49333	1	1	1	1	1550.26079	1550.33925	1550.34637	1550.34290
26/08/2024 18:08:42.59333	1	1	1	1	1550.26282	1550.33925	1550.34841	1550.34290
26/08/2024 18:08:42.69333	1	1	1	1	1550.26079	1550.33925	1550.34637	1550.34290
26/08/2024 18:08:42.79333	1	1	1	1	1550.26145	1550.34012	1550.34725	1550.34358
26/08/2024 18:08:42.89333	1	1	1	1	1550.26012	1550.33839	1550.34550	1550.34222
26/08/2024 18:08:42.99333	1	1	1	1	1550.26145	1550.34012	1550.34725	1550.34358
26/08/2024 18:08:43.09333	1	1	1	1	1550.26215	1550.34043	1550.34753	1550.34425
26/08/2024 18:08:43.19333	1	1	1	1	1550.26079	1550.33925	1550.34637	1550.34290
26/08/2024 18:08:43.29333	1	1	1	1	1550.26079	1550.34129	1550.34841	1550.34290
26/08/2024 18:08:43.39333	1	1	1	1	1550.26079	1550.33925	1550.34637	1550.34290
26/08/2024 18:08:43.49333	1	1	1	1	1550.26145	1550.34012	1550.34725	1550.34358
26/08/2024 18:08:43.59333	1	1	1	1	1550.26079	1550.33925	1550.34637	1550.34290
26/08/2024 18:08:43.69333	1	1	1	1	1550.26079	1550.33925	1550.34637	1550.34290
26/08/2024 18:08:43.79333	1	1	1	1	1550.26282	1550.33925	1550.34637	1550.34290
26/08/2024 18:08:43.89333	1	1	1	1	1550.26079	1550.33925	1550.34637	1550.34290
26/08/2024 18:08:43.99333	1	1	1	1	1550.26145	1550.34012	1550.34725	1550.34358
26/08/2024 18:08:44.09333	1	1	1	1	1550.26079	1550.34129	1550.34841	1550.34494
26/08/2024 18:08:44.19333	1	1	1	1	1550.26079	1550.33925	1550.34637	1550.34290
26/08/2024 18:08:44.29333	1	1	1	1	1550.26079	1550.33925	1550.34637	1550.34290
26/08/2024 18:08:44.39333	1	1	1	1	1550.26079	1550.34129	1550.34841	1550.34494
26/08/2024 18:08:44.49333	1	1	1	1	1550.25941	1550.33807	1550.34521	1550.34154
26/08/2024 18:08:44.59333	1	1	1	1	1550.26079	1550.34129	1550.34841	1550.34494
26/08/2024 18:08:44.69333	1	1	1	1	1550.26079	1550.33925	1550.34637	1550.34290
26/08/2024 18:08:44.79333	1	1	1	1	1550.26079	1550.34129	1550.34841	1550.34494
26/08/2024 18:08:44.89333	1	1	1	1	1550.26145	1550.34012	1550.34725	1550.34358
26/08/2024 18:08:44.99333	1	1	1	1	1550.25941	1550.33807	1550.34521	1550.34154
26/08/2024 18:08:45.09333	1	1	1	1	1550.26145	1550.34012	1550.34725	1550.34358
26/08/2024 18:08:45.19333	1	1	1	1	1550.26079	1550.33925	1550.34637	1550.34290
26/08/2024 18:08:45.29333	1	1	1	1	1550.26079	1550.33925	1550.34637	1550.34290
26/08/2024 18:08:45.39333	1	1	1	1	1550.26145	1550.34012	1550.34725	1550.34358
26/08/2024 18:08:45.49333	1	1	1	1	1550.25941	1550.34012	1550.34725	1550.34358
26/08/2024 18:08:45.59333	1	1	1	1	1550.26145	1550.34012	1550.34725	1550.34358
26/08/2024 18:08:45.69333	1	1	1	1	1550.26079	1550.33925	1550.34637	1550.34494
26/08/2024 18:08:45.79333	1	1	1	1	1550.26012	1550.34043	1550.34753	1550.34425
26/08/2024 18:08:45.89333	1	1	1	1	1550.26079	1550.33925	1550.34637	1550.34086
26/08/2024 18:08:45.99333	1	1	1	1	1550.25941	1550.33807	1550.34521	1550.34358
26/08/2024 18:08:46.09333	1	1	1	1	1550.26079	1550.33925	1550.34637	1550.34290
26/08/2024 18:08:46.19333	1	1	1	1	1550.26079	1550.33925	1550.34637	1550.34290
26/08/2024 18:08:46.29333	1	1	1	1	1550.26079	1550.33925	1550.34637	1550.34290
26/08/2024 18:08:46.39333	1	1	1	1	1550.26215	1550.34043	1550.34753	1550.34425
26/08/2024 18:08:46.49333	1	1	1	1	1550.26145	1550.34012	1550.34725	1550.34358
26/08/2024 18:08:46.59333	1	1	1	1	1550.26079	1550.33925	1550.34637	1550.34290
26/08/2024 18:08:46.69333	1	1	1	1	1550.26079	1550.34129	1550.34637	1550.34290
26/08/2024 18:08:46.79333	1	1	1	1	1550.26079	1550.33925	1550.34637	1550.34290
26/08/2024 18:08:46.89333	1	1	1	1	1550.26079	1550.33925	1550.34637	1550.34290
26/08/2024 18:08:46.99333	1	1	1	1	1550.26079	1550.34129	1550.34841	1550.34494
26/08/2024 18:08:47.09333	1	1	1	1	1550.26079	1550.33925	1550.34637	1550.34290
26/08/2024 18:08:47.19333	1	1	1	1	1550.26215	1550.34043	1550.34753	1550.34425
26/08/2024 18:08:47.29333	1	1	1	1	1550.26079	1550.33925	1550.34637	1550.34290
26/08/2024 18:08:47.39333	1	1	1	1	1550.26079	1550.33925	1550.34637	1550.34290
26/08/2024 18:08:47.49333	1	1	1	1	1550.26079	1550.34129	1550.34841	1550.34494
26/08/2024 18:08:47.59333	1	1	1	1	1550.26079	1550.33925	1550.34637	1550.34290
26/08/2024 18:08:47.69333	1	1	1	1	1550.26079	1550.33925	1550.34637	1550.34290
26/08/2024 18:08:47.79333	1	1	1	1	1550.26145	1550.34012	1550.34725	1550.34358
26/08/2024 18:08:47.89333	1	1	1	1	1550.26079	1550.33925	1550.34637	1550.34290
26/08/2024 18:08:47.99333	1	1	1	1	1550.26079	1550.33925	1550.34637	1550.34290
26/08/2024 18:08:48.09333	1	1	1	1	1550.26079	1550.33925	1550.34637	1550.34290
26/08/2024 18:08:48.19333	1	1	1	1	1550.26282	1550.34129	1550.34841	1550.34290
26/08/2024 18:08:48.29333	1	1	1	1	1550.26145	1550.34012	1550.34725	1550.34358
26/08/2024 18:08:48.39333	1	1	1	1	1550.26079	1550.33925	1550.34637	1550.34290
26/08/2024 18:08:48.49333	1	1	1	1	1550.26079	1550.33925	1550.34637	1550.34290
26/08/2024 18:08:48.59333	1	1	1	1	1550.26282	1550.33925	1550.34637	1550.34290
26/08/2024 18:08:48.69333	1	1	1	1	1550.26145	1550.34012	1550.34725	1550.34358
26/08/2024 18:08:48.79333	1	1	1	1	1550.26079	1550.33925	1550.34637	1550.34290
26/08/2024 18:08:48.89333	1	1	1	1	1550.26079	1550.33925	1550.34637	1550.34290
26/08/2024 18:08:48.99333	1	1	1	1	1550.26282	1550.33925	1550.34637	1550.34494
26/08/2024 18:08:49.09333	1	1	1	1	1550.26145	1550.34012	1550.34725	1550.34358
26/08/2024 18:08:49.19333	1	1	1	1	1550.26282	1550.34129	1550.34841	1550.34290
26/08/2024 18:08:49.29333	1	1	1	1	1550.26079	1550.33925	1550.34637	1550.34290
26/08/2024 18:08:49.39333	1	1	1	1	1550.26079	1550.33925	1550.34841	1550.34290
26/08/2024 18:08:49.49333	1	1	1	1	1550.26079	1550.33925	1550.34637	1550.34494
26/08/2024 18:08:49.59333	1	1	1	1	1550.26079	1550.34129	1550.34841	1550.34494
26/08/2024 18:08:49.69333	1	1	1	1	1550.26282	1550.34129	1550.34841	1550.34494
26/08/2024 18:08:49.79333	1	1	1	1	1550.26079	1550.33925	1550.34637	1550.34290
26/08/2024 18:08:49.89333	1	1	1	1	1550.26079	1550.33925	1550.34637	1550.34290
26/08/2024 18:08:49.99333	1	1	1	1	1550.26079	1550.33925	1550.34637	1550.34494
26/08/2024 18:08:50.09333	1	1	1	1	1550.26079	1550.33925	1550.34637	1550.34290
26/08/2024 18:08:50.19333	1	1	1	1	1550.26079	1550.33925	1550.34637	1550.34290
26/08/2024 18:08:50.29333	1	1	1	1	1550.26079	1550.33925	1550.34637	1550.34290
26/08/2024 18:08:50.39333	1	1	1	1	1550.26282	1550.34129	1550.34841	1550.34494
26/08/2024 18:08:50.49333	1	1	1	1	1550.26079	1550.33925	1550.34841	1550.34494
26/08/2024 18:08:50.59333	1	1	1	1	1550.26079	1550.33925	1550.34637	1550.34290
26/08/2024 18:08:50.69333	1	1	1	1	1550.26079	1550.33925	1550.34637	1550.34290
26/08/2024 18:08:50.79333	1	1	1	1	1550.26215	1550.34043	1550.34753	1550.34425
26/08/2024 18:08:50.89333	1	1	1	1	1550.26282	1550.34129	1550.34841	1550.34494
26/08/2024 18:08:50.99333	1	1	1	1	1550.26079	1550.33925	1550.34637	1550.34290
26/08/2024 18:08:51.09333	1	1	1	1	1550.26079	1550.33925	1550.34637	1550.34290
26/08/2024 18:08:51.19333	1	1	1	1	1550.26282	1550.33925	1550.34637	1550.34290
26/08/2024 18:08:51.29333	1	1	1	1	1550.26079	1550.33925	1550.34637	1550.34290
26/08/2024 18:08:51.39333	1	1	1	1	1550.26012	1550.34043	1550.34753	1550.34425
26/08/2024 18:08:51.49333	1	1	1	1	1550.26079	1550.33925	1550.34637	1550.34290
26/08/2024 18:08:51.59333	1	1	1	1	1550.26079	1550.33925	1550.34637	1550.34290
26/08/2024 18:08:51.69333	1	1	1	1	1550.26079	1550.33925	1550.34637	1550.34290
26/08/2024 18:08:51.79333	1	1	1	1	1550.25875	1550.33722	1550.34637	1550.34290
26/08/2024 18:08:51.89333	1	1	1	1	1550.26079	1550.33925	1550.34637	1550.34494
26/08/2024 18:08:51.99333	1	1	1	1	1550.25941	1550.33807	1550.34521	1550.34358
26/08/2024 18:08:52.09333	1	1	1	1	1550.26079	1550.34129	1550.34841	1550.34290
26/08/2024 18:08:52.19333	1	1	1	1	1550.26145	1550.34012	1550.34725	1550.34154
26/08/2024 18:08:52.29333	1	1	1	1	1550.26215	1550.34043	1550.34753	1550.34425
26/08/2024 18:08:52.39333	1	1	1	1	1550.26282	1550.34129	1550.34841	1550.34290
26/08/2024 18:08:52.49333	1	1	1	1	1550.26282	1550.34129	1550.34841	1550.34494
26/08/2024 18:08:52.59333	1	1	1	1	1550.26145	1550.34012	1550.34725	1550.34358
26/08/2024 18:08:52.69333	1	1	1	1	1550.26079	1550.33925	1550.34637	1550.34290
26/08/2024 18:08:52.79333	1	1	1	1	1550.26079	1550.33925	1550.34637	1550.34290
26/08/2024 18:08:52.89333	1	1	1	1	1550.25875	1550.33722	1550.34433	1550.34290
26/08/2024 18:08:52.99333	1	1	1	1	1550.26079	1550.33925	1550.34637	1550.34290
26/08/2024 18:08:53.09333	1	1	1	1	1550.25941	1550.33807	1550.34521	1550.34358
26/08/2024 18:08:53.19333	1	1	1	1	1550.26282	1550.34129	1550.34841	1550.34290
26/08/2024 18:08:53.29333	1	1	1	1	1550.26282	1550.34129	1550.34841	1550.34494
26/08/2024 18:08:53.39333	1	1	1	1	1550.26282	1550.34129	1550.34841	1550.34494
26/08/2024 18:08:53.49333	1	1	1	1	1550.26282	1550.34129	1550.34841	1550.34494
26/08/2024 18:08:53.59333	1	1	1	1	1550.26079	1550.33925	1550.34637	1550.34290
26/08/2024 18:08:53.69333	1	1	1	1	1550.26079	1550.33925	1550.34637	1550.34290
26/08/2024 18:08:53.79333	1	1	1	1	1550.26012	1550.34043	1550.34753	1550.34425
26/08/2024 18:08:53.89333	1	1	1	1	1550.26079	1550.33925	1550.34637	1550.34290
26/08/2024 18:08:53.99333	1	1	1	1	1550.26145	1550.34012	1550.34725	1550.34358
26/08/2024 18:08:54.09333	1	1	1	1	1550.26079	1550.33925	1550.34637	1550.34290
26/08/2024 18:08:54.19333	1	1	1	1	1550.26215	1550.34043	1550.34753	1550.34425
26/08/2024 18:08:54.29333	1	1	1	1	1550.26145	1550.34012	1550.34725	1550.34358
26/08/2024 18:08:54.39333	1	1	1	1	1550.26145	1550.34012	1550.34725	1550.34358
26/08/2024 18:08:54.49333	1	1	1	1	1550.26079	1550.33925	1550.34637	1550.34290
26/08/2024 18:08:54.59333	1	1	1	1	1550.26145	1550.34012	1550.34725	1550.34358
26/08/2024 18:08:54.69333	1	1	1	1	1550.26079	1550.33925	1550.34637	1550.34290
26/08/2024 18:08:54.79333	1	1	1	1	1550.26079	1550.33925	1550.34637	1550.34290
26/08/2024 18:08:54.89333	1	1	1	1	1550.26079	1550.33925	1550.34637	1550.34290
26/08/2024 18:08:54.99333	1	1	1	1	1550.26079	1550.33925	1550.34637	1550.34290
26/08/2024 18:08:55.09333	1	1	1	1	1550.26079	1550.33925	1550.34637	1550.34290
26/08/2024 18:08:55.19333	1	1	1	1	1550.26079	1550.33925	1550.34841	1550.34494
26/08/2024 18:08:55.29333	1	1	1	1	1550.26079	1550.33925	1550.34637	1550.34290
26/08/2024 18:08:55.39333	1	1	1	1	1550.26079	1550.33925	1550.34637	1550.34290
26/08/2024 18:08:55.49333	1	1	1	1	1550.26079	1550.34129	1550.34841	1550.34494
26/08/2024 18:08:55.59333	1	1	1	1	1550.26079	1550.33925	1550.34637	1550.34290
26/08/2024 18:08:55.69333	1	1	1	1	1550.26079	1550.33925	1550.34637	1550.34290
26/08/2024 18:08:55.79333	1	1	1	1	1550.26079	1550.33925	1550.34637	1550.34290
26/08/2024 18:08:55.89333	1	1	1	1	1550.26079	1550.33925	1550.34637	1550.34290
26/08/2024 18:08:55.99333	1	1	1	1	1550.26282	1550.34129	1550.34841	1550.34494
26/08/2024 18:08:56.09333	1	1	1	1	1550.26079	1550.33925	1550.34637	1550.34290
26/08/2024 18:08:56.19333	1	1	1	1	1550.26079	1550.33925	1550.34841	1550.34290
26/08/2024 18:08:56.29333	1	1	1	1	1550.26079	1550.33925	1550.34637	1550.34494
26/08/2024 18:08:56.39333	1	1	1	1	1550.26079	1550.34129	1550.34841	1550.34494
26/08/2024 18:08:56.49333	1	1	1	1	1550.26079	1550.33925	1550.34637	1550.34290
26/08/2024 18:08:56.59333	1	1	1	1	1550.26007	1550.33894	1550.34609	1550.34222
26/08/2024 18:08:56.69333	1	1	1	1	1550.26012	1550.34043	1550.34753	1550.34425
26/08/2024 18:08:56.79333	1	1	1	1	1550.26145	1550.34012	1550.34725	1550.34358
26/08/2024 18:08:56.89333	1	1	1	1	1550.26079	1550.33925	1550.34637	1550.34290
26/08/2024 18:08:56.99333	1	1	1	1	1550.26079	1550.34129	1550.34841	1550.34494
26/08/2024 18:08:57.09333	1	1	1	1	1550.26079	1550.33925	1550.34637	1550.34290
26/08/2024 18:08:57.19333	1	1	1	1	1550.26145	1550.34012	1550.34725	1550.34358
26/08/2024 18:08:57.29333	1	1	1	1	1550.26079	1550.33925	1550.34637	1550.34290
26/08/2024 18:08:57.39333	1	1	1	1	1550.26079	1550.33925	1550.34637	1550.34290
26/08/2024 18:08:57.49333	1	1	1	1	1550.26079	1550.33925	1550.34637	1550.34290
26/08/2024 18:08:57.59333	1	1	1	1	1550.26145	1550.34012	1550.34725	1550.34358
26/08/2024 18:08:57.69333	1	1	1	1	1550.26079	1550.33925	1550.34637	1550.34290
26/08/2024 18:08:57.79333	1	1	1	1	1550.26012	1550.34043	1550.34753	1550.34425
26/08/2024 18:08:57.89333	1	1	1	1	1550.26079	1550.33925	1550.34637	1550.34290
26/08/2024 18:08:57.99333	1	1	1	1	1550.26079	1550.33925	1550.34637	1550.34290
26/08/2024 18:08:58.09333	1	1	1	1	1550.26079	1550.33925	1550.34637	1550.34290
26/08/2024 18:08:58.19333	1	1	1	1	1550.26282	1550.34129	1550.34841	1550.34494
26/08/2024 18:08:58.29333	1	1	1	1	1550.26282	1550.34129	1550.34841	1550.34494
26/08/2024 18:08:58.39333	1	1	1	1	1550.26282	1550.34129	1550.34841	1550.34494
26/08/2024 18:08:58.49333	1	1	1	1	1550.26079	1550.33925	1550.34637	1550.34290
26/08/2024 18:08:58.59333	1	1	1	1	1550.26145	1550.34012	1550.34725	1550.34358
26/08/2024 18:08:58.69333	1	1	1	1	1550.26079	1550.33925	1550.34637	1550.34290
26/08/2024 18:08:58.79333	1	1	1	1	1550.26079	1550.33925	1550.34637	1550.34290
26/08/2024 18:08:58.89333	1	1	1	1	1550.26079	1550.33925	1550.34637	1550.34290
26/08/2024 18:08:58.99333	1	1	1	1	1550.26145	1550.34012	1550.34725	1550.34358
26/08/2024 18:08:59.09333	1	1	1	1	1550.26282	1550.34129	1550.34841	1550.34494
26/08/2024 18:08:59.19333	1	1	1	1	1550.26079	1550.33925	1550.34637	1550.34290
26/08/2024 18:08:59.29333	1	1	1	1	1550.26079	1550.33925	1550.34637	1550.34290
26/08/2024 18:08:59.39333	1	1	1	1	1550.26215	1550.33839	1550.34753	1550.34425
26/08/2024 18:08:59.49333	1	1	1	1	1550.26079	1550.33925	1550.34637	1550.34494
26/08/2024 18:08:59.59333	1	1	1	1	1550.26079	1550.33925	1550.34637	1550.34494
26/08/2024 18:08:59.69333	1	1	1	1	1550.26079	1550.33925	1550.34637	1550.34290
26/08/2024 18:08:59.79333	1	1	1	1	1550.26079	1550.33925	1550.34637	1550.34290
26/08/2024 18:08:59.89333	1	1	1	1	1550.26079	1550.33925	1550.34637	1550.34290
26/08/2024 18:08:59.99333	1	1	1	1	1550.26145	1550.34012	1550.34725	1550.34358
26/08/2024 18:09:00.09333	1	1	1	1	1550.26145	1550.34012	1550.34725	1550.34358
26/08/2024 18:09:00.19333	1	1	1	1	1550.26145	1550.34012	1550.34725	1550.34358
26/08/2024 18:09:00.29333	1	1	1	1	1550.26215	1550.34043	1550.34753	1550.34425
26/08/2024 18:09:00.39333	1	1	1	1	1550.26079	1550.33925	1550.34637	1550.34290
26/08/2024 18:09:00.49333	1	1	1	1	1550.26079	1550.34129	1550.34841	1550.34494
26/08/2024 18:09:00.59333	1	1	1	1	1550.26079	1550.33925	1550.34637	1550.34290
26/08/2024 18:09:00.69333	1	1	1	1	1550.26079	1550.33925	1550.34637	1550.34290
26/08/2024 18:09:00.79333	1	1	1	1	1550.26145	1550.34012	1550.34725	1550.34358
26/08/2024 18:09:00.89333	1	1	1	1	1550.26079	1550.34129	1550.34841	1550.34494
26/08/2024 18:09:00.99333	1	1	1	1	1550.26079	1550.33925	1550.34637	1550.34290
26/08/2024 18:09:01.09333	1	1	1	1	1550.26079	1550.33925	1550.34637	1550.34290
26/08/2024 18:09:01.19333	1	1	1	1	1550.26079	1550.33925	1550.34637	1550.34290
26/08/2024 18:09:01.29333	1	1	1	1	1550.26282	1550.33925	1550.34637	1550.34494
26/08/2024 18:09:01.39333	1	1	1	1	1550.26215	1550.33839	1550.34753	1550.34222
26/08/2024 18:09:01.49333	1	1	1	1	1550.26079	1550.33925	1550.34637	1550.34290
26/08/2024 18:09:01.59333	1	1	1	1	1550.26079	1550.33925	1550.34637	1550.34290
26/08/2024 18:09:01.69333	1	1	1	1	1550.26079	1550.34129	1550.34637	1550.34290
26/08/2024 18:09:01.79333	1	1	1	1	1550.26145	1550.34012	1550.34725	1550.34358
26/08/2024 18:09:01.89333	1	1	1	1	1550.26079	1550.34129	1550.34841	1550.34494
26/08/2024 18:09:01.99333	1	1	1	1	1550.26079	1550.33925	1550.34637	1550.34290
26/08/2024 18:09:02.09333	1	1	1	1	1550.26282	1550.34129	1550.34841	1550.34494
26/08/2024 18:09:02.19333	1	1	1	1	1550.26215	1550.34043	1550.34753	1550.34425
26/08/2024 18:09:02.29333	1	1	1	1	1550.26282	1550.34129	1550.34841	1550.34290
26/08/2024 18:09:02.39333	1	1	1	1	1550.26079	1550.33925	1550.34637	1550.34290
26/08/2024 18:09:02.49333	1	1	1	1	1550.26079	1550.33925	1550.34637	1550.34290
26/08/2024 18:09:02.59333	1	1	1	1	1550.26282	1550.33925	1550.34637	1550.34494
26/08/2024 18:09:02.69333	1	1	1	1	1550.26145	1550.34012	1550.34725	1550.34358
26/08/2024 18:09:02.79333	1	1	1	1	1550.26079	1550.33925	1550.34637	1550.34290
26/08/2024 18:09:02.89333	1	1	1	1	1550.26079	1550.34129	1550.34841	1550.34494
26/08/2024 18:09:02.99333	1	1	1	1	1550.26145	1550.34012	1550.34725	1550.34358
26/08/2024 18:09:03.09333	1	1	1	1	1550.26079	1550.33925	1550.34841	1550.34290
26/08/2024 18:09:03.19333	1	1	1	1	1550.26079	1550.34129	1550.34841	1550.34290
26/08/2024 18:09:03.29333	1	1	1	1	1550.26079	1550.34129	1550.34841	1550.34290
26/08/2024 18:09:03.39333	1	1	1	1	1550.26079	1550.33925	1550.34637	1550.34290
26/08/2024 18:09:03.49333	1	1	1	1	1550.26079	1550.34129	1550.34637	1550.34290
26/08/2024 18:09:03.59333	1	1	1	1	1550.26079	1550.33925	1550.34637	1550.34290
26/08/2024 18:09:03.69333	1	1	1	1	1550.26079	1550.33925	1550.34637	1550.34290
26/08/2024 18:09:03.79333	1	1	1	1	1550.26079	1550.33925	1550.34637	1550.34290
26/08/2024 18:09:03.89333	1	1	1	1	1550.26215	1550.34043	1550.34753	1550.34425
26/08/2024 18:09:03.99333	1	1	1	1	1550.26079	1550.33925	1550.34637	1550.34290
26/08/2024 18:09:04.09333	1	1	1	1	1550.25941	1550.33807	1550.34521	1550.34154
26/08/2024 18:09:04.19333	1	1	1	1	1550.26079	1550.33925	1550.34637	1550.34494
26/08/2024 18:09:04.29333	1	1	1	1	1550.26079	1550.34129	1550.34637	1550.34494
26/08/2024 18:09:04.39333	1	1	1	1	1550.26079	1550.33925	1550.34637	1550.34290
26/08/2024 18:09:04.49333	1	1	1	1	1550.26079	1550.33925	1550.34637	1550.34290
26/08/2024 18:09:04.59333	1	1	1	1	1550.26145	1550.34012	1550.34725	1550.34358
26/08/2024 18:09:04.69333	1	1	1	1	1550.26079	1550.33925	1550.34637	1550.34290
26/08/2024 18:09:04.79333	1	1	1	1	1550.26012	1550.33839	1550.34753	1550.34425
26/08/2024 18:09:04.89333	1	1	1	1	1550.26079	1550.33925	1550.34637	1550.34290
26/08/2024 18:09:04.99333	1	1	1	1	1550.26079	1550.33925	1550.34637	1550.34290
26/08/2024 18:09:05.09333	1	1	1	1	1550.26282	1550.34129	1550.34841	1550.34494
26/08/2024 18:09:05.19433	1	1	1	1	1550.26282	1550.33925	1550.34637	1550.34290
26/08/2024 18:09:05.29433	1	1	1	1	1550.26215	1550.34043	1550.34753	1550.34425
26/08/2024 18:09:05.39433	1	1	1	1	1550.26282	1550.33925	1550.34637	1550.34290
26/08/2024 18:09:05.49433	1	1	1	1	1550.26215	1550.34043	1550.34753	1550.34425
26/08/2024 18:09:05.59433	1	1	1	1	1550.26079	1550.34129	1550.34841	1550.34494
26/08/2024 18:09:05.69433	1	1	1	1	1550.26079	1550.33925	1550.34637	1550.34290
26/08/2024 18:09:05.79433	1	1	1	1	1550.26145	1550.33807	1550.34521	1550.34154
26/08/2024 18:09:05.89433	1	1	1	1	1550.26079	1550.33925	1550.34637	1550.34290
26/08/2024 18:09:05.99433	1	1	1	1	1550.26145	1550.34012	1550.34725	1550.34358
26/08/2024 18:09:06.09433	1	1	1	1	1550.26079	1550.33925	1550.34637	1550.34290
26/08/2024 18:09:06.19433	1	1	1	1	1550.26282	1550.34129	1550.34841	1550.34494
26/08/2024 18:09:06.29433	1	1	1	1	1550.26145	1550.34012	1550.34725	1550.34358
26/08/2024 18:09:06.39433	1	1	1	1	1550.26145	1550.34012	1550.34725	1550.34358
26/08/2024 18:09:06.49433	1	1	1	1	1550.26145	1550.33807	1550.34521	1550.34154
26/08/2024 18:09:06.59433	1	1	1	1	1550.26282	1550.34129	1550.34841	1550.34494
26/08/2024 18:09:06.69433	1	1	1	1	1550.26079	1550.33925	1550.34637	1550.34290
26/08/2024 18:09:06.79433	1	1	1	1	1550.26079	1550.34129	1550.34841	1550.34494
26/08/2024 18:09:06.89433	1	1	1	1	1550.26079	1550.34129	1550.34841	1550.34494
26/08/2024 18:09:06.99433	1	1	1	1	1550.25941	1550.34012	1550.34725	1550.34358
26/08/2024 18:09:07.09433	1	1	1	1	1550.26079	1550.33925	1550.34637	1550.34290
26/08/2024 18:09:07.19433	1	1	1	1	1550.26079	1550.33925	1550.34637	1550.34290
26/08/2024 18:09:07.29433	1	1	1	1	1550.26079	1550.33722	1550.34433	1550.34290
26/08/2024 18:09:07.39433	1	1	1	1	1550.26079	1550.33925	1550.34841	1550.34290
26/08/2024 18:09:07.49433	1	1	1	1	1550.26079	1550.33925	1550.34637	1550.34290
26/08/2024 18:09:07.59433	1	1	1	1	1550.26282	1550.34129	1550.34841	1550.34494
26/08/2024 18:09:07.69433	1	1	1	1	1550.26215	1550.34043	1550.34753	1550.34425
26/08/2024 18:09:07.79433	1	1	1	1	1550.26282	1550.33925	1550.34637	1550.34290
26/08/2024 18:09:07.89433	1	1	1	1	1550.26079	1550.33925	1550.34637	1550.34290
26/08/2024 18:09:07.99433	1	1	1	1	1550.26145	1550.34012	1550.34725	1550.34358
26/08/2024 18:09:08.09433	1	1	1	1	1550.26079	1550.33925	1550.34637	1550.34290
26/08/2024 18:09:08.19433	1	1	1	1	1550.26282	1550.33925	1550.34841	1550.34290
26/08/2024 18:09:08.29433	1	1	1	1	1550.26145	1550.34012	1550.34725	1550.34358
26/08/2024 18:09:08.39433	1	1	1	1	1550.26079	1550.33925	1550.34637	1550.34290
26/08/2024 18:09:08.49433	1	1	1	1	1550.26079	1550.33925	1550.34637	1550.34290
26/08/2024 18:09:08.59433	1	1	1	1	1550.26079	1550.33925	1550.34637	1550.34290
26/08/2024 18:09:08.69433	1	1	1	1	1550.26079	1550.33925	1550.34637	1550.34290
26/08/2024 18:09:08.79433	1	1	1	1	1550.26079	1550.33925	1550.34637	1550.34290
26/08/2024 18:09:08.89433	1	1	1	1	1550.26079	1550.33925	1550.34637	1550.34290
26/08/2024 18:09:08.99433	1	1	1	1	1550.26215	1550.34043	1550.34753	1550.34425
26/08/2024 18:09:09.09433	1	1	1	1	1550.26145	1550.34012	1550.34725	1550.34358
26/08/2024 18:09:09.19433	1	1	1	1	1550.26282	1550.34129	1550.34841	1550.34494
26/08/2024 18:09:09.29433	1	1	1	1	1550.26079	1550.34129	1550.34841	1550.34494
26/08/2024 18:09:09.39433	1	1	1	1	1550.26215	1550.34043	1550.34753	1550.34222
26/08/2024 18:09:09.49433	1	1	1	1	1550.26079	1550.34129	1550.34841	1550.34290
26/08/2024 18:09:09.59433	1	1	1	1	1550.26079	1550.33925	1550.34637	1550.34290
26/08/2024 18:09:09.69433	1	1	1	1	1550.26079	1550.33925	1550.34637	1550.34290
26/08/2024 18:09:09.79433	1	1	1	1	1550.26079	1550.33925	1550.34637	1550.34290
26/08/2024 18:09:09.89433	1	1	1	1	1550.26012	1550.33839	1550.34550	1550.34222
26/08/2024 18:09:09.99433	1	1	1	1	1550.26282	1550.34129	1550.34841	1550.34494
26/08/2024 18:09:10.09433	1	1	1	1	1550.26215	1550.34043	1550.34753	1550.34425
26/08/2024 18:09:10.19433	1	1	1	1	1550.26079	1550.33925	1550.34637	1550.34290
26/08/2024 18:09:10.29433	1	1	1	1	1550.26079	1550.34129	1550.34841	1550.34494
26/08/2024 18:09:10.39433	1	1	1	1	1550.26079	1550.33925	1550.34637	1550.34290
26/08/2024 18:09:10.49433	1	1	1	1	1550.26079	1550.34129	1550.34841	1550.34494
26/08/2024 18:09:10.59433	1	1	1	1	1550.26079	1550.33925	1550.34637	1550.34290
26/08/2024 18:09:10.69433	1	1	1	1	1550.26145	1550.34012	1550.34725	1550.34358
26/08/2024 18:09:10.79433	1	1	1	1	1550.26079	1550.33925	1550.34637	1550.34290
26/08/2024 18:09:10.89433	1	1	1	1	1550.26282	1550.34129	1550.34841	1550.34494
26/08/2024 18:09:10.99433	1	1	1	1	1550.26079	1550.33925	1550.34637	1550.34290
26/08/2024 18:09:11.09433	1	1	1	1	1550.26079	1550.34129	1550.34841	1550.34290
26/08/2024 18:09:11.19433	1	1	1	1	1550.26079	1550.34129	1550.34841	1550.34494
26/08/2024 18:09:11.29433	1	1	1	1	1550.26079	1550.33925	1550.34637	1550.34290
26/08/2024 18:09:11.39433	1	1	1	1	1550.26079	1550.33925	1550.34637	1550.34290
26/08/2024 18:09:11.49433	1	1	1	1	1550.26079	1550.34129	1550.34841	1550.34290
26/08/2024 18:09:11.59433	1	1	1	1	1550.26145	1550.34012	1550.34725	1550.34358
26/08/2024 18:09:11.69433	1	1	1	1	1550.26145	1550.34012	1550.34725	1550.34358
26/08/2024 18:09:11.79433	1	1	1	1	1550.26215	1550.34043	1550.34753	1550.34425
26/08/2024 18:09:11.89433	1	1	1	1	1550.26145	1550.34012	1550.34725	1550.34358
26/08/2024 18:09:11.99433	1	1	1	1	1550.26145	1550.34012	1550.34725	1550.34358
26/08/2024 18:09:12.09433	1	1	1	1	1550.26282	1550.34129	1550.34841	1550.34290
26/08/2024 18:09:12.19433	1	1	1	1	1550.26282	1550.34129	1550.34841	1550.34290
26/08/2024 18:09:12.29433	1	1	1	1	1550.26079	1550.33925	1550.34637	1550.34290
26/08/2024 18:09:12.39433	1	1	1	1	1550.26079	1550.34129	1550.34841	1550.34494
26/08/2024 18:09:12.49433	1	1	1	1	1550.26079	1550.33925	1550.34637	1550.34290
26/08/2024 18:09:12.59433	1	1	1	1	1550.26079	1550.33925	1550.34637	1550.34290
26/08/2024 18:09:12.69433	1	1	1	1	1550.26079	1550.33925	1550.34637	1550.34290
26/08/2024 18:09:12.79433	1	1	1	1	1550.26079	1550.34129	1550.34841	1550.34494
26/08/2024 18:09:12.89433	1	1	1	1	1550.26145	1550.34012	1550.34725	1550.34358
26/08/2024 18:09:12.99433	1	1	1	1	1550.26079	1550.33925	1550.34637	1550.34290
26/08/2024 18:09:13.09433	1	1	1	1	1550.26145	1550.34216	1550.34929	1550.34358
26/08/2024 18:09:13.19433	1	1	1	1	1550.26079	1550.34129	1550.34841	1550.34494
26/08/2024 18:09:13.29433	1	1	1	1	1550.26145	1550.34012	1550.34725	1550.34358
26/08/2024 18:09:13.39433	1	1	1	1	1550.26079	1550.34129	1550.34841	1550.34494
26/08/2024 18:09:13.49433	1	1	1	1	1550.26145	1550.34012	1550.34725	1550.34358
26/08/2024 18:09:13.59433	1	1	1	1	1550.26079	1550.33925	1550.34637	1550.34290
26/08/2024 18:09:13.69433	1	1	1	1	1550.26079	1550.33925	1550.34637	1550.34290
26/08/2024 18:09:13.79433	1	1	1	1	1550.26079	1550.33925	1550.34637	1550.34290
26/08/2024 18:09:13.89433	1	1	1	1	1550.26079	1550.33925	1550.34637	1550.34290
26/08/2024 18:09:13.99433	1	1	1	1	1550.26145	1550.34012	1550.34725	1550.34358
26/08/2024 18:09:14.09433	1	1	1	1	1550.26079	1550.33925	1550.34637	1550.34290
26/08/2024 18:09:14.19433	1	1	1	1	1550.26215	1550.34043	1550.34753	1550.34425
26/08/2024 18:09:14.29433	1	1	1	1	1550.26282	1550.34129	1550.34841	1550.34494
26/08/2024 18:09:14.39433	1	1	1	1	1550.26145	1550.34012	1550.34725	1550.34358
26/08/2024 18:09:14.49433	1	1	1	1	1550.26079	1550.33925	1550.34637	1550.34290
26/08/2024 18:09:14.59433	1	1	1	1	1550.26079	1550.33925	1550.34637	1550.34494
26/08/2024 18:09:14.69433	1	1	1	1	1550.26079	1550.34129	1550.34841	1550.34290
26/08/2024 18:09:14.79433	1	1	1	1	1550.26282	1550.34129	1550.34841	1550.34494
26/08/2024 18:09:14.89433	1	1	1	1	1550.26145	1550.34012	1550.34725	1550.34358
26/08/2024 18:09:14.99433	1	1	1	1	1550.26145	1550.34012	1550.34725	1550.34358
26/08/2024 18:09:15.09433	1	1	1	1	1550.26145	1550.33807	1550.34725	1550.34154
26/08/2024 18:09:15.19433	1	1	1	1	1550.26079	1550.33925	1550.34637	1550.34290
26/08/2024 18:09:15.29433	1	1	1	1	1550.25941	1550.34012	1550.34725	1550.34154
26/08/2024 18:09:15.39433	1	1	1	1	1550.26079	1550.33925	1550.34637	1550.34290
26/08/2024 18:09:15.49433	1	1	1	1	1550.26282	1550.34129	1550.34841	1550.34494
26/08/2024 18:09:15.59433	1	1	1	1	1550.26145	1550.33807	1550.34521	1550.34154
26/08/2024 18:09:15.69433	1	1	1	1	1550.26079	1550.33925	1550.34841	1550.34494
26/08/2024 18:09:15.79433	1	1	1	1	1550.26145	1550.34012	1550.34725	1550.34358
26/08/2024 18:09:15.89433	1	1	1	1	1550.26145	1550.33807	1550.34725	1550.34154
26/08/2024 18:09:15.99433	1	1	1	1	1550.26145	1550.34012	1550.34725	1550.34358
26/08/2024 18:09:16.09433	1	1	1	1	1550.26079	1550.33925	1550.34637	1550.34290
26/08/2024 18:09:16.19433	1	1	1	1	1550.26215	1550.34043	1550.34753	1550.34425
26/08/2024 18:09:16.29433	1	1	1	1	1550.26145	1550.34012	1550.34725	1550.34358
26/08/2024 18:09:16.39433	1	1	1	1	1550.26079	1550.33925	1550.34637	1550.34494
26/08/2024 18:09:16.49433	1	1	1	1	1550.26282	1550.33925	1550.34637	1550.34290
26/08/2024 18:09:16.59433	1	1	1	1	1550.26079	1550.33925	1550.34637	1550.34290
26/08/2024 18:09:16.69433	1	1	1	1	1550.26079	1550.33925	1550.34637	1550.34290
26/08/2024 18:09:16.79433	1	1	1	1	1550.26145	1550.34012	1550.34725	1550.34358
26/08/2024 18:09:16.89433	1	1	1	1	1550.26079	1550.33925	1550.34637	1550.34494
26/08/2024 18:09:16.99433	1	1	1	1	1550.26145	1550.33807	1550.34725	1550.34358
26/08/2024 18:09:17.09433	1	1	1	1	1550.26079	1550.33925	1550.34637	1550.34290
26/08/2024 18:09:17.19433	1	1	1	1	1550.26079	1550.33925	1550.34637	1550.34290
26/08/2024 18:09:17.29433	1	1	1	1	1550.26079	1550.33925	1550.34637	1550.34290
26/08/2024 18:09:17.39433	1	1	1	1	1550.26079	1550.33925	1550.34637	1550.34290
26/08/2024 18:09:17.49433	1	1	1	1	1550.26079	1550.33925	1550.34637	1550.34290
26/08/2024 18:09:17.59433	1	1	1	1	1550.26145	1550.34012	1550.34725	1550.34358
26/08/2024 18:09:17.69433	1	1	1	1	1550.26079	1550.34129	1550.34841	1550.34494
26/08/2024 18:09:17.79433	1	1	1	1	1550.26145	1550.34012	1550.34725	1550.34358
26/08/2024 18:09:17.89433	1	1	1	1	1550.26079	1550.33925	1550.34637	1550.34290
26/08/2024 18:09:17.99433	1	1	1	1	1550.26145	1550.34012	1550.34725	1550.34358
26/08/2024 18:09:18.09433	1	1	1	1	1550.26145	1550.33807	1550.34521	1550.34154
26/08/2024 18:09:18.19433	1	1	1	1	1550.26145	1550.34012	1550.34725	1550.34358
26/08/2024 18:09:18.29433	1	1	1	1	1550.26079	1550.33925	1550.34637	1550.34290
26/08/2024 18:09:18.39433	1	1	1	1	1550.26079	1550.33925	1550.34637	1550.34494
26/08/2024 18:09:18.49433	1	1	1	1	1550.26215	1550.34043	1550.34753	1550.34425
26/08/2024 18:09:18.59433	1	1	1	1	1550.26145	1550.34012	1550.34725	1550.34358
26/08/2024 18:09:18.69433	1	1	1	1	1550.26079	1550.33925	1550.34637	1550.34290
26/08/2024 18:09:18.79433	1	1	1	1	1550.26079	1550.33925	1550.34637	1550.34494
26/08/2024 18:09:18.89433	1	1	1	1	1550.26079	1550.33925	1550.34637	1550.34290
26/08/2024 18:09:18.99433	1	1	1	1	1550.26079	1550.33925	1550.34637	1550.34290
26/08/2024 18:09:19.09433	1	1	1	1	1550.26079	1550.33925	1550.34637	1550.34290
26/08/2024 18:09:19.19433	1	1	1	1	1550.26079	1550.34129	1550.34841	1550.34290
26/08/2024 18:09:19.29433	1	1	1	1	1550.26079	1550.33925	1550.34637	1550.34290
26/08/2024 18:09:19.39433	1	1	1	1	1550.26215	1550.34043	1550.34753	1550.34425
26/08/2024 18:09:19.49433	1	1	1	1	1550.26145	1550.34012	1550.34725	1550.34358
26/08/2024 18:09:19.59433	1	1	1	1	1550.26145	1550.34012	1550.34725	1550.34358
26/08/2024 18:09:19.69433	1	1	1	1	1550.26215	1550.34043	1550.34753	1550.34425
26/08/2024 18:09:19.79433	1	1	1	1	1550.26079	1550.34129	1550.34841	1550.34494
26/08/2024 18:09:19.89433	1	1	1	1	1550.26079	1550.33925	1550.34637	1550.34290
26/08/2024 18:09:19.99433	1	1	1	1	1550.26079	1550.33925	1550.34637	1550.34290
26/08/2024 18:09:20.09433	1	1	1	1	1550.26282	1550.34129	1550.34841	1550.34494
26/08/2024 18:09:20.19433	1	1	1	1	1550.26079	1550.34129	1550.34841	1550.34290
26/08/2024 18:09:20.29433	1	1	1	1	1550.26145	1550.34012	1550.34725	1550.34358
26/08/2024 18:09:20.39433	1	1	1	1	1550.26079	1550.33925	1550.34637	1550.34290
26/08/2024 18:09:20.49433	1	1	1	1	1550.26079	1550.33925	1550.34637	1550.34290
26/08/2024 18:09:20.59433	1	1	1	1	1550.26079	1550.33925	1550.34637	1550.34290
26/08/2024 18:09:20.69433	1	1	1	1	1550.26282	1550.34129	1550.34841	1550.34494
26/08/2024 18:09:20.79433	1	1	1	1	1550.26079	1550.33925	1550.34637	1550.34290
26/08/2024 18:09:20.89433	1	1	1	1	1550.26079	1550.33925	1550.34637	1550.34290
26/08/2024 18:09:20.99433	1	1	1	1	1550.26079	1550.33925	1550.34637	1550.34290
26/08/2024 18:09:21.09433	1	1	1	1	1550.26145	1550.34012	1550.34725	1550.34358
26/08/2024 18:09:21.19433	1	1	1	1	1550.26079	1550.33925	1550.34637	1550.34290
26/08/2024 18:09:21.29433	1	1	1	1	1550.26282	1550.34129	1550.34841	1550.34290
26/08/2024 18:09:21.39433	1	1	1	1	1550.26079	1550.33925	1550.34637	1550.34290
26/08/2024 18:09:21.49433	1	1	1	1	1550.26145	1550.34012	1550.34725	1550.34358
26/08/2024 18:09:21.59433	1	1	1	1	1550.26079	1550.33925	1550.34637	1550.34290
26/08/2024 18:09:21.69433	1	1	1	1	1550.26282	1550.34129	1550.34841	1550.34290
26/08/2024 18:09:21.79433	1	1	1	1	1550.26079	1550.33925	1550.34637	1550.34290
26/08/2024 18:09:21.89433	1	1	1	1	1550.26079	1550.33925	1550.34637	1550.34290
26/08/2024 18:09:21.99433	1	1	1	1	1550.26079	1550.33925	1550.34637	1550.34290
26/08/2024 18:09:22.09433	1	1	1	1	1550.26079	1550.34129	1550.34841	1550.34494
26/08/2024 18:09:22.19433	1	1	1	1	1550.26079	1550.33925	1550.34637	1550.34290
26/08/2024 18:09:22.29433	1	1	1	1	1550.26145	1550.34012	1550.34725	1550.34358
26/08/2024 18:09:22.39433	1	1	1	1	1550.26079	1550.33925	1550.34637	1550.34290
26/08/2024 18:09:22.49433	1	1	1	1	1550.26079	1550.33925	1550.34637	1550.34290
26/08/2024 18:09:22.59433	1	1	1	1	1550.26079	1550.33925	1550.34637	1550.34494
26/08/2024 18:09:22.69433	1	1	1	1	1550.26145	1550.34012	1550.34725	1550.34358
26/08/2024 18:09:22.79433	1	1	1	1	1550.26079	1550.33925	1550.34637	1550.34290
26/08/2024 18:09:22.89433	1	1	1	1	1550.26282	1550.34129	1550.34841	1550.34494
26/08/2024 18:09:22.99433	1	1	1	1	1550.26282	1550.34129	1550.34841	1550.34290
26/08/2024 18:09:23.09433	1	1	1	1	1550.26079	1550.33925	1550.34637	1550.34494
26/08/2024 18:09:23.19433	1	1	1	1	1550.26282	1550.34129	1550.34841	1550.34494
26/08/2024 18:09:23.29433	1	1	1	1	1550.26079	1550.33925	1550.34637	1550.34290
26/08/2024 18:09:23.39433	1	1	1	1	1550.26145	1550.34012	1550.34725	1550.34358
26/08/2024 18:09:23.49433	1	1	1	1	1550.26079	1550.33925	1550.34637	1550.34290
26/08/2024 18:09:23.59433	1	1	1	1	1550.26079	1550.33925	1550.34637	1550.34290
26/08/2024 18:09:23.69433	1	1	1	1	1550.26079	1550.33925	1550.34637	1550.34290
26/08/2024 18:09:23.79433	1	1	1	1	1550.26079	1550.33925	1550.34637	1550.34290
26/08/2024 18:09:23.89433	1	1	1	1	1550.26215	1550.34043	1550.34753	1550.34425
26/08/2024 18:09:23.99433	1	1	1	1	1550.26079	1550.33925	1550.34637	1550.34290
26/08/2024 18:09:24.09433	1	1	1	1	1550.26079	1550.34129	1550.34841	1550.34290
26/08/2024 18:09:24.19433	1	1	1	1	1550.26079	1550.33925	1550.34637	1550.34290
26/08/2024 18:09:24.29433	1	1	1	1	1550.26079	1550.33925	1550.34637	1550.34290
26/08/2024 18:09:24.39433	1	1	1	1	1550.26079	1550.34129	1550.34841	1550.34290
26/08/2024 18:09:24.49433	1	1	1	1	1550.26282	1550.34129	1550.34637	1550.34494
26/08/2024 18:09:24.59433	1	1	1	1	1550.26079	1550.34129	1550.34841	1550.34494
26/08/2024 18:09:24.69433	1	1	1	1	1550.26079	1550.33925	1550.34637	1550.34290
26/08/2024 18:09:24.79433	1	1	1	1	1550.26282	1550.33925	1550.34841	1550.34290
26/08/2024 18:09:24.89433	1	1	1	1	1550.26079	1550.33925	1550.34637	1550.34290
26/08/2024 18:09:24.99433	1	1	1	1	1550.26145	1550.34012	1550.34725	1550.34358
26/08/2024 18:09:25.09433	1	1	1	1	1550.26079	1550.33925	1550.34637	1550.34290
26/08/2024 18:09:25.19433	1	1	1	1	1550.26079	1550.34129	1550.34841	1550.34494
26/08/2024 18:09:25.29433	1	1	1	1	1550.26079	1550.33925	1550.34637	1550.34290
26/08/2024 18:09:25.39433	1	1	1	1	1550.26079	1550.34129	1550.34841	1550.34494
26/08/2024 18:09:25.49433	1	1	1	1	1550.26079	1550.33925	1550.34637	1550.34290
26/08/2024 18:09:25.59433	1	1	1	1	1550.26079	1550.34129	1550.34841	1550.34290
26/08/2024 18:09:25.69433	1	1	1	1	1550.26079	1550.33925	1550.34637	1550.34290
26/08/2024 18:09:25.79433	1	1	1	1	1550.26079	1550.33925	1550.34637	1550.34290
26/08/2024 18:09:25.89433	1	1	1	1	1550.26215	1550.34043	1550.34753	1550.34425
26/08/2024 18:09:25.99433	1	1	1	1	1550.26282	1550.33925	1550.34637	1550.34290
26/08/2024 18:09:26.09433	1	1	1	1	1550.26079	1550.33925	1550.34637	1550.34290
26/08/2024 18:09:26.19433	1	1	1	1	1550.26145	1550.33807	1550.34725	1550.34154
26/08/2024 18:09:26.29433	1	1	1	1	1550.26215	1550.34043	1550.34753	1550.34425
26/08/2024 18:09:26.39433	1	1	1	1	1550.26215	1550.34043	1550.34753	1550.34425
26/08/2024 18:09:26.49433	1	1	1	1	1550.26215	1550.34043	1550.34753	1550.34425
26/08/2024 18:09:26.59433	1	1	1	1	1550.26215	1550.34043	1550.34753	1550.34425
26/08/2024 18:09:26.69433	1	1	1	1	1550.26145	1550.33807	1550.34521	1550.34154
26/08/2024 18:09:26.79433	1	1	1	1	1550.26215	1550.34043	1550.34753	1550.34425
26/08/2024 18:09:26.89433	1	1	1	1	1550.26145	1550.34012	1550.34725	1550.34358
26/08/2024 18:09:26.99433	1	1	1	1	1550.26145	1550.33807	1550.34521	1550.34154
26/08/2024 18:09:27.09433	1	1	1	1	1550.26215	1550.34043	1550.34753	1550.34425
26/08/2024 18:09:27.19433	1	1	1	1	1550.26282	1550.34129	1550.34841	1550.34494
26/08/2024 18:09:27.29433	1	1	1	1	1550.26079	1550.33925	1550.34637	1550.34290
26/08/2024 18:09:27.39433	1	1	1	1	1550.26079	1550.34129	1550.34841	1550.34290
26/08/2024 18:09:27.49433	1	1	1	1	1550.26079	1550.33925	1550.34637	1550.34290
26/08/2024 18:09:27.59433	1	1	1	1	1550.26079	1550.33925	1550.34637	1550.34290
26/08/2024 18:09:27.69433	1	1	1	1	1550.26079	1550.33925	1550.34637	1550.34290
26/08/2024 18:09:27.79433	1	1	1	1	1550.26145	1550.34012	1550.34725	1550.34358
26/08/2024 18:09:27.89433	1	1	1	1	1550.26012	1550.34043	1550.34753	1550.34425
26/08/2024 18:09:27.99433	1	1	1	1	1550.26079	1550.33925	1550.34637	1550.34290
26/08/2024 18:09:28.09433	1	1	1	1	1550.26145	1550.33807	1550.34725	1550.34358
26/08/2024 18:09:28.19433	1	1	1	1	1550.26079	1550.33925	1550.34637	1550.34290
26/08/2024 18:09:28.29433	1	1	1	1	1550.26282	1550.34129	1550.34841	1550.34494
26/08/2024 18:09:28.39433	1	1	1	1	1550.26079	1550.33925	1550.34637	1550.34290
26/08/2024 18:09:28.49433	1	1	1	1	1550.26215	1550.34043	1550.34753	1550.34425
26/08/2024 18:09:28.59433	1	1	1	1	1550.26079	1550.33925	1550.34637	1550.34290
26/08/2024 18:09:28.69433	1	1	1	1	1550.26079	1550.33925	1550.34637	1550.34290
26/08/2024 18:09:28.79433	1	1	1	1	1550.26079	1550.34129	1550.34841	1550.34290
26/08/2024 18:09:28.89433	1	1	1	1	1550.26079	1550.33925	1550.34637	1550.34290
26/08/2024 18:09:28.99433	1	1	1	1	1550.26079	1550.34129	1550.34841	1550.34494
26/08/2024 18:09:29.09433	1	1	1	1	1550.26079	1550.33925	1550.34637	1550.34290
26/08/2024 18:09:29.19433	1	1	1	1	1550.26145	1550.33807	1550.34725	1550.34358
26/08/2024 18:09:29.29433	1	1	1	1	1550.26215	1550.34043	1550.34753	1550.34425
26/08/2024 18:09:29.39433	1	1	1	1	1550.26145	1550.34012	1550.34725	1550.34358
26/08/2024 18:09:29.49433	1	1	1	1	1550.26079	1550.33925	1550.34637	1550.34290
26/08/2024 18:09:29.59433	1	1	1	1	1550.26079	1550.33925	1550.34637	1550.34290
26/08/2024 18:09:29.69433	1	1	1	1	1550.26079	1550.33925	1550.34637	1550.34290
26/08/2024 18:09:29.79433	1	1	1	1	1550.26282	1550.34129	1550.34841	1550.34494
26/08/2024 18:09:29.89433	1	1	1	1	1550.26079	1550.33925	1550.34637	1550.34290
26/08/2024 18:09:29.99433	1	1	1	1	1550.26079	1550.33925	1550.34637	1550.34290
26/08/2024 18:09:30.09433	1	1	1	1	1550.26145	1550.34012	1550.34725	1550.34358
26/08/2024 18:09:30.19433	1	1	1	1	1550.26282	1550.34129	1550.34841	1550.34494
26/08/2024 18:09:30.29433	1	1	1	1	1550.26079	1550.33925	1550.34637	1550.34290
26/08/2024 18:09:30.39433	1	1	1	1	1550.26282	1550.34129	1550.34841	1550.34494
26/08/2024 18:09:30.49433	1	1	1	1	1550.26079	1550.33925	1550.34637	1550.34290
26/08/2024 18:09:30.59433	1	1	1	1	1550.26282	1550.34129	1550.34841	1550.34494
26/08/2024 18:09:30.69433	1	1	1	1	1550.26282	1550.33925	1550.34841	1550.34290
26/08/2024 18:09:30.79433	1	1	1	1	1550.26079	1550.33925	1550.34637	1550.34290
26/08/2024 18:09:30.89433	1	1	1	1	1550.26215	1550.34043	1550.34753	1550.34425
26/08/2024 18:09:30.99433	1	1	1	1	1550.25941	1550.34012	1550.34725	1550.34358
26/08/2024 18:09:31.09433	1	1	1	1	1550.26079	1550.33925	1550.34637	1550.34290
26/08/2024 18:09:31.19433	1	1	1	1	1550.26079	1550.33925	1550.34637	1550.34290
26/08/2024 18:09:31.29433	1	1	1	1	1550.26282	1550.33925	1550.34637	1550.34494
26/08/2024 18:09:31.39433	1	1	1	1	1550.26079	1550.33925	1550.34637	1550.34290
26/08/2024 18:09:31.49433	1	1	1	1	1550.26079	1550.33925	1550.34637	1550.34290
26/08/2024 18:09:31.59433	1	1	1	1	1550.26079	1550.34129	1550.34841	1550.34494
26/08/2024 18:09:31.69433	1	1	1	1	1550.26079	1550.33925	1550.34637	1550.34494
26/08/2024 18:09:31.79433	1	1	1	1	1550.26079	1550.33925	1550.34637	1550.34290
26/08/2024 18:09:31.89433	1	1	1	1	1550.26079	1550.33925	1550.34637	1550.34494
26/08/2024 18:09:31.99433	1	1	1	1	1550.26215	1550.34043	1550.34753	1550.34425
26/08/2024 18:09:32.09433	1	1	1	1	1550.26079	1550.33925	1550.34637	1550.34290
26/08/2024 18:09:32.19433	1	1	1	1	1550.26079	1550.33925	1550.34637	1550.34290
26/08/2024 18:09:32.29433	1	1	1	1	1550.25941	1550.33807	1550.34521	1550.34154
26/08/2024 18:09:32.39433	1	1	1	1	1550.26282	1550.34129	1550.34841	1550.34494
26/08/2024 18:09:32.49433	1	1	1	1	1550.26079	1550.33925	1550.34637	1550.34290
26/08/2024 18:09:32.59433	1	1	1	1	1550.26215	1550.34043	1550.34753	1550.34425
26/08/2024 18:09:32.69433	1	1	1	1	1550.26215	1550.34043	1550.34753	1550.34425
26/08/2024 18:09:32.79433	1	1	1	1	1550.26079	1550.33925	1550.34637	1550.34290
26/08/2024 18:09:32.89433	1	1	1	1	1550.26079	1550.33925	1550.34637	1550.34290
26/08/2024 18:09:32.99433	1	1	1	1	1550.26215	1550.34043	1550.34753	1550.34425
26/08/2024 18:09:33.09433	1	1	1	1	1550.26079	1550.33925	1550.34637	1550.34494
26/08/2024 18:09:33.19433	1	1	1	1	1550.26079	1550.33925	1550.34637	1550.34290
26/08/2024 18:09:33.29433	1	1	1	1	1550.26149	1550.33957	1550.34665	1550.34357
26/08/2024 18:09:33.39433	1	1	1	1	1550.26282	1550.34129	1550.34841	1550.34494
26/08/2024 18:09:33.49433	1	1	1	1	1550.26145	1550.33807	1550.34521	1550.34154
26/08/2024 18:09:33.59433	1	1	1	1	1550.26282	1550.34129	1550.34841	1550.34290
26/08/2024 18:09:33.69433	1	1	1	1	1550.26282	1550.34129	1550.34841	1550.34494
26/08/2024 18:09:33.79433	1	1	1	1	1550.26145	1550.34012	1550.34725	1550.34358
26/08/2024 18:09:33.89433	1	1	1	1	1550.26079	1550.33925	1550.34637	1550.34494
26/08/2024 18:09:33.99433	1	1	1	1	1550.26079	1550.33722	1550.34637	1550.34290
26/08/2024 18:09:34.09433	1	1	1	1	1550.26215	1550.34043	1550.34753	1550.34425
26/08/2024 18:09:34.19433	1	1	1	1	1550.26145	1550.34012	1550.34725	1550.34358
26/08/2024 18:09:34.29433	1	1	1	1	1550.26215	1550.34043	1550.34753	1550.34425
26/08/2024 18:09:34.39433	1	1	1	1	1550.26079	1550.33925	1550.34637	1550.34290
26/08/2024 18:09:34.49433	1	1	1	1	1550.26079	1550.33925	1550.34637	1550.34290
26/08/2024 18:09:34.59433	1	1	1	1	1550.26079	1550.33925	1550.34637	1550.34290
26/08/2024 18:09:34.69433	1	1	1	1	1550.26215	1550.34043	1550.34753	1550.34425
26/08/2024 18:09:34.79433	1	1	1	1	1550.26079	1550.34129	1550.34841	1550.34494
26/08/2024 18:09:34.89433	1	1	1	1	1550.26282	1550.34129	1550.34841	1550.34494
26/08/2024 18:09:34.99433	1	1	1	1	1550.26079	1550.33925	1550.34637	1550.34290
26/08/2024 18:09:35.09433	1	1	1	1	1550.26282	1550.34129	1550.34841	1550.34494
26/08/2024 18:09:35.19433	1	1	1	1	1550.26282	1550.34129	1550.34841	1550.34494
26/08/2024 18:09:35.29433	1	1	1	1	1550.26079	1550.33925	1550.34637	1550.34290
26/08/2024 18:09:35.39433	1	1	1	1	1550.26145	1550.34012	1550.34521	1550.34358
26/08/2024 18:09:35.49433	1	1	1	1	1550.26282	1550.34129	1550.34841	1550.34494
26/08/2024 18:09:35.59433	1	1	1	1	1550.26079	1550.34129	1550.34841	1550.34494
26/08/2024 18:09:35.69433	1	1	1	1	1550.26079	1550.34129	1550.34841	1550.34290
26/08/2024 18:09:35.79433	1	1	1	1	1550.26282	1550.33925	1550.34637	1550.34290
26/08/2024 18:09:35.89433	1	1	1	1	1550.26079	1550.33925	1550.34637	1550.34290
26/08/2024 18:09:35.99433	1	1	1	1	1550.26282	1550.33925	1550.34637	1550.34290
26/08/2024 18:09:36.09433	1	1	1	1	1550.26079	1550.33925	1550.34637	1550.34290
26/08/2024 18:09:36.19433	1	1	1	1	1550.26079	1550.33925	1550.34637	1550.34290
26/08/2024 18:09:36.29433	1	1	1	1	1550.26079	1550.33925	1550.34637	1550.34290
26/08/2024 18:09:36.39433	1	1	1	1	1550.26145	1550.34012	1550.34725	1550.34358
26/08/2024 18:09:36.49433	1	1	1	1	1550.26079	1550.33925	1550.34841	1550.34290
26/08/2024 18:09:36.59433	1	1	1	1	1550.26145	1550.34012	1550.34725	1550.34358
26/08/2024 18:09:36.69433	1	1	1	1	1550.26145	1550.34012	1550.34725	1550.34358
26/08/2024 18:09:36.79433	1	1	1	1	1550.26145	1550.34012	1550.34725	1550.34358
26/08/2024 18:09:36.89433	1	1	1	1	1550.26145	1550.34012	1550.34725	1550.34358
26/08/2024 18:09:36.99433	1	1	1	1	1550.26145	1550.34012	1550.34725	1550.34358
26/08/2024 18:09:37.09433	1	1	1	1	1550.26079	1550.33925	1550.34637	1550.34494
26/08/2024 18:09:37.19433	1	1	1	1	1550.26145	1550.34012	1550.34725	1550.34358
26/08/2024 18:09:37.29433	1	1	1	1	1550.26012	1550.33839	1550.34550	1550.34425
26/08/2024 18:09:37.39433	1	1	1	1	1550.26079	1550.33925	1550.34637	1550.34290
26/08/2024 18:09:37.49433	1	1	1	1	1550.26145	1550.34012	1550.34725	1550.34358
26/08/2024 18:09:37.59433	1	1	1	1	1550.26215	1550.34043	1550.34753	1550.34425
26/08/2024 18:09:37.69433	1	1	1	1	1550.26282	1550.33925	1550.34637	1550.34494
26/08/2024 18:09:37.79433	1	1	1	1	1550.26079	1550.33925	1550.34637	1550.34290
26/08/2024 18:09:37.89433	1	1	1	1	1550.26079	1550.33925	1550.34637	1550.34290
26/08/2024 18:09:37.99433	1	1	1	1	1550.26079	1550.34129	1550.34841	1550.34494
26/08/2024 18:09:38.09433	1	1	1	1	1550.25941	1550.33807	1550.34521	1550.34154
26/08/2024 18:09:38.19433	1	1	1	1	1550.26282	1550.33925	1550.34841	1550.34494
26/08/2024 18:09:38.29433	1	1	1	1	1550.26079	1550.33925	1550.34637	1550.34290
26/08/2024 18:09:38.39433	1	1	1	1	1550.26145	1550.34012	1550.34725	1550.34358
26/08/2024 18:09:38.49433	1	1	1	1	1550.26079	1550.33925	1550.34637	1550.34494
26/08/2024 18:09:38.59433	1	1	1	1	1550.26145	1550.34012	1550.34725	1550.34358
26/08/2024 18:09:38.69433	1	1	1	1	1550.26079	1550.34129	1550.34841	1550.34290
26/08/2024 18:09:38.79433	1	1	1	1	1550.26145	1550.34012	1550.34725	1550.34358
26/08/2024 18:09:38.89433	1	1	1	1	1550.26007	1550.33894	1550.34609	1550.34222
26/08/2024 18:09:38.99433	1	1	1	1	1550.26145	1550.34012	1550.34725	1550.34358
26/08/2024 18:09:39.09433	1	1	1	1	1550.26145	1550.34012	1550.34725	1550.34358
26/08/2024 18:09:39.19433	1	1	1	1	1550.26079	1550.33925	1550.34637	1550.34290
26/08/2024 18:09:39.29433	1	1	1	1	1550.26079	1550.33925	1550.34637	1550.34290
26/08/2024 18:09:39.39433	1	1	1	1	1550.26145	1550.34012	1550.34725	1550.34358
26/08/2024 18:09:39.49433	1	1	1	1	1550.26282	1550.34129	1550.34841	1550.34494
26/08/2024 18:09:39.59433	1	1	1	1	1550.26282	1550.34129	1550.34841	1550.34494
26/08/2024 18:09:39.69433	1	1	1	1	1550.26145	1550.34012	1550.34725	1550.34358
26/08/2024 18:09:39.79433	1	1	1	1	1550.26079	1550.33925	1550.34637	1550.34290
26/08/2024 18:09:39.89433	1	1	1	1	1550.26079	1550.33925	1550.34637	1550.34290
26/08/2024 18:09:39.99433	1	1	1	1	1550.26079	1550.33925	1550.34637	1550.34494
26/08/2024 18:09:40.09433	1	1	1	1	1550.26079	1550.33925	1550.34637	1550.34290
26/08/2024 18:09:40.19433	1	1	1	1	1550.26079	1550.33925	1550.34637	1550.34290
26/08/2024 18:09:40.29433	1	1	1	1	1550.26079	1550.33925	1550.34637	1550.34290
26/08/2024 18:09:40.39433	1	1	1	1	1550.26282	1550.34129	1550.34841	1550.34290
26/08/2024 18:09:40.49433	1	1	1	1	1550.26079	1550.33925	1550.34637	1550.34290
26/08/2024 18:09:40.59433	1	1	1	1	1550.26282	1550.34129	1550.34841	1550.34494
26/08/2024 18:09:40.69433	1	1	1	1	1550.26079	1550.34129	1550.34841	1550.34494
26/08/2024 18:09:40.79433	1	1	1	1	1550.26079	1550.33925	1550.34637	1550.34290
26/08/2024 18:09:40.89433	1	1	1	1	1550.26079	1550.33925	1550.34637	1550.34290
26/08/2024 18:09:40.99433	1	1	1	1	1550.26282	1550.34129	1550.34841	1550.34290
26/08/2024 18:09:41.09433	1	1	1	1	1550.26282	1550.34129	1550.34841	1550.34494
26/08/2024 18:09:41.19433	1	1	1	1	1550.26012	1550.33839	1550.34550	1550.34222
26/08/2024 18:09:41.29433	1	1	1	1	1550.26282	1550.34129	1550.34841	1550.34494
26/08/2024 18:09:41.39433	1	1	1	1	1550.26282	1550.33925	1550.34637	1550.34290
26/08/2024 18:09:41.49433	1	1	1	1	1550.26079	1550.33925	1550.34637	1550.34290
26/08/2024 18:09:41.59433	1	1	1	1	1550.26215	1550.34043	1550.34753	1550.34425
26/08/2024 18:09:41.69433	1	1	1	1	1550.26079	1550.34129	1550.34841	1550.34494
26/08/2024 18:09:41.79433	1	1	1	1	1550.26079	1550.33925	1550.34637	1550.34290
26/08/2024 18:09:41.89433	1	1	1	1	1550.26079	1550.33925	1550.34637	1550.34290
26/08/2024 18:09:41.99433	1	1	1	1	1550.26282	1550.33925	1550.34637	1550.34290
26/08/2024 18:09:42.09433	1	1	1	1	1550.26079	1550.33925	1550.34637	1550.34290
26/08/2024 18:09:42.19433	1	1	1	1	1550.26079	1550.33925	1550.34637	1550.34290
26/08/2024 18:09:42.29433	1	1	1	1	1550.26079	1550.33925	1550.34637	1550.34290
26/08/2024 18:09:42.39433	1	1	1	1	1550.26282	1550.34129	1550.34841	1550.34494
26/08/2024 18:09:42.49433	1	1	1	1	1550.26079	1550.33925	1550.34637	1550.34290
26/08/2024 18:09:42.59433	1	1	1	1	1550.26079	1550.33925	1550.34637	1550.34290
26/08/2024 18:09:42.69433	1	1	1	1	1550.26079	1550.33925	1550.34637	1550.34290
26/08/2024 18:09:42.79433	1	1	1	1	1550.26145	1550.34012	1550.34725	1550.34358
26/08/2024 18:09:42.89433	1	1	1	1	1550.26079	1550.34129	1550.34637	1550.34494
26/08/2024 18:09:42.99433	1	1	1	1	1550.26282	1550.34129	1550.34841	1550.34494
26/08/2024 18:09:43.09433	1	1	1	1	1550.26282	1550.34129	1550.34841	1550.34494
26/08/2024 18:09:43.19433	1	1	1	1	1550.26282	1550.34129	1550.34841	1550.34494
26/08/2024 18:09:43.29433	1	1	1	1	1550.26282	1550.34129	1550.34841	1550.34494
26/08/2024 18:09:43.39433	1	1	1	1	1550.26145	1550.33807	1550.34521	1550.34154
26/08/2024 18:09:43.49433	1	1	1	1	1550.26079	1550.33925	1550.34637	1550.34290
26/08/2024 18:09:43.59433	1	1	1	1	1550.26145	1550.34012	1550.34725	1550.34358
26/08/2024 18:09:43.69433	1	1	1	1	1550.26079	1550.33925	1550.34841	1550.34290
26/08/2024 18:09:43.79433	1	1	1	1	1550.26079	1550.33925	1550.34637	1550.34290
26/08/2024 18:09:43.89433	1	1	1	1	1550.26145	1550.34012	1550.34725	1550.34358
26/08/2024 18:09:43.99433	1	1	1	1	1550.26079	1550.33925	1550.34637	1550.34290
26/08/2024 18:09:44.09433	1	1	1	1	1550.26282	1550.34129	1550.34841	1550.34494
26/08/2024 18:09:44.19433	1	1	1	1	1550.26079	1550.33925	1550.34841	1550.34290
26/08/2024 18:09:44.29433	1	1	1	1	1550.26282	1550.34129	1550.34841	1550.34494
26/08/2024 18:09:44.39433	1	1	1	1	1550.26079	1550.34129	1550.34841	1550.34494
26/08/2024 18:09:44.49433	1	1	1	1	1550.26145	1550.34012	1550.34725	1550.34358
26/08/2024 18:09:44.59433	1	1	1	1	1550.26079	1550.34129	1550.34841	1550.34494
26/08/2024 18:09:44.69433	1	1	1	1	1550.26079	1550.34129	1550.34841	1550.34494
26/08/2024 18:09:44.79433	1	1	1	1	1550.26079	1550.33925	1550.34637	1550.34290
26/08/2024 18:09:44.89433	1	1	1	1	1550.26079	1550.33925	1550.34637	1550.34290
26/08/2024 18:09:44.99433	1	1	1	1	1550.26079	1550.33925	1550.34637	1550.34290
26/08/2024 18:09:45.09433	1	1	1	1	1550.26282	1550.34129	1550.34841	1550.34494
26/08/2024 18:09:45.19433	1	1	1	1	1550.26145	1550.34012	1550.34725	1550.34358
26/08/2024 18:09:45.29433	1	1	1	1	1550.26282	1550.34129	1550.34841	1550.34290
26/08/2024 18:09:45.39433	1	1	1	1	1550.26145	1550.34012	1550.34725	1550.34358
26/08/2024 18:09:45.49433	1	1	1	1	1550.26079	1550.33925	1550.34637	1550.34290
26/08/2024 18:09:45.59433	1	1	1	1	1550.26282	1550.34129	1550.34841	1550.34494
26/08/2024 18:09:45.69433	1	1	1	1	1550.26282	1550.33925	1550.34637	1550.34290
26/08/2024 18:09:45.79433	1	1	1	1	1550.26145	1550.34012	1550.34725	1550.34358
26/08/2024 18:09:45.89433	1	1	1	1	1550.26145	1550.34012	1550.34725	1550.34358
26/08/2024 18:09:45.99433	1	1	1	1	1550.26145	1550.33807	1550.34521	1550.34154
26/08/2024 18:09:46.09433	1	1	1	1	1550.26282	1550.33925	1550.34841	1550.34290
26/08/2024 18:09:46.19433	1	1	1	1	1550.26079	1550.33925	1550.34637	1550.34290
26/08/2024 18:09:46.29433	1	1	1	1	1550.26145	1550.34216	1550.34929	1550.34358
26/08/2024 18:09:46.39433	1	1	1	1	1550.26282	1550.34129	1550.34841	1550.34494
26/08/2024 18:09:46.49433	1	1	1	1	1550.26079	1550.33925	1550.34841	1550.34494
26/08/2024 18:09:46.59433	1	1	1	1	1550.26145	1550.34012	1550.34725	1550.34358
26/08/2024 18:09:46.69433	1	1	1	1	1550.26079	1550.33925	1550.34637	1550.34290
26/08/2024 18:09:46.79433	1	1	1	1	1550.26215	1550.34043	1550.34753	1550.34425
26/08/2024 18:09:46.89433	1	1	1	1	1550.26012	1550.33839	1550.34753	1550.34222
26/08/2024 18:09:46.99433	1	1	1	1	1550.26145	1550.34012	1550.34725	1550.34358
26/08/2024 18:09:47.09433	1	1	1	1	1550.26145	1550.34012	1550.34725	1550.34358
26/08/2024 18:09:47.19433	1	1	1	1	1550.26079	1550.33925	1550.34637	1550.34290
26/08/2024 18:09:47.29433	1	1	1	1	1550.26079	1550.33925	1550.34637	1550.34290
26/08/2024 18:09:47.39433	1	1	1	1	1550.26079	1550.33925	1550.34637	1550.34290
26/08/2024 18:09:47.49433	1	1	1	1	1550.26079	1550.33925	1550.34637	1550.34290
26/08/2024 18:09:47.59433	1	1	1	1	1550.26079	1550.33925	1550.34637	1550.34290
26/08/2024 18:09:47.69433	1	1	1	1	1550.26282	1550.34129	1550.34841	1550.34494
26/08/2024 18:09:47.79433	1	1	1	1	1550.26145	1550.34012	1550.34725	1550.34358
26/08/2024 18:09:47.89433	1	1	1	1	1550.26079	1550.33925	1550.34637	1550.34290
26/08/2024 18:09:47.99433	1	1	1	1	1550.26282	1550.34129	1550.34841	1550.34494
26/08/2024 18:09:48.09433	1	1	1	1	1550.26079	1550.33925	1550.34637	1550.34290
26/08/2024 18:09:48.19433	1	1	1	1	1550.26282	1550.34129	1550.34841	1550.34494
26/08/2024 18:09:48.29433	1	1	1	1	1550.26079	1550.33925	1550.34637	1550.34290
26/08/2024 18:09:48.39433	1	1	1	1	1550.26215	1550.34043	1550.34753	1550.34425
26/08/2024 18:09:48.49433	1	1	1	1	1550.26282	1550.33925	1550.34637	1550.34290
26/08/2024 18:09:48.59433	1	1	1	1	1550.26079	1550.33925	1550.34637	1550.34290
26/08/2024 18:09:48.69433	1	1	1	1	1550.26079	1550.33925	1550.34637	1550.34290
26/08/2024 18:09:48.79433	1	1	1	1	1550.26012	1550.34043	1550.34753	1550.34425
26/08/2024 18:09:48.89433	1	1	1	1	1550.26079	1550.33925	1550.34637	1550.34290
26/08/2024 18:09:48.99433	1	1	1	1	1550.26079	1550.33925	1550.34637	1550.34290
26/08/2024 18:09:49.09433	1	1	1	1	1550.26145	1550.34012	1550.34725	1550.34358
26/08/2024 18:09:49.19433	1	1	1	1	1550.26282	1550.34129	1550.34841	1550.34494
26/08/2024 18:09:49.29433	1	1	1	1	1550.26282	1550.34129	1550.34841	1550.34290
26/08/2024 18:09:49.39433	1	1	1	1	1550.26079	1550.33925	1550.34637	1550.34290
26/08/2024 18:09:49.49433	1	1	1	1	1550.26079	1550.33925	1550.34637	1550.34290
26/08/2024 18:09:49.59433	1	1	1	1	1550.26079	1550.33925	1550.34637	1550.34290
26/08/2024 18:09:49.69433	1	1	1	1	1550.26145	1550.34012	1550.34725	1550.34358
26/08/2024 18:09:49.79433	1	1	1	1	1550.26079	1550.33925	1550.34637	1550.34290
26/08/2024 18:09:49.89433	1	1	1	1	1550.26079	1550.33925	1550.34637	1550.34290
26/08/2024 18:09:49.99433	1	1	1	1	1550.26079	1550.33925	1550.34637	1550.34290
26/08/2024 18:09:50.09433	1	1	1	1	1550.26145	1550.34012	1550.34725	1550.34358
26/08/2024 18:09:50.19433	1	1	1	1	1550.26282	1550.34129	1550.34841	1550.34494
26/08/2024 18:09:50.29433	1	1	1	1	1550.26079	1550.34129	1550.34841	1550.34290
26/08/2024 18:09:50.39433	1	1	1	1	1550.26079	1550.33925	1550.34637	1550.34290
26/08/2024 18:09:50.49433	1	1	1	1	1550.26145	1550.34012	1550.34725	1550.34358
26/08/2024 18:09:50.59433	1	1	1	1	1550.26079	1550.33925	1550.34637	1550.34290
26/08/2024 18:09:50.69433	1	1	1	1	1550.26079	1550.33925	1550.34637	1550.34290
26/08/2024 18:09:50.79433	1	1	1	1	1550.26079	1550.33925	1550.34637	1550.34290
26/08/2024 18:09:50.89433	1	1	1	1	1550.26145	1550.34012	1550.34725	1550.34358
26/08/2024 18:09:50.99433	1	1	1	1	1550.26079	1550.33925	1550.34637	1550.34290
26/08/2024 18:09:51.09433	1	1	1	1	1550.26145	1550.34012	1550.34725	1550.34358
26/08/2024 18:09:51.19433	1	1	1	1	1550.26079	1550.33925	1550.34637	1550.34290
26/08/2024 18:09:51.29433	1	1	1	1	1550.26079	1550.33925	1550.34637	1550.34290
26/08/2024 18:09:51.39433	1	1	1	1	1550.26282	1550.34129	1550.34841	1550.34494
26/08/2024 18:09:51.49433	1	1	1	1	1550.25941	1550.34012	1550.34725	1550.34358
26/08/2024 18:09:51.59433	1	1	1	1	1550.26215	1550.34043	1550.34753	1550.34425
26/08/2024 18:09:51.69433	1	1	1	1	1550.26079	1550.33925	1550.34637	1550.34290
26/08/2024 18:09:51.79433	1	1	1	1	1550.26145	1550.34012	1550.34725	1550.34358
26/08/2024 18:09:51.89433	1	1	1	1	1550.26079	1550.33722	1550.34637	1550.34086
26/08/2024 18:09:51.99433	1	1	1	1	1550.26079	1550.33925	1550.34637	1550.34290
26/08/2024 18:09:52.09433	1	1	1	1	1550.26282	1550.33925	1550.34637	1550.34494
26/08/2024 18:09:52.19433	1	1	1	1	1550.26079	1550.33925	1550.34637	1550.34290
26/08/2024 18:09:52.29433	1	1	1	1	1550.26079	1550.33925	1550.34637	1550.34494
26/08/2024 18:09:52.39433	1	1	1	1	1550.26215	1550.34043	1550.34753	1550.34425
26/08/2024 18:09:52.49433	1	1	1	1	1550.26079	1550.33925	1550.34637	1550.34494
26/08/2024 18:09:52.59433	1	1	1	1	1550.26079	1550.33925	1550.34637	1550.34290
26/08/2024 18:09:52.69433	1	1	1	1	1550.26079	1550.33925	1550.34637	1550.34290
26/08/2024 18:09:52.79433	1	1	1	1	1550.26145	1550.34012	1550.34725	1550.34358
26/08/2024 18:09:52.89433	1	1	1	1	1550.26079	1550.33925	1550.34637	1550.34290
26/08/2024 18:09:52.99433	1	1	1	1	1550.26079	1550.33925	1550.34637	1550.34290
26/08/2024 18:09:53.09433	1	1	1	1	1550.26079	1550.33925	1550.34637	1550.34290
26/08/2024 18:09:53.19433	1	1	1	1	1550.26079	1550.33925	1550.34637	1550.34290
26/08/2024 18:09:53.29433	1	1	1	1	1550.26145	1550.34012	1550.34725	1550.34358
26/08/2024 18:09:53.39433	1	1	1	1	1550.26282	1550.33925	1550.34637	1550.34290
26/08/2024 18:09:53.49433	1	1	1	1	1550.26012	1550.34043	1550.34753	1550.34425
26/08/2024 18:09:53.59433	1	1	1	1	1550.26145	1550.34012	1550.34725	1550.34358
26/08/2024 18:09:53.69433	1	1	1	1	1550.26079	1550.33925	1550.34637	1550.34290
26/08/2024 18:09:53.79433	1	1	1	1	1550.26079	1550.33925	1550.34637	1550.34290
26/08/2024 18:09:53.89433	1	1	1	1	1550.26079	1550.33925	1550.34637	1550.34290
26/08/2024 18:09:53.99433	1	1	1	1	1550.26079	1550.34129	1550.34841	1550.34290
26/08/2024 18:09:54.09433	1	1	1	1	1550.26145	1550.34012	1550.34725	1550.34358
26/08/2024 18:09:54.19433	1	1	1	1	1550.26079	1550.33925	1550.34637	1550.34290
26/08/2024 18:09:54.29433	1	1	1	1	1550.26145	1550.34012	1550.34725	1550.34358
26/08/2024 18:09:54.39433	1	1	1	1	1550.26079	1550.33925	1550.34637	1550.34290
26/08/2024 18:09:54.49433	1	1	1	1	1550.26145	1550.34012	1550.34725	1550.34358
26/08/2024 18:09:54.59433	1	1	1	1	1550.26145	1550.34012	1550.34725	1550.34154
26/08/2024 18:09:54.69433	1	1	1	1	1550.26079	1550.33925	1550.34637	1550.34290
26/08/2024 18:09:54.79433	1	1	1	1	1550.26079	1550.33925	1550.34637	1550.34290
26/08/2024 18:09:54.89433	1	1	1	1	1550.26145	1550.34012	1550.34725	1550.34358
26/08/2024 18:09:54.99433	1	1	1	1	1550.26145	1550.34012	1550.34725	1550.34358
26/08/2024 18:09:55.09433	1	1	1	1	1550.26145	1550.34012	1550.34725	1550.34358
26/08/2024 18:09:55.19433	1	1	1	1	1550.26079	1550.33925	1550.34637	1550.34290
26/08/2024 18:09:55.29433	1	1	1	1	1550.26079	1550.34129	1550.34637	1550.34494
26/08/2024 18:09:55.39433	1	1	1	1	1550.26079	1550.33925	1550.34637	1550.34494
26/08/2024 18:09:55.49433	1	1	1	1	1550.26079	1550.33925	1550.34637	1550.34290
26/08/2024 18:09:55.59433	1	1	1	1	1550.26215	1550.34043	1550.34753	1550.34425
26/08/2024 18:09:55.69433	1	1	1	1	1550.26079	1550.33925	1550.34637	1550.34290
26/08/2024 18:09:55.79433	1	1	1	1	1550.26079	1550.33925	1550.34637	1550.34494
26/08/2024 18:09:55.89433	1	1	1	1	1550.26282	1550.34129	1550.34841	1550.34494
26/08/2024 18:09:55.99433	1	1	1	1	1550.26079	1550.33925	1550.34637	1550.34290
26/08/2024 18:09:56.09433	1	1	1	1	1550.26145	1550.33807	1550.34725	1550.34358
26/08/2024 18:09:56.19433	1	1	1	1	1550.26012	1550.33839	1550.34550	1550.34222
26/08/2024 18:09:56.29433	1	1	1	1	1550.26079	1550.33925	1550.34637	1550.34290
26/08/2024 18:09:56.39433	1	1	1	1	1550.26012	1550.34043	1550.34753	1550.34425
26/08/2024 18:09:56.49433	1	1	1	1	1550.26282	1550.34129	1550.34841	1550.34494
26/08/2024 18:09:56.59433	1	1	1	1	1550.26145	1550.34012	1550.34725	1550.34358
26/08/2024 18:09:56.69433	1	1	1	1	1550.26012	1550.34043	1550.34753	1550.34425
26/08/2024 18:09:56.79433	1	1	1	1	1550.26145	1550.34012	1550.34725	1550.34358
26/08/2024 18:09:56.89433	1	1	1	1	1550.26079	1550.34129	1550.34637	1550.34290
26/08/2024 18:09:56.99433	1	1	1	1	1550.26282	1550.34129	1550.34841	1550.34494
26/08/2024 18:09:57.09433	1	1	1	1	1550.26079	1550.33925	1550.34637	1550.34494
26/08/2024 18:09:57.19433	1	1	1	1	1550.26145	1550.34012	1550.34725	1550.34358
26/08/2024 18:09:57.29433	1	1	1	1	1550.26079	1550.33925	1550.34637	1550.34290
26/08/2024 18:09:57.39433	1	1	1	1	1550.26079	1550.33925	1550.34637	1550.34290
26/08/2024 18:09:57.49433	1	1	1	1	1550.26079	1550.33925	1550.34637	1550.34290
26/08/2024 18:09:57.59433	1	1	1	1	1550.26079	1550.33925	1550.34637	1550.34290
26/08/2024 18:09:57.69433	1	1	1	1	1550.26145	1550.34012	1550.34725	1550.34358
26/08/2024 18:09:57.79433	1	1	1	1	1550.26079	1550.33925	1550.34637	1550.34290
26/08/2024 18:09:57.89433	1	1	1	1	1550.26079	1550.33925	1550.34637	1550.34290
26/08/2024 18:09:57.99433	1	1	1	1	1550.26012	1550.33839	1550.34550	1550.34222
26/08/2024 18:09:58.09433	1	1	1	1	1550.26079	1550.33925	1550.34637	1550.34290
26/08/2024 18:09:58.19433	1	1	1	1	1550.25941	1550.34012	1550.34725	1550.34358
26/08/2024 18:09:58.29433	1	1	1	1	1550.26079	1550.34129	1550.34841	1550.34494
26/08/2024 18:09:58.39433	1	1	1	1	1550.26079	1550.33925	1550.34637	1550.34290
26/08/2024 18:09:58.49433	1	1	1	1	1550.26079	1550.33925	1550.34637	1550.34290
26/08/2024 18:09:58.59433	1	1	1	1	1550.26079	1550.33925	1550.34637	1550.34290
26/08/2024 18:09:58.69533	1	1	1	1	1550.26079	1550.33925	1550.34637	1550.34494
26/08/2024 18:09:58.79433	1	1	1	1	1550.26079	1550.33925	1550.34637	1550.34290
26/08/2024 18:09:58.89433	1	1	1	1	1550.26282	1550.33925	1550.34637	1550.34290
26/08/2024 18:09:58.99533	1	1	1	1	1550.26079	1550.33925	1550.34637	1550.34290
26/08/2024 18:09:59.09533	1	1	1	1	1550.26079	1550.34129	1550.34841	1550.34494
26/08/2024 18:09:59.19533	1	1	1	1	1550.26079	1550.33925	1550.34637	1550.34290
26/08/2024 18:09:59.29533	1	1	1	1	1550.26282	1550.34129	1550.34841	1550.34494
26/08/2024 18:09:59.39533	1	1	1	1	1550.26282	1550.34129	1550.34841	1550.34494
26/08/2024 18:09:59.49533	1	1	1	1	1550.26079	1550.34129	1550.34841	1550.34494
26/08/2024 18:09:59.59533	1	1	1	1	1550.26079	1550.33925	1550.34637	1550.34290
26/08/2024 18:09:59.69533	1	1	1	1	1550.26079	1550.33925	1550.34637	1550.34290
26/08/2024 18:09:59.79533	1	1	1	1	1550.26145	1550.34012	1550.34725	1550.34358
26/08/2024 18:09:59.89533	1	1	1	1	1550.26079	1550.34129	1550.34841	1550.34494
26/08/2024 18:09:59.99533	1	1	1	1	1550.26079	1550.33925	1550.34637	1550.34290
26/08/2024 18:10:00.09533	1	1	1	1	1550.26079	1550.33925	1550.34637	1550.34290
26/08/2024 18:10:00.19533	1	1	1	1	1550.26215	1550.34043	1550.34753	1550.34425
26/08/2024 18:10:00.29533	1	1	1	1	1550.26079	1550.34129	1550.34841	1550.34494
26/08/2024 18:10:00.39533	1	1	1	1	1550.26079	1550.33925	1550.34841	1550.34290
26/08/2024 18:10:00.49533	1	1	1	1	1550.26145	1550.34012	1550.34725	1550.34358
26/08/2024 18:10:00.59533	1	1	1	1	1550.26079	1550.34129	1550.34841	1550.34290
26/08/2024 18:10:00.69533	1	1	1	1	1550.26079	1550.33925	1550.34637	1550.34290
26/08/2024 18:10:00.79533	1	1	1	1	1550.26079	1550.33925	1550.34637	1550.34290
26/08/2024 18:10:00.89533	1	1	1	1	1550.26145	1550.34012	1550.34725	1550.34358
26/08/2024 18:10:00.99533	1	1	1	1	1550.26282	1550.34129	1550.34841	1550.34494
26/08/2024 18:10:01.09533	1	1	1	1	1550.26145	1550.34012	1550.34725	1550.34358
26/08/2024 18:10:01.19533	1	1	1	1	1550.26079	1550.33925	1550.34637	1550.34290
26/08/2024 18:10:01.29533	1	1	1	1	1550.26079	1550.34129	1550.34841	1550.34494
26/08/2024 18:10:01.39533	1	1	1	1	1550.26215	1550.34043	1550.34753	1550.34425
26/08/2024 18:10:01.49533	1	1	1	1	1550.26145	1550.34012	1550.34725	1550.34358
26/08/2024 18:10:01.59533	1	1	1	1	1550.26079	1550.33925	1550.34637	1550.34290
26/08/2024 18:10:01.69533	1	1	1	1	1550.26079	1550.33925	1550.34637	1550.34290
26/08/2024 18:10:01.79533	1	1	1	1	1550.26079	1550.33925	1550.34637	1550.34290
26/08/2024 18:10:01.89533	1	1	1	1	1550.26145	1550.34012	1550.34725	1550.34358
26/08/2024 18:10:01.99533	1	1	1	1	1550.26079	1550.33925	1550.34637	1550.34290
26/08/2024 18:10:02.09533	1	1	1	1	1550.26282	1550.34129	1550.34841	1550.34290
26/08/2024 18:10:02.19533	1	1	1	1	1550.26079	1550.33925	1550.34637	1550.34290
26/08/2024 18:10:02.29533	1	1	1	1	1550.26215	1550.34043	1550.34753	1550.34425
26/08/2024 18:10:02.39533	1	1	1	1	1550.26079	1550.33925	1550.34637	1550.34290
26/08/2024 18:10:02.49533	1	1	1	1	1550.26079	1550.33925	1550.34637	1550.34290
26/08/2024 18:10:02.59533	1	1	1	1	1550.26282	1550.34129	1550.34841	1550.34494
26/08/2024 18:10:02.69533	1	1	1	1	1550.26145	1550.34012	1550.34725	1550.34358
26/08/2024 18:10:02.79533	1	1	1	1	1550.26282	1550.34129	1550.34841	1550.34290
26/08/2024 18:10:02.89533	1	1	1	1	1550.26079	1550.33925	1550.34637	1550.34290
26/08/2024 18:10:02.99533	1	1	1	1	1550.26145	1550.34012	1550.34725	1550.34358
26/08/2024 18:10:03.09533	1	1	1	1	1550.26079	1550.33925	1550.34637	1550.34290
26/08/2024 18:10:03.19533	1	1	1	1	1550.26145	1550.34012	1550.34725	1550.34358
26/08/2024 18:10:03.29533	1	1	1	1	1550.26079	1550.33925	1550.34637	1550.34290
26/08/2024 18:10:03.39533	1	1	1	1	1550.26079	1550.33925	1550.34637	1550.34290
26/08/2024 18:10:03.49533	1	1	1	1	1550.26079	1550.34129	1550.34841	1550.34494
26/08/2024 18:10:03.59533	1	1	1	1	1550.26079	1550.33925	1550.34637	1550.34290
26/08/2024 18:10:03.69533	1	1	1	1	1550.26079	1550.33925	1550.34637	1550.34290
26/08/2024 18:10:03.79533	1	1	1	1	1550.26282	1550.33925	1550.34637	1550.34290
26/08/2024 18:10:03.89533	1	1	1	1	1550.26079	1550.34129	1550.34841	1550.34494
26/08/2024 18:10:03.99533	1	1	1	1	1550.26079	1550.33925	1550.34637	1550.34290
26/08/2024 18:10:04.09533	1	1	1	1	1550.26079	1550.33925	1550.34637	1550.34290
26/08/2024 18:10:04.19533	1	1	1	1	1550.26282	1550.34129	1550.34841	1550.34494
26/08/2024 18:10:04.29533	1	1	1	1	1550.25941	1550.34012	1550.34725	1550.34358
26/08/2024 18:10:04.39533	1	1	1	1	1550.26145	1550.33807	1550.34521	1550.34358
26/08/2024 18:10:04.49533	1	1	1	1	1550.26079	1550.33925	1550.34637	1550.34290
26/08/2024 18:10:04.59533	1	1	1	1	1550.26145	1550.34012	1550.34725	1550.34358
26/08/2024 18:10:04.69533	1	1	1	1	1550.26145	1550.34012	1550.34725	1550.34358
26/08/2024 18:10:04.79533	1	1	1	1	1550.26079	1550.33925	1550.34637	1550.34290
26/08/2024 18:10:04.89533	1	1	1	1	1550.26079	1550.33925	1550.34637	1550.34290
26/08/2024 18:10:04.99533	1	1	1	1	1550.26079	1550.33925	1550.34637	1550.34494
26/08/2024 18:10:05.09533	1	1	1	1	1550.26145	1550.34012	1550.34725	1550.34358
26/08/2024 18:10:05.19533	1	1	1	1	1550.26079	1550.33925	1550.34637	1550.34290
26/08/2024 18:10:05.29533	1	1	1	1	1550.26145	1550.34012	1550.34725	1550.34358
26/08/2024 18:10:05.39533	1	1	1	1	1550.26079	1550.33925	1550.34637	1550.34290
26/08/2024 18:10:05.49533	1	1	1	1	1550.26079	1550.33925	1550.34637	1550.34290
26/08/2024 18:10:05.59533	1	1	1	1	1550.26079	1550.33925	1550.34637	1550.34290
26/08/2024 18:10:05.69533	1	1	1	1	1550.26282	1550.34129	1550.34841	1550.34494
26/08/2024 18:10:05.79533	1	1	1	1	1550.26282	1550.34129	1550.34841	1550.34494
26/08/2024 18:10:05.89533	1	1	1	1	1550.26282	1550.33925	1550.34841	1550.34290
26/08/2024 18:10:05.99533	1	1	1	1	1550.26215	1550.34043	1550.34753	1550.34425
26/08/2024 18:10:06.09533	1	1	1	1	1550.26145	1550.34012	1550.34725	1550.34358
26/08/2024 18:10:06.19533	1	1	1	1	1550.26079	1550.33925	1550.34637	1550.34290
26/08/2024 18:10:06.29533	1	1	1	1	1550.26145	1550.34012	1550.34725	1550.34358
26/08/2024 18:10:06.39533	1	1	1	1	1550.26282	1550.34129	1550.34841	1550.34494
26/08/2024 18:10:06.49533	1	1	1	1	1550.26282	1550.34129	1550.34841	1550.34494
26/08/2024 18:10:06.59533	1	1	1	1	1550.26079	1550.33925	1550.34637	1550.34290
26/08/2024 18:10:06.69533	1	1	1	1	1550.26079	1550.33925	1550.34841	1550.34290
26/08/2024 18:10:06.79533	1	1	1	1	1550.26145	1550.34012	1550.34725	1550.34358
26/08/2024 18:10:06.89533	1	1	1	1	1550.26079	1550.33925	1550.34637	1550.34494
26/08/2024 18:10:06.99533	1	1	1	1	1550.26282	1550.34129	1550.34841	1550.34494
26/08/2024 18:10:07.09533	1	1	1	1	1550.26145	1550.34012	1550.34725	1550.34358
26/08/2024 18:10:07.19533	1	1	1	1	1550.26215	1550.34043	1550.34753	1550.34425
26/08/2024 18:10:07.29533	1	1	1	1	1550.26079	1550.33925	1550.34637	1550.34290
26/08/2024 18:10:07.39533	1	1	1	1	1550.26282	1550.33925	1550.34637	1550.34494
26/08/2024 18:10:07.49533	1	1	1	1	1550.26215	1550.34043	1550.34753	1550.34425
26/08/2024 18:10:07.59533	1	1	1	1	1550.26079	1550.33925	1550.34637	1550.34290
26/08/2024 18:10:07.69533	1	1	1	1	1550.26145	1550.34012	1550.34725	1550.34358
26/08/2024 18:10:07.79533	1	1	1	1	1550.26282	1550.34129	1550.34841	1550.34494
26/08/2024 18:10:07.89533	1	1	1	1	1550.26145	1550.34216	1550.34929	1550.34358
26/08/2024 18:10:07.99533	1	1	1	1	1550.26079	1550.33925	1550.34637	1550.34290
26/08/2024 18:10:08.09533	1	1	1	1	1550.25941	1550.33807	1550.34521	1550.34358
26/08/2024 18:10:08.19533	1	1	1	1	1550.26079	1550.34129	1550.34841	1550.34494
26/08/2024 18:10:08.29533	1	1	1	1	1550.26282	1550.33925	1550.34841	1550.34494
26/08/2024 18:10:08.39533	1	1	1	1	1550.26079	1550.33925	1550.34637	1550.34290
26/08/2024 18:10:08.49533	1	1	1	1	1550.26079	1550.33925	1550.34637	1550.34290
26/08/2024 18:10:08.59533	1	1	1	1	1550.26079	1550.34129	1550.34841	1550.34494
26/08/2024 18:10:08.69533	1	1	1	1	1550.26145	1550.33807	1550.34521	1550.34154
26/08/2024 18:10:08.79533	1	1	1	1	1550.26079	1550.33925	1550.34841	1550.34290
26/08/2024 18:10:08.89533	1	1	1	1	1550.26215	1550.34043	1550.34753	1550.34425
26/08/2024 18:10:08.99533	1	1	1	1	1550.26282	1550.34129	1550.34841	1550.34494
26/08/2024 18:10:09.09533	1	1	1	1	1550.26079	1550.33925	1550.34637	1550.34290
26/08/2024 18:10:09.19533	1	1	1	1	1550.26079	1550.34129	1550.34841	1550.34290
26/08/2024 18:10:09.29533	1	1	1	1	1550.26282	1550.34129	1550.34841	1550.34290
26/08/2024 18:10:09.39533	1	1	1	1	1550.26079	1550.33925	1550.34637	1550.34290
26/08/2024 18:10:09.49533	1	1	1	1	1550.26145	1550.34012	1550.34725	1550.34358
26/08/2024 18:10:09.59533	1	1	1	1	1550.26079	1550.33925	1550.34637	1550.34494
26/08/2024 18:10:09.69533	1	1	1	1	1550.26079	1550.33925	1550.34637	1550.34494
26/08/2024 18:10:09.79533	1	1	1	1	1550.26282	1550.34129	1550.34841	1550.34494
26/08/2024 18:10:09.89533	1	1	1	1	1550.26079	1550.33925	1550.34637	1550.34494
26/08/2024 18:10:09.99533	1	1	1	1	1550.26079	1550.33925	1550.34637	1550.34290
26/08/2024 18:10:10.09533	1	1	1	1	1550.26079	1550.33925	1550.34637	1550.34494
26/08/2024 18:10:10.19533	1	1	1	1	1550.26145	1550.34012	1550.34725	1550.34563
26/08/2024 18:10:10.29533	1	1	1	1	1550.26079	1550.33925	1550.34637	1550.34290
26/08/2024 18:10:10.39533	1	1	1	1	1550.26282	1550.33925	1550.34637	1550.34290
26/08/2024 18:10:10.49533	1	1	1	1	1550.26079	1550.34129	1550.34841	1550.34290
26/08/2024 18:10:10.59533	1	1	1	1	1550.26079	1550.34129	1550.34841	1550.34494
26/08/2024 18:10:10.69533	1	1	1	1	1550.26282	1550.34129	1550.34841	1550.34494
26/08/2024 18:10:10.79533	1	1	1	1	1550.26282	1550.33925	1550.34637	1550.34290
26/08/2024 18:10:10.89533	1	1	1	1	1550.26215	1550.34043	1550.34753	1550.34425
26/08/2024 18:10:10.99533	1	1	1	1	1550.26079	1550.33925	1550.34637	1550.34290
26/08/2024 18:10:11.09533	1	1	1	1	1550.26079	1550.33925	1550.34637	1550.34290
26/08/2024 18:10:11.19533	1	1	1	1	1550.26079	1550.33925	1550.34637	1550.34290
26/08/2024 18:10:11.29533	1	1	1	1	1550.26145	1550.34012	1550.34725	1550.34358
26/08/2024 18:10:11.39533	1	1	1	1	1550.26079	1550.34129	1550.34637	1550.34290
26/08/2024 18:10:11.49533	1	1	1	1	1550.26079	1550.33925	1550.34637	1550.34290
26/08/2024 18:10:11.59533	1	1	1	1	1550.26079	1550.33925	1550.34637	1550.34290
26/08/2024 18:10:11.69533	1	1	1	1	1550.26282	1550.34129	1550.34841	1550.34494
26/08/2024 18:10:11.79533	1	1	1	1	1550.26079	1550.33925	1550.34637	1550.34290
26/08/2024 18:10:11.89533	1	1	1	1	1550.26079	1550.33925	1550.34841	1550.34494
26/08/2024 18:10:11.99533	1	1	1	1	1550.26079	1550.33925	1550.34637	1550.34290
26/08/2024 18:10:12.09533	1	1	1	1	1550.26145	1550.34012	1550.34725	1550.34358
26/08/2024 18:10:12.19533	1	1	1	1	1550.26145	1550.34012	1550.34725	1550.34358
26/08/2024 18:10:12.29533	1	1	1	1	1550.26079	1550.33925	1550.34637	1550.34290
26/08/2024 18:10:12.39533	1	1	1	1	1550.26079	1550.34129	1550.34637	1550.34494
26/08/2024 18:10:12.49533	1	1	1	1	1550.26215	1550.34043	1550.34753	1550.34425
26/08/2024 18:10:12.59533	1	1	1	1	1550.26282	1550.34129	1550.34841	1550.34494
26/08/2024 18:10:12.69533	1	1	1	1	1550.26079	1550.33925	1550.34637	1550.34290
26/08/2024 18:10:12.79533	1	1	1	1	1550.26079	1550.33925	1550.34637	1550.34290
26/08/2024 18:10:12.89533	1	1	1	1	1550.26079	1550.33925	1550.34637	1550.34290
26/08/2024 18:10:12.99533	1	1	1	1	1550.26282	1550.34129	1550.34841	1550.34494
26/08/2024 18:10:13.09533	1	1	1	1	1550.26079	1550.33925	1550.34637	1550.34290
26/08/2024 18:10:13.19533	1	1	1	1	1550.26145	1550.34012	1550.34725	1550.34358
26/08/2024 18:10:13.29533	1	1	1	1	1550.26079	1550.33925	1550.34637	1550.34290
26/08/2024 18:10:13.39533	1	1	1	1	1550.26079	1550.34129	1550.34841	1550.34494
26/08/2024 18:10:13.49533	1	1	1	1	1550.26145	1550.34012	1550.34725	1550.34358
26/08/2024 18:10:13.59533	1	1	1	1	1550.26079	1550.33925	1550.34637	1550.34290
26/08/2024 18:10:13.69533	1	1	1	1	1550.26079	1550.33925	1550.34637	1550.34290
26/08/2024 18:10:13.79533	1	1	1	1	1550.26079	1550.34129	1550.34841	1550.34290
26/08/2024 18:10:13.89533	1	1	1	1	1550.26215	1550.34043	1550.34753	1550.34425
26/08/2024 18:10:13.99533	1	1	1	1	1550.26079	1550.34129	1550.34841	1550.34494
26/08/2024 18:10:14.09533	1	1	1	1	1550.26145	1550.34012	1550.34725	1550.34358
26/08/2024 18:10:14.19533	1	1	1	1	1550.26079	1550.33925	1550.34637	1550.34290
26/08/2024 18:10:14.29533	1	1	1	1	1550.26079	1550.33925	1550.34637	1550.34290
26/08/2024 18:10:14.39533	1	1	1	1	1550.26079	1550.33925	1550.34637	1550.34290
26/08/2024 18:10:14.49533	1	1	1	1	1550.26282	1550.34129	1550.34841	1550.34494
26/08/2024 18:10:14.59533	1	1	1	1	1550.26282	1550.34129	1550.34841	1550.34494
26/08/2024 18:10:14.69533	1	1	1	1	1550.26079	1550.33925	1550.34637	1550.34290
26/08/2024 18:10:14.79533	1	1	1	1	1550.26079	1550.33925	1550.34637	1550.34290
26/08/2024 18:10:14.89533	1	1	1	1	1550.26282	1550.34129	1550.34841	1550.34290
26/08/2024 18:10:14.99533	1	1	1	1	1550.26145	1550.34012	1550.34725	1550.34358
26/08/2024 18:10:15.09533	1	1	1	1	1550.26079	1550.34129	1550.34841	1550.34290
26/08/2024 18:10:15.19533	1	1	1	1	1550.26079	1550.33925	1550.34637	1550.34290
26/08/2024 18:10:15.29533	1	1	1	1	1550.26145	1550.34012	1550.34725	1550.34358
26/08/2024 18:10:15.39533	1	1	1	1	1550.26079	1550.33925	1550.34637	1550.34290
26/08/2024 18:10:15.49533	1	1	1	1	1550.26215	1550.34043	1550.34753	1550.34425
26/08/2024 18:10:15.59533	1	1	1	1	1550.26282	1550.34129	1550.34841	1550.34494
26/08/2024 18:10:15.69533	1	1	1	1	1550.26282	1550.34129	1550.34841	1550.34494
26/08/2024 18:10:15.79533	1	1	1	1	1550.26282	1550.33925	1550.34637	1550.34494
26/08/2024 18:10:15.89533	1	1	1	1	1550.26215	1550.34043	1550.34753	1550.34425
26/08/2024 18:10:15.99533	1	1	1	1	1550.26079	1550.33925	1550.34637	1550.34290
26/08/2024 18:10:16.09533	1	1	1	1	1550.26145	1550.34012	1550.34725	1550.34358
26/08/2024 18:10:16.19533	1	1	1	1	1550.26145	1550.34012	1550.34725	1550.34358
26/08/2024 18:10:16.29533	1	1	1	1	1550.26079	1550.34129	1550.34841	1550.34494
26/08/2024 18:10:16.39533	1	1	1	1	1550.26079	1550.33925	1550.34637	1550.34494
26/08/2024 18:10:16.49533	1	1	1	1	1550.26282	1550.34129	1550.34841	1550.34494
26/08/2024 18:10:16.59533	1	1	1	1	1550.26079	1550.33925	1550.34637	1550.34290
26/08/2024 18:10:16.69533	1	1	1	1	1550.26145	1550.34012	1550.34725	1550.34358
26/08/2024 18:10:16.79533	1	1	1	1	1550.26079	1550.33925	1550.34637	1550.34494
26/08/2024 18:10:16.89533	1	1	1	1	1550.26079	1550.33925	1550.34637	1550.34290
26/08/2024 18:10:16.99533	1	1	1	1	1550.26079	1550.34129	1550.34841	1550.34290
26/08/2024 18:10:17.09533	1	1	1	1	1550.26282	1550.34129	1550.34841	1550.34494
26/08/2024 18:10:17.19533	1	1	1	1	1550.26145	1550.34012	1550.34725	1550.34358
26/08/2024 18:10:17.29533	1	1	1	1	1550.26079	1550.33925	1550.34637	1550.34290
26/08/2024 18:10:17.39533	1	1	1	1	1550.26145	1550.34012	1550.34725	1550.34358
26/08/2024 18:10:17.49533	1	1	1	1	1550.26145	1550.34012	1550.34725	1550.34358
26/08/2024 18:10:17.59533	1	1	1	1	1550.26079	1550.33925	1550.34637	1550.34290
26/08/2024 18:10:17.69533	1	1	1	1	1550.26282	1550.34129	1550.34841	1550.34494
26/08/2024 18:10:17.79533	1	1	1	1	1550.26145	1550.34012	1550.34725	1550.34358
26/08/2024 18:10:17.89533	1	1	1	1	1550.26079	1550.34129	1550.34841	1550.34290
26/08/2024 18:10:17.99533	1	1	1	1	1550.26145	1550.34012	1550.34725	1550.34358
26/08/2024 18:10:18.09533	1	1	1	1	1550.26079	1550.33925	1550.34637	1550.34290
26/08/2024 18:10:18.19533	1	1	1	1	1550.26079	1550.33925	1550.34637	1550.34290
26/08/2024 18:10:18.29533	1	1	1	1	1550.26145	1550.34012	1550.34725	1550.34358
26/08/2024 18:10:18.39533	1	1	1	1	1550.26079	1550.33925	1550.34637	1550.34290
26/08/2024 18:10:18.49533	1	1	1	1	1550.26215	1550.34043	1550.34753	1550.34425
26/08/2024 18:10:18.59533	1	1	1	1	1550.26215	1550.34043	1550.34753	1550.34425
26/08/2024 18:10:18.69533	1	1	1	1	1550.26145	1550.34012	1550.34725	1550.34358
26/08/2024 18:10:18.79533	1	1	1	1	1550.26215	1550.34043	1550.34753	1550.34425
26/08/2024 18:10:18.89533	1	1	1	1	1550.26079	1550.33925	1550.34637	1550.34290
26/08/2024 18:10:18.99533	1	1	1	1	1550.26145	1550.34012	1550.34725	1550.34358
26/08/2024 18:10:19.09533	1	1	1	1	1550.26079	1550.33925	1550.34637	1550.34290
26/08/2024 18:10:19.19533	1	1	1	1	1550.26079	1550.33925	1550.34841	1550.34494
26/08/2024 18:10:19.29533	1	1	1	1	1550.26079	1550.33925	1550.34637	1550.34290
26/08/2024 18:10:19.39533	1	1	1	1	1550.26079	1550.33925	1550.34637	1550.34290
26/08/2024 18:10:19.49533	1	1	1	1	1550.26145	1550.34012	1550.34725	1550.34358
26/08/2024 18:10:19.59533	1	1	1	1	1550.26145	1550.34012	1550.34725	1550.34358
26/08/2024 18:10:19.69533	1	1	1	1	1550.26079	1550.33925	1550.34637	1550.34290
26/08/2024 18:10:19.79533	1	1	1	1	1550.26282	1550.34129	1550.34841	1550.34290
26/08/2024 18:10:19.89533	1	1	1	1	1550.26145	1550.33807	1550.34521	1550.34358
26/08/2024 18:10:19.99533	1	1	1	1	1550.25941	1550.34012	1550.34725	1550.34358
26/08/2024 18:10:20.09533	1	1	1	1	1550.26215	1550.34043	1550.34753	1550.34425
26/08/2024 18:10:20.19533	1	1	1	1	1550.26145	1550.34012	1550.34725	1550.34358
26/08/2024 18:10:20.29533	1	1	1	1	1550.26145	1550.34012	1550.34725	1550.34358
26/08/2024 18:10:20.39533	1	1	1	1	1550.26079	1550.33925	1550.34637	1550.34290
26/08/2024 18:10:20.49533	1	1	1	1	1550.26282	1550.34129	1550.34841	1550.34494
26/08/2024 18:10:20.59533	1	1	1	1	1550.26079	1550.33925	1550.34637	1550.34290
26/08/2024 18:10:20.69533	1	1	1	1	1550.26215	1550.34043	1550.34753	1550.34425
26/08/2024 18:10:20.79533	1	1	1	1	1550.26282	1550.34129	1550.34841	1550.34494
26/08/2024 18:10:20.89533	1	1	1	1	1550.26079	1550.34129	1550.34841	1550.34494
26/08/2024 18:10:20.99533	1	1	1	1	1550.26079	1550.33925	1550.34637	1550.34290
26/08/2024 18:10:21.09533	1	1	1	1	1550.26282	1550.34129	1550.34841	1550.34494
26/08/2024 18:10:21.19533	1	1	1	1	1550.26079	1550.33925	1550.34637	1550.34494
26/08/2024 18:10:21.29533	1	1	1	1	1550.26215	1550.34043	1550.34753	1550.34425
26/08/2024 18:10:21.39533	1	1	1	1	1550.26079	1550.33925	1550.34637	1550.34290
26/08/2024 18:10:21.49533	1	1	1	1	1550.26079	1550.33925	1550.34637	1550.34290
26/08/2024 18:10:21.59533	1	1	1	1	1550.26145	1550.34012	1550.34725	1550.34358
26/08/2024 18:10:21.69533	1	1	1	1	1550.26079	1550.33925	1550.34637	1550.34290
26/08/2024 18:10:21.79533	1	1	1	1	1550.26079	1550.33925	1550.34637	1550.34290
26/08/2024 18:10:21.89533	1	1	1	1	1550.26215	1550.34043	1550.34753	1550.34425
26/08/2024 18:10:21.99533	1	1	1	1	1550.26079	1550.33925	1550.34637	1550.34290
26/08/2024 18:10:22.09533	1	1	1	1	1550.26282	1550.34129	1550.34841	1550.34494
26/08/2024 18:10:22.19533	1	1	1	1	1550.26079	1550.33925	1550.34637	1550.34290
26/08/2024 18:10:22.29533	1	1	1	1	1550.26079	1550.33925	1550.34637	1550.34290
26/08/2024 18:10:22.39533	1	1	1	1	1550.26012	1550.33839	1550.34753	1550.34425
26/08/2024 18:10:22.49533	1	1	1	1	1550.26012	1550.34043	1550.34753	1550.34425
26/08/2024 18:10:22.59533	1	1	1	1	1550.26215	1550.34043	1550.34753	1550.34425
26/08/2024 18:10:22.69533	1	1	1	1	1550.26215	1550.34043	1550.34753	1550.34425
26/08/2024 18:10:22.79533	1	1	1	1	1550.26079	1550.33925	1550.34637	1550.34290
26/08/2024 18:10:22.89533	1	1	1	1	1550.26145	1550.34012	1550.34725	1550.34358
26/08/2024 18:10:22.99533	1	1	1	1	1550.26282	1550.34129	1550.34841	1550.34494
26/08/2024 18:10:23.09533	1	1	1	1	1550.26079	1550.34129	1550.34841	1550.34494
26/08/2024 18:10:23.19533	1	1	1	1	1550.25941	1550.33807	1550.34521	1550.34358
26/08/2024 18:10:23.29533	1	1	1	1	1550.26079	1550.33925	1550.34637	1550.34290
26/08/2024 18:10:23.39533	1	1	1	1	1550.26079	1550.33925	1550.34637	1550.34290
26/08/2024 18:10:23.49533	1	1	1	1	1550.26079	1550.33925	1550.34637	1550.34290
26/08/2024 18:10:23.59533	1	1	1	1	1550.26145	1550.34012	1550.34725	1550.34358
26/08/2024 18:10:23.69533	1	1	1	1	1550.26079	1550.33925	1550.34637	1550.34290
26/08/2024 18:10:23.79533	1	1	1	1	1550.26215	1550.34043	1550.34753	1550.34425
26/08/2024 18:10:23.89533	1	1	1	1	1550.26079	1550.33925	1550.34637	1550.34290
26/08/2024 18:10:23.99533	1	1	1	1	1550.26282	1550.34129	1550.34841	1550.34494
26/08/2024 18:10:24.09533	1	1	1	1	1550.26282	1550.34129	1550.34841	1550.34494
26/08/2024 18:10:24.19533	1	1	1	1	1550.26145	1550.34012	1550.34725	1550.34358
26/08/2024 18:10:24.29533	1	1	1	1	1550.26145	1550.34012	1550.34725	1550.34358
26/08/2024 18:10:24.39533	1	1	1	1	1550.26079	1550.33925	1550.34637	1550.34290
26/08/2024 18:10:24.49533	1	1	1	1	1550.26079	1550.33925	1550.34637	1550.34290
26/08/2024 18:10:24.59533	1	1	1	1	1550.26282	1550.33925	1550.34637	1550.34494
26/08/2024 18:10:24.69533	1	1	1	1	1550.26145	1550.34012	1550.34725	1550.34358
26/08/2024 18:10:24.79533	1	1	1	1	1550.26145	1550.34012	1550.34725	1550.34358
26/08/2024 18:10:24.89533	1	1	1	1	1550.26145	1550.34012	1550.34725	1550.34358
26/08/2024 18:10:24.99533	1	1	1	1	1550.26079	1550.33925	1550.34637	1550.34290
26/08/2024 18:10:25.09533	1	1	1	1	1550.25941	1550.33807	1550.34521	1550.34358
26/08/2024 18:10:25.19533	1	1	1	1	1550.26282	1550.34129	1550.34841	1550.34494
26/08/2024 18:10:25.29533	1	1	1	1	1550.26079	1550.33925	1550.34637	1550.34290
26/08/2024 18:10:25.39533	1	1	1	1	1550.26079	1550.33925	1550.34637	1550.34494
26/08/2024 18:10:25.49533	1	1	1	1	1550.26079	1550.33925	1550.34637	1550.34290
26/08/2024 18:10:25.59533	1	1	1	1	1550.26282	1550.34129	1550.34841	1550.34494
26/08/2024 18:10:25.69533	1	1	1	1	1550.26079	1550.33925	1550.34637	1550.34494
26/08/2024 18:10:25.79533	1	1	1	1	1550.26012	1550.33839	1550.34550	1550.34425
26/08/2024 18:10:25.89533	1	1	1	1	1550.26079	1550.33925	1550.34637	1550.34290
26/08/2024 18:10:25.99533	1	1	1	1	1550.26079	1550.33925	1550.34637	1550.34290
26/08/2024 18:10:26.09533	1	1	1	1	1550.26079	1550.33925	1550.34637	1550.34290
26/08/2024 18:10:26.19533	1	1	1	1	1550.26145	1550.34012	1550.34725	1550.34358
26/08/2024 18:10:26.29533	1	1	1	1	1550.26079	1550.33925	1550.34637	1550.34290
26/08/2024 18:10:26.39533	1	1	1	1	1550.26079	1550.33925	1550.34637	1550.34290
26/08/2024 18:10:26.49533	1	1	1	1	1550.26145	1550.34012	1550.34725	1550.34358
26/08/2024 18:10:26.59533	1	1	1	1	1550.26145	1550.34012	1550.34725	1550.34358
26/08/2024 18:10:26.69533	1	1	1	1	1550.26145	1550.34012	1550.34725	1550.34563
26/08/2024 18:10:26.79533	1	1	1	1	1550.26079	1550.33925	1550.34637	1550.34290
26/08/2024 18:10:26.89533	1	1	1	1	1550.26079	1550.33925	1550.34637	1550.34494
26/08/2024 18:10:26.99533	1	1	1	1	1550.26079	1550.34129	1550.34841	1550.34290
26/08/2024 18:10:27.09533	1	1	1	1	1550.26282	1550.34129	1550.34841	1550.34290
26/08/2024 18:10:27.19533	1	1	1	1	1550.26079	1550.33925	1550.34637	1550.34290
26/08/2024 18:10:27.29533	1	1	1	1	1550.26079	1550.34129	1550.34841	1550.34494
26/08/2024 18:10:27.39533	1	1	1	1	1550.26079	1550.33925	1550.34637	1550.34290
26/08/2024 18:10:27.49533	1	1	1	1	1550.25941	1550.33807	1550.34521	1550.34358
26/08/2024 18:10:27.59533	1	1	1	1	1550.26079	1550.33925	1550.34637	1550.34290
26/08/2024 18:10:27.69533	1	1	1	1	1550.26079	1550.33925	1550.34637	1550.34290
26/08/2024 18:10:27.79533	1	1	1	1	1550.26079	1550.33925	1550.34637	1550.34290
26/08/2024 18:10:27.89533	1	1	1	1	1550.26079	1550.33925	1550.34637	1550.34290
26/08/2024 18:10:27.99533	1	1	1	1	1550.26145	1550.34012	1550.34725	1550.34358
26/08/2024 18:10:28.09533	1	1	1	1	1550.26079	1550.33925	1550.34637	1550.34290
26/08/2024 18:10:28.19533	1	1	1	1	1550.26282	1550.33925	1550.34841	1550.34494
26/08/2024 18:10:28.29533	1	1	1	1	1550.26079	1550.33925	1550.34637	1550.34290
26/08/2024 18:10:28.39533	1	1	1	1	1550.26215	1550.34246	1550.34956	1550.34629
26/08/2024 18:10:28.49533	1	1	1	1	1550.26079	1550.33925	1550.34637	1550.34290
26/08/2024 18:10:28.59533	1	1	1	1	1550.26079	1550.33925	1550.34637	1550.34290
26/08/2024 18:10:28.69533	1	1	1	1	1550.26079	1550.33925	1550.34637	1550.34290
26/08/2024 18:10:28.79533	1	1	1	1	1550.26079	1550.34129	1550.34841	1550.34290
26/08/2024 18:10:28.89533	1	1	1	1	1550.26282	1550.33925	1550.34637	1550.34494
26/08/2024 18:10:28.99533	1	1	1	1	1550.26145	1550.34012	1550.34725	1550.34358
26/08/2024 18:10:29.09533	1	1	1	1	1550.26282	1550.34129	1550.34841	1550.34494
26/08/2024 18:10:29.19533	1	1	1	1	1550.26145	1550.34012	1550.34725	1550.34358
26/08/2024 18:10:29.29533	1	1	1	1	1550.26215	1550.34043	1550.34753	1550.34425
26/08/2024 18:10:29.39533	1	1	1	1	1550.26215	1550.34043	1550.34753	1550.34425
26/08/2024 18:10:29.49533	1	1	1	1	1550.26079	1550.33925	1550.34637	1550.34290
26/08/2024 18:10:29.59533	1	1	1	1	1550.26282	1550.33925	1550.34637	1550.34290
26/08/2024 18:10:29.69533	1	1	1	1	1550.26282	1550.34129	1550.34841	1550.34494
26/08/2024 18:10:29.79533	1	1	1	1	1550.26079	1550.33925	1550.34637	1550.34290
26/08/2024 18:10:29.89533	1	1	1	1	1550.26145	1550.34012	1550.34725	1550.34358
26/08/2024 18:10:29.99533	1	1	1	1	1550.26215	1550.34043	1550.34753	1550.34425
26/08/2024 18:10:30.09533	1	1	1	1	1550.26079	1550.33925	1550.34637	1550.34290
26/08/2024 18:10:30.19533	1	1	1	1	1550.26079	1550.33925	1550.34637	1550.34290
26/08/2024 18:10:30.29533	1	1	1	1	1550.26145	1550.34216	1550.34929	1550.34358
26/08/2024 18:10:30.39533	1	1	1	1	1550.26145	1550.34012	1550.34725	1550.34358
26/08/2024 18:10:30.49533	1	1	1	1	1550.26282	1550.34129	1550.34841	1550.34494
26/08/2024 18:10:30.59533	1	1	1	1	1550.26079	1550.33925	1550.34637	1550.34290
26/08/2024 18:10:30.69533	1	1	1	1	1550.25941	1550.33807	1550.34725	1550.34358
26/08/2024 18:10:30.79533	1	1	1	1	1550.26079	1550.33925	1550.34637	1550.34290
26/08/2024 18:10:30.89533	1	1	1	1	1550.26079	1550.34129	1550.34841	1550.34494
26/08/2024 18:10:30.99533	1	1	1	1	1550.26215	1550.34043	1550.34956	1550.34425
26/08/2024 18:10:31.09533	1	1	1	1	1550.26215	1550.34043	1550.34753	1550.34425
26/08/2024 18:10:31.19533	1	1	1	1	1550.26215	1550.34043	1550.34753	1550.34425
26/08/2024 18:10:31.29533	1	1	1	1	1550.26079	1550.33925	1550.34637	1550.34290
26/08/2024 18:10:31.39533	1	1	1	1	1550.26145	1550.34012	1550.34725	1550.34358
26/08/2024 18:10:31.49533	1	1	1	1	1550.26079	1550.33925	1550.34637	1550.34290
26/08/2024 18:10:31.59533	1	1	1	1	1550.26079	1550.33925	1550.34637	1550.34290
26/08/2024 18:10:31.69533	1	1	1	1	1550.26145	1550.34012	1550.34725	1550.34358
26/08/2024 18:10:31.79533	1	1	1	1	1550.26079	1550.33925	1550.34637	1550.34290
26/08/2024 18:10:31.89533	1	1	1	1	1550.26079	1550.33925	1550.34637	1550.34290
26/08/2024 18:10:31.99533	1	1	1	1	1550.26079	1550.33925	1550.34841	1550.34494
26/08/2024 18:10:32.09533	1	1	1	1	1550.26079	1550.33925	1550.34637	1550.34290
26/08/2024 18:10:32.19533	1	1	1	1	1550.26079	1550.33925	1550.34637	1550.34290
26/08/2024 18:10:32.29533	1	1	1	1	1550.26079	1550.33925	1550.34637	1550.34290
26/08/2024 18:10:32.39533	1	1	1	1	1550.26079	1550.33925	1550.34637	1550.34290
26/08/2024 18:10:32.49533	1	1	1	1	1550.26079	1550.33925	1550.34637	1550.34290
26/08/2024 18:10:32.59533	1	1	1	1	1550.26215	1550.34043	1550.34753	1550.34425
26/08/2024 18:10:32.69533	1	1	1	1	1550.26282	1550.33925	1550.34637	1550.34494
26/08/2024 18:10:32.79533	1	1	1	1	1550.26079	1550.33925	1550.34637	1550.34290
26/08/2024 18:10:32.89533	1	1	1	1	1550.26079	1550.33925	1550.34637	1550.34290
26/08/2024 18:10:32.99533	1	1	1	1	1550.26079	1550.34129	1550.34841	1550.34494
26/08/2024 18:10:33.09533	1	1	1	1	1550.26215	1550.34043	1550.34753	1550.34425
26/08/2024 18:10:33.19533	1	1	1	1	1550.26079	1550.33925	1550.34637	1550.34290
26/08/2024 18:10:33.29533	1	1	1	1	1550.26079	1550.33925	1550.34637	1550.34290
26/08/2024 18:10:33.39533	1	1	1	1	1550.26282	1550.34129	1550.34841	1550.34290
26/08/2024 18:10:33.49533	1	1	1	1	1550.26079	1550.33925	1550.34637	1550.34290
26/08/2024 18:10:33.59533	1	1	1	1	1550.26282	1550.33925	1550.34637	1550.34290
26/08/2024 18:10:33.69533	1	1	1	1	1550.26079	1550.34129	1550.34841	1550.34290
26/08/2024 18:10:33.79533	1	1	1	1	1550.26079	1550.33925	1550.34637	1550.34290
26/08/2024 18:10:33.89533	1	1	1	1	1550.26079	1550.33925	1550.34637	1550.34290
26/08/2024 18:10:33.99533	1	1	1	1	1550.26079	1550.33925	1550.34637	1550.34494
26/08/2024 18:10:34.09533	1	1	1	1	1550.26079	1550.33925	1550.34637	1550.34290
26/08/2024 18:10:34.19533	1	1	1	1	1550.26282	1550.34129	1550.34841	1550.34494
26/08/2024 18:10:34.29533	1	1	1	1	1550.26282	1550.34129	1550.34841	1550.34494
26/08/2024 18:10:34.39533	1	1	1	1	1550.26145	1550.34012	1550.34725	1550.34358
26/08/2024 18:10:34.49533	1	1	1	1	1550.26215	1550.34043	1550.34753	1550.34425
26/08/2024 18:10:34.59533	1	1	1	1	1550.26145	1550.34012	1550.34725	1550.34358
26/08/2024 18:10:34.69533	1	1	1	1	1550.26079	1550.34129	1550.34841	1550.34494
26/08/2024 18:10:34.79533	1	1	1	1	1550.26145	1550.34012	1550.34725	1550.34358
26/08/2024 18:10:34.89533	1	1	1	1	1550.26079	1550.33925	1550.34637	1550.34290
26/08/2024 18:10:34.99533	1	1	1	1	1550.26079	1550.34129	1550.34841	1550.34494
26/08/2024 18:10:35.09533	1	1	1	1	1550.26145	1550.34012	1550.34725	1550.34358
26/08/2024 18:10:35.19533	1	1	1	1	1550.26079	1550.33925	1550.34637	1550.34290
26/08/2024 18:10:35.29533	1	1	1	1	1550.26145	1550.34012	1550.34725	1550.34358
26/08/2024 18:10:35.39533	1	1	1	1	1550.26079	1550.33925	1550.34637	1550.34494
26/08/2024 18:10:35.49533	1	1	1	1	1550.26079	1550.33925	1550.34637	1550.34290
26/08/2024 18:10:35.59533	1	1	1	1	1550.26079	1550.33925	1550.34637	1550.34290
26/08/2024 18:10:35.69533	1	1	1	1	1550.26079	1550.34129	1550.34841	1550.34494
26/08/2024 18:10:35.79533	1	1	1	1	1550.26079	1550.33925	1550.34841	1550.34494
26/08/2024 18:10:35.89533	1	1	1	1	1550.26079	1550.33925	1550.34637	1550.34290
26/08/2024 18:10:35.99533	1	1	1	1	1550.26079	1550.33925	1550.34637	1550.34290
26/08/2024 18:10:36.09533	1	1	1	1	1550.26079	1550.33925	1550.34637	1550.34290
26/08/2024 18:10:36.19533	1	1	1	1	1550.26145	1550.34012	1550.34725	1550.34358
26/08/2024 18:10:36.29533	1	1	1	1	1550.26079	1550.33925	1550.34637	1550.34290
26/08/2024 18:10:36.39533	1	1	1	1	1550.26079	1550.34129	1550.34841	1550.34494
26/08/2024 18:10:36.49533	1	1	1	1	1550.26079	1550.34129	1550.34841	1550.34290
26/08/2024 18:10:36.59533	1	1	1	1	1550.26215	1550.34043	1550.34753	1550.34425
26/08/2024 18:10:36.69533	1	1	1	1	1550.26282	1550.34129	1550.34841	1550.34494
26/08/2024 18:10:36.79533	1	1	1	1	1550.26079	1550.34129	1550.34841	1550.34494
26/08/2024 18:10:36.89533	1	1	1	1	1550.26079	1550.33925	1550.34637	1550.34290
26/08/2024 18:10:36.99533	1	1	1	1	1550.26079	1550.33925	1550.34637	1550.34290
26/08/2024 18:10:37.09533	1	1	1	1	1550.26282	1550.34129	1550.34841	1550.34290
26/08/2024 18:10:37.19533	1	1	1	1	1550.26079	1550.33925	1550.34637	1550.34290
26/08/2024 18:10:37.29533	1	1	1	1	1550.26079	1550.33925	1550.34637	1550.34290
26/08/2024 18:10:37.39533	1	1	1	1	1550.26145	1550.34012	1550.34725	1550.34358
26/08/2024 18:10:37.49533	1	1	1	1	1550.26145	1550.34012	1550.34725	1550.34358
26/08/2024 18:10:37.59533	1	1	1	1	1550.26282	1550.34129	1550.34841	1550.34494
26/08/2024 18:10:37.69533	1	1	1	1	1550.26282	1550.34129	1550.34841	1550.34494
26/08/2024 18:10:37.79533	1	1	1	1	1550.26079	1550.33925	1550.34637	1550.34290
26/08/2024 18:10:37.89533	1	1	1	1	1550.26079	1550.33925	1550.34637	1550.34290
26/08/2024 18:10:37.99533	1	1	1	1	1550.26079	1550.33925	1550.34637	1550.34494
26/08/2024 18:10:38.09533	1	1	1	1	1550.26145	1550.34012	1550.34725	1550.34358
26/08/2024 18:10:38.19533	1	1	1	1	1550.26079	1550.33925	1550.34637	1550.34290
26/08/2024 18:10:38.29533	1	1	1	1	1550.26079	1550.33925	1550.34637	1550.34290
26/08/2024 18:10:38.39533	1	1	1	1	1550.26079	1550.33925	1550.34637	1550.34290
26/08/2024 18:10:38.49533	1	1	1	1	1550.26215	1550.34043	1550.34753	1550.34425
26/08/2024 18:10:38.59533	1	1	1	1	1550.26079	1550.33925	1550.34637	1550.34290
26/08/2024 18:10:38.69533	1	1	1	1	1550.26145	1550.34012	1550.34725	1550.34358
26/08/2024 18:10:38.79533	1	1	1	1	1550.26079	1550.33925	1550.34637	1550.34290
26/08/2024 18:10:38.89533	1	1	1	1	1550.26282	1550.33925	1550.34637	1550.34290
26/08/2024 18:10:38.99533	1	1	1	1	1550.26145	1550.34012	1550.34725	1550.34358
26/08/2024 18:10:39.09533	1	1	1	1	1550.26215	1550.34043	1550.34753	1550.34425
26/08/2024 18:10:39.19533	1	1	1	1	1550.26079	1550.34129	1550.34841	1550.34494
26/08/2024 18:10:39.29533	1	1	1	1	1550.26145	1550.34012	1550.34725	1550.34358
26/08/2024 18:10:39.39533	1	1	1	1	1550.26079	1550.33925	1550.34637	1550.34290
26/08/2024 18:10:39.49533	1	1	1	1	1550.26282	1550.34129	1550.34841	1550.34494
26/08/2024 18:10:39.59533	1	1	1	1	1550.26079	1550.33925	1550.34637	1550.34290
26/08/2024 18:10:39.69533	1	1	1	1	1550.26079	1550.34129	1550.34841	1550.34494
26/08/2024 18:10:39.79533	1	1	1	1	1550.26079	1550.33925	1550.34637	1550.34290
26/08/2024 18:10:39.89533	1	1	1	1	1550.26215	1550.34043	1550.34753	1550.34425
26/08/2024 18:10:39.99533	1	1	1	1	1550.26282	1550.34129	1550.34841	1550.34494
26/08/2024 18:10:40.09533	1	1	1	1	1550.26079	1550.33925	1550.34637	1550.34290
26/08/2024 18:10:40.19533	1	1	1	1	1550.26079	1550.33925	1550.34637	1550.34290
26/08/2024 18:10:40.29533	1	1	1	1	1550.26282	1550.34129	1550.34841	1550.34494
26/08/2024 18:10:40.39533	1	1	1	1	1550.26079	1550.33925	1550.34637	1550.34290
26/08/2024 18:10:40.49533	1	1	1	1	1550.26079	1550.33925	1550.34637	1550.34494
26/08/2024 18:10:40.59533	1	1	1	1	1550.26079	1550.33925	1550.34637	1550.34290
26/08/2024 18:10:40.69533	1	1	1	1	1550.26215	1550.34043	1550.34753	1550.34425
26/08/2024 18:10:40.79533	1	1	1	1	1550.26079	1550.33925	1550.34637	1550.34290
26/08/2024 18:10:40.89533	1	1	1	1	1550.26079	1550.34129	1550.34841	1550.34494
26/08/2024 18:10:40.99533	1	1	1	1	1550.26145	1550.34012	1550.34725	1550.34358
26/08/2024 18:10:41.09533	1	1	1	1	1550.26145	1550.34012	1550.34725	1550.34358
26/08/2024 18:10:41.19533	1	1	1	1	1550.26282	1550.34129	1550.34841	1550.34290
26/08/2024 18:10:41.29533	1	1	1	1	1550.26079	1550.33925	1550.34841	1550.34290
26/08/2024 18:10:41.39533	1	1	1	1	1550.26145	1550.34012	1550.34725	1550.34358
26/08/2024 18:10:41.49533	1	1	1	1	1550.26079	1550.33925	1550.34637	1550.34290
26/08/2024 18:10:41.59533	1	1	1	1	1550.26079	1550.34129	1550.34841	1550.34494
26/08/2024 18:10:41.69533	1	1	1	1	1550.26215	1550.34043	1550.34753	1550.34425
26/08/2024 18:10:41.79533	1	1	1	1	1550.26079	1550.33925	1550.34637	1550.34290
26/08/2024 18:10:41.89533	1	1	1	1	1550.26282	1550.34129	1550.34841	1550.34494
26/08/2024 18:10:41.99533	1	1	1	1	1550.26079	1550.34129	1550.34637	1550.34494
26/08/2024 18:10:42.09533	1	1	1	1	1550.26079	1550.33925	1550.34637	1550.34290
26/08/2024 18:10:42.19533	1	1	1	1	1550.26145	1550.34012	1550.34725	1550.34358
26/08/2024 18:10:42.29533	1	1	1	1	1550.26079	1550.33925	1550.34637	1550.34290
26/08/2024 18:10:42.39533	1	1	1	1	1550.26079	1550.33925	1550.34637	1550.34290
26/08/2024 18:10:42.49533	1	1	1	1	1550.26079	1550.33925	1550.34637	1550.34290
26/08/2024 18:10:42.59533	1	1	1	1	1550.26079	1550.34129	1550.34637	1550.34494
26/08/2024 18:10:42.69533	1	1	1	1	1550.26145	1550.34012	1550.34725	1550.34358
26/08/2024 18:10:42.79533	1	1	1	1	1550.26079	1550.33925	1550.34637	1550.34290
26/08/2024 18:10:42.89533	1	1	1	1	1550.26145	1550.34012	1550.34725	1550.34358
26/08/2024 18:10:42.99533	1	1	1	1	1550.26145	1550.34012	1550.34725	1550.34358
26/08/2024 18:10:43.09533	1	1	1	1	1550.26145	1550.34012	1550.34725	1550.34358
26/08/2024 18:10:43.19533	1	1	1	1	1550.26079	1550.34129	1550.34841	1550.34494
26/08/2024 18:10:43.29533	1	1	1	1	1550.26145	1550.34012	1550.34725	1550.34358
26/08/2024 18:10:43.39533	1	1	1	1	1550.26079	1550.33925	1550.34637	1550.34290
26/08/2024 18:10:43.49533	1	1	1	1	1550.26145	1550.34012	1550.34725	1550.34358
26/08/2024 18:10:43.59533	1	1	1	1	1550.26145	1550.34012	1550.34725	1550.34358
26/08/2024 18:10:43.69533	1	1	1	1	1550.26079	1550.34129	1550.34841	1550.34494
26/08/2024 18:10:43.79533	1	1	1	1	1550.26079	1550.33925	1550.34637	1550.34290
26/08/2024 18:10:43.89533	1	1	1	1	1550.26079	1550.33925	1550.34637	1550.34290
26/08/2024 18:10:43.99533	1	1	1	1	1550.26079	1550.33925	1550.34637	1550.34290
26/08/2024 18:10:44.09533	1	1	1	1	1550.26282	1550.34129	1550.34841	1550.34494
26/08/2024 18:10:44.19533	1	1	1	1	1550.26079	1550.34129	1550.34841	1550.34494
26/08/2024 18:10:44.29533	1	1	1	1	1550.26145	1550.34012	1550.34725	1550.34358
26/08/2024 18:10:44.39533	1	1	1	1	1550.26145	1550.34012	1550.34725	1550.34358
26/08/2024 18:10:44.49533	1	1	1	1	1550.26079	1550.33925	1550.34637	1550.34290
26/08/2024 18:10:44.59533	1	1	1	1	1550.26079	1550.33925	1550.34637	1550.34290
26/08/2024 18:10:44.69533	1	1	1	1	1550.26079	1550.33925	1550.34637	1550.34290
26/08/2024 18:10:44.79533	1	1	1	1	1550.26079	1550.34129	1550.34637	1550.34494
26/08/2024 18:10:44.89533	1	1	1	1	1550.26282	1550.34129	1550.34841	1550.34290
26/08/2024 18:10:44.99533	1	1	1	1	1550.26282	1550.34129	1550.34637	1550.34494
26/08/2024 18:10:45.09533	1	1	1	1	1550.26282	1550.34129	1550.34841	1550.34494
26/08/2024 18:10:45.19533	1	1	1	1	1550.26079	1550.33925	1550.34637	1550.34290
26/08/2024 18:10:45.29533	1	1	1	1	1550.26079	1550.34129	1550.34841	1550.34494
26/08/2024 18:10:45.39533	1	1	1	1	1550.26282	1550.34129	1550.34841	1550.34494
26/08/2024 18:10:45.49533	1	1	1	1	1550.26145	1550.34012	1550.34725	1550.34358
26/08/2024 18:10:45.59533	1	1	1	1	1550.26145	1550.34012	1550.34725	1550.34358
26/08/2024 18:10:45.69533	1	1	1	1	1550.26215	1550.34043	1550.34753	1550.34425
26/08/2024 18:10:45.79533	1	1	1	1	1550.26079	1550.33925	1550.34637	1550.34290
26/08/2024 18:10:45.89533	1	1	1	1	1550.26079	1550.34129	1550.34841	1550.34290
26/08/2024 18:10:45.99533	1	1	1	1	1550.26145	1550.34012	1550.34725	1550.34358
26/08/2024 18:10:46.09533	1	1	1	1	1550.26145	1550.34012	1550.34725	1550.34358
26/08/2024 18:10:46.19533	1	1	1	1	1550.26145	1550.34012	1550.34725	1550.34358
26/08/2024 18:10:46.29533	1	1	1	1	1550.26145	1550.34012	1550.34725	1550.34358
26/08/2024 18:10:46.39533	1	1	1	1	1550.26012	1550.34043	1550.34753	1550.34425
26/08/2024 18:10:46.49533	1	1	1	1	1550.26145	1550.33807	1550.34521	1550.34358
26/08/2024 18:10:46.59533	1	1	1	1	1550.26282	1550.33925	1550.34637	1550.34290
26/08/2024 18:10:46.69533	1	1	1	1	1550.26079	1550.33925	1550.34637	1550.34290
26/08/2024 18:10:46.79533	1	1	1	1	1550.26282	1550.33925	1550.34637	1550.34290
26/08/2024 18:10:46.89533	1	1	1	1	1550.26079	1550.33925	1550.34637	1550.34290
26/08/2024 18:10:46.99533	1	1	1	1	1550.26079	1550.33925	1550.34637	1550.34290
26/08/2024 18:10:47.09533	1	1	1	1	1550.26079	1550.33925	1550.34637	1550.34290
26/08/2024 18:10:47.19533	1	1	1	1	1550.26079	1550.33925	1550.34637	1550.34290
26/08/2024 18:10:47.29533	1	1	1	1	1550.26215	1550.34043	1550.34753	1550.34425
26/08/2024 18:10:47.39533	1	1	1	1	1550.26215	1550.34043	1550.34753	1550.34425
26/08/2024 18:10:47.49533	1	1	1	1	1550.26079	1550.33925	1550.34637	1550.34494
26/08/2024 18:10:47.59533	1	1	1	1	1550.26079	1550.33925	1550.34637	1550.34494
26/08/2024 18:10:47.69533	1	1	1	1	1550.26079	1550.33925	1550.34637	1550.34290
26/08/2024 18:10:47.79533	1	1	1	1	1550.26079	1550.33925	1550.34637	1550.34290
26/08/2024 18:10:47.89533	1	1	1	1	1550.26145	1550.34012	1550.34725	1550.34358
26/08/2024 18:10:47.99533	1	1	1	1	1550.26282	1550.34129	1550.34841	1550.34494
26/08/2024 18:10:48.09533	1	1	1	1	1550.26079	1550.33925	1550.34637	1550.34290
26/08/2024 18:10:48.19533	1	1	1	1	1550.26079	1550.33925	1550.34637	1550.34290
26/08/2024 18:10:48.29533	1	1	1	1	1550.26079	1550.33925	1550.34637	1550.34290
26/08/2024 18:10:48.39533	1	1	1	1	1550.26079	1550.33925	1550.34637	1550.34290
26/08/2024 18:10:48.49533	1	1	1	1	1550.25941	1550.34012	1550.34725	1550.34358
26/08/2024 18:10:48.59533	1	1	1	1	1550.26282	1550.34129	1550.34841	1550.34494
26/08/2024 18:10:48.69533	1	1	1	1	1550.26145	1550.34012	1550.34725	1550.34358
26/08/2024 18:10:48.79533	1	1	1	1	1550.26079	1550.33925	1550.34637	1550.34290
26/08/2024 18:10:48.89533	1	1	1	1	1550.26145	1550.34012	1550.34725	1550.34358
26/08/2024 18:10:48.99533	1	1	1	1	1550.26079	1550.33925	1550.34637	1550.34290
26/08/2024 18:10:49.09533	1	1	1	1	1550.26079	1550.33925	1550.34841	1550.34494
26/08/2024 18:10:49.19533	1	1	1	1	1550.26145	1550.34012	1550.34725	1550.34358
26/08/2024 18:10:49.29533	1	1	1	1	1550.26012	1550.34043	1550.34753	1550.34425
26/08/2024 18:10:49.39533	1	1	1	1	1550.26282	1550.34129	1550.34841	1550.34494
26/08/2024 18:10:49.49533	1	1	1	1	1550.26282	1550.34129	1550.34841	1550.34494
26/08/2024 18:10:49.59533	1	1	1	1	1550.25941	1550.33807	1550.34521	1550.34154
26/08/2024 18:10:49.69533	1	1	1	1	1550.26079	1550.34129	1550.34841	1550.34290
26/08/2024 18:10:49.79533	1	1	1	1	1550.26282	1550.33925	1550.34637	1550.34290
26/08/2024 18:10:49.89533	1	1	1	1	1550.26145	1550.34012	1550.34725	1550.34358
26/08/2024 18:10:49.99533	1	1	1	1	1550.26079	1550.33925	1550.34637	1550.34494
26/08/2024 18:10:50.09533	1	1	1	1	1550.26079	1550.33925	1550.34637	1550.34290
26/08/2024 18:10:50.19533	1	1	1	1	1550.26079	1550.33925	1550.34637	1550.34290
26/08/2024 18:10:50.29533	1	1	1	1	1550.25941	1550.33807	1550.34521	1550.34154
26/08/2024 18:10:50.39533	1	1	1	1	1550.26079	1550.33925	1550.34637	1550.34290
26/08/2024 18:10:50.49533	1	1	1	1	1550.26079	1550.33925	1550.34637	1550.34290
26/08/2024 18:10:50.59533	1	1	1	1	1550.26079	1550.33925	1550.34637	1550.34290
26/08/2024 18:10:50.69533	1	1	1	1	1550.26145	1550.34012	1550.34725	1550.34358
26/08/2024 18:10:50.79533	1	1	1	1	1550.26145	1550.34012	1550.34725	1550.34358
26/08/2024 18:10:50.89533	1	1	1	1	1550.26282	1550.34129	1550.34841	1550.34290
26/08/2024 18:10:50.99533	1	1	1	1	1550.26079	1550.33925	1550.34637	1550.34290
26/08/2024 18:10:51.09533	1	1	1	1	1550.26079	1550.33925	1550.34637	1550.34290
26/08/2024 18:10:51.19533	1	1	1	1	1550.26079	1550.33925	1550.34637	1550.34494
26/08/2024 18:10:51.29533	1	1	1	1	1550.26079	1550.33925	1550.34637	1550.34290
26/08/2024 18:10:51.39533	1	1	1	1	1550.26145	1550.34012	1550.34725	1550.34358
26/08/2024 18:10:51.49533	1	1	1	1	1550.26079	1550.34129	1550.34841	1550.34290
26/08/2024 18:10:51.59533	1	1	1	1	1550.26079	1550.33925	1550.34637	1550.34290
26/08/2024 18:10:51.69533	1	1	1	1	1550.26282	1550.34129	1550.34841	1550.34494
26/08/2024 18:10:51.79533	1	1	1	1	1550.26282	1550.34129	1550.34841	1550.34494
26/08/2024 18:10:51.89533	1	1	1	1	1550.26079	1550.33925	1550.34637	1550.34290
26/08/2024 18:10:51.99533	1	1	1	1	1550.26282	1550.33925	1550.34841	1550.34494
26/08/2024 18:10:52.09533	1	1	1	1	1550.26282	1550.34129	1550.34841	1550.34494
26/08/2024 18:10:52.19533	1	1	1	1	1550.26079	1550.33925	1550.34637	1550.34290
26/08/2024 18:10:52.29533	1	1	1	1	1550.26079	1550.33925	1550.34637	1550.34290
26/08/2024 18:10:52.39533	1	1	1	1	1550.26145	1550.34012	1550.34725	1550.34358
26/08/2024 18:10:52.49533	1	1	1	1	1550.26079	1550.33925	1550.34637	1550.34494
26/08/2024 18:10:52.59533	1	1	1	1	1550.26079	1550.33925	1550.34637	1550.34290
26/08/2024 18:10:52.69533	1	1	1	1	1550.26282	1550.34129	1550.34841	1550.34494
26/08/2024 18:10:52.79533	1	1	1	1	1550.26282	1550.34129	1550.34841	1550.34494
26/08/2024 18:10:52.89633	1	1	1	1	1550.26079	1550.34129	1550.34841	1550.34494
26/08/2024 18:10:52.99633	1	1	1	1	1550.26145	1550.34012	1550.34725	1550.34358
26/08/2024 18:10:53.09633	1	1	1	1	1550.26215	1550.34043	1550.34753	1550.34425
26/08/2024 18:10:53.19633	1	1	1	1	1550.26079	1550.33925	1550.34841	1550.34290
26/08/2024 18:10:53.29633	1	1	1	1	1550.26079	1550.33925	1550.34637	1550.34290
26/08/2024 18:10:53.39633	1	1	1	1	1550.26215	1550.34043	1550.34753	1550.34425
26/08/2024 18:10:53.49633	1	1	1	1	1550.26282	1550.34129	1550.34841	1550.34494
26/08/2024 18:10:53.59633	1	1	1	1	1550.26282	1550.34129	1550.34841	1550.34494
26/08/2024 18:10:53.69633	1	1	1	1	1550.26079	1550.33925	1550.34637	1550.34290
26/08/2024 18:10:53.79633	1	1	1	1	1550.26079	1550.33925	1550.34637	1550.34290
26/08/2024 18:10:53.89633	1	1	1	1	1550.26145	1550.34012	1550.34725	1550.34358
26/08/2024 18:10:53.99633	1	1	1	1	1550.26079	1550.33925	1550.34637	1550.34290
26/08/2024 18:10:54.09633	1	1	1	1	1550.26079	1550.33925	1550.34637	1550.34494
26/08/2024 18:10:54.19633	1	1	1	1	1550.26145	1550.34012	1550.34725	1550.34358
26/08/2024 18:10:54.29633	1	1	1	1	1550.26282	1550.34129	1550.34841	1550.34494
26/08/2024 18:10:54.39633	1	1	1	1	1550.26079	1550.34129	1550.34841	1550.34494
26/08/2024 18:10:54.49633	1	1	1	1	1550.26282	1550.34129	1550.34841	1550.34494
26/08/2024 18:10:54.59633	1	1	1	1	1550.26145	1550.34012	1550.34725	1550.34358
26/08/2024 18:10:54.69633	1	1	1	1	1550.26282	1550.34129	1550.34841	1550.34494
26/08/2024 18:10:54.79633	1	1	1	1	1550.26079	1550.33925	1550.34637	1550.34290
26/08/2024 18:10:54.89633	1	1	1	1	1550.26079	1550.33925	1550.34637	1550.34494
26/08/2024 18:10:54.99633	1	1	1	1	1550.26079	1550.33925	1550.34637	1550.34290
26/08/2024 18:10:55.09633	1	1	1	1	1550.26215	1550.34043	1550.34753	1550.34425
26/08/2024 18:10:55.19633	1	1	1	1	1550.26079	1550.33925	1550.34637	1550.34290
26/08/2024 18:10:55.29633	1	1	1	1	1550.26079	1550.33925	1550.34637	1550.34290
26/08/2024 18:10:55.39633	1	1	1	1	1550.26282	1550.34129	1550.34841	1550.34494
26/08/2024 18:10:55.49633	1	1	1	1	1550.26012	1550.34043	1550.34753	1550.34425
26/08/2024 18:10:55.59633	1	1	1	1	1550.26215	1550.34043	1550.34753	1550.34425
26/08/2024 18:10:55.69633	1	1	1	1	1550.26145	1550.34012	1550.34725	1550.34358
26/08/2024 18:10:55.79633	1	1	1	1	1550.26282	1550.34129	1550.34841	1550.34494
26/08/2024 18:10:55.89633	1	1	1	1	1550.26079	1550.34129	1550.34841	1550.34290
26/08/2024 18:10:55.99633	1	1	1	1	1550.26282	1550.34129	1550.34841	1550.34494
26/08/2024 18:10:56.09633	1	1	1	1	1550.26079	1550.33925	1550.34841	1550.34290
26/08/2024 18:10:56.19633	1	1	1	1	1550.26079	1550.33925	1550.34637	1550.34494
26/08/2024 18:10:56.29633	1	1	1	1	1550.26145	1550.34012	1550.34725	1550.34358
26/08/2024 18:10:56.39633	1	1	1	1	1550.26282	1550.34129	1550.34841	1550.34290
26/08/2024 18:10:56.49633	1	1	1	1	1550.26079	1550.33925	1550.34637	1550.34290
26/08/2024 18:10:56.59633	1	1	1	1	1550.26079	1550.34129	1550.34841	1550.34290
26/08/2024 18:10:56.69633	1	1	1	1	1550.26079	1550.33925	1550.34637	1550.34290
26/08/2024 18:10:56.79633	1	1	1	1	1550.26282	1550.34129	1550.34841	1550.34290
26/08/2024 18:10:56.89633	1	1	1	1	1550.26079	1550.33925	1550.34637	1550.34290
26/08/2024 18:10:56.99633	1	1	1	1	1550.26079	1550.34129	1550.34841	1550.34290
26/08/2024 18:10:57.09633	1	1	1	1	1550.26079	1550.33925	1550.34637	1550.34290
26/08/2024 18:10:57.19633	1	1	1	1	1550.26079	1550.33925	1550.34637	1550.34290
26/08/2024 18:10:57.29633	1	1	1	1	1550.26145	1550.34012	1550.34725	1550.34358
26/08/2024 18:10:57.39633	1	1	1	1	1550.26079	1550.33925	1550.34637	1550.34290
26/08/2024 18:10:57.49633	1	1	1	1	1550.26079	1550.34129	1550.34841	1550.34494
26/08/2024 18:10:57.59633	1	1	1	1	1550.26079	1550.33925	1550.34637	1550.34290
26/08/2024 18:10:57.69633	1	1	1	1	1550.26079	1550.33925	1550.34637	1550.34290
26/08/2024 18:10:57.79633	1	1	1	1	1550.26215	1550.34043	1550.34753	1550.34425
26/08/2024 18:10:57.89633	1	1	1	1	1550.26215	1550.34043	1550.34753	1550.34425
26/08/2024 18:10:57.99633	1	1	1	1	1550.26282	1550.34129	1550.34841	1550.34494
26/08/2024 18:10:58.09633	1	1	1	1	1550.26079	1550.33925	1550.34637	1550.34290
26/08/2024 18:10:58.19633	1	1	1	1	1550.26145	1550.34012	1550.34725	1550.34358
26/08/2024 18:10:58.29633	1	1	1	1	1550.26079	1550.33925	1550.34637	1550.34290
26/08/2024 18:10:58.39633	1	1	1	1	1550.26145	1550.34012	1550.34725	1550.34358
26/08/2024 18:10:58.49633	1	1	1	1	1550.26145	1550.34012	1550.34725	1550.34358
26/08/2024 18:10:58.59633	1	1	1	1	1550.26215	1550.34043	1550.34753	1550.34425
26/08/2024 18:10:58.69633	1	1	1	1	1550.26079	1550.33925	1550.34637	1550.34290
26/08/2024 18:10:58.79633	1	1	1	1	1550.26079	1550.33925	1550.34637	1550.34290
26/08/2024 18:10:58.89633	1	1	1	1	1550.26079	1550.34129	1550.34637	1550.34290
26/08/2024 18:10:58.99633	1	1	1	1	1550.26079	1550.33925	1550.34637	1550.34494
26/08/2024 18:10:59.09633	1	1	1	1	1550.26282	1550.34129	1550.34841	1550.34494
26/08/2024 18:10:59.19633	1	1	1	1	1550.26079	1550.34129	1550.34841	1550.34494
26/08/2024 18:10:59.29633	1	1	1	1	1550.26145	1550.33807	1550.34521	1550.34154
26/08/2024 18:10:59.39633	1	1	1	1	1550.26215	1550.34043	1550.34753	1550.34425
26/08/2024 18:10:59.49633	1	1	1	1	1550.26079	1550.33925	1550.34637	1550.34290
26/08/2024 18:10:59.59633	1	1	1	1	1550.26282	1550.34129	1550.34841	1550.34494
26/08/2024 18:10:59.69633	1	1	1	1	1550.26079	1550.33925	1550.34637	1550.34290
26/08/2024 18:10:59.79633	1	1	1	1	1550.26079	1550.33925	1550.34637	1550.34290
26/08/2024 18:10:59.89633	1	1	1	1	1550.26145	1550.34012	1550.34725	1550.34358
26/08/2024 18:10:59.99633	1	1	1	1	1550.26079	1550.33925	1550.34637	1550.34290
26/08/2024 18:11:00.09633	1	1	1	1	1550.26145	1550.34012	1550.34725	1550.34358
26/08/2024 18:11:00.19633	1	1	1	1	1550.26145	1550.34012	1550.34725	1550.34358
26/08/2024 18:11:00.29633	1	1	1	1	1550.26079	1550.33925	1550.34637	1550.34290
26/08/2024 18:11:00.39633	1	1	1	1	1550.26079	1550.33925	1550.34637	1550.34290
26/08/2024 18:11:00.49633	1	1	1	1	1550.26145	1550.34012	1550.34725	1550.34358
26/08/2024 18:11:00.59633	1	1	1	1	1550.26079	1550.33925	1550.34637	1550.34290
26/08/2024 18:11:00.69633	1	1	1	1	1550.26145	1550.34012	1550.34725	1550.34358
26/08/2024 18:11:00.79633	1	1	1	1	1550.26079	1550.33925	1550.34637	1550.34290
26/08/2024 18:11:00.89633	1	1	1	1	1550.26079	1550.33925	1550.34637	1550.34494
26/08/2024 18:11:00.99633	1	1	1	1	1550.26215	1550.34043	1550.34753	1550.34425
26/08/2024 18:11:01.09633	1	1	1	1	1550.26282	1550.34129	1550.34841	1550.34290
26/08/2024 18:11:01.19633	1	1	1	1	1550.26079	1550.33925	1550.34637	1550.34290
26/08/2024 18:11:01.29633	1	1	1	1	1550.26149	1550.33957	1550.34665	1550.34357
26/08/2024 18:11:01.39633	1	1	1	1	1550.26145	1550.34012	1550.34725	1550.34358
26/08/2024 18:11:01.49633	1	1	1	1	1550.26079	1550.34129	1550.34637	1550.34494
26/08/2024 18:11:01.59633	1	1	1	1	1550.26145	1550.34012	1550.34725	1550.34358
26/08/2024 18:11:01.69633	1	1	1	1	1550.26145	1550.34012	1550.34725	1550.34358
26/08/2024 18:11:01.79633	1	1	1	1	1550.26079	1550.33925	1550.34637	1550.34290
26/08/2024 18:11:01.89633	1	1	1	1	1550.26145	1550.34012	1550.34725	1550.34358
26/08/2024 18:11:01.99633	1	1	1	1	1550.26282	1550.34129	1550.34637	1550.34494
26/08/2024 18:11:02.09633	1	1	1	1	1550.26079	1550.33925	1550.34637	1550.34290
26/08/2024 18:11:02.19633	1	1	1	1	1550.26145	1550.34012	1550.34725	1550.34358
26/08/2024 18:11:02.29633	1	1	1	1	1550.26145	1550.34012	1550.34725	1550.34358
26/08/2024 18:11:02.39633	1	1	1	1	1550.26079	1550.33925	1550.34637	1550.34290
26/08/2024 18:11:02.49633	1	1	1	1	1550.26079	1550.33925	1550.34637	1550.34290
26/08/2024 18:11:02.59633	1	1	1	1	1550.26215	1550.34043	1550.34753	1550.34425
26/08/2024 18:11:02.69633	1	1	1	1	1550.26079	1550.33925	1550.34637	1550.34290
26/08/2024 18:11:02.79633	1	1	1	1	1550.26079	1550.33925	1550.34637	1550.34290
26/08/2024 18:11:02.89633	1	1	1	1	1550.26215	1550.34043	1550.34753	1550.34425
26/08/2024 18:11:02.99633	1	1	1	1	1550.26282	1550.34129	1550.34841	1550.34494
26/08/2024 18:11:03.09633	1	1	1	1	1550.26215	1550.34043	1550.34753	1550.34425
26/08/2024 18:11:03.19633	1	1	1	1	1550.26079	1550.33925	1550.34637	1550.34290
26/08/2024 18:11:03.29633	1	1	1	1	1550.26350	1550.34012	1550.34725	1550.34358
26/08/2024 18:11:03.39633	1	1	1	1	1550.26282	1550.34129	1550.34841	1550.34494
26/08/2024 18:11:03.49633	1	1	1	1	1550.26079	1550.33925	1550.34637	1550.34290
26/08/2024 18:11:03.59633	1	1	1	1	1550.26282	1550.34129	1550.34841	1550.34494
26/08/2024 18:11:03.69633	1	1	1	1	1550.26282	1550.34129	1550.34841	1550.34494
26/08/2024 18:11:03.79633	1	1	1	1	1550.26079	1550.33925	1550.34637	1550.34290
26/08/2024 18:11:03.89633	1	1	1	1	1550.26079	1550.33925	1550.34637	1550.34290
26/08/2024 18:11:03.99633	1	1	1	1	1550.26215	1550.34043	1550.34753	1550.34425
26/08/2024 18:11:04.09633	1	1	1	1	1550.26079	1550.33925	1550.34637	1550.34290
26/08/2024 18:11:04.19633	1	1	1	1	1550.26079	1550.33925	1550.34637	1550.34290
26/08/2024 18:11:04.29633	1	1	1	1	1550.26079	1550.33925	1550.34637	1550.34290
26/08/2024 18:11:04.39633	1	1	1	1	1550.26282	1550.33925	1550.34637	1550.34494
26/08/2024 18:11:04.49633	1	1	1	1	1550.26282	1550.33925	1550.34637	1550.34290
26/08/2024 18:11:04.59633	1	1	1	1	1550.25941	1550.34012	1550.34725	1550.34358
26/08/2024 18:11:04.69633	1	1	1	1	1550.26079	1550.34129	1550.34841	1550.34494
26/08/2024 18:11:04.79633	1	1	1	1	1550.26079	1550.33925	1550.34637	1550.34494
26/08/2024 18:11:04.89633	1	1	1	1	1550.26079	1550.33925	1550.34637	1550.34290
26/08/2024 18:11:04.99633	1	1	1	1	1550.26282	1550.34129	1550.34841	1550.34494
26/08/2024 18:11:05.09633	1	1	1	1	1550.26079	1550.33925	1550.34637	1550.34290
26/08/2024 18:11:05.19633	1	1	1	1	1550.26215	1550.34043	1550.34753	1550.34425
26/08/2024 18:11:05.29633	1	1	1	1	1550.26079	1550.33925	1550.34637	1550.34290
26/08/2024 18:11:05.39633	1	1	1	1	1550.26282	1550.34129	1550.34841	1550.34494
26/08/2024 18:11:05.49633	1	1	1	1	1550.26079	1550.33925	1550.34637	1550.34290
26/08/2024 18:11:05.59633	1	1	1	1	1550.26282	1550.34129	1550.34841	1550.34494
26/08/2024 18:11:05.69633	1	1	1	1	1550.26079	1550.33925	1550.34637	1550.34290
26/08/2024 18:11:05.79633	1	1	1	1	1550.26079	1550.33925	1550.34637	1550.34290
26/08/2024 18:11:05.89633	1	1	1	1	1550.26282	1550.34129	1550.34841	1550.34494
26/08/2024 18:11:05.99633	1	1	1	1	1550.26079	1550.33925	1550.34637	1550.34290
26/08/2024 18:11:06.09633	1	1	1	1	1550.25941	1550.33807	1550.34725	1550.34358
26/08/2024 18:11:06.19633	1	1	1	1	1550.26079	1550.33925	1550.34637	1550.34290
26/08/2024 18:11:06.29633	1	1	1	1	1550.26079	1550.33925	1550.34637	1550.34290
26/08/2024 18:11:06.39633	1	1	1	1	1550.25875	1550.33925	1550.34637	1550.34290
26/08/2024 18:11:06.49633	1	1	1	1	1550.26282	1550.34129	1550.34841	1550.34290
26/08/2024 18:11:06.59633	1	1	1	1	1550.26079	1550.33925	1550.34637	1550.34290
26/08/2024 18:11:06.69633	1	1	1	1	1550.26145	1550.34012	1550.34725	1550.34358
26/08/2024 18:11:06.79633	1	1	1	1	1550.26145	1550.33807	1550.34521	1550.34358
26/08/2024 18:11:06.89633	1	1	1	1	1550.26079	1550.33925	1550.34637	1550.34290
26/08/2024 18:11:06.99633	1	1	1	1	1550.26079	1550.33925	1550.34637	1550.34290
26/08/2024 18:11:07.09633	1	1	1	1	1550.26282	1550.34129	1550.34841	1550.34494
26/08/2024 18:11:07.19633	1	1	1	1	1550.26079	1550.34129	1550.34841	1550.34494
26/08/2024 18:11:07.29633	1	1	1	1	1550.26282	1550.34129	1550.34841	1550.34494
26/08/2024 18:11:07.39633	1	1	1	1	1550.26282	1550.34129	1550.34841	1550.34494
26/08/2024 18:11:07.49633	1	1	1	1	1550.26282	1550.34129	1550.34841	1550.34494
26/08/2024 18:11:07.59633	1	1	1	1	1550.26079	1550.33925	1550.34637	1550.34290
26/08/2024 18:11:07.69633	1	1	1	1	1550.26145	1550.34012	1550.34725	1550.34358
26/08/2024 18:11:07.79633	1	1	1	1	1550.26282	1550.34129	1550.34841	1550.34494
26/08/2024 18:11:07.89633	1	1	1	1	1550.26079	1550.33925	1550.34637	1550.34290
26/08/2024 18:11:07.99633	1	1	1	1	1550.26215	1550.34043	1550.34753	1550.34425
26/08/2024 18:11:08.09633	1	1	1	1	1550.26079	1550.34129	1550.34841	1550.34290
26/08/2024 18:11:08.19633	1	1	1	1	1550.26079	1550.33925	1550.34637	1550.34290
26/08/2024 18:11:08.29633	1	1	1	1	1550.26079	1550.33925	1550.34637	1550.34290
26/08/2024 18:11:08.39633	1	1	1	1	1550.26079	1550.34129	1550.34841	1550.34290
26/08/2024 18:11:08.49633	1	1	1	1	1550.26215	1550.34043	1550.34753	1550.34425
26/08/2024 18:11:08.59633	1	1	1	1	1550.26282	1550.33925	1550.34637	1550.34494
26/08/2024 18:11:08.69633	1	1	1	1	1550.26079	1550.33925	1550.34637	1550.34290
26/08/2024 18:11:08.79633	1	1	1	1	1550.26079	1550.33925	1550.34637	1550.34290
26/08/2024 18:11:08.89633	1	1	1	1	1550.26079	1550.33925	1550.34637	1550.34290
26/08/2024 18:11:08.99633	1	1	1	1	1550.26282	1550.34129	1550.34841	1550.34494
26/08/2024 18:11:09.09633	1	1	1	1	1550.26145	1550.34012	1550.34725	1550.34358
26/08/2024 18:11:09.19633	1	1	1	1	1550.26079	1550.33925	1550.34637	1550.34290
26/08/2024 18:11:09.29633	1	1	1	1	1550.26079	1550.33925	1550.34637	1550.34290
26/08/2024 18:11:09.39633	1	1	1	1	1550.26079	1550.33925	1550.34637	1550.34290
26/08/2024 18:11:09.49633	1	1	1	1	1550.26215	1550.34043	1550.34753	1550.34425
26/08/2024 18:11:09.59633	1	1	1	1	1550.26079	1550.34129	1550.34637	1550.34290
26/08/2024 18:11:09.69633	1	1	1	1	1550.26079	1550.33925	1550.34637	1550.34290
26/08/2024 18:11:09.79633	1	1	1	1	1550.26079	1550.33925	1550.34637	1550.34290
26/08/2024 18:11:09.89633	1	1	1	1	1550.26145	1550.34012	1550.34725	1550.34358
26/08/2024 18:11:09.99633	1	1	1	1	1550.26079	1550.33925	1550.34637	1550.34290
26/08/2024 18:11:10.09633	1	1	1	1	1550.26282	1550.33925	1550.34637	1550.34290
26/08/2024 18:11:10.19633	1	1	1	1	1550.26079	1550.33925	1550.34637	1550.34290
26/08/2024 18:11:10.29633	1	1	1	1	1550.26145	1550.34012	1550.34725	1550.34358
26/08/2024 18:11:10.39633	1	1	1	1	1550.26079	1550.33925	1550.34841	1550.34290
26/08/2024 18:11:10.49633	1	1	1	1	1550.26145	1550.34012	1550.34725	1550.34358
26/08/2024 18:11:10.59633	1	1	1	1	1550.26145	1550.34012	1550.34725	1550.34358
26/08/2024 18:11:10.69633	1	1	1	1	1550.26079	1550.33925	1550.34637	1550.34290
26/08/2024 18:11:10.79633	1	1	1	1	1550.26079	1550.33925	1550.34637	1550.34290
26/08/2024 18:11:10.89633	1	1	1	1	1550.26079	1550.33925	1550.34637	1550.34290
26/08/2024 18:11:10.99633	1	1	1	1	1550.26215	1550.34043	1550.34753	1550.34425
26/08/2024 18:11:11.09633	1	1	1	1	1550.26079	1550.33925	1550.34637	1550.34290
26/08/2024 18:11:11.19633	1	1	1	1	1550.26079	1550.33925	1550.34637	1550.34290
26/08/2024 18:11:11.29633	1	1	1	1	1550.26079	1550.33925	1550.34637	1550.34290
26/08/2024 18:11:11.39633	1	1	1	1	1550.26079	1550.33925	1550.34637	1550.34290
26/08/2024 18:11:11.49633	1	1	1	1	1550.26079	1550.34129	1550.34841	1550.34494
26/08/2024 18:11:11.59633	1	1	1	1	1550.26145	1550.34216	1550.34929	1550.34358
26/08/2024 18:11:11.69633	1	1	1	1	1550.26282	1550.34129	1550.34841	1550.34494
26/08/2024 18:11:11.79633	1	1	1	1	1550.26145	1550.34012	1550.34725	1550.34358
26/08/2024 18:11:11.89633	1	1	1	1	1550.26282	1550.34129	1550.34841	1550.34494
26/08/2024 18:11:11.99633	1	1	1	1	1550.26079	1550.33925	1550.34637	1550.34290
26/08/2024 18:11:12.09633	1	1	1	1	1550.26079	1550.33925	1550.34637	1550.34290
26/08/2024 18:11:12.19633	1	1	1	1	1550.26282	1550.34129	1550.34841	1550.34290
26/08/2024 18:11:12.29633	1	1	1	1	1550.26079	1550.33925	1550.34637	1550.34494
26/08/2024 18:11:12.39633	1	1	1	1	1550.26282	1550.34129	1550.34841	1550.34494
26/08/2024 18:11:12.49633	1	1	1	1	1550.26079	1550.33925	1550.34637	1550.34290
26/08/2024 18:11:12.59633	1	1	1	1	1550.26145	1550.34012	1550.34725	1550.34358
26/08/2024 18:11:12.69633	1	1	1	1	1550.26215	1550.34043	1550.34753	1550.34425
26/08/2024 18:11:12.79633	1	1	1	1	1550.26079	1550.33925	1550.34637	1550.34290
26/08/2024 18:11:12.89633	1	1	1	1	1550.26079	1550.33925	1550.34637	1550.34494
26/08/2024 18:11:12.99633	1	1	1	1	1550.26079	1550.33925	1550.34637	1550.34290
26/08/2024 18:11:13.09633	1	1	1	1	1550.26145	1550.34012	1550.34725	1550.34358
26/08/2024 18:11:13.19633	1	1	1	1	1550.26282	1550.34129	1550.34841	1550.34494
26/08/2024 18:11:13.29633	1	1	1	1	1550.26079	1550.33925	1550.34637	1550.34290
26/08/2024 18:11:13.39633	1	1	1	1	1550.26079	1550.33925	1550.34637	1550.34290
26/08/2024 18:11:13.49633	1	1	1	1	1550.26079	1550.33925	1550.34637	1550.34290
26/08/2024 18:11:13.59633	1	1	1	1	1550.26215	1550.34043	1550.34753	1550.34425
26/08/2024 18:11:13.69633	1	1	1	1	1550.26215	1550.34043	1550.34753	1550.34425
26/08/2024 18:11:13.79633	1	1	1	1	1550.26079	1550.33925	1550.34637	1550.34290
26/08/2024 18:11:13.89633	1	1	1	1	1550.26079	1550.33925	1550.34637	1550.34290
26/08/2024 18:11:13.99633	1	1	1	1	1550.26215	1550.34043	1550.34753	1550.34425
26/08/2024 18:11:14.09633	1	1	1	1	1550.26079	1550.33925	1550.34637	1550.34290
26/08/2024 18:11:14.19633	1	1	1	1	1550.26079	1550.33925	1550.34637	1550.34290
26/08/2024 18:11:14.29633	1	1	1	1	1550.26079	1550.33925	1550.34841	1550.34290
26/08/2024 18:11:14.39633	1	1	1	1	1550.26079	1550.33925	1550.34637	1550.34290
26/08/2024 18:11:14.49633	1	1	1	1	1550.26282	1550.34129	1550.34841	1550.34290
26/08/2024 18:11:14.59633	1	1	1	1	1550.26282	1550.34129	1550.34841	1550.34494
26/08/2024 18:11:14.69633	1	1	1	1	1550.26079	1550.33925	1550.34637	1550.34290
26/08/2024 18:11:14.79633	1	1	1	1	1550.26079	1550.33925	1550.34637	1550.34290
26/08/2024 18:11:14.89633	1	1	1	1	1550.26079	1550.33925	1550.34637	1550.34494
26/08/2024 18:11:14.99633	1	1	1	1	1550.26282	1550.34129	1550.34841	1550.34290
26/08/2024 18:11:15.09633	1	1	1	1	1550.26079	1550.33925	1550.34637	1550.34290
26/08/2024 18:11:15.19633	1	1	1	1	1550.26215	1550.34043	1550.34753	1550.34425
26/08/2024 18:11:15.29633	1	1	1	1	1550.26282	1550.34129	1550.34841	1550.34494
26/08/2024 18:11:15.39633	1	1	1	1	1550.26145	1550.34012	1550.34725	1550.34358
26/08/2024 18:11:15.49633	1	1	1	1	1550.26079	1550.34129	1550.34841	1550.34494
26/08/2024 18:11:15.59633	1	1	1	1	1550.26145	1550.34012	1550.34725	1550.34358
26/08/2024 18:11:15.69633	1	1	1	1	1550.26215	1550.33839	1550.34753	1550.34425
26/08/2024 18:11:15.79633	1	1	1	1	1550.26079	1550.33925	1550.34637	1550.34290
26/08/2024 18:11:15.89633	1	1	1	1	1550.26215	1550.34043	1550.34753	1550.34425
26/08/2024 18:11:15.99633	1	1	1	1	1550.26079	1550.33925	1550.34637	1550.34290
26/08/2024 18:11:16.09633	1	1	1	1	1550.26079	1550.33925	1550.34637	1550.34290
26/08/2024 18:11:16.19633	1	1	1	1	1550.26282	1550.34129	1550.34841	1550.34494
26/08/2024 18:11:16.29633	1	1	1	1	1550.26282	1550.34129	1550.34841	1550.34494
26/08/2024 18:11:16.39633	1	1	1	1	1550.26145	1550.34012	1550.34725	1550.34358
26/08/2024 18:11:16.49633	1	1	1	1	1550.26079	1550.34129	1550.34637	1550.34494
26/08/2024 18:11:16.59633	1	1	1	1	1550.26282	1550.34129	1550.34841	1550.34494
26/08/2024 18:11:16.69633	1	1	1	1	1550.26079	1550.33925	1550.34637	1550.34290
26/08/2024 18:11:16.79633	1	1	1	1	1550.26079	1550.34129	1550.34841	1550.34494
26/08/2024 18:11:16.89633	1	1	1	1	1550.26079	1550.33925	1550.34637	1550.34290
26/08/2024 18:11:16.99633	1	1	1	1	1550.26145	1550.34012	1550.34725	1550.34358
26/08/2024 18:11:17.09633	1	1	1	1	1550.26145	1550.34012	1550.34725	1550.34358
26/08/2024 18:11:17.19633	1	1	1	1	1550.26145	1550.34012	1550.34725	1550.34358
26/08/2024 18:11:17.29633	1	1	1	1	1550.26282	1550.34129	1550.34841	1550.34494
26/08/2024 18:11:17.39633	1	1	1	1	1550.26215	1550.34043	1550.34753	1550.34425
26/08/2024 18:11:17.49633	1	1	1	1	1550.26079	1550.33925	1550.34637	1550.34290
26/08/2024 18:11:17.59633	1	1	1	1	1550.26282	1550.34129	1550.34841	1550.34494
26/08/2024 18:11:17.69633	1	1	1	1	1550.26145	1550.34012	1550.34725	1550.34358
26/08/2024 18:11:17.79633	1	1	1	1	1550.26282	1550.34129	1550.34841	1550.34494
26/08/2024 18:11:17.89633	1	1	1	1	1550.26215	1550.34043	1550.34753	1550.34425
26/08/2024 18:11:17.99633	1	1	1	1	1550.26079	1550.33925	1550.34637	1550.34494
26/08/2024 18:11:18.09633	1	1	1	1	1550.26215	1550.34043	1550.34753	1550.34425
26/08/2024 18:11:18.19633	1	1	1	1	1550.26079	1550.33925	1550.34637	1550.34290
26/08/2024 18:11:18.29633	1	1	1	1	1550.26079	1550.33925	1550.34637	1550.34494
26/08/2024 18:11:18.39633	1	1	1	1	1550.26145	1550.34012	1550.34725	1550.34358
26/08/2024 18:11:18.49633	1	1	1	1	1550.26079	1550.33925	1550.34637	1550.34290
26/08/2024 18:11:18.59633	1	1	1	1	1550.26079	1550.34129	1550.34841	1550.34494
26/08/2024 18:11:18.69633	1	1	1	1	1550.26079	1550.33925	1550.34637	1550.34494
26/08/2024 18:11:18.79633	1	1	1	1	1550.26079	1550.33925	1550.34637	1550.34290
26/08/2024 18:11:18.89633	1	1	1	1	1550.26282	1550.34129	1550.34841	1550.34494
26/08/2024 18:11:18.99633	1	1	1	1	1550.26079	1550.33925	1550.34637	1550.34290
26/08/2024 18:11:19.09633	1	1	1	1	1550.26079	1550.33925	1550.34637	1550.34494
26/08/2024 18:11:19.19633	1	1	1	1	1550.26079	1550.33925	1550.34637	1550.34290
26/08/2024 18:11:19.29633	1	1	1	1	1550.26145	1550.33807	1550.34521	1550.34358
26/08/2024 18:11:19.39633	1	1	1	1	1550.26079	1550.33925	1550.34637	1550.34494
26/08/2024 18:11:19.49633	1	1	1	1	1550.26079	1550.33925	1550.34637	1550.34290
26/08/2024 18:11:19.59633	1	1	1	1	1550.26079	1550.33925	1550.34637	1550.34290
26/08/2024 18:11:19.69633	1	1	1	1	1550.26145	1550.34012	1550.34725	1550.34358
26/08/2024 18:11:19.79633	1	1	1	1	1550.26079	1550.33925	1550.34637	1550.34290
26/08/2024 18:11:19.89633	1	1	1	1	1550.26079	1550.33925	1550.34637	1550.34290
26/08/2024 18:11:19.99633	1	1	1	1	1550.26079	1550.33925	1550.34637	1550.34290
26/08/2024 18:11:20.09633	1	1	1	1	1550.26079	1550.33925	1550.34637	1550.34290
26/08/2024 18:11:20.19633	1	1	1	1	1550.26282	1550.34129	1550.34841	1550.34494
26/08/2024 18:11:20.29633	1	1	1	1	1550.26079	1550.33925	1550.34637	1550.34290
26/08/2024 18:11:20.39633	1	1	1	1	1550.26282	1550.33925	1550.34841	1550.34290
26/08/2024 18:11:20.49633	1	1	1	1	1550.26079	1550.33925	1550.34637	1550.34494
26/08/2024 18:11:20.59633	1	1	1	1	1550.26212	1550.34099	1550.34813	1550.34222
26/08/2024 18:11:20.69633	1	1	1	1	1550.26079	1550.33925	1550.34637	1550.34290
26/08/2024 18:11:20.79633	1	1	1	1	1550.26145	1550.34012	1550.34725	1550.34358
26/08/2024 18:11:20.89633	1	1	1	1	1550.26079	1550.33925	1550.34841	1550.34290
26/08/2024 18:11:20.99633	1	1	1	1	1550.26079	1550.33925	1550.34637	1550.34290
26/08/2024 18:11:21.09633	1	1	1	1	1550.26215	1550.34043	1550.34753	1550.34425
26/08/2024 18:11:21.19633	1	1	1	1	1550.26079	1550.34129	1550.34841	1550.34494
26/08/2024 18:11:21.29633	1	1	1	1	1550.26079	1550.33925	1550.34637	1550.34290
26/08/2024 18:11:21.39633	1	1	1	1	1550.26282	1550.34129	1550.34841	1550.34494
26/08/2024 18:11:21.49633	1	1	1	1	1550.26079	1550.33925	1550.34637	1550.34290
26/08/2024 18:11:21.59633	1	1	1	1	1550.26079	1550.33925	1550.34637	1550.34290
26/08/2024 18:11:21.69633	1	1	1	1	1550.26079	1550.34129	1550.34841	1550.34290
26/08/2024 18:11:21.79633	1	1	1	1	1550.26079	1550.34129	1550.34841	1550.34290
26/08/2024 18:11:21.89633	1	1	1	1	1550.26282	1550.34129	1550.34841	1550.34494
26/08/2024 18:11:21.99633	1	1	1	1	1550.26079	1550.33925	1550.34637	1550.34290
26/08/2024 18:11:22.09633	1	1	1	1	1550.26012	1550.34043	1550.34753	1550.34425
26/08/2024 18:11:22.19633	1	1	1	1	1550.26079	1550.33925	1550.34637	1550.34290
26/08/2024 18:11:22.29633	1	1	1	1	1550.26079	1550.33925	1550.34637	1550.34290
26/08/2024 18:11:22.39633	1	1	1	1	1550.26145	1550.34012	1550.34725	1550.34358
26/08/2024 18:11:22.49633	1	1	1	1	1550.26282	1550.34129	1550.34841	1550.34494
26/08/2024 18:11:22.59633	1	1	1	1	1550.26079	1550.33925	1550.34637	1550.34290
26/08/2024 18:11:22.69633	1	1	1	1	1550.26079	1550.33925	1550.34637	1550.34290
26/08/2024 18:11:22.79633	1	1	1	1	1550.26079	1550.33925	1550.34637	1550.34290
26/08/2024 18:11:22.89633	1	1	1	1	1550.26282	1550.34129	1550.34841	1550.34494
26/08/2024 18:11:22.99633	1	1	1	1	1550.26282	1550.34129	1550.34841	1550.34494
26/08/2024 18:11:23.09633	1	1	1	1	1550.26282	1550.34129	1550.34841	1550.34494
26/08/2024 18:11:23.19633	1	1	1	1	1550.26079	1550.33925	1550.34637	1550.34290
26/08/2024 18:11:23.29633	1	1	1	1	1550.25941	1550.34012	1550.34725	1550.34358
26/08/2024 18:11:23.39633	1	1	1	1	1550.26145	1550.34012	1550.34725	1550.34358
26/08/2024 18:11:23.49633	1	1	1	1	1550.26215	1550.34043	1550.34753	1550.34425
26/08/2024 18:11:23.59633	1	1	1	1	1550.26145	1550.34012	1550.34725	1550.34358
26/08/2024 18:11:23.69633	1	1	1	1	1550.26282	1550.34129	1550.34841	1550.34494
26/08/2024 18:11:23.79633	1	1	1	1	1550.26282	1550.34129	1550.34841	1550.34494
26/08/2024 18:11:23.89633	1	1	1	1	1550.26079	1550.34129	1550.34841	1550.34494
26/08/2024 18:11:23.99633	1	1	1	1	1550.26079	1550.34129	1550.34841	1550.34494
26/08/2024 18:11:24.09633	1	1	1	1	1550.26079	1550.33925	1550.34637	1550.34290
26/08/2024 18:11:24.19633	1	1	1	1	1550.26079	1550.33925	1550.34637	1550.34494
26/08/2024 18:11:24.29633	1	1	1	1	1550.26079	1550.33925	1550.34637	1550.34290
26/08/2024 18:11:24.39633	1	1	1	1	1550.26079	1550.34129	1550.34637	1550.34494
26/08/2024 18:11:24.49633	1	1	1	1	1550.26145	1550.34012	1550.34725	1550.34358
26/08/2024 18:11:24.59633	1	1	1	1	1550.26079	1550.33925	1550.34637	1550.34290
26/08/2024 18:11:24.69633	1	1	1	1	1550.26145	1550.34012	1550.34725	1550.34358
26/08/2024 18:11:24.79633	1	1	1	1	1550.25941	1550.33807	1550.34521	1550.34154
26/08/2024 18:11:24.89633	1	1	1	1	1550.26215	1550.34043	1550.34753	1550.34425
26/08/2024 18:11:24.99633	1	1	1	1	1550.26079	1550.33925	1550.34637	1550.34290
26/08/2024 18:11:25.09633	1	1	1	1	1550.26079	1550.33925	1550.34637	1550.34290
26/08/2024 18:11:25.19633	1	1	1	1	1550.26079	1550.33925	1550.34637	1550.34290
26/08/2024 18:11:25.29633	1	1	1	1	1550.26215	1550.34043	1550.34753	1550.34425
26/08/2024 18:11:25.39633	1	1	1	1	1550.26079	1550.33925	1550.34637	1550.34290
26/08/2024 18:11:25.49633	1	1	1	1	1550.26079	1550.34129	1550.34841	1550.34494
26/08/2024 18:11:25.59633	1	1	1	1	1550.26079	1550.33925	1550.34637	1550.34290
26/08/2024 18:11:25.69633	1	1	1	1	1550.26145	1550.34012	1550.34725	1550.34358
26/08/2024 18:11:25.79633	1	1	1	1	1550.26012	1550.34043	1550.34753	1550.34425
26/08/2024 18:11:25.89633	1	1	1	1	1550.26079	1550.33925	1550.34637	1550.34290
26/08/2024 18:11:25.99633	1	1	1	1	1550.26012	1550.34043	1550.34753	1550.34425
26/08/2024 18:11:26.09633	1	1	1	1	1550.25941	1550.33807	1550.34521	1550.34358
26/08/2024 18:11:26.19633	1	1	1	1	1550.26215	1550.34043	1550.34753	1550.34425
26/08/2024 18:11:26.29633	1	1	1	1	1550.26079	1550.33925	1550.34637	1550.34290
26/08/2024 18:11:26.39633	1	1	1	1	1550.25941	1550.34012	1550.34725	1550.34358
26/08/2024 18:11:26.49633	1	1	1	1	1550.26282	1550.34129	1550.34841	1550.34494
26/08/2024 18:11:26.59633	1	1	1	1	1550.26079	1550.34129	1550.34841	1550.34494
26/08/2024 18:11:26.69633	1	1	1	1	1550.26282	1550.33925	1550.34637	1550.34494
26/08/2024 18:11:26.79633	1	1	1	1	1550.26145	1550.34012	1550.34725	1550.34358
26/08/2024 18:11:26.89633	1	1	1	1	1550.26215	1550.34043	1550.34753	1550.34425
26/08/2024 18:11:26.99633	1	1	1	1	1550.26282	1550.34129	1550.34841	1550.34494
26/08/2024 18:11:27.09633	1	1	1	1	1550.26145	1550.34012	1550.34725	1550.34358
26/08/2024 18:11:27.19633	1	1	1	1	1550.26079	1550.34129	1550.34841	1550.34494
26/08/2024 18:11:27.29633	1	1	1	1	1550.26145	1550.34012	1550.34725	1550.34358
26/08/2024 18:11:27.39633	1	1	1	1	1550.26079	1550.33925	1550.34637	1550.34290
26/08/2024 18:11:27.49633	1	1	1	1	1550.26079	1550.33925	1550.34637	1550.34290
26/08/2024 18:11:27.59633	1	1	1	1	1550.26079	1550.33925	1550.34637	1550.34494
26/08/2024 18:11:27.69633	1	1	1	1	1550.26145	1550.34012	1550.34725	1550.34358
26/08/2024 18:11:27.79633	1	1	1	1	1550.26215	1550.34043	1550.34753	1550.34425
26/08/2024 18:11:27.89633	1	1	1	1	1550.26282	1550.34129	1550.34841	1550.34494
26/08/2024 18:11:27.99633	1	1	1	1	1550.26282	1550.34129	1550.34841	1550.34290
26/08/2024 18:11:28.09633	1	1	1	1	1550.26282	1550.34129	1550.34841	1550.34494
26/08/2024 18:11:28.19633	1	1	1	1	1550.26282	1550.34129	1550.34841	1550.34494
26/08/2024 18:11:28.29633	1	1	1	1	1550.26282	1550.33925	1550.34841	1550.34290
26/08/2024 18:11:28.39633	1	1	1	1	1550.26079	1550.33925	1550.34637	1550.34494
26/08/2024 18:11:28.49633	1	1	1	1	1550.26145	1550.34012	1550.34725	1550.34358
26/08/2024 18:11:28.59633	1	1	1	1	1550.26079	1550.33925	1550.34841	1550.34290
26/08/2024 18:11:28.69633	1	1	1	1	1550.26079	1550.34129	1550.34841	1550.34494
26/08/2024 18:11:28.79633	1	1	1	1	1550.26079	1550.33925	1550.34637	1550.34290
26/08/2024 18:11:28.89633	1	1	1	1	1550.26079	1550.33925	1550.34637	1550.34290
26/08/2024 18:11:28.99633	1	1	1	1	1550.26079	1550.33925	1550.34637	1550.34290
26/08/2024 18:11:29.09633	1	1	1	1	1550.26079	1550.33925	1550.34637	1550.34290
26/08/2024 18:11:29.19633	1	1	1	1	1550.26079	1550.33925	1550.34637	1550.34290
26/08/2024 18:11:29.29633	1	1	1	1	1550.26079	1550.33925	1550.34637	1550.34290
26/08/2024 18:11:29.39633	1	1	1	1	1550.26282	1550.34129	1550.34841	1550.34494
26/08/2024 18:11:29.49633	1	1	1	1	1550.26079	1550.33925	1550.34637	1550.34290
26/08/2024 18:11:29.59633	1	1	1	1	1550.26079	1550.33925	1550.34637	1550.34290
26/08/2024 18:11:29.69633	1	1	1	1	1550.26079	1550.33925	1550.34637	1550.34290
26/08/2024 18:11:29.79633	1	1	1	1	1550.26079	1550.33925	1550.34637	1550.34290
26/08/2024 18:11:29.89633	1	1	1	1	1550.26282	1550.34129	1550.34841	1550.34494
26/08/2024 18:11:29.99633	1	1	1	1	1550.26145	1550.34012	1550.34725	1550.34358
26/08/2024 18:11:30.09633	1	1	1	1	1550.26282	1550.34129	1550.34841	1550.34494
26/08/2024 18:11:30.19633	1	1	1	1	1550.26079	1550.33925	1550.34637	1550.34290
26/08/2024 18:11:30.29633	1	1	1	1	1550.26079	1550.33925	1550.34637	1550.34290
26/08/2024 18:11:30.39633	1	1	1	1	1550.26079	1550.34129	1550.34841	1550.34494
26/08/2024 18:11:30.49633	1	1	1	1	1550.26079	1550.33925	1550.34637	1550.34494
26/08/2024 18:11:30.59633	1	1	1	1	1550.26079	1550.33925	1550.34637	1550.34290
26/08/2024 18:11:30.69633	1	1	1	1	1550.26079	1550.33925	1550.34841	1550.34290
26/08/2024 18:11:30.79633	1	1	1	1	1550.26282	1550.34129	1550.34841	1550.34494
26/08/2024 18:11:30.89633	1	1	1	1	1550.26145	1550.34012	1550.34725	1550.34358
26/08/2024 18:11:30.99633	1	1	1	1	1550.26079	1550.33925	1550.34637	1550.34290
26/08/2024 18:11:31.09633	1	1	1	1	1550.26282	1550.34129	1550.34841	1550.34494
26/08/2024 18:11:31.19633	1	1	1	1	1550.26079	1550.33925	1550.34637	1550.34290
26/08/2024 18:11:31.29633	1	1	1	1	1550.26079	1550.33925	1550.34637	1550.34494
26/08/2024 18:11:31.39633	1	1	1	1	1550.26215	1550.34043	1550.34753	1550.34425
26/08/2024 18:11:31.49633	1	1	1	1	1550.26145	1550.34012	1550.34725	1550.34358
26/08/2024 18:11:31.59633	1	1	1	1	1550.26079	1550.33925	1550.34637	1550.34290
26/08/2024 18:11:31.69633	1	1	1	1	1550.26079	1550.33925	1550.34637	1550.34290
26/08/2024 18:11:31.79633	1	1	1	1	1550.26282	1550.34129	1550.34841	1550.34494
26/08/2024 18:11:31.89633	1	1	1	1	1550.26079	1550.33925	1550.34637	1550.34290
26/08/2024 18:11:31.99633	1	1	1	1	1550.26282	1550.34129	1550.34841	1550.34290
26/08/2024 18:11:32.09633	1	1	1	1	1550.26079	1550.34129	1550.34841	1550.34494
26/08/2024 18:11:32.19633	1	1	1	1	1550.26079	1550.33925	1550.34637	1550.34290
26/08/2024 18:11:32.29633	1	1	1	1	1550.26079	1550.33925	1550.34637	1550.34290
26/08/2024 18:11:32.39633	1	1	1	1	1550.26079	1550.33925	1550.34637	1550.34290
26/08/2024 18:11:32.49633	1	1	1	1	1550.26282	1550.34129	1550.34841	1550.34290
26/08/2024 18:11:32.59633	1	1	1	1	1550.26282	1550.33925	1550.34841	1550.34290
26/08/2024 18:11:32.69633	1	1	1	1	1550.26145	1550.34012	1550.34725	1550.34358
26/08/2024 18:11:32.79633	1	1	1	1	1550.26145	1550.34012	1550.34725	1550.34358
26/08/2024 18:11:32.89633	1	1	1	1	1550.26079	1550.33925	1550.34637	1550.34290
26/08/2024 18:11:32.99633	1	1	1	1	1550.26145	1550.34012	1550.34725	1550.34358
26/08/2024 18:11:33.09633	1	1	1	1	1550.26079	1550.33925	1550.34637	1550.34494
26/08/2024 18:11:33.19633	1	1	1	1	1550.26215	1550.34043	1550.34753	1550.34425
26/08/2024 18:11:33.29633	1	1	1	1	1550.25941	1550.34012	1550.34725	1550.34358
26/08/2024 18:11:33.39633	1	1	1	1	1550.26079	1550.33925	1550.34637	1550.34290
26/08/2024 18:11:33.49633	1	1	1	1	1550.26079	1550.34129	1550.34841	1550.34290
26/08/2024 18:11:33.59633	1	1	1	1	1550.26079	1550.33925	1550.34637	1550.34290
26/08/2024 18:11:33.69633	1	1	1	1	1550.26145	1550.34012	1550.34725	1550.34358
26/08/2024 18:11:33.79633	1	1	1	1	1550.26079	1550.33925	1550.34637	1550.34290
26/08/2024 18:11:33.89633	1	1	1	1	1550.26145	1550.34012	1550.34725	1550.34358
26/08/2024 18:11:33.99633	1	1	1	1	1550.26145	1550.34012	1550.34725	1550.34358
26/08/2024 18:11:34.09633	1	1	1	1	1550.26079	1550.33925	1550.34637	1550.34290
26/08/2024 18:11:34.19633	1	1	1	1	1550.26215	1550.34043	1550.34753	1550.34425
26/08/2024 18:11:34.29633	1	1	1	1	1550.26215	1550.34043	1550.34753	1550.34425
26/08/2024 18:11:34.39633	1	1	1	1	1550.26079	1550.33925	1550.34637	1550.34290
26/08/2024 18:11:34.49633	1	1	1	1	1550.26145	1550.34012	1550.34725	1550.34358
26/08/2024 18:11:34.59633	1	1	1	1	1550.26215	1550.34043	1550.34753	1550.34425
26/08/2024 18:11:34.69633	1	1	1	1	1550.26079	1550.33925	1550.34841	1550.34494
26/08/2024 18:11:34.79633	1	1	1	1	1550.26079	1550.33925	1550.34637	1550.34290
26/08/2024 18:11:34.89633	1	1	1	1	1550.26282	1550.34129	1550.34841	1550.34494
26/08/2024 18:11:34.99633	1	1	1	1	1550.26145	1550.34012	1550.34725	1550.34358
26/08/2024 18:11:35.09633	1	1	1	1	1550.26079	1550.33925	1550.34637	1550.34290
26/08/2024 18:11:35.19633	1	1	1	1	1550.26282	1550.34129	1550.34841	1550.34494
26/08/2024 18:11:35.29633	1	1	1	1	1550.26079	1550.34129	1550.34841	1550.34494
26/08/2024 18:11:35.39633	1	1	1	1	1550.26079	1550.33925	1550.34637	1550.34290
26/08/2024 18:11:35.49633	1	1	1	1	1550.26079	1550.33925	1550.34637	1550.34290
26/08/2024 18:11:35.59633	1	1	1	1	1550.26215	1550.34043	1550.34753	1550.34425
26/08/2024 18:11:35.69633	1	1	1	1	1550.26079	1550.33925	1550.34637	1550.34290
26/08/2024 18:11:35.79633	1	1	1	1	1550.26145	1550.34012	1550.34725	1550.34358
26/08/2024 18:11:35.89633	1	1	1	1	1550.26079	1550.33925	1550.34637	1550.34290
26/08/2024 18:11:35.99633	1	1	1	1	1550.26145	1550.34012	1550.34725	1550.34358
26/08/2024 18:11:36.09633	1	1	1	1	1550.26012	1550.34043	1550.34753	1550.34222
26/08/2024 18:11:36.19633	1	1	1	1	1550.26145	1550.34012	1550.34725	1550.34154
26/08/2024 18:11:36.29633	1	1	1	1	1550.26079	1550.33925	1550.34637	1550.34290
26/08/2024 18:11:36.39633	1	1	1	1	1550.26079	1550.33925	1550.34637	1550.34290
26/08/2024 18:11:36.49633	1	1	1	1	1550.26079	1550.33925	1550.34637	1550.34290
26/08/2024 18:11:36.59633	1	1	1	1	1550.26079	1550.33925	1550.34637	1550.34494
26/08/2024 18:11:36.69633	1	1	1	1	1550.26079	1550.34129	1550.34841	1550.34290
26/08/2024 18:11:36.79633	1	1	1	1	1550.26079	1550.34129	1550.34841	1550.34494
26/08/2024 18:11:36.89633	1	1	1	1	1550.26079	1550.33925	1550.34841	1550.34290
26/08/2024 18:11:36.99633	1	1	1	1	1550.26079	1550.34129	1550.34841	1550.34494
26/08/2024 18:11:37.09633	1	1	1	1	1550.26079	1550.33925	1550.34637	1550.34290
26/08/2024 18:11:37.19633	1	1	1	1	1550.26079	1550.33925	1550.34637	1550.34290
26/08/2024 18:11:37.29633	1	1	1	1	1550.26145	1550.34012	1550.34725	1550.34358
26/08/2024 18:11:37.39633	1	1	1	1	1550.26079	1550.33925	1550.34637	1550.34494
26/08/2024 18:11:37.49633	1	1	1	1	1550.26282	1550.34129	1550.34841	1550.34494
26/08/2024 18:11:37.59633	1	1	1	1	1550.26012	1550.34043	1550.34753	1550.34425
26/08/2024 18:11:37.69633	1	1	1	1	1550.26282	1550.34129	1550.34841	1550.34494
26/08/2024 18:11:37.79633	1	1	1	1	1550.26079	1550.33925	1550.34637	1550.34290
26/08/2024 18:11:37.89633	1	1	1	1	1550.26282	1550.34129	1550.34841	1550.34494
26/08/2024 18:11:37.99633	1	1	1	1	1550.26350	1550.34012	1550.34725	1550.34358
26/08/2024 18:11:38.09633	1	1	1	1	1550.26079	1550.34129	1550.34841	1550.34290
26/08/2024 18:11:38.19633	1	1	1	1	1550.26079	1550.33925	1550.34637	1550.34290
26/08/2024 18:11:38.29633	1	1	1	1	1550.26079	1550.33925	1550.34637	1550.34290
26/08/2024 18:11:38.39633	1	1	1	1	1550.26282	1550.34129	1550.34841	1550.34494
26/08/2024 18:11:38.49633	1	1	1	1	1550.26145	1550.34012	1550.34725	1550.34358
26/08/2024 18:11:38.59633	1	1	1	1	1550.26215	1550.34043	1550.34753	1550.34425
26/08/2024 18:11:38.69633	1	1	1	1	1550.26145	1550.34012	1550.34725	1550.34358
26/08/2024 18:11:38.79633	1	1	1	1	1550.26282	1550.33925	1550.34637	1550.34290
26/08/2024 18:11:38.89633	1	1	1	1	1550.26079	1550.33925	1550.34637	1550.34290
26/08/2024 18:11:38.99633	1	1	1	1	1550.26079	1550.34129	1550.34637	1550.34290
26/08/2024 18:11:39.09633	1	1	1	1	1550.26079	1550.33925	1550.34637	1550.34290
26/08/2024 18:11:39.19633	1	1	1	1	1550.26145	1550.34012	1550.34725	1550.34358
26/08/2024 18:11:39.29633	1	1	1	1	1550.26079	1550.33925	1550.34637	1550.34290
26/08/2024 18:11:39.39633	1	1	1	1	1550.26145	1550.34012	1550.34725	1550.34358
26/08/2024 18:11:39.49633	1	1	1	1	1550.26282	1550.34129	1550.34841	1550.34494
26/08/2024 18:11:39.59633	1	1	1	1	1550.26079	1550.33925	1550.34637	1550.34290
26/08/2024 18:11:39.69633	1	1	1	1	1550.26145	1550.34012	1550.34725	1550.34358
26/08/2024 18:11:39.79633	1	1	1	1	1550.26282	1550.34129	1550.34841	1550.34494
26/08/2024 18:11:39.89633	1	1	1	1	1550.26215	1550.34043	1550.34753	1550.34425
26/08/2024 18:11:39.99633	1	1	1	1	1550.26145	1550.34012	1550.34725	1550.34358
26/08/2024 18:11:40.09633	1	1	1	1	1550.26079	1550.33925	1550.34637	1550.34290
26/08/2024 18:11:40.19633	1	1	1	1	1550.26079	1550.34129	1550.34841	1550.34494
26/08/2024 18:11:40.29633	1	1	1	1	1550.26215	1550.33839	1550.34550	1550.34222
26/08/2024 18:11:40.39633	1	1	1	1	1550.26079	1550.33925	1550.34637	1550.34494
26/08/2024 18:11:40.49633	1	1	1	1	1550.26079	1550.33925	1550.34637	1550.34290
26/08/2024 18:11:40.59633	1	1	1	1	1550.26145	1550.33807	1550.34725	1550.34154
26/08/2024 18:11:40.69633	1	1	1	1	1550.26282	1550.34129	1550.34841	1550.34494
26/08/2024 18:11:40.79633	1	1	1	1	1550.26079	1550.33925	1550.34637	1550.34290
26/08/2024 18:11:40.89633	1	1	1	1	1550.26282	1550.34129	1550.34841	1550.34494
26/08/2024 18:11:40.99633	1	1	1	1	1550.26145	1550.34012	1550.34725	1550.34358
26/08/2024 18:11:41.09633	1	1	1	1	1550.26079	1550.34129	1550.34841	1550.34494
26/08/2024 18:11:41.19633	1	1	1	1	1550.26145	1550.34012	1550.34725	1550.34358
26/08/2024 18:11:41.29633	1	1	1	1	1550.26079	1550.34129	1550.34841	1550.34494
26/08/2024 18:11:41.39633	1	1	1	1	1550.26079	1550.33925	1550.34637	1550.34290
26/08/2024 18:11:41.49633	1	1	1	1	1550.26079	1550.33925	1550.34637	1550.34290
26/08/2024 18:11:41.59633	1	1	1	1	1550.26282	1550.33925	1550.34637	1550.34290
26/08/2024 18:11:41.69633	1	1	1	1	1550.26215	1550.34043	1550.34753	1550.34425
26/08/2024 18:11:41.79633	1	1	1	1	1550.26215	1550.34043	1550.34753	1550.34425
26/08/2024 18:11:41.89633	1	1	1	1	1550.26145	1550.33807	1550.34521	1550.34358
26/08/2024 18:11:41.99633	1	1	1	1	1550.26079	1550.33925	1550.34637	1550.34290
26/08/2024 18:11:42.09633	1	1	1	1	1550.26079	1550.34129	1550.34637	1550.34290
26/08/2024 18:11:42.19633	1	1	1	1	1550.26079	1550.33925	1550.34841	1550.34290
26/08/2024 18:11:42.29633	1	1	1	1	1550.26079	1550.33925	1550.34637	1550.34290
26/08/2024 18:11:42.39633	1	1	1	1	1550.26079	1550.33925	1550.34637	1550.34290
26/08/2024 18:11:42.49633	1	1	1	1	1550.26282	1550.34129	1550.34841	1550.34494
26/08/2024 18:11:42.59633	1	1	1	1	1550.26145	1550.34012	1550.34725	1550.34358
26/08/2024 18:11:42.69633	1	1	1	1	1550.26282	1550.34129	1550.34841	1550.34494
26/08/2024 18:11:42.79633	1	1	1	1	1550.26145	1550.34012	1550.34725	1550.34358
26/08/2024 18:11:42.89633	1	1	1	1	1550.26079	1550.33925	1550.34637	1550.34494
26/08/2024 18:11:42.99633	1	1	1	1	1550.26282	1550.34129	1550.34841	1550.34494
26/08/2024 18:11:43.09633	1	1	1	1	1550.26145	1550.34012	1550.34725	1550.34358
26/08/2024 18:11:43.19633	1	1	1	1	1550.26079	1550.33925	1550.34637	1550.34290
26/08/2024 18:11:43.29633	1	1	1	1	1550.26079	1550.33925	1550.34637	1550.34290
26/08/2024 18:11:43.39633	1	1	1	1	1550.26282	1550.34129	1550.34841	1550.34494
26/08/2024 18:11:43.49633	1	1	1	1	1550.26145	1550.34012	1550.34929	1550.34358
26/08/2024 18:11:43.59633	1	1	1	1	1550.26145	1550.34012	1550.34725	1550.34358
26/08/2024 18:11:43.69633	1	1	1	1	1550.26079	1550.33925	1550.34637	1550.34290
26/08/2024 18:11:43.79633	1	1	1	1	1550.26282	1550.34129	1550.34841	1550.34494
26/08/2024 18:11:43.89633	1	1	1	1	1550.26079	1550.33925	1550.34637	1550.34290
26/08/2024 18:11:43.99633	1	1	1	1	1550.26079	1550.33925	1550.34637	1550.34290
26/08/2024 18:11:44.09633	1	1	1	1	1550.26079	1550.34129	1550.34637	1550.34290
26/08/2024 18:11:44.19633	1	1	1	1	1550.26079	1550.33925	1550.34637	1550.34290
26/08/2024 18:11:44.29633	1	1	1	1	1550.26215	1550.34043	1550.34753	1550.34425
26/08/2024 18:11:44.39633	1	1	1	1	1550.26282	1550.34129	1550.34841	1550.34494
26/08/2024 18:11:44.49633	1	1	1	1	1550.26079	1550.34129	1550.34841	1550.34290
26/08/2024 18:11:44.59633	1	1	1	1	1550.26079	1550.34129	1550.34841	1550.34494
26/08/2024 18:11:44.69633	1	1	1	1	1550.26350	1550.34012	1550.34725	1550.34358
26/08/2024 18:11:44.79633	1	1	1	1	1550.26079	1550.34129	1550.34637	1550.34494
26/08/2024 18:11:44.89633	1	1	1	1	1550.26079	1550.34129	1550.34841	1550.34290
26/08/2024 18:11:44.99633	1	1	1	1	1550.26282	1550.34129	1550.34841	1550.34494
26/08/2024 18:11:45.09633	1	1	1	1	1550.26079	1550.33925	1550.34841	1550.34290
26/08/2024 18:11:45.19633	1	1	1	1	1550.26079	1550.33925	1550.34637	1550.34290
26/08/2024 18:11:45.29633	1	1	1	1	1550.26282	1550.34129	1550.34841	1550.34494
26/08/2024 18:11:45.39633	1	1	1	1	1550.26079	1550.33925	1550.34637	1550.34494
26/08/2024 18:11:45.49633	1	1	1	1	1550.26079	1550.33925	1550.34637	1550.34290
26/08/2024 18:11:45.59633	1	1	1	1	1550.26145	1550.34216	1550.34929	1550.34563
26/08/2024 18:11:45.69633	1	1	1	1	1550.26215	1550.34043	1550.34753	1550.34222
26/08/2024 18:11:45.79633	1	1	1	1	1550.26079	1550.33925	1550.34637	1550.34290
26/08/2024 18:11:45.89633	1	1	1	1	1550.26079	1550.33925	1550.34637	1550.34494
26/08/2024 18:11:45.99633	1	1	1	1	1550.26079	1550.33925	1550.34637	1550.34290
26/08/2024 18:11:46.09633	1	1	1	1	1550.26215	1550.34043	1550.34753	1550.34425
26/08/2024 18:11:46.19633	1	1	1	1	1550.26079	1550.33925	1550.34637	1550.34290
26/08/2024 18:11:46.29633	1	1	1	1	1550.26079	1550.34129	1550.34841	1550.34290
26/08/2024 18:11:46.39633	1	1	1	1	1550.26215	1550.34043	1550.34753	1550.34425
26/08/2024 18:11:46.49633	1	1	1	1	1550.26079	1550.33925	1550.34637	1550.34290
26/08/2024 18:11:46.59733	1	1	1	1	1550.26282	1550.34129	1550.34841	1550.34494
26/08/2024 18:11:46.69733	1	1	1	1	1550.26079	1550.34129	1550.34841	1550.34494
26/08/2024 18:11:46.79733	1	1	1	1	1550.26145	1550.34012	1550.34725	1550.34358
26/08/2024 18:11:46.89733	1	1	1	1	1550.26282	1550.34129	1550.34841	1550.34290
26/08/2024 18:11:46.99733	1	1	1	1	1550.26079	1550.33925	1550.34637	1550.34290
26/08/2024 18:11:47.09733	1	1	1	1	1550.26079	1550.33925	1550.34637	1550.34290
26/08/2024 18:11:47.19733	1	1	1	1	1550.26282	1550.34129	1550.34841	1550.34494
26/08/2024 18:11:47.29733	1	1	1	1	1550.26282	1550.34129	1550.34841	1550.34494
26/08/2024 18:11:47.39733	1	1	1	1	1550.26145	1550.34012	1550.34725	1550.34358
26/08/2024 18:11:47.49733	1	1	1	1	1550.26079	1550.33925	1550.34637	1550.34290
26/08/2024 18:11:47.59733	1	1	1	1	1550.26145	1550.34012	1550.34725	1550.34358
26/08/2024 18:11:47.69733	1	1	1	1	1550.26145	1550.34012	1550.34725	1550.34358
26/08/2024 18:11:47.79733	1	1	1	1	1550.26145	1550.34012	1550.34725	1550.34358
26/08/2024 18:11:47.89733	1	1	1	1	1550.26079	1550.33925	1550.34637	1550.34290
26/08/2024 18:11:47.99733	1	1	1	1	1550.26215	1550.34043	1550.34753	1550.34425
26/08/2024 18:11:48.09733	1	1	1	1	1550.26079	1550.33925	1550.34637	1550.34290
26/08/2024 18:11:48.19733	1	1	1	1	1550.26079	1550.34129	1550.34841	1550.34494
26/08/2024 18:11:48.29733	1	1	1	1	1550.26079	1550.33925	1550.34637	1550.34290
26/08/2024 18:11:48.39733	1	1	1	1	1550.26012	1550.33839	1550.34550	1550.34222
26/08/2024 18:11:48.49733	1	1	1	1	1550.26282	1550.34129	1550.34841	1550.34494
26/08/2024 18:11:48.59733	1	1	1	1	1550.26215	1550.34043	1550.34753	1550.34425
26/08/2024 18:11:48.69733	1	1	1	1	1550.26079	1550.34129	1550.34841	1550.34494
26/08/2024 18:11:48.79733	1	1	1	1	1550.26282	1550.34129	1550.34841	1550.34494
26/08/2024 18:11:48.89733	1	1	1	1	1550.26079	1550.33925	1550.34637	1550.34290
26/08/2024 18:11:48.99733	1	1	1	1	1550.26079	1550.33925	1550.34637	1550.34290
26/08/2024 18:11:49.09733	1	1	1	1	1550.26079	1550.34129	1550.34637	1550.34290
26/08/2024 18:11:49.19733	1	1	1	1	1550.26079	1550.33925	1550.34637	1550.34290
26/08/2024 18:11:49.29733	1	1	1	1	1550.26145	1550.34012	1550.34725	1550.34358
26/08/2024 18:11:49.39733	1	1	1	1	1550.26079	1550.34129	1550.34841	1550.34494
26/08/2024 18:11:49.49733	1	1	1	1	1550.26215	1550.34043	1550.34753	1550.34425
26/08/2024 18:11:49.59733	1	1	1	1	1550.26145	1550.34012	1550.34725	1550.34358
26/08/2024 18:11:49.69733	1	1	1	1	1550.26145	1550.33807	1550.34725	1550.34358
26/08/2024 18:11:49.79733	1	1	1	1	1550.26079	1550.33925	1550.34637	1550.34290
26/08/2024 18:11:49.89733	1	1	1	1	1550.26079	1550.33925	1550.34637	1550.34290
26/08/2024 18:11:49.99733	1	1	1	1	1550.26079	1550.33925	1550.34637	1550.34290
26/08/2024 18:11:50.09733	1	1	1	1	1550.26215	1550.34043	1550.34753	1550.34425
26/08/2024 18:11:50.19733	1	1	1	1	1550.26079	1550.33925	1550.34637	1550.34494
26/08/2024 18:11:50.29733	1	1	1	1	1550.26145	1550.34012	1550.34725	1550.34358
26/08/2024 18:11:50.39733	1	1	1	1	1550.26012	1550.34043	1550.34753	1550.34425
26/08/2024 18:11:50.49733	1	1	1	1	1550.26079	1550.33925	1550.34637	1550.34290
26/08/2024 18:11:50.59733	1	1	1	1	1550.26079	1550.33925	1550.34637	1550.34290
26/08/2024 18:11:50.69733	1	1	1	1	1550.26282	1550.34129	1550.34841	1550.34494
26/08/2024 18:11:50.79733	1	1	1	1	1550.26282	1550.34129	1550.34841	1550.34494
26/08/2024 18:11:50.89733	1	1	1	1	1550.26282	1550.34129	1550.34841	1550.34494
26/08/2024 18:11:50.99733	1	1	1	1	1550.26215	1550.34043	1550.34753	1550.34222
26/08/2024 18:11:51.09733	1	1	1	1	1550.26145	1550.34012	1550.34725	1550.34358
26/08/2024 18:11:51.19733	1	1	1	1	1550.26079	1550.33925	1550.34637	1550.34290
26/08/2024 18:11:51.29733	1	1	1	1	1550.26215	1550.34043	1550.34753	1550.34425
26/08/2024 18:11:51.39733	1	1	1	1	1550.26215	1550.34043	1550.34753	1550.34425
26/08/2024 18:11:51.49733	1	1	1	1	1550.26145	1550.34012	1550.34725	1550.34358
26/08/2024 18:11:51.59733	1	1	1	1	1550.26282	1550.34129	1550.34841	1550.34494
26/08/2024 18:11:51.69733	1	1	1	1	1550.26079	1550.33925	1550.34637	1550.34290
26/08/2024 18:11:51.79733	1	1	1	1	1550.26079	1550.33925	1550.34637	1550.34290
26/08/2024 18:11:51.89733	1	1	1	1	1550.26079	1550.33925	1550.34637	1550.34290
26/08/2024 18:11:51.99733	1	1	1	1	1550.26079	1550.33925	1550.34637	1550.34290
26/08/2024 18:11:52.09733	1	1	1	1	1550.26079	1550.34129	1550.34841	1550.34494
26/08/2024 18:11:52.19733	1	1	1	1	1550.26145	1550.34012	1550.34725	1550.34358
26/08/2024 18:11:52.29733	1	1	1	1	1550.26079	1550.34129	1550.34841	1550.34494
26/08/2024 18:11:52.39733	1	1	1	1	1550.26079	1550.33925	1550.34637	1550.34290
26/08/2024 18:11:52.49733	1	1	1	1	1550.26079	1550.33925	1550.34637	1550.34290
26/08/2024 18:11:52.59733	1	1	1	1	1550.26079	1550.33925	1550.34637	1550.34290
26/08/2024 18:11:52.69733	1	1	1	1	1550.26079	1550.33925	1550.34637	1550.34290
26/08/2024 18:11:52.79733	1	1	1	1	1550.26079	1550.34129	1550.34637	1550.34494
26/08/2024 18:11:52.89733	1	1	1	1	1550.26079	1550.33925	1550.34637	1550.34290
26/08/2024 18:11:52.99733	1	1	1	1	1550.26282	1550.34129	1550.34841	1550.34494
26/08/2024 18:11:53.09733	1	1	1	1	1550.26079	1550.33925	1550.34637	1550.34290
26/08/2024 18:11:53.19733	1	1	1	1	1550.26282	1550.34333	1550.35045	1550.34494
26/08/2024 18:11:53.29733	1	1	1	1	1550.26079	1550.33925	1550.34637	1550.34290
26/08/2024 18:11:53.39733	1	1	1	1	1550.26079	1550.33925	1550.34637	1550.34290
26/08/2024 18:11:53.49733	1	1	1	1	1550.26079	1550.33925	1550.34637	1550.34290
26/08/2024 18:11:53.59733	1	1	1	1	1550.26079	1550.33925	1550.34637	1550.34290
26/08/2024 18:11:53.69733	1	1	1	1	1550.26282	1550.34129	1550.34841	1550.34494
26/08/2024 18:11:53.79733	1	1	1	1	1550.26145	1550.34012	1550.34725	1550.34358
26/08/2024 18:11:53.89733	1	1	1	1	1550.26145	1550.34012	1550.34725	1550.34358
26/08/2024 18:11:53.99733	1	1	1	1	1550.26282	1550.34129	1550.34841	1550.34494
26/08/2024 18:11:54.09733	1	1	1	1	1550.26079	1550.33925	1550.34637	1550.34290
26/08/2024 18:11:54.19733	1	1	1	1	1550.26282	1550.34129	1550.34841	1550.34494
26/08/2024 18:11:54.29733	1	1	1	1	1550.26145	1550.34012	1550.34725	1550.34358
26/08/2024 18:11:54.39733	1	1	1	1	1550.26282	1550.34129	1550.34841	1550.34290
26/08/2024 18:11:54.49733	1	1	1	1	1550.26145	1550.34012	1550.34725	1550.34358
26/08/2024 18:11:54.59733	1	1	1	1	1550.26145	1550.34012	1550.34725	1550.34358
26/08/2024 18:11:54.69733	1	1	1	1	1550.26282	1550.34129	1550.34841	1550.34494
26/08/2024 18:11:54.79733	1	1	1	1	1550.26282	1550.34129	1550.34841	1550.34494
26/08/2024 18:11:54.89733	1	1	1	1	1550.26145	1550.34012	1550.34725	1550.34358
26/08/2024 18:11:54.99733	1	1	1	1	1550.26079	1550.33925	1550.34637	1550.34290
26/08/2024 18:11:55.09733	1	1	1	1	1550.26282	1550.34129	1550.34841	1550.34494
26/08/2024 18:11:55.19733	1	1	1	1	1550.26079	1550.33925	1550.34637	1550.34290
26/08/2024 18:11:55.29733	1	1	1	1	1550.26079	1550.34129	1550.34841	1550.34290
26/08/2024 18:11:55.39733	1	1	1	1	1550.26145	1550.33807	1550.34725	1550.34358
26/08/2024 18:11:55.49733	1	1	1	1	1550.26079	1550.33925	1550.34637	1550.34290
26/08/2024 18:11:55.59733	1	1	1	1	1550.26079	1550.33925	1550.34637	1550.34290
26/08/2024 18:11:55.69733	1	1	1	1	1550.26282	1550.34129	1550.34637	1550.34290
26/08/2024 18:11:55.79733	1	1	1	1	1550.26079	1550.33925	1550.34637	1550.34290
26/08/2024 18:11:55.89733	1	1	1	1	1550.26215	1550.34043	1550.34753	1550.34425
26/08/2024 18:11:55.99733	1	1	1	1	1550.26079	1550.33925	1550.34637	1550.34290
26/08/2024 18:11:56.09733	1	1	1	1	1550.26079	1550.34129	1550.34841	1550.34494
26/08/2024 18:11:56.19733	1	1	1	1	1550.26145	1550.34012	1550.34725	1550.34358
26/08/2024 18:11:56.29733	1	1	1	1	1550.26145	1550.34012	1550.34725	1550.34358
26/08/2024 18:11:56.39733	1	1	1	1	1550.26145	1550.34012	1550.34725	1550.34358
26/08/2024 18:11:56.49733	1	1	1	1	1550.26079	1550.33925	1550.34637	1550.34290
26/08/2024 18:11:56.59733	1	1	1	1	1550.26079	1550.34129	1550.34841	1550.34494
26/08/2024 18:11:56.69733	1	1	1	1	1550.26079	1550.33925	1550.34637	1550.34290
26/08/2024 18:11:56.79733	1	1	1	1	1550.26079	1550.33925	1550.34637	1550.34290
26/08/2024 18:11:56.89733	1	1	1	1	1550.26079	1550.33925	1550.34637	1550.34290
26/08/2024 18:11:56.99733	1	1	1	1	1550.26145	1550.34012	1550.34725	1550.34358
26/08/2024 18:11:57.09733	1	1	1	1	1550.26215	1550.34043	1550.34753	1550.34222
26/08/2024 18:11:57.19733	1	1	1	1	1550.26079	1550.34129	1550.34841	1550.34494
26/08/2024 18:11:57.29733	1	1	1	1	1550.26079	1550.33925	1550.34637	1550.34290
26/08/2024 18:11:57.39733	1	1	1	1	1550.26145	1550.34012	1550.34725	1550.34358
26/08/2024 18:11:57.49733	1	1	1	1	1550.26215	1550.34043	1550.34753	1550.34425
26/08/2024 18:11:57.59733	1	1	1	1	1550.26282	1550.34129	1550.34841	1550.34494
26/08/2024 18:11:57.69733	1	1	1	1	1550.26215	1550.34043	1550.34753	1550.34425
26/08/2024 18:11:57.79733	1	1	1	1	1550.26079	1550.33925	1550.34637	1550.34290
26/08/2024 18:11:57.89733	1	1	1	1	1550.26079	1550.33925	1550.34637	1550.34494
26/08/2024 18:11:57.99733	1	1	1	1	1550.26145	1550.34012	1550.34725	1550.34358
26/08/2024 18:11:58.09733	1	1	1	1	1550.26079	1550.34129	1550.34637	1550.34290
26/08/2024 18:11:58.19733	1	1	1	1	1550.26079	1550.33925	1550.34637	1550.34494
26/08/2024 18:11:58.29733	1	1	1	1	1550.26145	1550.34012	1550.34725	1550.34358
26/08/2024 18:11:58.39733	1	1	1	1	1550.26079	1550.34129	1550.34841	1550.34494
26/08/2024 18:11:58.49733	1	1	1	1	1550.26079	1550.34129	1550.34841	1550.34290
26/08/2024 18:11:58.59733	1	1	1	1	1550.26079	1550.34129	1550.34841	1550.34494
26/08/2024 18:11:58.69733	1	1	1	1	1550.26145	1550.34012	1550.34725	1550.34358
26/08/2024 18:11:58.79733	1	1	1	1	1550.26215	1550.34043	1550.34753	1550.34425
26/08/2024 18:11:58.89733	1	1	1	1	1550.26079	1550.33925	1550.34637	1550.34290
26/08/2024 18:11:58.99733	1	1	1	1	1550.25941	1550.33807	1550.34521	1550.34358
26/08/2024 18:11:59.09733	1	1	1	1	1550.26145	1550.34012	1550.34725	1550.34358
26/08/2024 18:11:59.19733	1	1	1	1	1550.26079	1550.34129	1550.34841	1550.34494
26/08/2024 18:11:59.29733	1	1	1	1	1550.26215	1550.34043	1550.34753	1550.34425
26/08/2024 18:11:59.39733	1	1	1	1	1550.26079	1550.33925	1550.34637	1550.34290
26/08/2024 18:11:59.49733	1	1	1	1	1550.26215	1550.34043	1550.34753	1550.34425
26/08/2024 18:11:59.59733	1	1	1	1	1550.26145	1550.34012	1550.34725	1550.34358
26/08/2024 18:11:59.69733	1	1	1	1	1550.26079	1550.33925	1550.34637	1550.34290
26/08/2024 18:11:59.79733	1	1	1	1	1550.26282	1550.34129	1550.34841	1550.34494
26/08/2024 18:11:59.89733	1	1	1	1	1550.26079	1550.33925	1550.34637	1550.34290
26/08/2024 18:11:59.99733	1	1	1	1	1550.26282	1550.34129	1550.34841	1550.34494
26/08/2024 18:12:00.09733	1	1	1	1	1550.26282	1550.34129	1550.34841	1550.34494
26/08/2024 18:12:00.19733	1	1	1	1	1550.26282	1550.34129	1550.34841	1550.34494
26/08/2024 18:12:00.29733	1	1	1	1	1550.26079	1550.33925	1550.34841	1550.34290
26/08/2024 18:12:00.39733	1	1	1	1	1550.26079	1550.33925	1550.34637	1550.34290
26/08/2024 18:12:00.49733	1	1	1	1	1550.26282	1550.34129	1550.34841	1550.34494
26/08/2024 18:12:00.59733	1	1	1	1	1550.26079	1550.33925	1550.34637	1550.34290
26/08/2024 18:12:00.69733	1	1	1	1	1550.26079	1550.33925	1550.34637	1550.34290
26/08/2024 18:12:00.79733	1	1	1	1	1550.26079	1550.34129	1550.34841	1550.34494
26/08/2024 18:12:00.89733	1	1	1	1	1550.26079	1550.34129	1550.34841	1550.34290
26/08/2024 18:12:00.99733	1	1	1	1	1550.26079	1550.34129	1550.34841	1550.34494
26/08/2024 18:12:01.09733	1	1	1	1	1550.26079	1550.33925	1550.34637	1550.34290
26/08/2024 18:12:01.19733	1	1	1	1	1550.26079	1550.33925	1550.34841	1550.34494
26/08/2024 18:12:01.29733	1	1	1	1	1550.26282	1550.34129	1550.34841	1550.34494
26/08/2024 18:12:01.39733	1	1	1	1	1550.26215	1550.34043	1550.34753	1550.34222
26/08/2024 18:12:01.49733	1	1	1	1	1550.26079	1550.33925	1550.34637	1550.34290
26/08/2024 18:12:01.59733	1	1	1	1	1550.26282	1550.34129	1550.34841	1550.34494
26/08/2024 18:12:01.69733	1	1	1	1	1550.26215	1550.34043	1550.34753	1550.34425
26/08/2024 18:12:01.79733	1	1	1	1	1550.26079	1550.33925	1550.34637	1550.34290
26/08/2024 18:12:01.89733	1	1	1	1	1550.26350	1550.34216	1550.34929	1550.34358
26/08/2024 18:12:01.99733	1	1	1	1	1550.26215	1550.34043	1550.34753	1550.34425
26/08/2024 18:12:02.09733	1	1	1	1	1550.26079	1550.33925	1550.34637	1550.34290
26/08/2024 18:12:02.19733	1	1	1	1	1550.26282	1550.34129	1550.34841	1550.34494
26/08/2024 18:12:02.29733	1	1	1	1	1550.26079	1550.33925	1550.34637	1550.34494
26/08/2024 18:12:02.39733	1	1	1	1	1550.26282	1550.34129	1550.34841	1550.34494
26/08/2024 18:12:02.49733	1	1	1	1	1550.26079	1550.33925	1550.34637	1550.34290
26/08/2024 18:12:02.59733	1	1	1	1	1550.26215	1550.34043	1550.34753	1550.34425
26/08/2024 18:12:02.69733	1	1	1	1	1550.26215	1550.34043	1550.34753	1550.34425
26/08/2024 18:12:02.79733	1	1	1	1	1550.26079	1550.33925	1550.34637	1550.34290
26/08/2024 18:12:02.89733	1	1	1	1	1550.26145	1550.34012	1550.34725	1550.34358
26/08/2024 18:12:02.99733	1	1	1	1	1550.26079	1550.33925	1550.34841	1550.34290
26/08/2024 18:12:03.09733	1	1	1	1	1550.26079	1550.33925	1550.34637	1550.34290
26/08/2024 18:12:03.19733	1	1	1	1	1550.26079	1550.33925	1550.34637	1550.34494
26/08/2024 18:12:03.29733	1	1	1	1	1550.26012	1550.34043	1550.34550	1550.34222
26/08/2024 18:12:03.39733	1	1	1	1	1550.26079	1550.33925	1550.34637	1550.34290
26/08/2024 18:12:03.49733	1	1	1	1	1550.26079	1550.33925	1550.34637	1550.34290
26/08/2024 18:12:03.59733	1	1	1	1	1550.26079	1550.33925	1550.34637	1550.34290
26/08/2024 18:12:03.69733	1	1	1	1	1550.26145	1550.34012	1550.34725	1550.34358
26/08/2024 18:12:03.79733	1	1	1	1	1550.26215	1550.34043	1550.34753	1550.34425
26/08/2024 18:12:03.89733	1	1	1	1	1550.26079	1550.33925	1550.34637	1550.34290
26/08/2024 18:12:03.99733	1	1	1	1	1550.26145	1550.34012	1550.34725	1550.34358
26/08/2024 18:12:04.09733	1	1	1	1	1550.26079	1550.33925	1550.34637	1550.34290
26/08/2024 18:12:04.19733	1	1	1	1	1550.26282	1550.34129	1550.34841	1550.34494
26/08/2024 18:12:04.29733	1	1	1	1	1550.26079	1550.34129	1550.34841	1550.34290
26/08/2024 18:12:04.39733	1	1	1	1	1550.26079	1550.33925	1550.34637	1550.34290
26/08/2024 18:12:04.49733	1	1	1	1	1550.26079	1550.34129	1550.34637	1550.34494
26/08/2024 18:12:04.59733	1	1	1	1	1550.26079	1550.33925	1550.34637	1550.34290
26/08/2024 18:12:04.69733	1	1	1	1	1550.26282	1550.33925	1550.34637	1550.34290
26/08/2024 18:12:04.79733	1	1	1	1	1550.26145	1550.34012	1550.34725	1550.34358
26/08/2024 18:12:04.89733	1	1	1	1	1550.26215	1550.34043	1550.34753	1550.34425
26/08/2024 18:12:04.99733	1	1	1	1	1550.26079	1550.33925	1550.34637	1550.34494
26/08/2024 18:12:05.09733	1	1	1	1	1550.26079	1550.33925	1550.34637	1550.34290
26/08/2024 18:12:05.19733	1	1	1	1	1550.26282	1550.34129	1550.34841	1550.34494
26/08/2024 18:12:05.29733	1	1	1	1	1550.26145	1550.34012	1550.34725	1550.34154
26/08/2024 18:12:05.39733	1	1	1	1	1550.26079	1550.34129	1550.34841	1550.34494
26/08/2024 18:12:05.49733	1	1	1	1	1550.26079	1550.34129	1550.34841	1550.34494
26/08/2024 18:12:05.59733	1	1	1	1	1550.26145	1550.34012	1550.34725	1550.34358
26/08/2024 18:12:05.69733	1	1	1	1	1550.26145	1550.34012	1550.34725	1550.34358
26/08/2024 18:12:05.79733	1	1	1	1	1550.26145	1550.34012	1550.34725	1550.34358
26/08/2024 18:12:05.89733	1	1	1	1	1550.26012	1550.34043	1550.34753	1550.34222
26/08/2024 18:12:05.99733	1	1	1	1	1550.26145	1550.34012	1550.34725	1550.34358
26/08/2024 18:12:06.09733	1	1	1	1	1550.26079	1550.33925	1550.34637	1550.34290
26/08/2024 18:12:06.19733	1	1	1	1	1550.26145	1550.34012	1550.34725	1550.34358
26/08/2024 18:12:06.29733	1	1	1	1	1550.26215	1550.34043	1550.34753	1550.34425
26/08/2024 18:12:06.39733	1	1	1	1	1550.26215	1550.34043	1550.34753	1550.34425
26/08/2024 18:12:06.49733	1	1	1	1	1550.26215	1550.34043	1550.34753	1550.34425
26/08/2024 18:12:06.59733	1	1	1	1	1550.26215	1550.34043	1550.34753	1550.34425
26/08/2024 18:12:06.69733	1	1	1	1	1550.26079	1550.34129	1550.34841	1550.34494
26/08/2024 18:12:06.79733	1	1	1	1	1550.26282	1550.34129	1550.34841	1550.34494
26/08/2024 18:12:06.89733	1	1	1	1	1550.26282	1550.34129	1550.34841	1550.34494
26/08/2024 18:12:06.99733	1	1	1	1	1550.26079	1550.33925	1550.34637	1550.34290
26/08/2024 18:12:07.09733	1	1	1	1	1550.26079	1550.34129	1550.34841	1550.34494
26/08/2024 18:12:07.19733	1	1	1	1	1550.26079	1550.33925	1550.34637	1550.34290
26/08/2024 18:12:07.29733	1	1	1	1	1550.26145	1550.34012	1550.34725	1550.34358
26/08/2024 18:12:07.39733	1	1	1	1	1550.26282	1550.34129	1550.34841	1550.34290
26/08/2024 18:12:07.49733	1	1	1	1	1550.26079	1550.34129	1550.34841	1550.34494
26/08/2024 18:12:07.59733	1	1	1	1	1550.26079	1550.33925	1550.34637	1550.34290
26/08/2024 18:12:07.69733	1	1	1	1	1550.26282	1550.34129	1550.34841	1550.34494
26/08/2024 18:12:07.79733	1	1	1	1	1550.26079	1550.33925	1550.34637	1550.34290
26/08/2024 18:12:07.89733	1	1	1	1	1550.26079	1550.34129	1550.34637	1550.34494
26/08/2024 18:12:07.99733	1	1	1	1	1550.26282	1550.34129	1550.34841	1550.34494
26/08/2024 18:12:08.09733	1	1	1	1	1550.26145	1550.34012	1550.34725	1550.34358
26/08/2024 18:12:08.19733	1	1	1	1	1550.26215	1550.34043	1550.34753	1550.34425
26/08/2024 18:12:08.29733	1	1	1	1	1550.26079	1550.34129	1550.34841	1550.34494
26/08/2024 18:12:08.39733	1	1	1	1	1550.26282	1550.34129	1550.34841	1550.34494
26/08/2024 18:12:08.49733	1	1	1	1	1550.26079	1550.33925	1550.34637	1550.34290
26/08/2024 18:12:08.59733	1	1	1	1	1550.26079	1550.34129	1550.34841	1550.34494
26/08/2024 18:12:08.69733	1	1	1	1	1550.26079	1550.33925	1550.34637	1550.34290
26/08/2024 18:12:08.79733	1	1	1	1	1550.26012	1550.33839	1550.34753	1550.34425
26/08/2024 18:12:08.89733	1	1	1	1	1550.26079	1550.33925	1550.34637	1550.34290
26/08/2024 18:12:08.99733	1	1	1	1	1550.26145	1550.34012	1550.34725	1550.34358
26/08/2024 18:12:09.09733	1	1	1	1	1550.26145	1550.34012	1550.34725	1550.34358
26/08/2024 18:12:09.19733	1	1	1	1	1550.26079	1550.33925	1550.34637	1550.34290
26/08/2024 18:12:09.29733	1	1	1	1	1550.26079	1550.33925	1550.34637	1550.34494
26/08/2024 18:12:09.39733	1	1	1	1	1550.26282	1550.34129	1550.34841	1550.34494
26/08/2024 18:12:09.49733	1	1	1	1	1550.26215	1550.34043	1550.34753	1550.34425
26/08/2024 18:12:09.59733	1	1	1	1	1550.26145	1550.34012	1550.34725	1550.34358
26/08/2024 18:12:09.69733	1	1	1	1	1550.26079	1550.34129	1550.34841	1550.34290
26/08/2024 18:12:09.79733	1	1	1	1	1550.26079	1550.34129	1550.34637	1550.34494
26/08/2024 18:12:09.89733	1	1	1	1	1550.26079	1550.33925	1550.34637	1550.34290
26/08/2024 18:12:09.99733	1	1	1	1	1550.26012	1550.34043	1550.34753	1550.34425
26/08/2024 18:12:10.09733	1	1	1	1	1550.26079	1550.34129	1550.34637	1550.34290
26/08/2024 18:12:10.19733	1	1	1	1	1550.26145	1550.34012	1550.34725	1550.34358
26/08/2024 18:12:10.29733	1	1	1	1	1550.26145	1550.34012	1550.34725	1550.34358
26/08/2024 18:12:10.39733	1	1	1	1	1550.26079	1550.33925	1550.34637	1550.34290
26/08/2024 18:12:10.49733	1	1	1	1	1550.26079	1550.33925	1550.34637	1550.34290
26/08/2024 18:12:10.59733	1	1	1	1	1550.26079	1550.33925	1550.34637	1550.34290
26/08/2024 18:12:10.69733	1	1	1	1	1550.26079	1550.34129	1550.34841	1550.34290
26/08/2024 18:12:10.79733	1	1	1	1	1550.26215	1550.34043	1550.34753	1550.34425
26/08/2024 18:12:10.89733	1	1	1	1	1550.26282	1550.34129	1550.34841	1550.34494
26/08/2024 18:12:10.99733	1	1	1	1	1550.26079	1550.34129	1550.34841	1550.34494
26/08/2024 18:12:11.09733	1	1	1	1	1550.26145	1550.34012	1550.34725	1550.34358
26/08/2024 18:12:11.19733	1	1	1	1	1550.26282	1550.34129	1550.34841	1550.34494
26/08/2024 18:12:11.29733	1	1	1	1	1550.26282	1550.33925	1550.34637	1550.34494
26/08/2024 18:12:11.39733	1	1	1	1	1550.26282	1550.34129	1550.34841	1550.34494
26/08/2024 18:12:11.49733	1	1	1	1	1550.26079	1550.33925	1550.34637	1550.34290
26/08/2024 18:12:11.59733	1	1	1	1	1550.26145	1550.34012	1550.34725	1550.34358
26/08/2024 18:12:11.69733	1	1	1	1	1550.26145	1550.34012	1550.34725	1550.34358
26/08/2024 18:12:11.79733	1	1	1	1	1550.26079	1550.33925	1550.34637	1550.34290
26/08/2024 18:12:11.89733	1	1	1	1	1550.26079	1550.33925	1550.34637	1550.34290
26/08/2024 18:12:11.99733	1	1	1	1	1550.26282	1550.34129	1550.34841	1550.34494
26/08/2024 18:12:12.09733	1	1	1	1	1550.26282	1550.34129	1550.34841	1550.34494
26/08/2024 18:12:12.19733	1	1	1	1	1550.26282	1550.34129	1550.34841	1550.34494
26/08/2024 18:12:12.29733	1	1	1	1	1550.26282	1550.34129	1550.34841	1550.34494
26/08/2024 18:12:12.39733	1	1	1	1	1550.26079	1550.33925	1550.34841	1550.34494
26/08/2024 18:12:12.49733	1	1	1	1	1550.26079	1550.33925	1550.34637	1550.34290
26/08/2024 18:12:12.59733	1	1	1	1	1550.26282	1550.34129	1550.34841	1550.34494
26/08/2024 18:12:12.69733	1	1	1	1	1550.26282	1550.34129	1550.34841	1550.34494
26/08/2024 18:12:12.79733	1	1	1	1	1550.26145	1550.34012	1550.34725	1550.34358
26/08/2024 18:12:12.89733	1	1	1	1	1550.26145	1550.34012	1550.34725	1550.34154
26/08/2024 18:12:12.99733	1	1	1	1	1550.26282	1550.34129	1550.34841	1550.34494
26/08/2024 18:12:13.09733	1	1	1	1	1550.26079	1550.33925	1550.34637	1550.34290
26/08/2024 18:12:13.19733	1	1	1	1	1550.26282	1550.34129	1550.34841	1550.34494
26/08/2024 18:12:13.29733	1	1	1	1	1550.26079	1550.33925	1550.34637	1550.34290
26/08/2024 18:12:13.39733	1	1	1	1	1550.26282	1550.34129	1550.34841	1550.34494
26/08/2024 18:12:13.49733	1	1	1	1	1550.26079	1550.33925	1550.34637	1550.34290
26/08/2024 18:12:13.59733	1	1	1	1	1550.26145	1550.34012	1550.34725	1550.34358
26/08/2024 18:12:13.69733	1	1	1	1	1550.26145	1550.34012	1550.34725	1550.34358
26/08/2024 18:12:13.79733	1	1	1	1	1550.26079	1550.33925	1550.34841	1550.34290
26/08/2024 18:12:13.89733	1	1	1	1	1550.26282	1550.34129	1550.34841	1550.34494
26/08/2024 18:12:13.99733	1	1	1	1	1550.26079	1550.33925	1550.34637	1550.34290
26/08/2024 18:12:14.09733	1	1	1	1	1550.26145	1550.34012	1550.34725	1550.34358
26/08/2024 18:12:14.19733	1	1	1	1	1550.26282	1550.34129	1550.34841	1550.34494
26/08/2024 18:12:14.29733	1	1	1	1	1550.26145	1550.34012	1550.34725	1550.34358
26/08/2024 18:12:14.39733	1	1	1	1	1550.26282	1550.34129	1550.34841	1550.34494
26/08/2024 18:12:14.49733	1	1	1	1	1550.26079	1550.33925	1550.34637	1550.34290
26/08/2024 18:12:14.59733	1	1	1	1	1550.26215	1550.34043	1550.34753	1550.34425
26/08/2024 18:12:14.69733	1	1	1	1	1550.26079	1550.33925	1550.34637	1550.34494
26/08/2024 18:12:14.79733	1	1	1	1	1550.26282	1550.34129	1550.34841	1550.34290
26/08/2024 18:12:14.89733	1	1	1	1	1550.26079	1550.33925	1550.34637	1550.34290
26/08/2024 18:12:14.99733	1	1	1	1	1550.26215	1550.34043	1550.34753	1550.34425
26/08/2024 18:12:15.09733	1	1	1	1	1550.26145	1550.34012	1550.34725	1550.34358
26/08/2024 18:12:15.19733	1	1	1	1	1550.26282	1550.34129	1550.34841	1550.34494
26/08/2024 18:12:15.29733	1	1	1	1	1550.26145	1550.34012	1550.34725	1550.34358
26/08/2024 18:12:15.39733	1	1	1	1	1550.26079	1550.33925	1550.34637	1550.34290
26/08/2024 18:12:15.49733	1	1	1	1	1550.26215	1550.34043	1550.34753	1550.34425
26/08/2024 18:12:15.59733	1	1	1	1	1550.26282	1550.33925	1550.34841	1550.34290
26/08/2024 18:12:15.69733	1	1	1	1	1550.26282	1550.34129	1550.34841	1550.34494
26/08/2024 18:12:15.79733	1	1	1	1	1550.26282	1550.34129	1550.34841	1550.34494
26/08/2024 18:12:15.89733	1	1	1	1	1550.26215	1550.34043	1550.34753	1550.34425
26/08/2024 18:12:15.99733	1	1	1	1	1550.26145	1550.34012	1550.34725	1550.34358
26/08/2024 18:12:16.09733	1	1	1	1	1550.26282	1550.33925	1550.34637	1550.34290
26/08/2024 18:12:16.19733	1	1	1	1	1550.26145	1550.34012	1550.34725	1550.34358
26/08/2024 18:12:16.29733	1	1	1	1	1550.26079	1550.33925	1550.34637	1550.34290
26/08/2024 18:12:16.39733	1	1	1	1	1550.26079	1550.33925	1550.34637	1550.34290
26/08/2024 18:12:16.49733	1	1	1	1	1550.26079	1550.33925	1550.34637	1550.34290
26/08/2024 18:12:16.59733	1	1	1	1	1550.26079	1550.33925	1550.34637	1550.34290
26/08/2024 18:12:16.69733	1	1	1	1	1550.26079	1550.33925	1550.34637	1550.34290
26/08/2024 18:12:16.79733	1	1	1	1	1550.26282	1550.34129	1550.34841	1550.34494
26/08/2024 18:12:16.89733	1	1	1	1	1550.26079	1550.33925	1550.34637	1550.34290
26/08/2024 18:12:16.99733	1	1	1	1	1550.26145	1550.34012	1550.34725	1550.34358
26/08/2024 18:12:17.09733	1	1	1	1	1550.26145	1550.34012	1550.34725	1550.34358
26/08/2024 18:12:17.19733	1	1	1	1	1550.26145	1550.34012	1550.34725	1550.34358
26/08/2024 18:12:17.29733	1	1	1	1	1550.26079	1550.33925	1550.34637	1550.34290
26/08/2024 18:12:17.39733	1	1	1	1	1550.26215	1550.34043	1550.34753	1550.34425
26/08/2024 18:12:17.49733	1	1	1	1	1550.26282	1550.34129	1550.34841	1550.34494
26/08/2024 18:12:17.59733	1	1	1	1	1550.26145	1550.34012	1550.34725	1550.34358
26/08/2024 18:12:17.69733	1	1	1	1	1550.26282	1550.34129	1550.34841	1550.34494
26/08/2024 18:12:17.79733	1	1	1	1	1550.26079	1550.34129	1550.34841	1550.34494
26/08/2024 18:12:17.89733	1	1	1	1	1550.26282	1550.34129	1550.34841	1550.34494
26/08/2024 18:12:17.99733	1	1	1	1	1550.26215	1550.34043	1550.34753	1550.34425
26/08/2024 18:12:18.09733	1	1	1	1	1550.26282	1550.34129	1550.34841	1550.34494
26/08/2024 18:12:18.19733	1	1	1	1	1550.26079	1550.34129	1550.34841	1550.34494
26/08/2024 18:12:18.29733	1	1	1	1	1550.26079	1550.33925	1550.34637	1550.34290
26/08/2024 18:12:18.39733	1	1	1	1	1550.26282	1550.33925	1550.34637	1550.34290
26/08/2024 18:12:18.49733	1	1	1	1	1550.26282	1550.34129	1550.34841	1550.34494
26/08/2024 18:12:18.59733	1	1	1	1	1550.26215	1550.34043	1550.34753	1550.34425
26/08/2024 18:12:18.69733	1	1	1	1	1550.26079	1550.33925	1550.34637	1550.34290
26/08/2024 18:12:18.79733	1	1	1	1	1550.26079	1550.34129	1550.34841	1550.34494
26/08/2024 18:12:18.89733	1	1	1	1	1550.26282	1550.34129	1550.34841	1550.34494
26/08/2024 18:12:18.99733	1	1	1	1	1550.26079	1550.33925	1550.34637	1550.34290
26/08/2024 18:12:19.09733	1	1	1	1	1550.26282	1550.34129	1550.34841	1550.34494
26/08/2024 18:12:19.19733	1	1	1	1	1550.26282	1550.34129	1550.34637	1550.34494
26/08/2024 18:12:19.29733	1	1	1	1	1550.26145	1550.34012	1550.34725	1550.34358
26/08/2024 18:12:19.39733	1	1	1	1	1550.26282	1550.34129	1550.34841	1550.34494
26/08/2024 18:12:19.49733	1	1	1	1	1550.26079	1550.33925	1550.34637	1550.34290
26/08/2024 18:12:19.59733	1	1	1	1	1550.26079	1550.33925	1550.34637	1550.34494
26/08/2024 18:12:19.69733	1	1	1	1	1550.26079	1550.33925	1550.34637	1550.34290
26/08/2024 18:12:19.79733	1	1	1	1	1550.26079	1550.33925	1550.34637	1550.34290
26/08/2024 18:12:19.89733	1	1	1	1	1550.26079	1550.33925	1550.34637	1550.34290
26/08/2024 18:12:19.99733	1	1	1	1	1550.26145	1550.34012	1550.34725	1550.34358
26/08/2024 18:12:20.09733	1	1	1	1	1550.26145	1550.34012	1550.34725	1550.34154
26/08/2024 18:12:20.19733	1	1	1	1	1550.26282	1550.34129	1550.34841	1550.34494
26/08/2024 18:12:20.29733	1	1	1	1	1550.26079	1550.33925	1550.34637	1550.34494
26/08/2024 18:12:20.39733	1	1	1	1	1550.26079	1550.33925	1550.34637	1550.34290
26/08/2024 18:12:20.49733	1	1	1	1	1550.26079	1550.33925	1550.34637	1550.34290
26/08/2024 18:12:20.59733	1	1	1	1	1550.26145	1550.34012	1550.34725	1550.34358
26/08/2024 18:12:20.69733	1	1	1	1	1550.26215	1550.34043	1550.34753	1550.34425
26/08/2024 18:12:20.79733	1	1	1	1	1550.26079	1550.33925	1550.34637	1550.34290
26/08/2024 18:12:20.89733	1	1	1	1	1550.26282	1550.34129	1550.34841	1550.34494
26/08/2024 18:12:20.99733	1	1	1	1	1550.26079	1550.33925	1550.34637	1550.34290
26/08/2024 18:12:21.09733	1	1	1	1	1550.26145	1550.34012	1550.34725	1550.34358
26/08/2024 18:12:21.19733	1	1	1	1	1550.26145	1550.34012	1550.34725	1550.34358
26/08/2024 18:12:21.29733	1	1	1	1	1550.26145	1550.34012	1550.34725	1550.34358
26/08/2024 18:12:21.39733	1	1	1	1	1550.26079	1550.34129	1550.34841	1550.34494
26/08/2024 18:12:21.49733	1	1	1	1	1550.26079	1550.33925	1550.34637	1550.34494
26/08/2024 18:12:21.59733	1	1	1	1	1550.26282	1550.33925	1550.34841	1550.34290
26/08/2024 18:12:21.69733	1	1	1	1	1550.26079	1550.33925	1550.34637	1550.34290
26/08/2024 18:12:21.79733	1	1	1	1	1550.26079	1550.33925	1550.34637	1550.34290
26/08/2024 18:12:21.89733	1	1	1	1	1550.26079	1550.33925	1550.34637	1550.34290
26/08/2024 18:12:21.99733	1	1	1	1	1550.26079	1550.33925	1550.34637	1550.34290
26/08/2024 18:12:22.09733	1	1	1	1	1550.26215	1550.34043	1550.34753	1550.34425
26/08/2024 18:12:22.19733	1	1	1	1	1550.26215	1550.34043	1550.34753	1550.34425
26/08/2024 18:12:22.29733	1	1	1	1	1550.26079	1550.34129	1550.34841	1550.34494
26/08/2024 18:12:22.39733	1	1	1	1	1550.26215	1550.34043	1550.34753	1550.34425
26/08/2024 18:12:22.49733	1	1	1	1	1550.26145	1550.34216	1550.34929	1550.34358
26/08/2024 18:12:22.59733	1	1	1	1	1550.26282	1550.33925	1550.34841	1550.34290
26/08/2024 18:12:22.69733	1	1	1	1	1550.26079	1550.33925	1550.34637	1550.34290
26/08/2024 18:12:22.79733	1	1	1	1	1550.26215	1550.34043	1550.34753	1550.34425
26/08/2024 18:12:22.89733	1	1	1	1	1550.26079	1550.33925	1550.34637	1550.34290
26/08/2024 18:12:22.99733	1	1	1	1	1550.26282	1550.34129	1550.34841	1550.34290
26/08/2024 18:12:23.09733	1	1	1	1	1550.26282	1550.34129	1550.34841	1550.34494
26/08/2024 18:12:23.19733	1	1	1	1	1550.26079	1550.33925	1550.34637	1550.34290
26/08/2024 18:12:23.29733	1	1	1	1	1550.26079	1550.34129	1550.34841	1550.34290
26/08/2024 18:12:23.39733	1	1	1	1	1550.26079	1550.33925	1550.34637	1550.34290
26/08/2024 18:12:23.49733	1	1	1	1	1550.26145	1550.33807	1550.34521	1550.34358
26/08/2024 18:12:23.59733	1	1	1	1	1550.26079	1550.33925	1550.34637	1550.34290
26/08/2024 18:12:23.69733	1	1	1	1	1550.26215	1550.34043	1550.34753	1550.34425
26/08/2024 18:12:23.79733	1	1	1	1	1550.26079	1550.33925	1550.34637	1550.34290
26/08/2024 18:12:23.89733	1	1	1	1	1550.26079	1550.33925	1550.34637	1550.34290
26/08/2024 18:12:23.99733	1	1	1	1	1550.26145	1550.34012	1550.34725	1550.34358
26/08/2024 18:12:24.09733	1	1	1	1	1550.26079	1550.34129	1550.34841	1550.34494
26/08/2024 18:12:24.19733	1	1	1	1	1550.26145	1550.34012	1550.34725	1550.34358
26/08/2024 18:12:24.29733	1	1	1	1	1550.26079	1550.33925	1550.34637	1550.34290
26/08/2024 18:12:24.39733	1	1	1	1	1550.26012	1550.34043	1550.34753	1550.34425
26/08/2024 18:12:24.49733	1	1	1	1	1550.26282	1550.34129	1550.34841	1550.34494
26/08/2024 18:12:24.59733	1	1	1	1	1550.25941	1550.34012	1550.34725	1550.34358
26/08/2024 18:12:24.69733	1	1	1	1	1550.26145	1550.34012	1550.34725	1550.34358
26/08/2024 18:12:24.79733	1	1	1	1	1550.26145	1550.34012	1550.34725	1550.34358
26/08/2024 18:12:24.89733	1	1	1	1	1550.26079	1550.33925	1550.34637	1550.34290
26/08/2024 18:12:24.99733	1	1	1	1	1550.26079	1550.33925	1550.34637	1550.34290
26/08/2024 18:12:25.09733	1	1	1	1	1550.26282	1550.34129	1550.34841	1550.34494
26/08/2024 18:12:25.19733	1	1	1	1	1550.26079	1550.33925	1550.34637	1550.34290
26/08/2024 18:12:25.29733	1	1	1	1	1550.26079	1550.33925	1550.34637	1550.34290
26/08/2024 18:12:25.39733	1	1	1	1	1550.26282	1550.34129	1550.34841	1550.34290
26/08/2024 18:12:25.49733	1	1	1	1	1550.26079	1550.34129	1550.34841	1550.34494
26/08/2024 18:12:25.59733	1	1	1	1	1550.26215	1550.34043	1550.34753	1550.34222
26/08/2024 18:12:25.69733	1	1	1	1	1550.26282	1550.34129	1550.34841	1550.34494
26/08/2024 18:12:25.79733	1	1	1	1	1550.26145	1550.33807	1550.34521	1550.34154
26/08/2024 18:12:25.89733	1	1	1	1	1550.26282	1550.34129	1550.34841	1550.34290
26/08/2024 18:12:25.99733	1	1	1	1	1550.26079	1550.34129	1550.34841	1550.34494
26/08/2024 18:12:26.09733	1	1	1	1	1550.26079	1550.33925	1550.34637	1550.34290
26/08/2024 18:12:26.19733	1	1	1	1	1550.26079	1550.33925	1550.34637	1550.34494
26/08/2024 18:12:26.29733	1	1	1	1	1550.25941	1550.34012	1550.34725	1550.34358
26/08/2024 18:12:26.39733	1	1	1	1	1550.26145	1550.34012	1550.34725	1550.34358
26/08/2024 18:12:26.49733	1	1	1	1	1550.26145	1550.34012	1550.34725	1550.34358
26/08/2024 18:12:26.59733	1	1	1	1	1550.26145	1550.34012	1550.34725	1550.34358
26/08/2024 18:12:26.69733	1	1	1	1	1550.26145	1550.34012	1550.34725	1550.34358
26/08/2024 18:12:26.79733	1	1	1	1	1550.26079	1550.33925	1550.34637	1550.34290
26/08/2024 18:12:26.89733	1	1	1	1	1550.26079	1550.33925	1550.34637	1550.34494
26/08/2024 18:12:26.99733	1	1	1	1	1550.26282	1550.34129	1550.34841	1550.34290
26/08/2024 18:12:27.09733	1	1	1	1	1550.26079	1550.33925	1550.34637	1550.34494
26/08/2024 18:12:27.19733	1	1	1	1	1550.26145	1550.34012	1550.34725	1550.34358
26/08/2024 18:12:27.29733	1	1	1	1	1550.26079	1550.33925	1550.34637	1550.34290
26/08/2024 18:12:27.39733	1	1	1	1	1550.26215	1550.34043	1550.34753	1550.34425
26/08/2024 18:12:27.49733	1	1	1	1	1550.26079	1550.33925	1550.34637	1550.34290
26/08/2024 18:12:27.59733	1	1	1	1	1550.26215	1550.34043	1550.34753	1550.34425
26/08/2024 18:12:27.69733	1	1	1	1	1550.26079	1550.33925	1550.34637	1550.34290
26/08/2024 18:12:27.79733	1	1	1	1	1550.26215	1550.34043	1550.34753	1550.34425
26/08/2024 18:12:27.89733	1	1	1	1	1550.26012	1550.34043	1550.34753	1550.34425
26/08/2024 18:12:27.99733	1	1	1	1	1550.26079	1550.33925	1550.34637	1550.34290
26/08/2024 18:12:28.09733	1	1	1	1	1550.26145	1550.34012	1550.34725	1550.34358
26/08/2024 18:12:28.19733	1	1	1	1	1550.26079	1550.33925	1550.34637	1550.34290
26/08/2024 18:12:28.29733	1	1	1	1	1550.26215	1550.34043	1550.34753	1550.34425
26/08/2024 18:12:28.39733	1	1	1	1	1550.26079	1550.33925	1550.34637	1550.34290
26/08/2024 18:12:28.49733	1	1	1	1	1550.26079	1550.33925	1550.34841	1550.34290
26/08/2024 18:12:28.59733	1	1	1	1	1550.26079	1550.33925	1550.34637	1550.34290
26/08/2024 18:12:28.69733	1	1	1	1	1550.26079	1550.34129	1550.34841	1550.34290
26/08/2024 18:12:28.79733	1	1	1	1	1550.26079	1550.33925	1550.34637	1550.34290
26/08/2024 18:12:28.89733	1	1	1	1	1550.26282	1550.34129	1550.34841	1550.34494
26/08/2024 18:12:28.99733	1	1	1	1	1550.26282	1550.34129	1550.34841	1550.34494
26/08/2024 18:12:29.09733	1	1	1	1	1550.26079	1550.33925	1550.34637	1550.34290
26/08/2024 18:12:29.19733	1	1	1	1	1550.26215	1550.34043	1550.34753	1550.34425
26/08/2024 18:12:29.29733	1	1	1	1	1550.26079	1550.33925	1550.34637	1550.34290
26/08/2024 18:12:29.39733	1	1	1	1	1550.26145	1550.34012	1550.34725	1550.34358
26/08/2024 18:12:29.49733	1	1	1	1	1550.26215	1550.34043	1550.34753	1550.34425
26/08/2024 18:12:29.59733	1	1	1	1	1550.26079	1550.33925	1550.34637	1550.34290
26/08/2024 18:12:29.69733	1	1	1	1	1550.26079	1550.33925	1550.34637	1550.34290
26/08/2024 18:12:29.79733	1	1	1	1	1550.26079	1550.34129	1550.34841	1550.34494
26/08/2024 18:12:29.89733	1	1	1	1	1550.26215	1550.34043	1550.34753	1550.34222
26/08/2024 18:12:29.99733	1	1	1	1	1550.26282	1550.34129	1550.34841	1550.34494
26/08/2024 18:12:30.09733	1	1	1	1	1550.26079	1550.33925	1550.34637	1550.34290
26/08/2024 18:12:30.19733	1	1	1	1	1550.26282	1550.34129	1550.34841	1550.34494
26/08/2024 18:12:30.29733	1	1	1	1	1550.26079	1550.33925	1550.34637	1550.34290
26/08/2024 18:12:30.39733	1	1	1	1	1550.26145	1550.34012	1550.34725	1550.34358
26/08/2024 18:12:30.49733	1	1	1	1	1550.26282	1550.34129	1550.34841	1550.34494
26/08/2024 18:12:30.59733	1	1	1	1	1550.26282	1550.34129	1550.34841	1550.34494
26/08/2024 18:12:30.69733	1	1	1	1	1550.26079	1550.33925	1550.34637	1550.34290
26/08/2024 18:12:30.79733	1	1	1	1	1550.26079	1550.34129	1550.34841	1550.34290
26/08/2024 18:12:30.89733	1	1	1	1	1550.26079	1550.33925	1550.34637	1550.34290
26/08/2024 18:12:30.99733	1	1	1	1	1550.26079	1550.34129	1550.34841	1550.34290
26/08/2024 18:12:31.09733	1	1	1	1	1550.26079	1550.33925	1550.34637	1550.34290
26/08/2024 18:12:31.19733	1	1	1	1	1550.26215	1550.34043	1550.34753	1550.34425
26/08/2024 18:12:31.29733	1	1	1	1	1550.26079	1550.34129	1550.34841	1550.34494
26/08/2024 18:12:31.39733	1	1	1	1	1550.26079	1550.33925	1550.34637	1550.34290
26/08/2024 18:12:31.49733	1	1	1	1	1550.25941	1550.33807	1550.34521	1550.34358
26/08/2024 18:12:31.59733	1	1	1	1	1550.26145	1550.34012	1550.34725	1550.34358
26/08/2024 18:12:31.69733	1	1	1	1	1550.26145	1550.33807	1550.34521	1550.34358
26/08/2024 18:12:31.79733	1	1	1	1	1550.26079	1550.33925	1550.34637	1550.34494
26/08/2024 18:12:31.89733	1	1	1	1	1550.26079	1550.33925	1550.34637	1550.34494
26/08/2024 18:12:31.99733	1	1	1	1	1550.26079	1550.33925	1550.34637	1550.34290
26/08/2024 18:12:32.09733	1	1	1	1	1550.26215	1550.34043	1550.34753	1550.34425
26/08/2024 18:12:32.19733	1	1	1	1	1550.26282	1550.34129	1550.34841	1550.34494
26/08/2024 18:12:32.29733	1	1	1	1	1550.26145	1550.34012	1550.34725	1550.34358
26/08/2024 18:12:32.39733	1	1	1	1	1550.26079	1550.33925	1550.34841	1550.34494
26/08/2024 18:12:32.49733	1	1	1	1	1550.26079	1550.33925	1550.34637	1550.34290
26/08/2024 18:12:32.59733	1	1	1	1	1550.26079	1550.33925	1550.34637	1550.34290
26/08/2024 18:12:32.69733	1	1	1	1	1550.26079	1550.34129	1550.34841	1550.34290
26/08/2024 18:12:32.79733	1	1	1	1	1550.26145	1550.34012	1550.34725	1550.34358
26/08/2024 18:12:32.89733	1	1	1	1	1550.26145	1550.34012	1550.34725	1550.34358
26/08/2024 18:12:32.99733	1	1	1	1	1550.26079	1550.33925	1550.34637	1550.34290
26/08/2024 18:12:33.09733	1	1	1	1	1550.26215	1550.34043	1550.34753	1550.34425
26/08/2024 18:12:33.19733	1	1	1	1	1550.26079	1550.33925	1550.34637	1550.34494
26/08/2024 18:12:33.29733	1	1	1	1	1550.26079	1550.33925	1550.34637	1550.34290
26/08/2024 18:12:33.39733	1	1	1	1	1550.26215	1550.34043	1550.34753	1550.34425
26/08/2024 18:12:33.49733	1	1	1	1	1550.26079	1550.34129	1550.34841	1550.34494
26/08/2024 18:12:33.59733	1	1	1	1	1550.26282	1550.34129	1550.34841	1550.34494
26/08/2024 18:12:33.69733	1	1	1	1	1550.26282	1550.34129	1550.34841	1550.34290
26/08/2024 18:12:33.79733	1	1	1	1	1550.26282	1550.34129	1550.34841	1550.34494
26/08/2024 18:12:33.89733	1	1	1	1	1550.26079	1550.33925	1550.34637	1550.34290
26/08/2024 18:12:33.99733	1	1	1	1	1550.26215	1550.34043	1550.34753	1550.34425
26/08/2024 18:12:34.09733	1	1	1	1	1550.26145	1550.34012	1550.34725	1550.34358
26/08/2024 18:12:34.19733	1	1	1	1	1550.26215	1550.34043	1550.34753	1550.34425
26/08/2024 18:12:34.29733	1	1	1	1	1550.26079	1550.33925	1550.34637	1550.34290
26/08/2024 18:12:34.39733	1	1	1	1	1550.25941	1550.33807	1550.34521	1550.34154
26/08/2024 18:12:34.49733	1	1	1	1	1550.26079	1550.33925	1550.34637	1550.34290
26/08/2024 18:12:34.59733	1	1	1	1	1550.26079	1550.34129	1550.34841	1550.34494
26/08/2024 18:12:34.69733	1	1	1	1	1550.26079	1550.33925	1550.34637	1550.34290
26/08/2024 18:12:34.79733	1	1	1	1	1550.26282	1550.34129	1550.34841	1550.34290
26/08/2024 18:12:34.89733	1	1	1	1	1550.26079	1550.33925	1550.34637	1550.34290
26/08/2024 18:12:34.99733	1	1	1	1	1550.26145	1550.34012	1550.34725	1550.34358
26/08/2024 18:12:35.09733	1	1	1	1	1550.26079	1550.34129	1550.34637	1550.34494
26/08/2024 18:12:35.19733	1	1	1	1	1550.26282	1550.34129	1550.34841	1550.34494
26/08/2024 18:12:35.29733	1	1	1	1	1550.26079	1550.33925	1550.34637	1550.34290
26/08/2024 18:12:35.39733	1	1	1	1	1550.26145	1550.34012	1550.34725	1550.34358
26/08/2024 18:12:35.49733	1	1	1	1	1550.26079	1550.34129	1550.34841	1550.34494
26/08/2024 18:12:35.59733	1	1	1	1	1550.26215	1550.34043	1550.34753	1550.34425
26/08/2024 18:12:35.69733	1	1	1	1	1550.26145	1550.34012	1550.34725	1550.34358
26/08/2024 18:12:35.79733	1	1	1	1	1550.26079	1550.33925	1550.34637	1550.34290
26/08/2024 18:12:35.89733	1	1	1	1	1550.26079	1550.33925	1550.34637	1550.34290
26/08/2024 18:12:35.99733	1	1	1	1	1550.26145	1550.34012	1550.34725	1550.34358
26/08/2024 18:12:36.09733	1	1	1	1	1550.26282	1550.34129	1550.34841	1550.34494
26/08/2024 18:12:36.19733	1	1	1	1	1550.26215	1550.34043	1550.34753	1550.34425
26/08/2024 18:12:36.29733	1	1	1	1	1550.26282	1550.34129	1550.34841	1550.34494
26/08/2024 18:12:36.39733	1	1	1	1	1550.26145	1550.34012	1550.34725	1550.34358
26/08/2024 18:12:36.49733	1	1	1	1	1550.26079	1550.33925	1550.34637	1550.34290
26/08/2024 18:12:36.59733	1	1	1	1	1550.26282	1550.33925	1550.34841	1550.34494
26/08/2024 18:12:36.69733	1	1	1	1	1550.26145	1550.34012	1550.34725	1550.34358
26/08/2024 18:12:36.79733	1	1	1	1	1550.26079	1550.33925	1550.34637	1550.34290
26/08/2024 18:12:36.89733	1	1	1	1	1550.26282	1550.33925	1550.34637	1550.34290
26/08/2024 18:12:36.99733	1	1	1	1	1550.26079	1550.33925	1550.34637	1550.34290
26/08/2024 18:12:37.09733	1	1	1	1	1550.26145	1550.34012	1550.34725	1550.34358
26/08/2024 18:12:37.19733	1	1	1	1	1550.26215	1550.34043	1550.34550	1550.34425
26/08/2024 18:12:37.29733	1	1	1	1	1550.26079	1550.33925	1550.34637	1550.34290
26/08/2024 18:12:37.39733	1	1	1	1	1550.26282	1550.34129	1550.34637	1550.34494
26/08/2024 18:12:37.49733	1	1	1	1	1550.26282	1550.34129	1550.34841	1550.34494
26/08/2024 18:12:37.59733	1	1	1	1	1550.26282	1550.34129	1550.34841	1550.34290
26/08/2024 18:12:37.69733	1	1	1	1	1550.26145	1550.34012	1550.34725	1550.34358
26/08/2024 18:12:37.79733	1	1	1	1	1550.26079	1550.34129	1550.34841	1550.34494
26/08/2024 18:12:37.89733	1	1	1	1	1550.26079	1550.33925	1550.34637	1550.34290
26/08/2024 18:12:37.99733	1	1	1	1	1550.26145	1550.34012	1550.34725	1550.34358
26/08/2024 18:12:38.09733	1	1	1	1	1550.26282	1550.34129	1550.34841	1550.34494
26/08/2024 18:12:38.19733	1	1	1	1	1550.26079	1550.33925	1550.34637	1550.34290
26/08/2024 18:12:38.29733	1	1	1	1	1550.26079	1550.33925	1550.34637	1550.34290
26/08/2024 18:12:38.39733	1	1	1	1	1550.26145	1550.34012	1550.34725	1550.34358
26/08/2024 18:12:38.49733	1	1	1	1	1550.26079	1550.33925	1550.34637	1550.34290
26/08/2024 18:12:38.59733	1	1	1	1	1550.26145	1550.34012	1550.34725	1550.34358
26/08/2024 18:12:38.69733	1	1	1	1	1550.26282	1550.34129	1550.34841	1550.34494
26/08/2024 18:12:38.79733	1	1	1	1	1550.26079	1550.33925	1550.34637	1550.34290
26/08/2024 18:12:38.89733	1	1	1	1	1550.26079	1550.33925	1550.34637	1550.34290
26/08/2024 18:12:38.99733	1	1	1	1	1550.26079	1550.33925	1550.34841	1550.34494
26/08/2024 18:12:39.09733	1	1	1	1	1550.26079	1550.34129	1550.34841	1550.34494
26/08/2024 18:12:39.19733	1	1	1	1	1550.26282	1550.34129	1550.34841	1550.34290
26/08/2024 18:12:39.29733	1	1	1	1	1550.26282	1550.34129	1550.34841	1550.34494
26/08/2024 18:12:39.39733	1	1	1	1	1550.26079	1550.33925	1550.34841	1550.34494
26/08/2024 18:12:39.49733	1	1	1	1	1550.26145	1550.34012	1550.34725	1550.34358
26/08/2024 18:12:39.59733	1	1	1	1	1550.26215	1550.34043	1550.34753	1550.34425
26/08/2024 18:12:39.69733	1	1	1	1	1550.26215	1550.34043	1550.34753	1550.34425
26/08/2024 18:12:39.79733	1	1	1	1	1550.26079	1550.33925	1550.34637	1550.34290
26/08/2024 18:12:39.89733	1	1	1	1	1550.26282	1550.34129	1550.34841	1550.34494
26/08/2024 18:12:39.99733	1	1	1	1	1550.26079	1550.34129	1550.34841	1550.34494
26/08/2024 18:12:40.09733	1	1	1	1	1550.26079	1550.33925	1550.34637	1550.34290
26/08/2024 18:12:40.19733	1	1	1	1	1550.26145	1550.34012	1550.34725	1550.34358
26/08/2024 18:12:40.29733	1	1	1	1	1550.26215	1550.34043	1550.34753	1550.34425
26/08/2024 18:12:40.39733	1	1	1	1	1550.26145	1550.34012	1550.34725	1550.34358
26/08/2024 18:12:40.49833	1	1	1	1	1550.26079	1550.33925	1550.34637	1550.34290
26/08/2024 18:12:40.59833	1	1	1	1	1550.26079	1550.34129	1550.34841	1550.34494
26/08/2024 18:12:40.69833	1	1	1	1	1550.26079	1550.33925	1550.34637	1550.34290
26/08/2024 18:12:40.79833	1	1	1	1	1550.26145	1550.34012	1550.34725	1550.34358
26/08/2024 18:12:40.89833	1	1	1	1	1550.26079	1550.33925	1550.34637	1550.34290
26/08/2024 18:12:40.99833	1	1	1	1	1550.26079	1550.33925	1550.34637	1550.34290
26/08/2024 18:12:41.09833	1	1	1	1	1550.26079	1550.34129	1550.34637	1550.34494
26/08/2024 18:12:41.19833	1	1	1	1	1550.26145	1550.34012	1550.34725	1550.34358
26/08/2024 18:12:41.29833	1	1	1	1	1550.26282	1550.34129	1550.34841	1550.34494
26/08/2024 18:12:41.39833	1	1	1	1	1550.26079	1550.33925	1550.34841	1550.34290
26/08/2024 18:12:41.49833	1	1	1	1	1550.26215	1550.34043	1550.34753	1550.34425
26/08/2024 18:12:41.59833	1	1	1	1	1550.26079	1550.33925	1550.34841	1550.34290
26/08/2024 18:12:41.69833	1	1	1	1	1550.26282	1550.34129	1550.34841	1550.34494
26/08/2024 18:12:41.79833	1	1	1	1	1550.26079	1550.33925	1550.34637	1550.34290
26/08/2024 18:12:41.89833	1	1	1	1	1550.26079	1550.33925	1550.34637	1550.34290
26/08/2024 18:12:41.99833	1	1	1	1	1550.26079	1550.33925	1550.34637	1550.34290
26/08/2024 18:12:42.09833	1	1	1	1	1550.26215	1550.34043	1550.34753	1550.34425
26/08/2024 18:12:42.19833	1	1	1	1	1550.26282	1550.34129	1550.34841	1550.34494
26/08/2024 18:12:42.29833	1	1	1	1	1550.26079	1550.33925	1550.34637	1550.34290
26/08/2024 18:12:42.39833	1	1	1	1	1550.26282	1550.34129	1550.34841	1550.34494
26/08/2024 18:12:42.49833	1	1	1	1	1550.26215	1550.34043	1550.34753	1550.34425
26/08/2024 18:12:42.59833	1	1	1	1	1550.26145	1550.34012	1550.34725	1550.34358
26/08/2024 18:12:42.69833	1	1	1	1	1550.26079	1550.34129	1550.34841	1550.34494
26/08/2024 18:12:42.79833	1	1	1	1	1550.26079	1550.34129	1550.34841	1550.34494
26/08/2024 18:12:42.89833	1	1	1	1	1550.26079	1550.33925	1550.34637	1550.34290
26/08/2024 18:12:42.99833	1	1	1	1	1550.26145	1550.34012	1550.34725	1550.34358
26/08/2024 18:12:43.09833	1	1	1	1	1550.26215	1550.33839	1550.34753	1550.34222
26/08/2024 18:12:43.19833	1	1	1	1	1550.26079	1550.33925	1550.34637	1550.34290
26/08/2024 18:12:43.29833	1	1	1	1	1550.26079	1550.34129	1550.34841	1550.34494
26/08/2024 18:12:43.39833	1	1	1	1	1550.26079	1550.33925	1550.34637	1550.34290
26/08/2024 18:12:43.49833	1	1	1	1	1550.26079	1550.33925	1550.34637	1550.34290
26/08/2024 18:12:43.59833	1	1	1	1	1550.26145	1550.34012	1550.34725	1550.34358
26/08/2024 18:12:43.69833	1	1	1	1	1550.26145	1550.34012	1550.34725	1550.34358
26/08/2024 18:12:43.79833	1	1	1	1	1550.26282	1550.34129	1550.34841	1550.34290
26/08/2024 18:12:43.89833	1	1	1	1	1550.26012	1550.34043	1550.34753	1550.34425
26/08/2024 18:12:43.99833	1	1	1	1	1550.26282	1550.34129	1550.34841	1550.34494
26/08/2024 18:12:44.09833	1	1	1	1	1550.26079	1550.33925	1550.34637	1550.34290
26/08/2024 18:12:44.19833	1	1	1	1	1550.26079	1550.34129	1550.34841	1550.34494
26/08/2024 18:12:44.29833	1	1	1	1	1550.26079	1550.33925	1550.34637	1550.34290
26/08/2024 18:12:44.39833	1	1	1	1	1550.26282	1550.34129	1550.34841	1550.34494
26/08/2024 18:12:44.49833	1	1	1	1	1550.26145	1550.34012	1550.34725	1550.34358
26/08/2024 18:12:44.59833	1	1	1	1	1550.26282	1550.34129	1550.34841	1550.34494
26/08/2024 18:12:44.69833	1	1	1	1	1550.26145	1550.34012	1550.34725	1550.34358
26/08/2024 18:12:44.79833	1	1	1	1	1550.26145	1550.34012	1550.34725	1550.34358
26/08/2024 18:12:44.89833	1	1	1	1	1550.26145	1550.34012	1550.34725	1550.34358
26/08/2024 18:12:44.99833	1	1	1	1	1550.26282	1550.34129	1550.34841	1550.34494
26/08/2024 18:12:45.09833	1	1	1	1	1550.26145	1550.34012	1550.34725	1550.34358
26/08/2024 18:12:45.19833	1	1	1	1	1550.26215	1550.34043	1550.34753	1550.34425
26/08/2024 18:12:45.29833	1	1	1	1	1550.26079	1550.34129	1550.34637	1550.34494
26/08/2024 18:12:45.39833	1	1	1	1	1550.26282	1550.34129	1550.34841	1550.34494
26/08/2024 18:12:45.49833	1	1	1	1	1550.26079	1550.33925	1550.34637	1550.34290
26/08/2024 18:12:45.59833	1	1	1	1	1550.26079	1550.34129	1550.34841	1550.34494
26/08/2024 18:12:45.69833	1	1	1	1	1550.26282	1550.34129	1550.34841	1550.34494
26/08/2024 18:12:45.79833	1	1	1	1	1550.26079	1550.33925	1550.34637	1550.34290
26/08/2024 18:12:45.89833	1	1	1	1	1550.26079	1550.33925	1550.34637	1550.34290
26/08/2024 18:12:45.99833	1	1	1	1	1550.26215	1550.34043	1550.34753	1550.34425
26/08/2024 18:12:46.09833	1	1	1	1	1550.26145	1550.33807	1550.34725	1550.34358
26/08/2024 18:12:46.19833	1	1	1	1	1550.26282	1550.34129	1550.34841	1550.34494
26/08/2024 18:12:46.29833	1	1	1	1	1550.26079	1550.33925	1550.34637	1550.34290
26/08/2024 18:12:46.39833	1	1	1	1	1550.26079	1550.34129	1550.34637	1550.34290
26/08/2024 18:12:46.49833	1	1	1	1	1550.26079	1550.33925	1550.34841	1550.34290
26/08/2024 18:12:46.59833	1	1	1	1	1550.26215	1550.34043	1550.34753	1550.34425
26/08/2024 18:12:46.69833	1	1	1	1	1550.26079	1550.33925	1550.34637	1550.34290
26/08/2024 18:12:46.79833	1	1	1	1	1550.26079	1550.33925	1550.34637	1550.34290
26/08/2024 18:12:46.89833	1	1	1	1	1550.26282	1550.34129	1550.34841	1550.34494
26/08/2024 18:12:46.99833	1	1	1	1	1550.26145	1550.34012	1550.34725	1550.34358
26/08/2024 18:12:47.09833	1	1	1	1	1550.26079	1550.33925	1550.34637	1550.34290
26/08/2024 18:12:47.19833	1	1	1	1	1550.26079	1550.33925	1550.34637	1550.34290
26/08/2024 18:12:47.29833	1	1	1	1	1550.26145	1550.34012	1550.34725	1550.34358
26/08/2024 18:12:47.39833	1	1	1	1	1550.26145	1550.34012	1550.34725	1550.34358
26/08/2024 18:12:47.49833	1	1	1	1	1550.26145	1550.34012	1550.34725	1550.34358
26/08/2024 18:12:47.59833	1	1	1	1	1550.26079	1550.33925	1550.34637	1550.34290
26/08/2024 18:12:47.69833	1	1	1	1	1550.26282	1550.34129	1550.34841	1550.34494
26/08/2024 18:12:47.79833	1	1	1	1	1550.26145	1550.34012	1550.34725	1550.34358
26/08/2024 18:12:47.89833	1	1	1	1	1550.26079	1550.33925	1550.34637	1550.34290
26/08/2024 18:12:47.99833	1	1	1	1	1550.26079	1550.33925	1550.34637	1550.34290
26/08/2024 18:12:48.09833	1	1	1	1	1550.26079	1550.33925	1550.34637	1550.34290
26/08/2024 18:12:48.19833	1	1	1	1	1550.26079	1550.33925	1550.34637	1550.34290
26/08/2024 18:12:48.29833	1	1	1	1	1550.26079	1550.33925	1550.34637	1550.34290
26/08/2024 18:12:48.39833	1	1	1	1	1550.26215	1550.34043	1550.34753	1550.34425
26/08/2024 18:12:48.49833	1	1	1	1	1550.26079	1550.33925	1550.34637	1550.34290
26/08/2024 18:12:48.59833	1	1	1	1	1550.26215	1550.34043	1550.34753	1550.34425
26/08/2024 18:12:48.69833	1	1	1	1	1550.26145	1550.34012	1550.34725	1550.34358
26/08/2024 18:12:48.79833	1	1	1	1	1550.26145	1550.34012	1550.34725	1550.34358
26/08/2024 18:12:48.89833	1	1	1	1	1550.26079	1550.33925	1550.34637	1550.34290
26/08/2024 18:12:48.99833	1	1	1	1	1550.26282	1550.33925	1550.34637	1550.34290
26/08/2024 18:12:49.09833	1	1	1	1	1550.26079	1550.33925	1550.34637	1550.34086
26/08/2024 18:12:49.19833	1	1	1	1	1550.26282	1550.34129	1550.34841	1550.34494
26/08/2024 18:12:49.29833	1	1	1	1	1550.26079	1550.33925	1550.34637	1550.34290
26/08/2024 18:12:49.39833	1	1	1	1	1550.26079	1550.33925	1550.34637	1550.34290
26/08/2024 18:12:49.49833	1	1	1	1	1550.26079	1550.33925	1550.34637	1550.34290
26/08/2024 18:12:49.59833	1	1	1	1	1550.26215	1550.34043	1550.34753	1550.34425
26/08/2024 18:12:49.69833	1	1	1	1	1550.26079	1550.33925	1550.34637	1550.34290
26/08/2024 18:12:49.79833	1	1	1	1	1550.26079	1550.33925	1550.34637	1550.34290
26/08/2024 18:12:49.89833	1	1	1	1	1550.26079	1550.34129	1550.34841	1550.34494
26/08/2024 18:12:49.99833	1	1	1	1	1550.26282	1550.34129	1550.34841	1550.34494
26/08/2024 18:12:50.09833	1	1	1	1	1550.26079	1550.33925	1550.34637	1550.34494
26/08/2024 18:12:50.19833	1	1	1	1	1550.26079	1550.33925	1550.34841	1550.34290
26/08/2024 18:12:50.29833	1	1	1	1	1550.26079	1550.34129	1550.34841	1550.34494
26/08/2024 18:12:50.39833	1	1	1	1	1550.26145	1550.34012	1550.34725	1550.34358
26/08/2024 18:12:50.49833	1	1	1	1	1550.26145	1550.34012	1550.34725	1550.34358
26/08/2024 18:12:50.59833	1	1	1	1	1550.26079	1550.33925	1550.34637	1550.34290
26/08/2024 18:12:50.69833	1	1	1	1	1550.26079	1550.33925	1550.34637	1550.34290
26/08/2024 18:12:50.79833	1	1	1	1	1550.26079	1550.33925	1550.34637	1550.34290
26/08/2024 18:12:50.89833	1	1	1	1	1550.26079	1550.34129	1550.34841	1550.34494
26/08/2024 18:12:50.99833	1	1	1	1	1550.26079	1550.33925	1550.34637	1550.34290
26/08/2024 18:12:51.09833	1	1	1	1	1550.26079	1550.33925	1550.34637	1550.34290
26/08/2024 18:12:51.19833	1	1	1	1	1550.26079	1550.33925	1550.34637	1550.34290
26/08/2024 18:12:51.29833	1	1	1	1	1550.26145	1550.34012	1550.34725	1550.34358
26/08/2024 18:12:51.39833	1	1	1	1	1550.26079	1550.33925	1550.34637	1550.34290
26/08/2024 18:12:51.49833	1	1	1	1	1550.26079	1550.33925	1550.34637	1550.34290
26/08/2024 18:12:51.59833	1	1	1	1	1550.26079	1550.33925	1550.34637	1550.34290
26/08/2024 18:12:51.69833	1	1	1	1	1550.26282	1550.34129	1550.34841	1550.34494
26/08/2024 18:12:51.79833	1	1	1	1	1550.26145	1550.34012	1550.34725	1550.34563
26/08/2024 18:12:51.89833	1	1	1	1	1550.26079	1550.33925	1550.34637	1550.34290
26/08/2024 18:12:51.99833	1	1	1	1	1550.26350	1550.34012	1550.34725	1550.34358
26/08/2024 18:12:52.09833	1	1	1	1	1550.26079	1550.33925	1550.34637	1550.34290
26/08/2024 18:12:52.19833	1	1	1	1	1550.26282	1550.34129	1550.34841	1550.34494
26/08/2024 18:12:52.29833	1	1	1	1	1550.26079	1550.33925	1550.34637	1550.34290
26/08/2024 18:12:52.39833	1	1	1	1	1550.26145	1550.34012	1550.34725	1550.34358
26/08/2024 18:12:52.49833	1	1	1	1	1550.26282	1550.34129	1550.34841	1550.34494
26/08/2024 18:12:52.59833	1	1	1	1	1550.26145	1550.34012	1550.34725	1550.34358
26/08/2024 18:12:52.69833	1	1	1	1	1550.26282	1550.34129	1550.34841	1550.34494
26/08/2024 18:12:52.79833	1	1	1	1	1550.26079	1550.33925	1550.34637	1550.34290
26/08/2024 18:12:52.89833	1	1	1	1	1550.26145	1550.34012	1550.34725	1550.34358
26/08/2024 18:12:52.99833	1	1	1	1	1550.26079	1550.33925	1550.34637	1550.34290
26/08/2024 18:12:53.09833	1	1	1	1	1550.26282	1550.34129	1550.34841	1550.34494
26/08/2024 18:12:53.19833	1	1	1	1	1550.26079	1550.34129	1550.34841	1550.34290
26/08/2024 18:12:53.29833	1	1	1	1	1550.26282	1550.33925	1550.34841	1550.34290
26/08/2024 18:12:53.39833	1	1	1	1	1550.26215	1550.34043	1550.34753	1550.34425
26/08/2024 18:12:53.49833	1	1	1	1	1550.26145	1550.34012	1550.34725	1550.34358
26/08/2024 18:12:53.59833	1	1	1	1	1550.26215	1550.34043	1550.34753	1550.34425
26/08/2024 18:12:53.69833	1	1	1	1	1550.26079	1550.33925	1550.34637	1550.34290
26/08/2024 18:12:53.79833	1	1	1	1	1550.26215	1550.34043	1550.34753	1550.34425
26/08/2024 18:12:53.89833	1	1	1	1	1550.26145	1550.34012	1550.34725	1550.34358
26/08/2024 18:12:53.99833	1	1	1	1	1550.26145	1550.34012	1550.34725	1550.34358
26/08/2024 18:12:54.09833	1	1	1	1	1550.26079	1550.33925	1550.34637	1550.34290
26/08/2024 18:12:54.19833	1	1	1	1	1550.26079	1550.33925	1550.34637	1550.34494
26/08/2024 18:12:54.29833	1	1	1	1	1550.26145	1550.34012	1550.34725	1550.34358
26/08/2024 18:12:54.39833	1	1	1	1	1550.26079	1550.34129	1550.34841	1550.34494
26/08/2024 18:12:54.49833	1	1	1	1	1550.26215	1550.34043	1550.34753	1550.34425
26/08/2024 18:12:54.59833	1	1	1	1	1550.26145	1550.34012	1550.34725	1550.34358
26/08/2024 18:12:54.69833	1	1	1	1	1550.26079	1550.33925	1550.34637	1550.34290
26/08/2024 18:12:54.79833	1	1	1	1	1550.26215	1550.34043	1550.34753	1550.34425
26/08/2024 18:12:54.89833	1	1	1	1	1550.25941	1550.33807	1550.34521	1550.34154
26/08/2024 18:12:54.99833	1	1	1	1	1550.26145	1550.34012	1550.34725	1550.34358
26/08/2024 18:12:55.09833	1	1	1	1	1550.26282	1550.34129	1550.34841	1550.34494
26/08/2024 18:12:55.19833	1	1	1	1	1550.26282	1550.34129	1550.34841	1550.34494
26/08/2024 18:12:55.29833	1	1	1	1	1550.26079	1550.34129	1550.34841	1550.34494
26/08/2024 18:12:55.39833	1	1	1	1	1550.26282	1550.34129	1550.34841	1550.34494
26/08/2024 18:12:55.49833	1	1	1	1	1550.26145	1550.34012	1550.34725	1550.34358
26/08/2024 18:12:55.59833	1	1	1	1	1550.26079	1550.33925	1550.34637	1550.34290
26/08/2024 18:12:55.69833	1	1	1	1	1550.26282	1550.34129	1550.34841	1550.34494
26/08/2024 18:12:55.79833	1	1	1	1	1550.26079	1550.34129	1550.34841	1550.34494
26/08/2024 18:12:55.89833	1	1	1	1	1550.26215	1550.34043	1550.34753	1550.34425
26/08/2024 18:12:55.99833	1	1	1	1	1550.26079	1550.33925	1550.34637	1550.34290
26/08/2024 18:12:56.09833	1	1	1	1	1550.26079	1550.33925	1550.34637	1550.34290
26/08/2024 18:12:56.19833	1	1	1	1	1550.26215	1550.34043	1550.34753	1550.34425
26/08/2024 18:12:56.29833	1	1	1	1	1550.26282	1550.34129	1550.34841	1550.34494
26/08/2024 18:12:56.39833	1	1	1	1	1550.26079	1550.33925	1550.34637	1550.34290
26/08/2024 18:12:56.49833	1	1	1	1	1550.26145	1550.34012	1550.34725	1550.34358
26/08/2024 18:12:56.59833	1	1	1	1	1550.26079	1550.33925	1550.34637	1550.34290
26/08/2024 18:12:56.69833	1	1	1	1	1550.26079	1550.33925	1550.34637	1550.34290
26/08/2024 18:12:56.79833	1	1	1	1	1550.26145	1550.34012	1550.34725	1550.34358
26/08/2024 18:12:56.89833	1	1	1	1	1550.26282	1550.34129	1550.34841	1550.34494
26/08/2024 18:12:56.99833	1	1	1	1	1550.26215	1550.34043	1550.34753	1550.34425
26/08/2024 18:12:57.09833	1	1	1	1	1550.26215	1550.34043	1550.34753	1550.34425
26/08/2024 18:12:57.19833	1	1	1	1	1550.26282	1550.34129	1550.34841	1550.34494
26/08/2024 18:12:57.29833	1	1	1	1	1550.26215	1550.34043	1550.34753	1550.34425
26/08/2024 18:12:57.39833	1	1	1	1	1550.26145	1550.34012	1550.34725	1550.34358
26/08/2024 18:12:57.49833	1	1	1	1	1550.26079	1550.33925	1550.34637	1550.34494
26/08/2024 18:12:57.59833	1	1	1	1	1550.26079	1550.34129	1550.34841	1550.34494
26/08/2024 18:12:57.69833	1	1	1	1	1550.26079	1550.33925	1550.34637	1550.34290
26/08/2024 18:12:57.79833	1	1	1	1	1550.26079	1550.33925	1550.34637	1550.34290
26/08/2024 18:12:57.89833	1	1	1	1	1550.26079	1550.33925	1550.34637	1550.34494
26/08/2024 18:12:57.99833	1	1	1	1	1550.26145	1550.34012	1550.34725	1550.34358
26/08/2024 18:12:58.09833	1	1	1	1	1550.26079	1550.34129	1550.34841	1550.34494
26/08/2024 18:12:58.19833	1	1	1	1	1550.26282	1550.34129	1550.34841	1550.34494
26/08/2024 18:12:58.29833	1	1	1	1	1550.26079	1550.34129	1550.34841	1550.34494
26/08/2024 18:12:58.39833	1	1	1	1	1550.26079	1550.33925	1550.34637	1550.34290
26/08/2024 18:12:58.49833	1	1	1	1	1550.26079	1550.33925	1550.34637	1550.34290
26/08/2024 18:12:58.59833	1	1	1	1	1550.26079	1550.33925	1550.34637	1550.34290
26/08/2024 18:12:58.69833	1	1	1	1	1550.26079	1550.34129	1550.34841	1550.34494
26/08/2024 18:12:58.79833	1	1	1	1	1550.26079	1550.33925	1550.34637	1550.34290
26/08/2024 18:12:58.89833	1	1	1	1	1550.26079	1550.33925	1550.34637	1550.34290
26/08/2024 18:12:58.99833	1	1	1	1	1550.26215	1550.34043	1550.34753	1550.34425
26/08/2024 18:12:59.09833	1	1	1	1	1550.26079	1550.34129	1550.34841	1550.34290
26/08/2024 18:12:59.19833	1	1	1	1	1550.26079	1550.33925	1550.34637	1550.34290
26/08/2024 18:12:59.29833	1	1	1	1	1550.26079	1550.33925	1550.34637	1550.34290
26/08/2024 18:12:59.39833	1	1	1	1	1550.26145	1550.34012	1550.34725	1550.34358
26/08/2024 18:12:59.49833	1	1	1	1	1550.26079	1550.33925	1550.34637	1550.34290
26/08/2024 18:12:59.59833	1	1	1	1	1550.26282	1550.34129	1550.34841	1550.34494
26/08/2024 18:12:59.69833	1	1	1	1	1550.26282	1550.34129	1550.34841	1550.34494
26/08/2024 18:12:59.79833	1	1	1	1	1550.26079	1550.34129	1550.34841	1550.34290
26/08/2024 18:12:59.89833	1	1	1	1	1550.26282	1550.34129	1550.34841	1550.34494
26/08/2024 18:12:59.99833	1	1	1	1	1550.26079	1550.34129	1550.34841	1550.34494
26/08/2024 18:13:00.09833	1	1	1	1	1550.26145	1550.34012	1550.34725	1550.34358
26/08/2024 18:13:00.19833	1	1	1	1	1550.26079	1550.33925	1550.34637	1550.34290
26/08/2024 18:13:00.29833	1	1	1	1	1550.26079	1550.33925	1550.34637	1550.34494
26/08/2024 18:13:00.39833	1	1	1	1	1550.26079	1550.33925	1550.34637	1550.34494
26/08/2024 18:13:00.49833	1	1	1	1	1550.26079	1550.33925	1550.34637	1550.34290
26/08/2024 18:13:00.59833	1	1	1	1	1550.26079	1550.33925	1550.34637	1550.34290
26/08/2024 18:13:00.69833	1	1	1	1	1550.26282	1550.34129	1550.34841	1550.34494
26/08/2024 18:13:00.79833	1	1	1	1	1550.26079	1550.33925	1550.34637	1550.34290
26/08/2024 18:13:00.89833	1	1	1	1	1550.26145	1550.34012	1550.34725	1550.34358
26/08/2024 18:13:00.99833	1	1	1	1	1550.26282	1550.34129	1550.34841	1550.34494
26/08/2024 18:13:01.09833	1	1	1	1	1550.26282	1550.33925	1550.34841	1550.34290
26/08/2024 18:13:01.19833	1	1	1	1	1550.26145	1550.34012	1550.34725	1550.34358
26/08/2024 18:13:01.29833	1	1	1	1	1550.26079	1550.33925	1550.34637	1550.34290
26/08/2024 18:13:01.39833	1	1	1	1	1550.26079	1550.34129	1550.34841	1550.34494
26/08/2024 18:13:01.49833	1	1	1	1	1550.26079	1550.33925	1550.34637	1550.34290
26/08/2024 18:13:01.59833	1	1	1	1	1550.26079	1550.33925	1550.34637	1550.34290
26/08/2024 18:13:01.69833	1	1	1	1	1550.26145	1550.34012	1550.34725	1550.34358
26/08/2024 18:13:01.79833	1	1	1	1	1550.26079	1550.33925	1550.34637	1550.34290
26/08/2024 18:13:01.89833	1	1	1	1	1550.26282	1550.34129	1550.34841	1550.34494
26/08/2024 18:13:01.99833	1	1	1	1	1550.26079	1550.33925	1550.34637	1550.34494
26/08/2024 18:13:02.09833	1	1	1	1	1550.26282	1550.33925	1550.34637	1550.34290
26/08/2024 18:13:02.19833	1	1	1	1	1550.26145	1550.34012	1550.34725	1550.34358
26/08/2024 18:13:02.29833	1	1	1	1	1550.26079	1550.33925	1550.34637	1550.34290
26/08/2024 18:13:02.39833	1	1	1	1	1550.26282	1550.34129	1550.34841	1550.34494
26/08/2024 18:13:02.49833	1	1	1	1	1550.26079	1550.33925	1550.34637	1550.34290
26/08/2024 18:13:02.59833	1	1	1	1	1550.26145	1550.34012	1550.34725	1550.34358
26/08/2024 18:13:02.69833	1	1	1	1	1550.26079	1550.34129	1550.34841	1550.34494
26/08/2024 18:13:02.79833	1	1	1	1	1550.26079	1550.33925	1550.34637	1550.34290
26/08/2024 18:13:02.89833	1	1	1	1	1550.26079	1550.33925	1550.34637	1550.34290
26/08/2024 18:13:02.99833	1	1	1	1	1550.26079	1550.34129	1550.34841	1550.34290
26/08/2024 18:13:03.09833	1	1	1	1	1550.26145	1550.34012	1550.34725	1550.34358
26/08/2024 18:13:03.19833	1	1	1	1	1550.26079	1550.33925	1550.34637	1550.34290
26/08/2024 18:13:03.29833	1	1	1	1	1550.26145	1550.34012	1550.34725	1550.34358
26/08/2024 18:13:03.39833	1	1	1	1	1550.26215	1550.34043	1550.34753	1550.34425
26/08/2024 18:13:03.49833	1	1	1	1	1550.26282	1550.34129	1550.34841	1550.34494
26/08/2024 18:13:03.59833	1	1	1	1	1550.26079	1550.34129	1550.34841	1550.34494
26/08/2024 18:13:03.69833	1	1	1	1	1550.26079	1550.33925	1550.34637	1550.34290
26/08/2024 18:13:03.79833	1	1	1	1	1550.26145	1550.34216	1550.34929	1550.34563
26/08/2024 18:13:03.89833	1	1	1	1	1550.26282	1550.34129	1550.34841	1550.34494
26/08/2024 18:13:03.99833	1	1	1	1	1550.26145	1550.34012	1550.34725	1550.34154
26/08/2024 18:13:04.09833	1	1	1	1	1550.26282	1550.34129	1550.34841	1550.34494
26/08/2024 18:13:04.19833	1	1	1	1	1550.26145	1550.34012	1550.34725	1550.34358
26/08/2024 18:13:04.29833	1	1	1	1	1550.26079	1550.33925	1550.34841	1550.34494
26/08/2024 18:13:04.39833	1	1	1	1	1550.26215	1550.34043	1550.34753	1550.34425
26/08/2024 18:13:04.49833	1	1	1	1	1550.26282	1550.34129	1550.34841	1550.34494
26/08/2024 18:13:04.59833	1	1	1	1	1550.26282	1550.34129	1550.34841	1550.34494
26/08/2024 18:13:04.69833	1	1	1	1	1550.26079	1550.33925	1550.34637	1550.34290
26/08/2024 18:13:04.79833	1	1	1	1	1550.26282	1550.34129	1550.34841	1550.34494
26/08/2024 18:13:04.89833	1	1	1	1	1550.26282	1550.34129	1550.34841	1550.34494
26/08/2024 18:13:04.99833	1	1	1	1	1550.26079	1550.34129	1550.34637	1550.34494
26/08/2024 18:13:05.09833	1	1	1	1	1550.26282	1550.34129	1550.34841	1550.34494
26/08/2024 18:13:05.19833	1	1	1	1	1550.26079	1550.33925	1550.34841	1550.34290
26/08/2024 18:13:05.29833	1	1	1	1	1550.26079	1550.33925	1550.34637	1550.34290
26/08/2024 18:13:05.39833	1	1	1	1	1550.26282	1550.34129	1550.34841	1550.34494
26/08/2024 18:13:05.49833	1	1	1	1	1550.26079	1550.33925	1550.34841	1550.34290
26/08/2024 18:13:05.59833	1	1	1	1	1550.26145	1550.34012	1550.34725	1550.34358
26/08/2024 18:13:05.69833	1	1	1	1	1550.26215	1550.34043	1550.34753	1550.34425
26/08/2024 18:13:05.79833	1	1	1	1	1550.26145	1550.34012	1550.34725	1550.34358
26/08/2024 18:13:05.89833	1	1	1	1	1550.26282	1550.34129	1550.34841	1550.34494
26/08/2024 18:13:05.99833	1	1	1	1	1550.26079	1550.33925	1550.34637	1550.34290
26/08/2024 18:13:06.09833	1	1	1	1	1550.26079	1550.33925	1550.34637	1550.34290
26/08/2024 18:13:06.19833	1	1	1	1	1550.26145	1550.34012	1550.34725	1550.34358
26/08/2024 18:13:06.29833	1	1	1	1	1550.26079	1550.33925	1550.34637	1550.34494
26/08/2024 18:13:06.39833	1	1	1	1	1550.26282	1550.33925	1550.34637	1550.34494
26/08/2024 18:13:06.49833	1	1	1	1	1550.26282	1550.33925	1550.34841	1550.34290
26/08/2024 18:13:06.59833	1	1	1	1	1550.26079	1550.33925	1550.34637	1550.34290
26/08/2024 18:13:06.69833	1	1	1	1	1550.26215	1550.34043	1550.34753	1550.34425
26/08/2024 18:13:06.79833	1	1	1	1	1550.26282	1550.34129	1550.34841	1550.34494
26/08/2024 18:13:06.89833	1	1	1	1	1550.26079	1550.33925	1550.34637	1550.34290
26/08/2024 18:13:06.99833	1	1	1	1	1550.26079	1550.33925	1550.34637	1550.34290
26/08/2024 18:13:07.09833	1	1	1	1	1550.26145	1550.34012	1550.34725	1550.34358
26/08/2024 18:13:07.19833	1	1	1	1	1550.26079	1550.33925	1550.34637	1550.34290
26/08/2024 18:13:07.29833	1	1	1	1	1550.26282	1550.34129	1550.34841	1550.34494
26/08/2024 18:13:07.39833	1	1	1	1	1550.26215	1550.34043	1550.34753	1550.34425
26/08/2024 18:13:07.49833	1	1	1	1	1550.26079	1550.34129	1550.34841	1550.34290
26/08/2024 18:13:07.59833	1	1	1	1	1550.26145	1550.34012	1550.34725	1550.34358
26/08/2024 18:13:07.69833	1	1	1	1	1550.26079	1550.33925	1550.34637	1550.34290
26/08/2024 18:13:07.79833	1	1	1	1	1550.26079	1550.34129	1550.34841	1550.34494
26/08/2024 18:13:07.89833	1	1	1	1	1550.26145	1550.34012	1550.34725	1550.34358
26/08/2024 18:13:07.99833	1	1	1	1	1550.26145	1550.34012	1550.34725	1550.34358
26/08/2024 18:13:08.09833	1	1	1	1	1550.26215	1550.34043	1550.34753	1550.34425
26/08/2024 18:13:08.19833	1	1	1	1	1550.26215	1550.34043	1550.34753	1550.34425
26/08/2024 18:13:08.29833	1	1	1	1	1550.26215	1550.34043	1550.34753	1550.34222
26/08/2024 18:13:08.39833	1	1	1	1	1550.26079	1550.33925	1550.34637	1550.34290
26/08/2024 18:13:08.49833	1	1	1	1	1550.26079	1550.33925	1550.34637	1550.34290
26/08/2024 18:13:08.59833	1	1	1	1	1550.26079	1550.33925	1550.34637	1550.34494
26/08/2024 18:13:08.69833	1	1	1	1	1550.26282	1550.34129	1550.34841	1550.34290
26/08/2024 18:13:08.79833	1	1	1	1	1550.26079	1550.33925	1550.34637	1550.34290
26/08/2024 18:13:08.89833	1	1	1	1	1550.26145	1550.34012	1550.34725	1550.34358
26/08/2024 18:13:08.99833	1	1	1	1	1550.26145	1550.34012	1550.34725	1550.34358
26/08/2024 18:13:09.09833	1	1	1	1	1550.26215	1550.34043	1550.34753	1550.34425
26/08/2024 18:13:09.19833	1	1	1	1	1550.26079	1550.33925	1550.34637	1550.34290
26/08/2024 18:13:09.29833	1	1	1	1	1550.26012	1550.33839	1550.34550	1550.34222
26/08/2024 18:13:09.39833	1	1	1	1	1550.26079	1550.33925	1550.34637	1550.34290
26/08/2024 18:13:09.49833	1	1	1	1	1550.26079	1550.33925	1550.34637	1550.34290
26/08/2024 18:13:09.59833	1	1	1	1	1550.26145	1550.34012	1550.34725	1550.34358
26/08/2024 18:13:09.69833	1	1	1	1	1550.26282	1550.34129	1550.34841	1550.34494
26/08/2024 18:13:09.79833	1	1	1	1	1550.26145	1550.34012	1550.34725	1550.34358
26/08/2024 18:13:09.89833	1	1	1	1	1550.26079	1550.34129	1550.34841	1550.34494
26/08/2024 18:13:09.99833	1	1	1	1	1550.26282	1550.34129	1550.34841	1550.34494
26/08/2024 18:13:10.09833	1	1	1	1	1550.26079	1550.34129	1550.34841	1550.34494
26/08/2024 18:13:10.19833	1	1	1	1	1550.26282	1550.34129	1550.34841	1550.34494
26/08/2024 18:13:10.29833	1	1	1	1	1550.26145	1550.34012	1550.34725	1550.34358
26/08/2024 18:13:10.39833	1	1	1	1	1550.26145	1550.34012	1550.34725	1550.34358
26/08/2024 18:13:10.49833	1	1	1	1	1550.26145	1550.34012	1550.34725	1550.34358
26/08/2024 18:13:10.59833	1	1	1	1	1550.26079	1550.33925	1550.34637	1550.34290
26/08/2024 18:13:10.69833	1	1	1	1	1550.26079	1550.33925	1550.34637	1550.34290
26/08/2024 18:13:10.79833	1	1	1	1	1550.26079	1550.33925	1550.34637	1550.34290
26/08/2024 18:13:10.89833	1	1	1	1	1550.26079	1550.33925	1550.34637	1550.34290
26/08/2024 18:13:10.99833	1	1	1	1	1550.26079	1550.33925	1550.34637	1550.34290
26/08/2024 18:13:11.09833	1	1	1	1	1550.26079	1550.33925	1550.34637	1550.34290
26/08/2024 18:13:11.19833	1	1	1	1	1550.26079	1550.33925	1550.34637	1550.34290
26/08/2024 18:13:11.29833	1	1	1	1	1550.26215	1550.34043	1550.34753	1550.34425
26/08/2024 18:13:11.39833	1	1	1	1	1550.26079	1550.34129	1550.34841	1550.34494
26/08/2024 18:13:11.49833	1	1	1	1	1550.26079	1550.33925	1550.34637	1550.34290
26/08/2024 18:13:11.59833	1	1	1	1	1550.26282	1550.34129	1550.34841	1550.34494
26/08/2024 18:13:11.69833	1	1	1	1	1550.26282	1550.34129	1550.34841	1550.34494
26/08/2024 18:13:11.79833	1	1	1	1	1550.26145	1550.34012	1550.34725	1550.34358
26/08/2024 18:13:11.89833	1	1	1	1	1550.26282	1550.34129	1550.34841	1550.34494
26/08/2024 18:13:11.99833	1	1	1	1	1550.26145	1550.34012	1550.34725	1550.34358
26/08/2024 18:13:12.09833	1	1	1	1	1550.26282	1550.34129	1550.34841	1550.34494
26/08/2024 18:13:12.19833	1	1	1	1	1550.26079	1550.33925	1550.34637	1550.34290
26/08/2024 18:13:12.29833	1	1	1	1	1550.26215	1550.34043	1550.34753	1550.34425
26/08/2024 18:13:12.39833	1	1	1	1	1550.26145	1550.34012	1550.34725	1550.34358
26/08/2024 18:13:12.49833	1	1	1	1	1550.26145	1550.34012	1550.34725	1550.34358
26/08/2024 18:13:12.59833	1	1	1	1	1550.26145	1550.34216	1550.34725	1550.34358
26/08/2024 18:13:12.69833	1	1	1	1	1550.26079	1550.33925	1550.34637	1550.34290
26/08/2024 18:13:12.79833	1	1	1	1	1550.26079	1550.33925	1550.34637	1550.34290
26/08/2024 18:13:12.89833	1	1	1	1	1550.26079	1550.33925	1550.34637	1550.34290
26/08/2024 18:13:12.99833	1	1	1	1	1550.26215	1550.34043	1550.34753	1550.34425
26/08/2024 18:13:13.09833	1	1	1	1	1550.26215	1550.34043	1550.34753	1550.34425
26/08/2024 18:13:13.19833	1	1	1	1	1550.26215	1550.34043	1550.34753	1550.34425
26/08/2024 18:13:13.29833	1	1	1	1	1550.26282	1550.34129	1550.34841	1550.34494
26/08/2024 18:13:13.39833	1	1	1	1	1550.26079	1550.34129	1550.34841	1550.34494
26/08/2024 18:13:13.49833	1	1	1	1	1550.26282	1550.34129	1550.34841	1550.34494
26/08/2024 18:13:13.59833	1	1	1	1	1550.26079	1550.33925	1550.34637	1550.34290
26/08/2024 18:13:13.69833	1	1	1	1	1550.26079	1550.34129	1550.34841	1550.34290
26/08/2024 18:13:13.79833	1	1	1	1	1550.26079	1550.34129	1550.34841	1550.34494
26/08/2024 18:13:13.89833	1	1	1	1	1550.26079	1550.33925	1550.34637	1550.34290
26/08/2024 18:13:13.99833	1	1	1	1	1550.26282	1550.34129	1550.34841	1550.34494
26/08/2024 18:13:14.09833	1	1	1	1	1550.26282	1550.34129	1550.34841	1550.34494
26/08/2024 18:13:14.19833	1	1	1	1	1550.26079	1550.33925	1550.34637	1550.34494
26/08/2024 18:13:14.29833	1	1	1	1	1550.26079	1550.33925	1550.34637	1550.34290
26/08/2024 18:13:14.39833	1	1	1	1	1550.26145	1550.34012	1550.34725	1550.34358
26/08/2024 18:13:14.49833	1	1	1	1	1550.26145	1550.34012	1550.34725	1550.34358
26/08/2024 18:13:14.59833	1	1	1	1	1550.26145	1550.34012	1550.34725	1550.34358
26/08/2024 18:13:14.69833	1	1	1	1	1550.26079	1550.33925	1550.34637	1550.34290
26/08/2024 18:13:14.79833	1	1	1	1	1550.26145	1550.34012	1550.34725	1550.34358
26/08/2024 18:13:14.89833	1	1	1	1	1550.26079	1550.33925	1550.34637	1550.34290
26/08/2024 18:13:14.99833	1	1	1	1	1550.26145	1550.34012	1550.34725	1550.34358
26/08/2024 18:13:15.09833	1	1	1	1	1550.26282	1550.34129	1550.34841	1550.34494
26/08/2024 18:13:15.19833	1	1	1	1	1550.26215	1550.34246	1550.34753	1550.34425
26/08/2024 18:13:15.29833	1	1	1	1	1550.26079	1550.34129	1550.34841	1550.34494
26/08/2024 18:13:15.39833	1	1	1	1	1550.26079	1550.34129	1550.34841	1550.34494
26/08/2024 18:13:15.49833	1	1	1	1	1550.26282	1550.33925	1550.34637	1550.34290
26/08/2024 18:13:15.59833	1	1	1	1	1550.26079	1550.34129	1550.34841	1550.34494
26/08/2024 18:13:15.69833	1	1	1	1	1550.26145	1550.34012	1550.34725	1550.34358
26/08/2024 18:13:15.79833	1	1	1	1	1550.26145	1550.34012	1550.34725	1550.34358
26/08/2024 18:13:15.89833	1	1	1	1	1550.26145	1550.34012	1550.34725	1550.34358
26/08/2024 18:13:15.99833	1	1	1	1	1550.26079	1550.33925	1550.34637	1550.34290
26/08/2024 18:13:16.09833	1	1	1	1	1550.26079	1550.34129	1550.34841	1550.34290
26/08/2024 18:13:16.19833	1	1	1	1	1550.26282	1550.33925	1550.34637	1550.34290
26/08/2024 18:13:16.29833	1	1	1	1	1550.26079	1550.33925	1550.34637	1550.34290
26/08/2024 18:13:16.39833	1	1	1	1	1550.26079	1550.34129	1550.34841	1550.34290
26/08/2024 18:13:16.49833	1	1	1	1	1550.26079	1550.33925	1550.34637	1550.34290
26/08/2024 18:13:16.59833	1	1	1	1	1550.26079	1550.33925	1550.34637	1550.34290
26/08/2024 18:13:16.69833	1	1	1	1	1550.26145	1550.34012	1550.34725	1550.34358
26/08/2024 18:13:16.79833	1	1	1	1	1550.26079	1550.33925	1550.34841	1550.34494
26/08/2024 18:13:16.89833	1	1	1	1	1550.26079	1550.34129	1550.34841	1550.34290
26/08/2024 18:13:16.99833	1	1	1	1	1550.26012	1550.34043	1550.34753	1550.34425
26/08/2024 18:13:17.09833	1	1	1	1	1550.26282	1550.34129	1550.34841	1550.34290
26/08/2024 18:13:17.19833	1	1	1	1	1550.26282	1550.34129	1550.34841	1550.34494
26/08/2024 18:13:17.29833	1	1	1	1	1550.26145	1550.34216	1550.34929	1550.34358
26/08/2024 18:13:17.39833	1	1	1	1	1550.26145	1550.34012	1550.34725	1550.34358
26/08/2024 18:13:17.49833	1	1	1	1	1550.26079	1550.34129	1550.34841	1550.34494
26/08/2024 18:13:17.59833	1	1	1	1	1550.26145	1550.34012	1550.34725	1550.34358
26/08/2024 18:13:17.69833	1	1	1	1	1550.26145	1550.34012	1550.34725	1550.34358
26/08/2024 18:13:17.79833	1	1	1	1	1550.26145	1550.34012	1550.34725	1550.34358
26/08/2024 18:13:17.89833	1	1	1	1	1550.26079	1550.33925	1550.34637	1550.34290
26/08/2024 18:13:17.99833	1	1	1	1	1550.26282	1550.34129	1550.34841	1550.34494
26/08/2024 18:13:18.09833	1	1	1	1	1550.26282	1550.33925	1550.34637	1550.34494
26/08/2024 18:13:18.19833	1	1	1	1	1550.26079	1550.33925	1550.34637	1550.34290
26/08/2024 18:13:18.29833	1	1	1	1	1550.26145	1550.34012	1550.34725	1550.34358
26/08/2024 18:13:18.39833	1	1	1	1	1550.26079	1550.33925	1550.34637	1550.34290
26/08/2024 18:13:18.49833	1	1	1	1	1550.26282	1550.34129	1550.34841	1550.34494
26/08/2024 18:13:18.59833	1	1	1	1	1550.26145	1550.34012	1550.34725	1550.34358
26/08/2024 18:13:18.69833	1	1	1	1	1550.26079	1550.33925	1550.34637	1550.34290
26/08/2024 18:13:18.79833	1	1	1	1	1550.26079	1550.33925	1550.34637	1550.34494
26/08/2024 18:13:18.89833	1	1	1	1	1550.26012	1550.34043	1550.34753	1550.34425
26/08/2024 18:13:18.99833	1	1	1	1	1550.26282	1550.34129	1550.34841	1550.34494
26/08/2024 18:13:19.09833	1	1	1	1	1550.26215	1550.34043	1550.34753	1550.34425
26/08/2024 18:13:19.19833	1	1	1	1	1550.26079	1550.33925	1550.34637	1550.34290
26/08/2024 18:13:19.29833	1	1	1	1	1550.26079	1550.34129	1550.34841	1550.34494
26/08/2024 18:13:19.39833	1	1	1	1	1550.26079	1550.33925	1550.34637	1550.34290
26/08/2024 18:13:19.49833	1	1	1	1	1550.26079	1550.33925	1550.34841	1550.34290
26/08/2024 18:13:19.59833	1	1	1	1	1550.26282	1550.34129	1550.34841	1550.34494
26/08/2024 18:13:19.69833	1	1	1	1	1550.26079	1550.33925	1550.34637	1550.34494
26/08/2024 18:13:19.79833	1	1	1	1	1550.26079	1550.33925	1550.34637	1550.34290
26/08/2024 18:13:19.89833	1	1	1	1	1550.26282	1550.34129	1550.34841	1550.34494
26/08/2024 18:13:19.99833	1	1	1	1	1550.26145	1550.34012	1550.34725	1550.34358
26/08/2024 18:13:20.09833	1	1	1	1	1550.26215	1550.34043	1550.34753	1550.34425
26/08/2024 18:13:20.19833	1	1	1	1	1550.26215	1550.34043	1550.34753	1550.34425
26/08/2024 18:13:20.29833	1	1	1	1	1550.26079	1550.33925	1550.34637	1550.34290
26/08/2024 18:13:20.39833	1	1	1	1	1550.26079	1550.33925	1550.34637	1550.34494
26/08/2024 18:13:20.49833	1	1	1	1	1550.26145	1550.34216	1550.34929	1550.34358
26/08/2024 18:13:20.59833	1	1	1	1	1550.26215	1550.34043	1550.34753	1550.34425
26/08/2024 18:13:20.69833	1	1	1	1	1550.26079	1550.33925	1550.34637	1550.34290
26/08/2024 18:13:20.79833	1	1	1	1	1550.26145	1550.34012	1550.34725	1550.34358
26/08/2024 18:13:20.89833	1	1	1	1	1550.26145	1550.34012	1550.34725	1550.34358
26/08/2024 18:13:20.99833	1	1	1	1	1550.26079	1550.33925	1550.34637	1550.34290
26/08/2024 18:13:21.09833	1	1	1	1	1550.26079	1550.33925	1550.34637	1550.34494
26/08/2024 18:13:21.19833	1	1	1	1	1550.26282	1550.34129	1550.34637	1550.34494
26/08/2024 18:13:21.29833	1	1	1	1	1550.26282	1550.34129	1550.34841	1550.34494
26/08/2024 18:13:21.39833	1	1	1	1	1550.26282	1550.34129	1550.34841	1550.34494
26/08/2024 18:13:21.49833	1	1	1	1	1550.26145	1550.34012	1550.34725	1550.34358
26/08/2024 18:13:21.59833	1	1	1	1	1550.26079	1550.33925	1550.34637	1550.34290
26/08/2024 18:13:21.69833	1	1	1	1	1550.26145	1550.34012	1550.34725	1550.34358
26/08/2024 18:13:21.79833	1	1	1	1	1550.26012	1550.33839	1550.34550	1550.34425
26/08/2024 18:13:21.89833	1	1	1	1	1550.26145	1550.34012	1550.34725	1550.34358
26/08/2024 18:13:21.99833	1	1	1	1	1550.26079	1550.33925	1550.34637	1550.34290
26/08/2024 18:13:22.09833	1	1	1	1	1550.26282	1550.34129	1550.34841	1550.34494
26/08/2024 18:13:22.19833	1	1	1	1	1550.26079	1550.33925	1550.34841	1550.34290
26/08/2024 18:13:22.29833	1	1	1	1	1550.26282	1550.34129	1550.34841	1550.34494
26/08/2024 18:13:22.39833	1	1	1	1	1550.26079	1550.33925	1550.34637	1550.34290
26/08/2024 18:13:22.49833	1	1	1	1	1550.26079	1550.33925	1550.34637	1550.34290
26/08/2024 18:13:22.59833	1	1	1	1	1550.26079	1550.33925	1550.34637	1550.34290
26/08/2024 18:13:22.69833	1	1	1	1	1550.26282	1550.34129	1550.34841	1550.34494
26/08/2024 18:13:22.79833	1	1	1	1	1550.26079	1550.34129	1550.34841	1550.34494
26/08/2024 18:13:22.89833	1	1	1	1	1550.26079	1550.33925	1550.34637	1550.34290
26/08/2024 18:13:22.99833	1	1	1	1	1550.26079	1550.34129	1550.34841	1550.34494
26/08/2024 18:13:23.09833	1	1	1	1	1550.26079	1550.33925	1550.34637	1550.34290
26/08/2024 18:13:23.19833	1	1	1	1	1550.26079	1550.33925	1550.34637	1550.34290
26/08/2024 18:13:23.29833	1	1	1	1	1550.26145	1550.34012	1550.34725	1550.34358
26/08/2024 18:13:23.39833	1	1	1	1	1550.26079	1550.33925	1550.34841	1550.34290
26/08/2024 18:13:23.49833	1	1	1	1	1550.26079	1550.33925	1550.34637	1550.34290
26/08/2024 18:13:23.59833	1	1	1	1	1550.26079	1550.34129	1550.34841	1550.34494
26/08/2024 18:13:23.69833	1	1	1	1	1550.26145	1550.34216	1550.34929	1550.34563
26/08/2024 18:13:23.79833	1	1	1	1	1550.26079	1550.33925	1550.34637	1550.34290
26/08/2024 18:13:23.89833	1	1	1	1	1550.26079	1550.33925	1550.34637	1550.34290
26/08/2024 18:13:23.99833	1	1	1	1	1550.26282	1550.34129	1550.34841	1550.34494
26/08/2024 18:13:24.09833	1	1	1	1	1550.26282	1550.34129	1550.34841	1550.34494
26/08/2024 18:13:24.19833	1	1	1	1	1550.26079	1550.33925	1550.34637	1550.34290
26/08/2024 18:13:24.29833	1	1	1	1	1550.26215	1550.34043	1550.34753	1550.34425
26/08/2024 18:13:24.39833	1	1	1	1	1550.26079	1550.33925	1550.34637	1550.34494
26/08/2024 18:13:24.49833	1	1	1	1	1550.26282	1550.34129	1550.34841	1550.34494
26/08/2024 18:13:24.59833	1	1	1	1	1550.26145	1550.34012	1550.34725	1550.34358
26/08/2024 18:13:24.69833	1	1	1	1	1550.26145	1550.34012	1550.34725	1550.34358
26/08/2024 18:13:24.79833	1	1	1	1	1550.26079	1550.34129	1550.34841	1550.34494
26/08/2024 18:13:24.89833	1	1	1	1	1550.26282	1550.34129	1550.34841	1550.34494
26/08/2024 18:13:24.99833	1	1	1	1	1550.26079	1550.33925	1550.34637	1550.34494
26/08/2024 18:13:25.09833	1	1	1	1	1550.26282	1550.34129	1550.34841	1550.34494
26/08/2024 18:13:25.19833	1	1	1	1	1550.26079	1550.34129	1550.34841	1550.34494
26/08/2024 18:13:25.29833	1	1	1	1	1550.26079	1550.34129	1550.34841	1550.34290
26/08/2024 18:13:25.39833	1	1	1	1	1550.26079	1550.33925	1550.34637	1550.34290
26/08/2024 18:13:25.49833	1	1	1	1	1550.26215	1550.34043	1550.34753	1550.34425
26/08/2024 18:13:25.59833	1	1	1	1	1550.26145	1550.34012	1550.34725	1550.34358
26/08/2024 18:13:25.69833	1	1	1	1	1550.26145	1550.34012	1550.34725	1550.34358
26/08/2024 18:13:25.79833	1	1	1	1	1550.26079	1550.34129	1550.34841	1550.34494
26/08/2024 18:13:25.89833	1	1	1	1	1550.26079	1550.34129	1550.34841	1550.34494
26/08/2024 18:13:25.99833	1	1	1	1	1550.26215	1550.34043	1550.34753	1550.34425
26/08/2024 18:13:26.09833	1	1	1	1	1550.26079	1550.33925	1550.34637	1550.34290
26/08/2024 18:13:26.19833	1	1	1	1	1550.26282	1550.34129	1550.34841	1550.34290
26/08/2024 18:13:26.29833	1	1	1	1	1550.26145	1550.34012	1550.34725	1550.34358
26/08/2024 18:13:26.39833	1	1	1	1	1550.26282	1550.34129	1550.34841	1550.34494
26/08/2024 18:13:26.49833	1	1	1	1	1550.26079	1550.33925	1550.34637	1550.34290
26/08/2024 18:13:26.59833	1	1	1	1	1550.26145	1550.34012	1550.34725	1550.34358
26/08/2024 18:13:26.69833	1	1	1	1	1550.26079	1550.34129	1550.34841	1550.34494
26/08/2024 18:13:26.79833	1	1	1	1	1550.26079	1550.34129	1550.34637	1550.34494
26/08/2024 18:13:26.89833	1	1	1	1	1550.26145	1550.34012	1550.34725	1550.34358
26/08/2024 18:13:26.99833	1	1	1	1	1550.26079	1550.33925	1550.34637	1550.34290
26/08/2024 18:13:27.09833	1	1	1	1	1550.26282	1550.34129	1550.34841	1550.34290
26/08/2024 18:13:27.19833	1	1	1	1	1550.26079	1550.33925	1550.34637	1550.34290
26/08/2024 18:13:27.29833	1	1	1	1	1550.25941	1550.34012	1550.34725	1550.34358
26/08/2024 18:13:27.39833	1	1	1	1	1550.26145	1550.34216	1550.34929	1550.34358
26/08/2024 18:13:27.49833	1	1	1	1	1550.26079	1550.33925	1550.34637	1550.34494
26/08/2024 18:13:27.59833	1	1	1	1	1550.26079	1550.33925	1550.34637	1550.34290
26/08/2024 18:13:27.69833	1	1	1	1	1550.26215	1550.34043	1550.34753	1550.34425
26/08/2024 18:13:27.79833	1	1	1	1	1550.26012	1550.33839	1550.34550	1550.34222
26/08/2024 18:13:27.89833	1	1	1	1	1550.26282	1550.34129	1550.34841	1550.34290
26/08/2024 18:13:27.99833	1	1	1	1	1550.26215	1550.34043	1550.34753	1550.34425
26/08/2024 18:13:28.09833	1	1	1	1	1550.26215	1550.34043	1550.34753	1550.34425
26/08/2024 18:13:28.19833	1	1	1	1	1550.26079	1550.33925	1550.34637	1550.34494
26/08/2024 18:13:28.29833	1	1	1	1	1550.26282	1550.34129	1550.34841	1550.34494
26/08/2024 18:13:28.39833	1	1	1	1	1550.26215	1550.34043	1550.34753	1550.34425
26/08/2024 18:13:28.49833	1	1	1	1	1550.26215	1550.34043	1550.34753	1550.34629
26/08/2024 18:13:28.59833	1	1	1	1	1550.26282	1550.34129	1550.34841	1550.34494
26/08/2024 18:13:28.69833	1	1	1	1	1550.26215	1550.34043	1550.34753	1550.34425
26/08/2024 18:13:28.79833	1	1	1	1	1550.26145	1550.34216	1550.34929	1550.34358
26/08/2024 18:13:28.89833	1	1	1	1	1550.26145	1550.34012	1550.34725	1550.34358
26/08/2024 18:13:28.99833	1	1	1	1	1550.26079	1550.33925	1550.34637	1550.34290
26/08/2024 18:13:29.09833	1	1	1	1	1550.26145	1550.34012	1550.34725	1550.34358
26/08/2024 18:13:29.19833	1	1	1	1	1550.26282	1550.34129	1550.34841	1550.34494
26/08/2024 18:13:29.29833	1	1	1	1	1550.26282	1550.34129	1550.34841	1550.34494
26/08/2024 18:13:29.39833	1	1	1	1	1550.26079	1550.33925	1550.34637	1550.34290
26/08/2024 18:13:29.49833	1	1	1	1	1550.26282	1550.34129	1550.34841	1550.34494
26/08/2024 18:13:29.59833	1	1	1	1	1550.26079	1550.33925	1550.34637	1550.34290
26/08/2024 18:13:29.69833	1	1	1	1	1550.26079	1550.34129	1550.34841	1550.34494
26/08/2024 18:13:29.79833	1	1	1	1	1550.26079	1550.33925	1550.34637	1550.34290
26/08/2024 18:13:29.89833	1	1	1	1	1550.26282	1550.34129	1550.34841	1550.34494
26/08/2024 18:13:29.99833	1	1	1	1	1550.26079	1550.33925	1550.34637	1550.34290
26/08/2024 18:13:30.09833	1	1	1	1	1550.26145	1550.34012	1550.34725	1550.34358
26/08/2024 18:13:30.19833	1	1	1	1	1550.26282	1550.34129	1550.34841	1550.34494
26/08/2024 18:13:30.29833	1	1	1	1	1550.26079	1550.34129	1550.34841	1550.34290
26/08/2024 18:13:30.39833	1	1	1	1	1550.26215	1550.34043	1550.34753	1550.34425
26/08/2024 18:13:30.49833	1	1	1	1	1550.26079	1550.33925	1550.34637	1550.34494
26/08/2024 18:13:30.59833	1	1	1	1	1550.26145	1550.34012	1550.34725	1550.34358
26/08/2024 18:13:30.69833	1	1	1	1	1550.26282	1550.34129	1550.34841	1550.34494
26/08/2024 18:13:30.79833	1	1	1	1	1550.26079	1550.34129	1550.34637	1550.34494
26/08/2024 18:13:30.89833	1	1	1	1	1550.26079	1550.33925	1550.34637	1550.34290
26/08/2024 18:13:30.99833	1	1	1	1	1550.26282	1550.34129	1550.34841	1550.34494
26/08/2024 18:13:31.09833	1	1	1	1	1550.26145	1550.34012	1550.34725	1550.34358
26/08/2024 18:13:31.19833	1	1	1	1	1550.26215	1550.34043	1550.34753	1550.34425
26/08/2024 18:13:31.29833	1	1	1	1	1550.26079	1550.33925	1550.34637	1550.34290
26/08/2024 18:13:31.39833	1	1	1	1	1550.26079	1550.33925	1550.34637	1550.34290
26/08/2024 18:13:31.49833	1	1	1	1	1550.26145	1550.34012	1550.34725	1550.34358
26/08/2024 18:13:31.59833	1	1	1	1	1550.26145	1550.34012	1550.34725	1550.34358
26/08/2024 18:13:31.69833	1	1	1	1	1550.26145	1550.34012	1550.34725	1550.34358
26/08/2024 18:13:31.79833	1	1	1	1	1550.26079	1550.33925	1550.34637	1550.34290
26/08/2024 18:13:31.89833	1	1	1	1	1550.26079	1550.34129	1550.34841	1550.34494
26/08/2024 18:13:31.99833	1	1	1	1	1550.26282	1550.34129	1550.34841	1550.34494
26/08/2024 18:13:32.09833	1	1	1	1	1550.26079	1550.33925	1550.34637	1550.34290
26/08/2024 18:13:32.19833	1	1	1	1	1550.26079	1550.33925	1550.34637	1550.34290
26/08/2024 18:13:32.29833	1	1	1	1	1550.26282	1550.34129	1550.34841	1550.34494
26/08/2024 18:13:32.39833	1	1	1	1	1550.26145	1550.34012	1550.34725	1550.34358
26/08/2024 18:13:32.49833	1	1	1	1	1550.26215	1550.34043	1550.34753	1550.34425
26/08/2024 18:13:32.59833	1	1	1	1	1550.26282	1550.34129	1550.34637	1550.34494
26/08/2024 18:13:32.69833	1	1	1	1	1550.26079	1550.33925	1550.34637	1550.34290
26/08/2024 18:13:32.79833	1	1	1	1	1550.26145	1550.34012	1550.34725	1550.34358
26/08/2024 18:13:32.89833	1	1	1	1	1550.26215	1550.34043	1550.34753	1550.34425
26/08/2024 18:13:32.99833	1	1	1	1	1550.26282	1550.34129	1550.34841	1550.34494
26/08/2024 18:13:33.09833	1	1	1	1	1550.26079	1550.33925	1550.34637	1550.34290
26/08/2024 18:13:33.19833	1	1	1	1	1550.26282	1550.34129	1550.34841	1550.34494
26/08/2024 18:13:33.29833	1	1	1	1	1550.26145	1550.34012	1550.34725	1550.34358
26/08/2024 18:13:33.39833	1	1	1	1	1550.26282	1550.34129	1550.34841	1550.34494
26/08/2024 18:13:33.49833	1	1	1	1	1550.26145	1550.34012	1550.34725	1550.34358
26/08/2024 18:13:33.59833	1	1	1	1	1550.26145	1550.34012	1550.34725	1550.34358
26/08/2024 18:13:33.69833	1	1	1	1	1550.26282	1550.34129	1550.34841	1550.34494
26/08/2024 18:13:33.79833	1	1	1	1	1550.26145	1550.34012	1550.34725	1550.34358
26/08/2024 18:13:33.89833	1	1	1	1	1550.26282	1550.34129	1550.34841	1550.34494
26/08/2024 18:13:33.99833	1	1	1	1	1550.26079	1550.33925	1550.34841	1550.34494
26/08/2024 18:13:34.09833	1	1	1	1	1550.26215	1550.34043	1550.34753	1550.34425
26/08/2024 18:13:34.19833	1	1	1	1	1550.26079	1550.33925	1550.34637	1550.34290
26/08/2024 18:13:34.29833	1	1	1	1	1550.26215	1550.34043	1550.34753	1550.34425
26/08/2024 18:13:34.39933	1	1	1	1	1550.26145	1550.34012	1550.34725	1550.34358
26/08/2024 18:13:34.49933	1	1	1	1	1550.26079	1550.33925	1550.34637	1550.34290
26/08/2024 18:13:34.59933	1	1	1	1	1550.26145	1550.34012	1550.34725	1550.34358
26/08/2024 18:13:34.69933	1	1	1	1	1550.26282	1550.34129	1550.34841	1550.34494
26/08/2024 18:13:34.79933	1	1	1	1	1550.26079	1550.33925	1550.34637	1550.34494
26/08/2024 18:13:34.89933	1	1	1	1	1550.26145	1550.34012	1550.34725	1550.34358
26/08/2024 18:13:34.99933	1	1	1	1	1550.26215	1550.34043	1550.34753	1550.34425
26/08/2024 18:13:35.09933	1	1	1	1	1550.26079	1550.34129	1550.34841	1550.34494
26/08/2024 18:13:35.19933	1	1	1	1	1550.26145	1550.34012	1550.34725	1550.34358
26/08/2024 18:13:35.29933	1	1	1	1	1550.26079	1550.33925	1550.34637	1550.34290
26/08/2024 18:13:35.39933	1	1	1	1	1550.26079	1550.33925	1550.34637	1550.34494
26/08/2024 18:13:35.49933	1	1	1	1	1550.26282	1550.34129	1550.34841	1550.34494
26/08/2024 18:13:35.59933	1	1	1	1	1550.26079	1550.33925	1550.34637	1550.34290
26/08/2024 18:13:35.69933	1	1	1	1	1550.26145	1550.34012	1550.34725	1550.34358
26/08/2024 18:13:35.79933	1	1	1	1	1550.26282	1550.34129	1550.34841	1550.34494
26/08/2024 18:13:35.89933	1	1	1	1	1550.26079	1550.33925	1550.34637	1550.34290
26/08/2024 18:13:35.99933	1	1	1	1	1550.26282	1550.34129	1550.34841	1550.34494
26/08/2024 18:13:36.09933	1	1	1	1	1550.26282	1550.33925	1550.34637	1550.34290
26/08/2024 18:13:36.19933	1	1	1	1	1550.26282	1550.33925	1550.34637	1550.34290
26/08/2024 18:13:36.29933	1	1	1	1	1550.26282	1550.33925	1550.34637	1550.34494
26/08/2024 18:13:36.39933	1	1	1	1	1550.26282	1550.34129	1550.34841	1550.34494
26/08/2024 18:13:36.49933	1	1	1	1	1550.26282	1550.34129	1550.34841	1550.34494
26/08/2024 18:13:36.59933	1	1	1	1	1550.26215	1550.34043	1550.34753	1550.34425
26/08/2024 18:13:36.69933	1	1	1	1	1550.26079	1550.33925	1550.34637	1550.34290
26/08/2024 18:13:36.79933	1	1	1	1	1550.26282	1550.34129	1550.34841	1550.34494
26/08/2024 18:13:36.89933	1	1	1	1	1550.26079	1550.33925	1550.34637	1550.34290
26/08/2024 18:13:36.99933	1	1	1	1	1550.26282	1550.34129	1550.34841	1550.34494
26/08/2024 18:13:37.09933	1	1	1	1	1550.26215	1550.34043	1550.34753	1550.34425
26/08/2024 18:13:37.19933	1	1	1	1	1550.26282	1550.34129	1550.34841	1550.34494
26/08/2024 18:13:37.29933	1	1	1	1	1550.26079	1550.33925	1550.34637	1550.34290
26/08/2024 18:13:37.39933	1	1	1	1	1550.26145	1550.34012	1550.34725	1550.34358
26/08/2024 18:13:37.49933	1	1	1	1	1550.26079	1550.33925	1550.34637	1550.34290
26/08/2024 18:13:37.59933	1	1	1	1	1550.26145	1550.34012	1550.34725	1550.34358
26/08/2024 18:13:37.69933	1	1	1	1	1550.26079	1550.33925	1550.34637	1550.34290
26/08/2024 18:13:37.79933	1	1	1	1	1550.26282	1550.34129	1550.34841	1550.34494
26/08/2024 18:13:37.89933	1	1	1	1	1550.26215	1550.34043	1550.34753	1550.34425
26/08/2024 18:13:37.99933	1	1	1	1	1550.26282	1550.34129	1550.34841	1550.34494
26/08/2024 18:13:38.09933	1	1	1	1	1550.26079	1550.34129	1550.34841	1550.34290
26/08/2024 18:13:38.19933	1	1	1	1	1550.26282	1550.34129	1550.34841	1550.34494
26/08/2024 18:13:38.29933	1	1	1	1	1550.26079	1550.33925	1550.34637	1550.34290
26/08/2024 18:13:38.39933	1	1	1	1	1550.26079	1550.33925	1550.34637	1550.34290
26/08/2024 18:13:38.49933	1	1	1	1	1550.26215	1550.34246	1550.34753	1550.34629
26/08/2024 18:13:38.59933	1	1	1	1	1550.26215	1550.34043	1550.34753	1550.34425
26/08/2024 18:13:38.69933	1	1	1	1	1550.26079	1550.33925	1550.34637	1550.34290
26/08/2024 18:13:38.79933	1	1	1	1	1550.26145	1550.34012	1550.34725	1550.34358
26/08/2024 18:13:38.89933	1	1	1	1	1550.26145	1550.34012	1550.34725	1550.34358
26/08/2024 18:13:38.99933	1	1	1	1	1550.26079	1550.33925	1550.34637	1550.34290
26/08/2024 18:13:39.09933	1	1	1	1	1550.26079	1550.33925	1550.34637	1550.34290
26/08/2024 18:13:39.19933	1	1	1	1	1550.26282	1550.34129	1550.34841	1550.34494
26/08/2024 18:13:39.29933	1	1	1	1	1550.26282	1550.34129	1550.34841	1550.34494
26/08/2024 18:13:39.39933	1	1	1	1	1550.26282	1550.34129	1550.34841	1550.34290
26/08/2024 18:13:39.49933	1	1	1	1	1550.26079	1550.34129	1550.34841	1550.34290
26/08/2024 18:13:39.59933	1	1	1	1	1550.26282	1550.33925	1550.34841	1550.34494
26/08/2024 18:13:39.69933	1	1	1	1	1550.26145	1550.34012	1550.34725	1550.34358
26/08/2024 18:13:39.79933	1	1	1	1	1550.26145	1550.34012	1550.34725	1550.34358
26/08/2024 18:13:39.89933	1	1	1	1	1550.26079	1550.33925	1550.34637	1550.34290
26/08/2024 18:13:39.99933	1	1	1	1	1550.26079	1550.33925	1550.34637	1550.34290
26/08/2024 18:13:40.09933	1	1	1	1	1550.26079	1550.33925	1550.34637	1550.34290
26/08/2024 18:13:40.19933	1	1	1	1	1550.26079	1550.33925	1550.34637	1550.34290
26/08/2024 18:13:40.29933	1	1	1	1	1550.26079	1550.34129	1550.34841	1550.34290
26/08/2024 18:13:40.39933	1	1	1	1	1550.26282	1550.34129	1550.34841	1550.34494
26/08/2024 18:13:40.49933	1	1	1	1	1550.26282	1550.34129	1550.34841	1550.34494
26/08/2024 18:13:40.59933	1	1	1	1	1550.26079	1550.33925	1550.34637	1550.34290
26/08/2024 18:13:40.69933	1	1	1	1	1550.26215	1550.34043	1550.34753	1550.34425
26/08/2024 18:13:40.79933	1	1	1	1	1550.26079	1550.34129	1550.34841	1550.34494
26/08/2024 18:13:40.89933	1	1	1	1	1550.26079	1550.33925	1550.34637	1550.34290
26/08/2024 18:13:40.99933	1	1	1	1	1550.26145	1550.34012	1550.34725	1550.34358
26/08/2024 18:13:41.09933	1	1	1	1	1550.26079	1550.33925	1550.34637	1550.34290
26/08/2024 18:13:41.19933	1	1	1	1	1550.26282	1550.34129	1550.34841	1550.34494
26/08/2024 18:13:41.29933	1	1	1	1	1550.26215	1550.34043	1550.34753	1550.34425
26/08/2024 18:13:41.39933	1	1	1	1	1550.26079	1550.33925	1550.34637	1550.34290
26/08/2024 18:13:41.49933	1	1	1	1	1550.26079	1550.33925	1550.34637	1550.34290
26/08/2024 18:13:41.59933	1	1	1	1	1550.26145	1550.34216	1550.34725	1550.34563
26/08/2024 18:13:41.69933	1	1	1	1	1550.26145	1550.34012	1550.34725	1550.34358
26/08/2024 18:13:41.79933	1	1	1	1	1550.26012	1550.34043	1550.34753	1550.34425
26/08/2024 18:13:41.89933	1	1	1	1	1550.26282	1550.34129	1550.34841	1550.34494
26/08/2024 18:13:41.99933	1	1	1	1	1550.26282	1550.34129	1550.34841	1550.34494
26/08/2024 18:13:42.09933	1	1	1	1	1550.26079	1550.33925	1550.34637	1550.34290
26/08/2024 18:13:42.19933	1	1	1	1	1550.26145	1550.34012	1550.34725	1550.34358
26/08/2024 18:13:42.29933	1	1	1	1	1550.26215	1550.34043	1550.34753	1550.34425
26/08/2024 18:13:42.39933	1	1	1	1	1550.26079	1550.33925	1550.34637	1550.34290
26/08/2024 18:13:42.49933	1	1	1	1	1550.26079	1550.33925	1550.34637	1550.34290
26/08/2024 18:13:42.59933	1	1	1	1	1550.26079	1550.33925	1550.34637	1550.34290
26/08/2024 18:13:42.69933	1	1	1	1	1550.26079	1550.33925	1550.34637	1550.34290
26/08/2024 18:13:42.79933	1	1	1	1	1550.26215	1550.34043	1550.34753	1550.34425
26/08/2024 18:13:42.89933	1	1	1	1	1550.26282	1550.34129	1550.34841	1550.34494
26/08/2024 18:13:42.99933	1	1	1	1	1550.26282	1550.34129	1550.34841	1550.34494
26/08/2024 18:13:43.09933	1	1	1	1	1550.26215	1550.34043	1550.34753	1550.34425
26/08/2024 18:13:43.19933	1	1	1	1	1550.26145	1550.34012	1550.34725	1550.34358
26/08/2024 18:13:43.29933	1	1	1	1	1550.26145	1550.34012	1550.34725	1550.34358
26/08/2024 18:13:43.39933	1	1	1	1	1550.26282	1550.33925	1550.34637	1550.34290
26/08/2024 18:13:43.49933	1	1	1	1	1550.26215	1550.34043	1550.34753	1550.34425
26/08/2024 18:13:43.59933	1	1	1	1	1550.26145	1550.34012	1550.34725	1550.34358
26/08/2024 18:13:43.69933	1	1	1	1	1550.26215	1550.34043	1550.34753	1550.34425
26/08/2024 18:13:43.79933	1	1	1	1	1550.26079	1550.34129	1550.34841	1550.34494
26/08/2024 18:13:43.89933	1	1	1	1	1550.26079	1550.33925	1550.34637	1550.34290
26/08/2024 18:13:43.99933	1	1	1	1	1550.26079	1550.33925	1550.34637	1550.34290
26/08/2024 18:13:44.09933	1	1	1	1	1550.26282	1550.34129	1550.34841	1550.34494
26/08/2024 18:13:44.19933	1	1	1	1	1550.26282	1550.34129	1550.34841	1550.34494
26/08/2024 18:13:44.29933	1	1	1	1	1550.26079	1550.34129	1550.34841	1550.34494
26/08/2024 18:13:44.39933	1	1	1	1	1550.26282	1550.34129	1550.34841	1550.34494
26/08/2024 18:13:44.49933	1	1	1	1	1550.26079	1550.33925	1550.34637	1550.34290
26/08/2024 18:13:44.59933	1	1	1	1	1550.26079	1550.33925	1550.34637	1550.34290
26/08/2024 18:13:44.69933	1	1	1	1	1550.26079	1550.33925	1550.34637	1550.34290
26/08/2024 18:13:44.79933	1	1	1	1	1550.26282	1550.33925	1550.34841	1550.34494
26/08/2024 18:13:44.89933	1	1	1	1	1550.26282	1550.34129	1550.34841	1550.34290
26/08/2024 18:13:44.99933	1	1	1	1	1550.26145	1550.34012	1550.34725	1550.34358
26/08/2024 18:13:45.09933	1	1	1	1	1550.26079	1550.33925	1550.34637	1550.34494
26/08/2024 18:13:45.19933	1	1	1	1	1550.26079	1550.33925	1550.34637	1550.34494
26/08/2024 18:13:45.29933	1	1	1	1	1550.26282	1550.34129	1550.34841	1550.34494
26/08/2024 18:13:45.39933	1	1	1	1	1550.26079	1550.33925	1550.34637	1550.34290
26/08/2024 18:13:45.49933	1	1	1	1	1550.26282	1550.34129	1550.34841	1550.34494
26/08/2024 18:13:45.59933	1	1	1	1	1550.26282	1550.34129	1550.34841	1550.34494
26/08/2024 18:13:45.69933	1	1	1	1	1550.26215	1550.34043	1550.34753	1550.34425
26/08/2024 18:13:45.79933	1	1	1	1	1550.26079	1550.33925	1550.34637	1550.34290
26/08/2024 18:13:45.89933	1	1	1	1	1550.26079	1550.34129	1550.34841	1550.34494
26/08/2024 18:13:45.99933	1	1	1	1	1550.26079	1550.33925	1550.34637	1550.34290
26/08/2024 18:13:46.09933	1	1	1	1	1550.26215	1550.34043	1550.34753	1550.34425
26/08/2024 18:13:46.19933	1	1	1	1	1550.26282	1550.34129	1550.34841	1550.34494
26/08/2024 18:13:46.29933	1	1	1	1	1550.26282	1550.34129	1550.34841	1550.34494
26/08/2024 18:13:46.39933	1	1	1	1	1550.26282	1550.34129	1550.34841	1550.34494
26/08/2024 18:13:46.49933	1	1	1	1	1550.26215	1550.34043	1550.34753	1550.34425
26/08/2024 18:13:46.59933	1	1	1	1	1550.26282	1550.34129	1550.34841	1550.34494
26/08/2024 18:13:46.69933	1	1	1	1	1550.26145	1550.34216	1550.34929	1550.34563
26/08/2024 18:13:46.79933	1	1	1	1	1550.26282	1550.34129	1550.34841	1550.34494
26/08/2024 18:13:46.89933	1	1	1	1	1550.26282	1550.34129	1550.34841	1550.34494
26/08/2024 18:13:46.99933	1	1	1	1	1550.26079	1550.34129	1550.34841	1550.34494
26/08/2024 18:13:47.09933	1	1	1	1	1550.26145	1550.34012	1550.34725	1550.34358
26/08/2024 18:13:47.19933	1	1	1	1	1550.26145	1550.34012	1550.34725	1550.34358
26/08/2024 18:13:47.29933	1	1	1	1	1550.26145	1550.34012	1550.34725	1550.34358
26/08/2024 18:13:47.39933	1	1	1	1	1550.26079	1550.33925	1550.34637	1550.34290
26/08/2024 18:13:47.49933	1	1	1	1	1550.26079	1550.33925	1550.34637	1550.34494
26/08/2024 18:13:47.59933	1	1	1	1	1550.26079	1550.33925	1550.34637	1550.34290
26/08/2024 18:13:47.69933	1	1	1	1	1550.26282	1550.33925	1550.34841	1550.34494
26/08/2024 18:13:47.79933	1	1	1	1	1550.26079	1550.33925	1550.34637	1550.34290
26/08/2024 18:13:47.89933	1	1	1	1	1550.26215	1550.34043	1550.34753	1550.34425
26/08/2024 18:13:47.99933	1	1	1	1	1550.26282	1550.34129	1550.34841	1550.34494
26/08/2024 18:13:48.09933	1	1	1	1	1550.26145	1550.34216	1550.34929	1550.34563
26/08/2024 18:13:48.19933	1	1	1	1	1550.26282	1550.34129	1550.34841	1550.34290
26/08/2024 18:13:48.29933	1	1	1	1	1550.26079	1550.33925	1550.34637	1550.34290
26/08/2024 18:13:48.39933	1	1	1	1	1550.26282	1550.34129	1550.34841	1550.34494
26/08/2024 18:13:48.49933	1	1	1	1	1550.26079	1550.33925	1550.34637	1550.34290
26/08/2024 18:13:48.59933	1	1	1	1	1550.26079	1550.33925	1550.34637	1550.34290
26/08/2024 18:13:48.69933	1	1	1	1	1550.26215	1550.34043	1550.34753	1550.34425
26/08/2024 18:13:48.79933	1	1	1	1	1550.26282	1550.34129	1550.34841	1550.34494
26/08/2024 18:13:48.89933	1	1	1	1	1550.26215	1550.34043	1550.34753	1550.34425
26/08/2024 18:13:48.99933	1	1	1	1	1550.26079	1550.33925	1550.34637	1550.34290
26/08/2024 18:13:49.09933	1	1	1	1	1550.26145	1550.34012	1550.34725	1550.34358
26/08/2024 18:13:49.19933	1	1	1	1	1550.26079	1550.33925	1550.34637	1550.34290
26/08/2024 18:13:49.29933	1	1	1	1	1550.26079	1550.33925	1550.34637	1550.34290
26/08/2024 18:13:49.39933	1	1	1	1	1550.26079	1550.34129	1550.34841	1550.34494
26/08/2024 18:13:49.49933	1	1	1	1	1550.26145	1550.34012	1550.34521	1550.34358
26/08/2024 18:13:49.59933	1	1	1	1	1550.26145	1550.34012	1550.34725	1550.34358
26/08/2024 18:13:49.69933	1	1	1	1	1550.26282	1550.34129	1550.34841	1550.34494
26/08/2024 18:13:49.79933	1	1	1	1	1550.26079	1550.34129	1550.34841	1550.34290
26/08/2024 18:13:49.89933	1	1	1	1	1550.26079	1550.33925	1550.34637	1550.34290
26/08/2024 18:13:49.99933	1	1	1	1	1550.26282	1550.33925	1550.34637	1550.34290
26/08/2024 18:13:50.09933	1	1	1	1	1550.26145	1550.34012	1550.34725	1550.34358
26/08/2024 18:13:50.19933	1	1	1	1	1550.26215	1550.34043	1550.34753	1550.34425
26/08/2024 18:13:50.29933	1	1	1	1	1550.26079	1550.33925	1550.34637	1550.34290
26/08/2024 18:13:50.39933	1	1	1	1	1550.26079	1550.33925	1550.34637	1550.34290
26/08/2024 18:13:50.49933	1	1	1	1	1550.26215	1550.34043	1550.34753	1550.34425
26/08/2024 18:13:50.59933	1	1	1	1	1550.26079	1550.34129	1550.34841	1550.34290
26/08/2024 18:13:50.69933	1	1	1	1	1550.26145	1550.34012	1550.34725	1550.34358
26/08/2024 18:13:50.79933	1	1	1	1	1550.26282	1550.34129	1550.34841	1550.34494
26/08/2024 18:13:50.89933	1	1	1	1	1550.26282	1550.34129	1550.34841	1550.34494
26/08/2024 18:13:50.99933	1	1	1	1	1550.26079	1550.34129	1550.34841	1550.34494
26/08/2024 18:13:51.09933	1	1	1	1	1550.26012	1550.34043	1550.34753	1550.34425
26/08/2024 18:13:51.19933	1	1	1	1	1550.26079	1550.33925	1550.34637	1550.34290
26/08/2024 18:13:51.29933	1	1	1	1	1550.26282	1550.33925	1550.34841	1550.34494
26/08/2024 18:13:51.39933	1	1	1	1	1550.26282	1550.34129	1550.34841	1550.34494
26/08/2024 18:13:51.49933	1	1	1	1	1550.26079	1550.33925	1550.34637	1550.34290
26/08/2024 18:13:51.59933	1	1	1	1	1550.26079	1550.34129	1550.34841	1550.34494
26/08/2024 18:13:51.69933	1	1	1	1	1550.26145	1550.34012	1550.34725	1550.34358
26/08/2024 18:13:51.79933	1	1	1	1	1550.26145	1550.34012	1550.34725	1550.34358
26/08/2024 18:13:51.89933	1	1	1	1	1550.26215	1550.34043	1550.34753	1550.34425
26/08/2024 18:13:51.99933	1	1	1	1	1550.26145	1550.34012	1550.34725	1550.34358
26/08/2024 18:13:52.09933	1	1	1	1	1550.26215	1550.34043	1550.34753	1550.34425
26/08/2024 18:13:52.19933	1	1	1	1	1550.26215	1550.34043	1550.34753	1550.34425
26/08/2024 18:13:52.29933	1	1	1	1	1550.26282	1550.34129	1550.34841	1550.34494
26/08/2024 18:13:52.39933	1	1	1	1	1550.26145	1550.34012	1550.34725	1550.34358
26/08/2024 18:13:52.49933	1	1	1	1	1550.26079	1550.33925	1550.34637	1550.34290
26/08/2024 18:13:52.59933	1	1	1	1	1550.26145	1550.34012	1550.34725	1550.34358
26/08/2024 18:13:52.69933	1	1	1	1	1550.26079	1550.33925	1550.34841	1550.34290
26/08/2024 18:13:52.79933	1	1	1	1	1550.26145	1550.34012	1550.34725	1550.34358
26/08/2024 18:13:52.89933	1	1	1	1	1550.26145	1550.34012	1550.34725	1550.34358
26/08/2024 18:13:52.99933	1	1	1	1	1550.26282	1550.34129	1550.34841	1550.34494
26/08/2024 18:13:53.09933	1	1	1	1	1550.26282	1550.34129	1550.34841	1550.34494
26/08/2024 18:13:53.19933	1	1	1	1	1550.26079	1550.33925	1550.34637	1550.34290
26/08/2024 18:13:53.29933	1	1	1	1	1550.26215	1550.34043	1550.34753	1550.34425
26/08/2024 18:13:53.39933	1	1	1	1	1550.26282	1550.34129	1550.34841	1550.34494
26/08/2024 18:13:53.49933	1	1	1	1	1550.26145	1550.34012	1550.34725	1550.34358
26/08/2024 18:13:53.59933	1	1	1	1	1550.26079	1550.33925	1550.34637	1550.34494
26/08/2024 18:13:53.69933	1	1	1	1	1550.26079	1550.33925	1550.34637	1550.34494
26/08/2024 18:13:53.79933	1	1	1	1	1550.26012	1550.33839	1550.34753	1550.34222
26/08/2024 18:13:53.89933	1	1	1	1	1550.26079	1550.33925	1550.34841	1550.34494
26/08/2024 18:13:53.99933	1	1	1	1	1550.26215	1550.34043	1550.34753	1550.34425
26/08/2024 18:13:54.09933	1	1	1	1	1550.26079	1550.33925	1550.34637	1550.34290
26/08/2024 18:13:54.19933	1	1	1	1	1550.26282	1550.34129	1550.34841	1550.34494
26/08/2024 18:13:54.29933	1	1	1	1	1550.26282	1550.33925	1550.34637	1550.34290
26/08/2024 18:13:54.39933	1	1	1	1	1550.26282	1550.34129	1550.34841	1550.34494
26/08/2024 18:13:54.49933	1	1	1	1	1550.26215	1550.34043	1550.34753	1550.34222
26/08/2024 18:13:54.59933	1	1	1	1	1550.26079	1550.33925	1550.34637	1550.34290
26/08/2024 18:13:54.69933	1	1	1	1	1550.26282	1550.34129	1550.34841	1550.34494
26/08/2024 18:13:54.79933	1	1	1	1	1550.26145	1550.34012	1550.34725	1550.34358
26/08/2024 18:13:54.89933	1	1	1	1	1550.26079	1550.34129	1550.34841	1550.34290
26/08/2024 18:13:54.99933	1	1	1	1	1550.26145	1550.34012	1550.34725	1550.34358
26/08/2024 18:13:55.09933	1	1	1	1	1550.26282	1550.34129	1550.34841	1550.34494
26/08/2024 18:13:55.19933	1	1	1	1	1550.26079	1550.34129	1550.34841	1550.34494
26/08/2024 18:13:55.29933	1	1	1	1	1550.26282	1550.34129	1550.34841	1550.34494
26/08/2024 18:13:55.39933	1	1	1	1	1550.26079	1550.33925	1550.34637	1550.34290
26/08/2024 18:13:55.49933	1	1	1	1	1550.26145	1550.34012	1550.34725	1550.34358
26/08/2024 18:13:55.59933	1	1	1	1	1550.26079	1550.33925	1550.34637	1550.34290
26/08/2024 18:13:55.69933	1	1	1	1	1550.26282	1550.34129	1550.34841	1550.34494
26/08/2024 18:13:55.79933	1	1	1	1	1550.26282	1550.34129	1550.34841	1550.34494
26/08/2024 18:13:55.89933	1	1	1	1	1550.26079	1550.33925	1550.34637	1550.34290
26/08/2024 18:13:55.99933	1	1	1	1	1550.26145	1550.34012	1550.34725	1550.34358
26/08/2024 18:13:56.09933	1	1	1	1	1550.26079	1550.33925	1550.34637	1550.34290
26/08/2024 18:13:56.19933	1	1	1	1	1550.26145	1550.34012	1550.34725	1550.34358
26/08/2024 18:13:56.29933	1	1	1	1	1550.26282	1550.34129	1550.34841	1550.34494
26/08/2024 18:13:56.39933	1	1	1	1	1550.26079	1550.33925	1550.34637	1550.34290
26/08/2024 18:13:56.49933	1	1	1	1	1550.26282	1550.34129	1550.34841	1550.34494
26/08/2024 18:13:56.59933	1	1	1	1	1550.26282	1550.34129	1550.34841	1550.34494
26/08/2024 18:13:56.69933	1	1	1	1	1550.26079	1550.33925	1550.34637	1550.34290
26/08/2024 18:13:56.79933	1	1	1	1	1550.26079	1550.33925	1550.34637	1550.34290
26/08/2024 18:13:56.89933	1	1	1	1	1550.26079	1550.33925	1550.34637	1550.34290
26/08/2024 18:13:56.99933	1	1	1	1	1550.26012	1550.33839	1550.34753	1550.34222
26/08/2024 18:13:57.09933	1	1	1	1	1550.26145	1550.34012	1550.34725	1550.34358
26/08/2024 18:13:57.19933	1	1	1	1	1550.26145	1550.34012	1550.34725	1550.34358
26/08/2024 18:13:57.29933	1	1	1	1	1550.26145	1550.34012	1550.34725	1550.34358
26/08/2024 18:13:57.39933	1	1	1	1	1550.26079	1550.33925	1550.34637	1550.34290
26/08/2024 18:13:57.49933	1	1	1	1	1550.26079	1550.33925	1550.34637	1550.34290
26/08/2024 18:13:57.59933	1	1	1	1	1550.26079	1550.33925	1550.34637	1550.34290
26/08/2024 18:13:57.69933	1	1	1	1	1550.26079	1550.34129	1550.34841	1550.34290
26/08/2024 18:13:57.79933	1	1	1	1	1550.26079	1550.33925	1550.34637	1550.34290
26/08/2024 18:13:57.89933	1	1	1	1	1550.26079	1550.34129	1550.34841	1550.34290
26/08/2024 18:13:57.99933	1	1	1	1	1550.26282	1550.34129	1550.34841	1550.34494
26/08/2024 18:13:58.09933	1	1	1	1	1550.26145	1550.34012	1550.34725	1550.34358
26/08/2024 18:13:58.19933	1	1	1	1	1550.26079	1550.33925	1550.34637	1550.34290
26/08/2024 18:13:58.29933	1	1	1	1	1550.26079	1550.33925	1550.34637	1550.34494
26/08/2024 18:13:58.39933	1	1	1	1	1550.26145	1550.34012	1550.34725	1550.34358
26/08/2024 18:13:58.49933	1	1	1	1	1550.26079	1550.33925	1550.34637	1550.34290
26/08/2024 18:13:58.59933	1	1	1	1	1550.26079	1550.33925	1550.34637	1550.34494
26/08/2024 18:13:58.69933	1	1	1	1	1550.26079	1550.33925	1550.34637	1550.34290
26/08/2024 18:13:58.79933	1	1	1	1	1550.26079	1550.33925	1550.34637	1550.34290
26/08/2024 18:13:58.89933	1	1	1	1	1550.26012	1550.34043	1550.34753	1550.34425
26/08/2024 18:13:58.99933	1	1	1	1	1550.26215	1550.34043	1550.34753	1550.34425
26/08/2024 18:13:59.09933	1	1	1	1	1550.26282	1550.34129	1550.34841	1550.34494
26/08/2024 18:13:59.19933	1	1	1	1	1550.26145	1550.34012	1550.34725	1550.34358
26/08/2024 18:13:59.29933	1	1	1	1	1550.26079	1550.34129	1550.34841	1550.34290
26/08/2024 18:13:59.39933	1	1	1	1	1550.26079	1550.34129	1550.34841	1550.34290
26/08/2024 18:13:59.49933	1	1	1	1	1550.26079	1550.33925	1550.34637	1550.34290
26/08/2024 18:13:59.59933	1	1	1	1	1550.26282	1550.34129	1550.34841	1550.34494
26/08/2024 18:13:59.69933	1	1	1	1	1550.26282	1550.34129	1550.34841	1550.34494
26/08/2024 18:13:59.79933	1	1	1	1	1550.26282	1550.34129	1550.34841	1550.34494
26/08/2024 18:13:59.89933	1	1	1	1	1550.26079	1550.33925	1550.34637	1550.34290
26/08/2024 18:13:59.99933	1	1	1	1	1550.26145	1550.34012	1550.34725	1550.34358
26/08/2024 18:14:00.09933	1	1	1	1	1550.26079	1550.33925	1550.34637	1550.34290
26/08/2024 18:14:00.19933	1	1	1	1	1550.26282	1550.34129	1550.34841	1550.34494
26/08/2024 18:14:00.29933	1	1	1	1	1550.26079	1550.33925	1550.34637	1550.34290
26/08/2024 18:14:00.39933	1	1	1	1	1550.26079	1550.33925	1550.34637	1550.34290
26/08/2024 18:14:00.49933	1	1	1	1	1550.26079	1550.33925	1550.34637	1550.34290
26/08/2024 18:14:00.59933	1	1	1	1	1550.26145	1550.34012	1550.34725	1550.34358
26/08/2024 18:14:00.69933	1	1	1	1	1550.26079	1550.33925	1550.34637	1550.34290
26/08/2024 18:14:00.79933	1	1	1	1	1550.26079	1550.33925	1550.34637	1550.34290
26/08/2024 18:14:00.89933	1	1	1	1	1550.26282	1550.34129	1550.34841	1550.34494
26/08/2024 18:14:00.99933	1	1	1	1	1550.26282	1550.34129	1550.34841	1550.34494
26/08/2024 18:14:01.09933	1	1	1	1	1550.26079	1550.33925	1550.34637	1550.34290
26/08/2024 18:14:01.19933	1	1	1	1	1550.26079	1550.33925	1550.34637	1550.34290
26/08/2024 18:14:01.29933	1	1	1	1	1550.26079	1550.33925	1550.34637	1550.34290
26/08/2024 18:14:01.39933	1	1	1	1	1550.26079	1550.33925	1550.34637	1550.34290
26/08/2024 18:14:01.49933	1	1	1	1	1550.26079	1550.33925	1550.34637	1550.34290
26/08/2024 18:14:01.59933	1	1	1	1	1550.26282	1550.34129	1550.34841	1550.34290
26/08/2024 18:14:01.69933	1	1	1	1	1550.26079	1550.33925	1550.34637	1550.34494
26/08/2024 18:14:01.79933	1	1	1	1	1550.26282	1550.34129	1550.34841	1550.34494
26/08/2024 18:14:01.89933	1	1	1	1	1550.26145	1550.34012	1550.34725	1550.34358
26/08/2024 18:14:01.99933	1	1	1	1	1550.26282	1550.34129	1550.34841	1550.34494
26/08/2024 18:14:02.09933	1	1	1	1	1550.26079	1550.33925	1550.34637	1550.34290
26/08/2024 18:14:02.19933	1	1	1	1	1550.26215	1550.34043	1550.34753	1550.34425
26/08/2024 18:14:02.29933	1	1	1	1	1550.26282	1550.33925	1550.34637	1550.34290
26/08/2024 18:14:02.39933	1	1	1	1	1550.26079	1550.34129	1550.34841	1550.34494
26/08/2024 18:14:02.49933	1	1	1	1	1550.26145	1550.34216	1550.34929	1550.34358
26/08/2024 18:14:02.59933	1	1	1	1	1550.26079	1550.33925	1550.34637	1550.34290
26/08/2024 18:14:02.69933	1	1	1	1	1550.26079	1550.33925	1550.34637	1550.34290
26/08/2024 18:14:02.79933	1	1	1	1	1550.26145	1550.34012	1550.34725	1550.34358
26/08/2024 18:14:02.89933	1	1	1	1	1550.26079	1550.33925	1550.34637	1550.34290
26/08/2024 18:14:02.99933	1	1	1	1	1550.26215	1550.34043	1550.34753	1550.34425
26/08/2024 18:14:03.09933	1	1	1	1	1550.26282	1550.33925	1550.34637	1550.34494
26/08/2024 18:14:03.19933	1	1	1	1	1550.26079	1550.34129	1550.34841	1550.34494
26/08/2024 18:14:03.29933	1	1	1	1	1550.26282	1550.34129	1550.34841	1550.34494
26/08/2024 18:14:03.39933	1	1	1	1	1550.26282	1550.34129	1550.34841	1550.34494
26/08/2024 18:14:03.49933	1	1	1	1	1550.26282	1550.34129	1550.34841	1550.34494
26/08/2024 18:14:03.59933	1	1	1	1	1550.26079	1550.33925	1550.34637	1550.34290
26/08/2024 18:14:03.69933	1	1	1	1	1550.26145	1550.34012	1550.34725	1550.34358
26/08/2024 18:14:03.79933	1	1	1	1	1550.26145	1550.34012	1550.34725	1550.34358
26/08/2024 18:14:03.89933	1	1	1	1	1550.26145	1550.34012	1550.34725	1550.34358
26/08/2024 18:14:03.99933	1	1	1	1	1550.26215	1550.34043	1550.34753	1550.34425
26/08/2024 18:14:04.09933	1	1	1	1	1550.26282	1550.34129	1550.34841	1550.34494
26/08/2024 18:14:04.19933	1	1	1	1	1550.26079	1550.34129	1550.34841	1550.34494
26/08/2024 18:14:04.29933	1	1	1	1	1550.26079	1550.33925	1550.34637	1550.34290
26/08/2024 18:14:04.39933	1	1	1	1	1550.26079	1550.33925	1550.34637	1550.34290
26/08/2024 18:14:04.49933	1	1	1	1	1550.26079	1550.33925	1550.34841	1550.34494
26/08/2024 18:14:04.59933	1	1	1	1	1550.26145	1550.34012	1550.34725	1550.34358
26/08/2024 18:14:04.69933	1	1	1	1	1550.26215	1550.34043	1550.34753	1550.34425
26/08/2024 18:14:04.79933	1	1	1	1	1550.26282	1550.34129	1550.34841	1550.34494
26/08/2024 18:14:04.89933	1	1	1	1	1550.26282	1550.34129	1550.34841	1550.34494
26/08/2024 18:14:04.99933	1	1	1	1	1550.26079	1550.33925	1550.34637	1550.34290
26/08/2024 18:14:05.09933	1	1	1	1	1550.26145	1550.34012	1550.34725	1550.34358
26/08/2024 18:14:05.19933	1	1	1	1	1550.26215	1550.34043	1550.34753	1550.34425
26/08/2024 18:14:05.29933	1	1	1	1	1550.26215	1550.34043	1550.34753	1550.34425
26/08/2024 18:14:05.39933	1	1	1	1	1550.26282	1550.34129	1550.34841	1550.34290
26/08/2024 18:14:05.49933	1	1	1	1	1550.26215	1550.34043	1550.34753	1550.34425
26/08/2024 18:14:05.59933	1	1	1	1	1550.26282	1550.34129	1550.34841	1550.34290
26/08/2024 18:14:05.69933	1	1	1	1	1550.26079	1550.33925	1550.34637	1550.34290
26/08/2024 18:14:05.79933	1	1	1	1	1550.26079	1550.33925	1550.34637	1550.34290
26/08/2024 18:14:05.89933	1	1	1	1	1550.26145	1550.34012	1550.34725	1550.34358
26/08/2024 18:14:05.99933	1	1	1	1	1550.26215	1550.34043	1550.34753	1550.34425
26/08/2024 18:14:06.09933	1	1	1	1	1550.26282	1550.34129	1550.34841	1550.34494
26/08/2024 18:14:06.19933	1	1	1	1	1550.26282	1550.34129	1550.34841	1550.34494
26/08/2024 18:14:06.29933	1	1	1	1	1550.26145	1550.34012	1550.34725	1550.34358
26/08/2024 18:14:06.39933	1	1	1	1	1550.26282	1550.34129	1550.34841	1550.34290
26/08/2024 18:14:06.49933	1	1	1	1	1550.26145	1550.34012	1550.34725	1550.34358
26/08/2024 18:14:06.59933	1	1	1	1	1550.26282	1550.34129	1550.34841	1550.34494
26/08/2024 18:14:06.69933	1	1	1	1	1550.26079	1550.33925	1550.34637	1550.34290
26/08/2024 18:14:06.79933	1	1	1	1	1550.26145	1550.34012	1550.34725	1550.34563
26/08/2024 18:14:06.89933	1	1	1	1	1550.26282	1550.34129	1550.34841	1550.34494
26/08/2024 18:14:06.99933	1	1	1	1	1550.26145	1550.34012	1550.34929	1550.34358
26/08/2024 18:14:07.09933	1	1	1	1	1550.26079	1550.33925	1550.34637	1550.34290
26/08/2024 18:14:07.19933	1	1	1	1	1550.26145	1550.34012	1550.34725	1550.34358
26/08/2024 18:14:07.29933	1	1	1	1	1550.26079	1550.33925	1550.34637	1550.34290
26/08/2024 18:14:07.39933	1	1	1	1	1550.26079	1550.33925	1550.34637	1550.34290
26/08/2024 18:14:07.49933	1	1	1	1	1550.26145	1550.34012	1550.34725	1550.34358
26/08/2024 18:14:07.59933	1	1	1	1	1550.26079	1550.33925	1550.34637	1550.34494
26/08/2024 18:14:07.69933	1	1	1	1	1550.26215	1550.34043	1550.34753	1550.34425
26/08/2024 18:14:07.79933	1	1	1	1	1550.26145	1550.34012	1550.34725	1550.34358
26/08/2024 18:14:07.89933	1	1	1	1	1550.26215	1550.34043	1550.34550	1550.34425
26/08/2024 18:14:07.99933	1	1	1	1	1550.26079	1550.34129	1550.34841	1550.34494
26/08/2024 18:14:08.09933	1	1	1	1	1550.26145	1550.33807	1550.34725	1550.34358
26/08/2024 18:14:08.19933	1	1	1	1	1550.26079	1550.33925	1550.34637	1550.34290
26/08/2024 18:14:08.29933	1	1	1	1	1550.26282	1550.34129	1550.34841	1550.34494
26/08/2024 18:14:08.39933	1	1	1	1	1550.26079	1550.33925	1550.34637	1550.34290
26/08/2024 18:14:08.49933	1	1	1	1	1550.26215	1550.34043	1550.34753	1550.34425
26/08/2024 18:14:08.59933	1	1	1	1	1550.26215	1550.34043	1550.34753	1550.34425
26/08/2024 18:14:08.69933	1	1	1	1	1550.26079	1550.34129	1550.34841	1550.34290
26/08/2024 18:14:08.79933	1	1	1	1	1550.26079	1550.33925	1550.34637	1550.34290
26/08/2024 18:14:08.89933	1	1	1	1	1550.26079	1550.33925	1550.34637	1550.34494
26/08/2024 18:14:08.99933	1	1	1	1	1550.26145	1550.34012	1550.34725	1550.34358
26/08/2024 18:14:09.09933	1	1	1	1	1550.26215	1550.34043	1550.34753	1550.34425
26/08/2024 18:14:09.19933	1	1	1	1	1550.26079	1550.34129	1550.34841	1550.34290
26/08/2024 18:14:09.29933	1	1	1	1	1550.26145	1550.34012	1550.34725	1550.34358
26/08/2024 18:14:09.39933	1	1	1	1	1550.26012	1550.33839	1550.34550	1550.34425
26/08/2024 18:14:09.49933	1	1	1	1	1550.26079	1550.34129	1550.34637	1550.34494
26/08/2024 18:14:09.59933	1	1	1	1	1550.26145	1550.34012	1550.34725	1550.34358
26/08/2024 18:14:09.69933	1	1	1	1	1550.26145	1550.34012	1550.34725	1550.34358
26/08/2024 18:14:09.79933	1	1	1	1	1550.26282	1550.34129	1550.34841	1550.34494
26/08/2024 18:14:09.89933	1	1	1	1	1550.26079	1550.34129	1550.34637	1550.34494
26/08/2024 18:14:09.99933	1	1	1	1	1550.26215	1550.34043	1550.34753	1550.34425
26/08/2024 18:14:10.09933	1	1	1	1	1550.26079	1550.33925	1550.34637	1550.34290
26/08/2024 18:14:10.19933	1	1	1	1	1550.26145	1550.34012	1550.34725	1550.34358
26/08/2024 18:14:10.29933	1	1	1	1	1550.26079	1550.34129	1550.34841	1550.34290
26/08/2024 18:14:10.39933	1	1	1	1	1550.26145	1550.34012	1550.34725	1550.34358
26/08/2024 18:14:10.49933	1	1	1	1	1550.26079	1550.33925	1550.34637	1550.34290
26/08/2024 18:14:10.59933	1	1	1	1	1550.26282	1550.34129	1550.34841	1550.34290
26/08/2024 18:14:10.69933	1	1	1	1	1550.26079	1550.34129	1550.34637	1550.34290
26/08/2024 18:14:10.79933	1	1	1	1	1550.26079	1550.34129	1550.34841	1550.34494
26/08/2024 18:14:10.89933	1	1	1	1	1550.26145	1550.34012	1550.34725	1550.34358
26/08/2024 18:14:10.99933	1	1	1	1	1550.26145	1550.34012	1550.34725	1550.34358
26/08/2024 18:14:11.09933	1	1	1	1	1550.26079	1550.33925	1550.34637	1550.34290
26/08/2024 18:14:11.19933	1	1	1	1	1550.26215	1550.34043	1550.34753	1550.34425
26/08/2024 18:14:11.29933	1	1	1	1	1550.26282	1550.34129	1550.34841	1550.34494
26/08/2024 18:14:11.39933	1	1	1	1	1550.26282	1550.34129	1550.34841	1550.34494
26/08/2024 18:14:11.49933	1	1	1	1	1550.26282	1550.34129	1550.34841	1550.34290
26/08/2024 18:14:11.59933	1	1	1	1	1550.26079	1550.33925	1550.34637	1550.34494
26/08/2024 18:14:11.69933	1	1	1	1	1550.26079	1550.34129	1550.34637	1550.34290
26/08/2024 18:14:11.79933	1	1	1	1	1550.26079	1550.34129	1550.34841	1550.34494
26/08/2024 18:14:11.89933	1	1	1	1	1550.26282	1550.34129	1550.34841	1550.34494
26/08/2024 18:14:11.99933	1	1	1	1	1550.26079	1550.34129	1550.34841	1550.34494
26/08/2024 18:14:12.09933	1	1	1	1	1550.26079	1550.34129	1550.34841	1550.34494
26/08/2024 18:14:12.19933	1	1	1	1	1550.26282	1550.34129	1550.34841	1550.34290
26/08/2024 18:14:12.29933	1	1	1	1	1550.26079	1550.33925	1550.34637	1550.34290
26/08/2024 18:14:12.39933	1	1	1	1	1550.26079	1550.33925	1550.34637	1550.34290
26/08/2024 18:14:12.49933	1	1	1	1	1550.26079	1550.33925	1550.34637	1550.34290
26/08/2024 18:14:12.59933	1	1	1	1	1550.26079	1550.33925	1550.34637	1550.34290
26/08/2024 18:14:12.69933	1	1	1	1	1550.26079	1550.33925	1550.34637	1550.34290
26/08/2024 18:14:12.79933	1	1	1	1	1550.26282	1550.34129	1550.34841	1550.34494
26/08/2024 18:14:12.89933	1	1	1	1	1550.26282	1550.34129	1550.34841	1550.34494
26/08/2024 18:14:12.99933	1	1	1	1	1550.26079	1550.33925	1550.34637	1550.34290
26/08/2024 18:14:13.09933	1	1	1	1	1550.26079	1550.33925	1550.34637	1550.34290
26/08/2024 18:14:13.19933	1	1	1	1	1550.26215	1550.34043	1550.34753	1550.34425
26/08/2024 18:14:13.29933	1	1	1	1	1550.26282	1550.33925	1550.34637	1550.34290
26/08/2024 18:14:13.39933	1	1	1	1	1550.26079	1550.33925	1550.34637	1550.34290
26/08/2024 18:14:13.49933	1	1	1	1	1550.26282	1550.34129	1550.34841	1550.34290
26/08/2024 18:14:13.59933	1	1	1	1	1550.26079	1550.33925	1550.34637	1550.34290
26/08/2024 18:14:13.69933	1	1	1	1	1550.26145	1550.34012	1550.34725	1550.34358
26/08/2024 18:14:13.79933	1	1	1	1	1550.26079	1550.33925	1550.34637	1550.34290
26/08/2024 18:14:13.89933	1	1	1	1	1550.26282	1550.34129	1550.34841	1550.34290
26/08/2024 18:14:13.99933	1	1	1	1	1550.26079	1550.33925	1550.34637	1550.34290
26/08/2024 18:14:14.09933	1	1	1	1	1550.26282	1550.34129	1550.34841	1550.34494
26/08/2024 18:14:14.19933	1	1	1	1	1550.26215	1550.34043	1550.34753	1550.34425
26/08/2024 18:14:14.29933	1	1	1	1	1550.26215	1550.34043	1550.34753	1550.34425
26/08/2024 18:14:14.39933	1	1	1	1	1550.26282	1550.34129	1550.34841	1550.34494
26/08/2024 18:14:14.49933	1	1	1	1	1550.26145	1550.34012	1550.34725	1550.34358
26/08/2024 18:14:14.59933	1	1	1	1	1550.26079	1550.34129	1550.34841	1550.34290
26/08/2024 18:14:14.69933	1	1	1	1	1550.26145	1550.34012	1550.34725	1550.34358
26/08/2024 18:14:14.79933	1	1	1	1	1550.26282	1550.34129	1550.34841	1550.34494
26/08/2024 18:14:14.89933	1	1	1	1	1550.26079	1550.34129	1550.34841	1550.34290
26/08/2024 18:14:14.99933	1	1	1	1	1550.26079	1550.33925	1550.34637	1550.34290
26/08/2024 18:14:15.09933	1	1	1	1	1550.26282	1550.34129	1550.34841	1550.34494
26/08/2024 18:14:15.19933	1	1	1	1	1550.26079	1550.34129	1550.34841	1550.34494
26/08/2024 18:14:15.29933	1	1	1	1	1550.26145	1550.34012	1550.34725	1550.34358
26/08/2024 18:14:15.39933	1	1	1	1	1550.26282	1550.34129	1550.34841	1550.34494
26/08/2024 18:14:15.49933	1	1	1	1	1550.26145	1550.34012	1550.34725	1550.34358
26/08/2024 18:14:15.59933	1	1	1	1	1550.26282	1550.34129	1550.34841	1550.34494
26/08/2024 18:14:15.69933	1	1	1	1	1550.26282	1550.34129	1550.34841	1550.34494
26/08/2024 18:14:15.79933	1	1	1	1	1550.26282	1550.34129	1550.34841	1550.34494
26/08/2024 18:14:15.89933	1	1	1	1	1550.26079	1550.33925	1550.34637	1550.34290
26/08/2024 18:14:15.99933	1	1	1	1	1550.26145	1550.34012	1550.34725	1550.34358
26/08/2024 18:14:16.09933	1	1	1	1	1550.26282	1550.34129	1550.34841	1550.34494
26/08/2024 18:14:16.19933	1	1	1	1	1550.26079	1550.33925	1550.34841	1550.34494
26/08/2024 18:14:16.29933	1	1	1	1	1550.26215	1550.34246	1550.34956	1550.34425
26/08/2024 18:14:16.39933	1	1	1	1	1550.26145	1550.34012	1550.34725	1550.34358
26/08/2024 18:14:16.49933	1	1	1	1	1550.26282	1550.34129	1550.34841	1550.34494
26/08/2024 18:14:16.59933	1	1	1	1	1550.26079	1550.34129	1550.34841	1550.34494
26/08/2024 18:14:16.69933	1	1	1	1	1550.26282	1550.34129	1550.34841	1550.34290
26/08/2024 18:14:16.79933	1	1	1	1	1550.26079	1550.33925	1550.34637	1550.34494
26/08/2024 18:14:16.89933	1	1	1	1	1550.26079	1550.33925	1550.34637	1550.34494
26/08/2024 18:14:16.99933	1	1	1	1	1550.26145	1550.34012	1550.34725	1550.34358
26/08/2024 18:14:17.09933	1	1	1	1	1550.26145	1550.34012	1550.34725	1550.34358
26/08/2024 18:14:17.19933	1	1	1	1	1550.26079	1550.34129	1550.34841	1550.34494
26/08/2024 18:14:17.29933	1	1	1	1	1550.26282	1550.34129	1550.34841	1550.34494
26/08/2024 18:14:17.39933	1	1	1	1	1550.26282	1550.34129	1550.34841	1550.34494
26/08/2024 18:14:17.49933	1	1	1	1	1550.26145	1550.34012	1550.34725	1550.34358
26/08/2024 18:14:17.59933	1	1	1	1	1550.26145	1550.34012	1550.34725	1550.34358
26/08/2024 18:14:17.69933	1	1	1	1	1550.26282	1550.34129	1550.34841	1550.34290
26/08/2024 18:14:17.79933	1	1	1	1	1550.26079	1550.33925	1550.34841	1550.34290
26/08/2024 18:14:17.89933	1	1	1	1	1550.26215	1550.34043	1550.34956	1550.34629
26/08/2024 18:14:17.99933	1	1	1	1	1550.26079	1550.33925	1550.34637	1550.34290
26/08/2024 18:14:18.09933	1	1	1	1	1550.26079	1550.33925	1550.34637	1550.34290
26/08/2024 18:14:18.19933	1	1	1	1	1550.26079	1550.34129	1550.34841	1550.34494
26/08/2024 18:14:18.29933	1	1	1	1	1550.26079	1550.34129	1550.34841	1550.34290
26/08/2024 18:14:18.39933	1	1	1	1	1550.26079	1550.33925	1550.34637	1550.34290
26/08/2024 18:14:18.49933	1	1	1	1	1550.26079	1550.33925	1550.34637	1550.34290
26/08/2024 18:14:18.59933	1	1	1	1	1550.26215	1550.34043	1550.34753	1550.34425
26/08/2024 18:14:18.69933	1	1	1	1	1550.26350	1550.34216	1550.34929	1550.34563
26/08/2024 18:14:18.79933	1	1	1	1	1550.26145	1550.34012	1550.34725	1550.34358
26/08/2024 18:14:18.89933	1	1	1	1	1550.26282	1550.34129	1550.34841	1550.34494
26/08/2024 18:14:18.99933	1	1	1	1	1550.26079	1550.34129	1550.34841	1550.34494
26/08/2024 18:14:19.09933	1	1	1	1	1550.26282	1550.34129	1550.34841	1550.34494
26/08/2024 18:14:19.19933	1	1	1	1	1550.26282	1550.34129	1550.34841	1550.34494
26/08/2024 18:14:19.29933	1	1	1	1	1550.26079	1550.33925	1550.34637	1550.34290
26/08/2024 18:14:19.39933	1	1	1	1	1550.26079	1550.33925	1550.34637	1550.34494
26/08/2024 18:14:19.49933	1	1	1	1	1550.26079	1550.33925	1550.34637	1550.34290
26/08/2024 18:14:19.59933	1	1	1	1	1550.26282	1550.34129	1550.34841	1550.34494
26/08/2024 18:14:19.69933	1	1	1	1	1550.26079	1550.33925	1550.34637	1550.34290
26/08/2024 18:14:19.79933	1	1	1	1	1550.26079	1550.33925	1550.34637	1550.34290
26/08/2024 18:14:19.89933	1	1	1	1	1550.26215	1550.34043	1550.34753	1550.34425
26/08/2024 18:14:19.99933	1	1	1	1	1550.26079	1550.33925	1550.34637	1550.34290
26/08/2024 18:14:20.09933	1	1	1	1	1550.26282	1550.34129	1550.34841	1550.34494
26/08/2024 18:14:20.19933	1	1	1	1	1550.26079	1550.33925	1550.34637	1550.34290
26/08/2024 18:14:20.29933	1	1	1	1	1550.26282	1550.33925	1550.34841	1550.34290
26/08/2024 18:14:20.39933	1	1	1	1	1550.26282	1550.34129	1550.34841	1550.34494
26/08/2024 18:14:20.49933	1	1	1	1	1550.26282	1550.34129	1550.34841	1550.34494
26/08/2024 18:14:20.59933	1	1	1	1	1550.26282	1550.34129	1550.34841	1550.34494
26/08/2024 18:14:20.69933	1	1	1	1	1550.26079	1550.33925	1550.34637	1550.34290
26/08/2024 18:14:20.79933	1	1	1	1	1550.26215	1550.34043	1550.34753	1550.34425
26/08/2024 18:14:20.89933	1	1	1	1	1550.26079	1550.33925	1550.34637	1550.34290
26/08/2024 18:14:20.99933	1	1	1	1	1550.26079	1550.33925	1550.34637	1550.34290
26/08/2024 18:14:21.09933	1	1	1	1	1550.26079	1550.33925	1550.34637	1550.34290
26/08/2024 18:14:21.19933	1	1	1	1	1550.26079	1550.33925	1550.34637	1550.34290
26/08/2024 18:14:21.29933	1	1	1	1	1550.26079	1550.33925	1550.34637	1550.34290
26/08/2024 18:14:21.39933	1	1	1	1	1550.26145	1550.34012	1550.34725	1550.34358
26/08/2024 18:14:21.49933	1	1	1	1	1550.26215	1550.34043	1550.34753	1550.34425
26/08/2024 18:14:21.59933	1	1	1	1	1550.26079	1550.33925	1550.34637	1550.34494
26/08/2024 18:14:21.69933	1	1	1	1	1550.26079	1550.33925	1550.34637	1550.34290
26/08/2024 18:14:21.79933	1	1	1	1	1550.26079	1550.34129	1550.34841	1550.34290
26/08/2024 18:14:21.89933	1	1	1	1	1550.26079	1550.33925	1550.34637	1550.34290
26/08/2024 18:14:21.99933	1	1	1	1	1550.26079	1550.34129	1550.34841	1550.34494
26/08/2024 18:14:22.09933	1	1	1	1	1550.26215	1550.34043	1550.34753	1550.34222
26/08/2024 18:14:22.19933	1	1	1	1	1550.26079	1550.33925	1550.34637	1550.34494
26/08/2024 18:14:22.29933	1	1	1	1	1550.26079	1550.34129	1550.34841	1550.34290
26/08/2024 18:14:22.39933	1	1	1	1	1550.26282	1550.34129	1550.34841	1550.34494
26/08/2024 18:14:22.49933	1	1	1	1	1550.26282	1550.34129	1550.34841	1550.34494
26/08/2024 18:14:22.59933	1	1	1	1	1550.26079	1550.33925	1550.34841	1550.34290
26/08/2024 18:14:22.69933	1	1	1	1	1550.26079	1550.33925	1550.34637	1550.34290
26/08/2024 18:14:22.79933	1	1	1	1	1550.26079	1550.33925	1550.34637	1550.34290
26/08/2024 18:14:22.89933	1	1	1	1	1550.26282	1550.34129	1550.34841	1550.34494
26/08/2024 18:14:22.99933	1	1	1	1	1550.26079	1550.34129	1550.34841	1550.34494
26/08/2024 18:14:23.09933	1	1	1	1	1550.26079	1550.34129	1550.34841	1550.34494
26/08/2024 18:14:23.19933	1	1	1	1	1550.26215	1550.34043	1550.34753	1550.34425
26/08/2024 18:14:23.29933	1	1	1	1	1550.26079	1550.34129	1550.34637	1550.34494
26/08/2024 18:14:23.39933	1	1	1	1	1550.26079	1550.33925	1550.34637	1550.34290
26/08/2024 18:14:23.49933	1	1	1	1	1550.26145	1550.34012	1550.34725	1550.34358
26/08/2024 18:14:23.59933	1	1	1	1	1550.26282	1550.34129	1550.34841	1550.34494
26/08/2024 18:14:23.69933	1	1	1	1	1550.26079	1550.33925	1550.34637	1550.34290
26/08/2024 18:14:23.79933	1	1	1	1	1550.26079	1550.33925	1550.34841	1550.34290
26/08/2024 18:14:23.89933	1	1	1	1	1550.26079	1550.34129	1550.34841	1550.34494
26/08/2024 18:14:23.99933	1	1	1	1	1550.26145	1550.34012	1550.34725	1550.34358
26/08/2024 18:14:24.09933	1	1	1	1	1550.26079	1550.33925	1550.34637	1550.34290
26/08/2024 18:14:24.19933	1	1	1	1	1550.26079	1550.34129	1550.34841	1550.34494
26/08/2024 18:14:24.29933	1	1	1	1	1550.26215	1550.34043	1550.34753	1550.34425
26/08/2024 18:14:24.39933	1	1	1	1	1550.26079	1550.34129	1550.34841	1550.34494
26/08/2024 18:14:24.49933	1	1	1	1	1550.26282	1550.34129	1550.34841	1550.34494
26/08/2024 18:14:24.59933	1	1	1	1	1550.26079	1550.34129	1550.34841	1550.34494
26/08/2024 18:14:24.69933	1	1	1	1	1550.26079	1550.33925	1550.34637	1550.34494
26/08/2024 18:14:24.79933	1	1	1	1	1550.26145	1550.34012	1550.34725	1550.34358
26/08/2024 18:14:24.89933	1	1	1	1	1550.26282	1550.34129	1550.34841	1550.34494
26/08/2024 18:14:24.99933	1	1	1	1	1550.26215	1550.34043	1550.34753	1550.34425
26/08/2024 18:14:25.09933	1	1	1	1	1550.26145	1550.34012	1550.34725	1550.34358
26/08/2024 18:14:25.19933	1	1	1	1	1550.26145	1550.34012	1550.34725	1550.34358
26/08/2024 18:14:25.29933	1	1	1	1	1550.26079	1550.33925	1550.34637	1550.34494
26/08/2024 18:14:25.39933	1	1	1	1	1550.26079	1550.33925	1550.34637	1550.34290
26/08/2024 18:14:25.49933	1	1	1	1	1550.26079	1550.33925	1550.34637	1550.34290
26/08/2024 18:14:25.59933	1	1	1	1	1550.26145	1550.34012	1550.34725	1550.34358
26/08/2024 18:14:25.69933	1	1	1	1	1550.26282	1550.34129	1550.34841	1550.34494
26/08/2024 18:14:25.79933	1	1	1	1	1550.26145	1550.34012	1550.34725	1550.34358
26/08/2024 18:14:25.89933	1	1	1	1	1550.26079	1550.33925	1550.34637	1550.34290
26/08/2024 18:14:25.99933	1	1	1	1	1550.26215	1550.33839	1550.34550	1550.34222
26/08/2024 18:14:26.09933	1	1	1	1	1550.26282	1550.34129	1550.34841	1550.34290
26/08/2024 18:14:26.19933	1	1	1	1	1550.25941	1550.33807	1550.34521	1550.34154
26/08/2024 18:14:26.29933	1	1	1	1	1550.26282	1550.34129	1550.34841	1550.34494
26/08/2024 18:14:26.39933	1	1	1	1	1550.26215	1550.34043	1550.34753	1550.34425
26/08/2024 18:14:26.49933	1	1	1	1	1550.26079	1550.33925	1550.34637	1550.34494
26/08/2024 18:14:26.59933	1	1	1	1	1550.26079	1550.33925	1550.34637	1550.34290
26/08/2024 18:14:26.69933	1	1	1	1	1550.26282	1550.34129	1550.34841	1550.34494
26/08/2024 18:14:26.79933	1	1	1	1	1550.26282	1550.34129	1550.34841	1550.34494
26/08/2024 18:14:26.89933	1	1	1	1	1550.26079	1550.34129	1550.34841	1550.34494
26/08/2024 18:14:26.99933	1	1	1	1	1550.26079	1550.33925	1550.34637	1550.34290
26/08/2024 18:14:27.09933	1	1	1	1	1550.26079	1550.33925	1550.34637	1550.34290
26/08/2024 18:14:27.19933	1	1	1	1	1550.26079	1550.33925	1550.34637	1550.34290
26/08/2024 18:14:27.29933	1	1	1	1	1550.26282	1550.33925	1550.34841	1550.34494
26/08/2024 18:14:27.39933	1	1	1	1	1550.26012	1550.33839	1550.34550	1550.34425
26/08/2024 18:14:27.49933	1	1	1	1	1550.26079	1550.34129	1550.34841	1550.34494
26/08/2024 18:14:27.59933	1	1	1	1	1550.26145	1550.34012	1550.34725	1550.34358
26/08/2024 18:14:27.69933	1	1	1	1	1550.26145	1550.34012	1550.34725	1550.34563
26/08/2024 18:14:27.79933	1	1	1	1	1550.26079	1550.34129	1550.34841	1550.34290
26/08/2024 18:14:27.89933	1	1	1	1	1550.26282	1550.33925	1550.34637	1550.34290
26/08/2024 18:14:27.99933	1	1	1	1	1550.26282	1550.34129	1550.34841	1550.34290
26/08/2024 18:14:28.10033	1	1	1	1	1550.26079	1550.33925	1550.34637	1550.34290
26/08/2024 18:14:28.20033	1	1	1	1	1550.26079	1550.33925	1550.34637	1550.34290
26/08/2024 18:14:28.30033	1	1	1	1	1550.26079	1550.33925	1550.34433	1550.34290
26/08/2024 18:14:28.40033	1	1	1	1	1550.26079	1550.34129	1550.34841	1550.34290
26/08/2024 18:14:28.50033	1	1	1	1	1550.26079	1550.33925	1550.34637	1550.34290
26/08/2024 18:14:28.60033	1	1	1	1	1550.26282	1550.34129	1550.34841	1550.34494
26/08/2024 18:14:28.70033	1	1	1	1	1550.26079	1550.34129	1550.34841	1550.34494
26/08/2024 18:14:28.80033	1	1	1	1	1550.26012	1550.33839	1550.34550	1550.34425
26/08/2024 18:14:28.90033	1	1	1	1	1550.26079	1550.33925	1550.34637	1550.34290
26/08/2024 18:14:29.00033	1	1	1	1	1550.26079	1550.34129	1550.34841	1550.34494
26/08/2024 18:14:29.10033	1	1	1	1	1550.26145	1550.34012	1550.34725	1550.34358
26/08/2024 18:14:29.20033	1	1	1	1	1550.26215	1550.34043	1550.34753	1550.34425
26/08/2024 18:14:29.30033	1	1	1	1	1550.26079	1550.34129	1550.34841	1550.34494
26/08/2024 18:14:29.40033	1	1	1	1	1550.26282	1550.33925	1550.34637	1550.34494
26/08/2024 18:14:29.50033	1	1	1	1	1550.26079	1550.33925	1550.34637	1550.34290
26/08/2024 18:14:29.60033	1	1	1	1	1550.26282	1550.34129	1550.34841	1550.34494
26/08/2024 18:14:29.70033	1	1	1	1	1550.26079	1550.34129	1550.34841	1550.34494
26/08/2024 18:14:29.80033	1	1	1	1	1550.26145	1550.34012	1550.34725	1550.34358
26/08/2024 18:14:29.90033	1	1	1	1	1550.26079	1550.33925	1550.34637	1550.34290
26/08/2024 18:14:30.00033	1	1	1	1	1550.26145	1550.34012	1550.34725	1550.34358
26/08/2024 18:14:30.10033	1	1	1	1	1550.26145	1550.34012	1550.34725	1550.34358
26/08/2024 18:14:30.20033	1	1	1	1	1550.26079	1550.34129	1550.34841	1550.34494
26/08/2024 18:14:30.30033	1	1	1	1	1550.26145	1550.34012	1550.34725	1550.34358
26/08/2024 18:14:30.40033	1	1	1	1	1550.26079	1550.34129	1550.34841	1550.34290
26/08/2024 18:14:30.50033	1	1	1	1	1550.26282	1550.34129	1550.34841	1550.34494
26/08/2024 18:14:30.60033	1	1	1	1	1550.26079	1550.33925	1550.34637	1550.34290
26/08/2024 18:14:30.70033	1	1	1	1	1550.26145	1550.34012	1550.34725	1550.34358
26/08/2024 18:14:30.80033	1	1	1	1	1550.26282	1550.33925	1550.34841	1550.34290
26/08/2024 18:14:30.90033	1	1	1	1	1550.26079	1550.34129	1550.34841	1550.34494
26/08/2024 18:14:31.00033	1	1	1	1	1550.26079	1550.33925	1550.34637	1550.34290
26/08/2024 18:14:31.10033	1	1	1	1	1550.26145	1550.34012	1550.34725	1550.34358
26/08/2024 18:14:31.20033	1	1	1	1	1550.26282	1550.34129	1550.34841	1550.34494
26/08/2024 18:14:31.30033	1	1	1	1	1550.26282	1550.34129	1550.34841	1550.34290
26/08/2024 18:14:31.40033	1	1	1	1	1550.26079	1550.33925	1550.34637	1550.34290
26/08/2024 18:14:31.50033	1	1	1	1	1550.26079	1550.33925	1550.34637	1550.34290
26/08/2024 18:14:31.60033	1	1	1	1	1550.26145	1550.34012	1550.34725	1550.34358
26/08/2024 18:14:31.70033	1	1	1	1	1550.26145	1550.34012	1550.34725	1550.34358
26/08/2024 18:14:31.80033	1	1	1	1	1550.26079	1550.34129	1550.34841	1550.34290
26/08/2024 18:14:31.90033	1	1	1	1	1550.26215	1550.34043	1550.34753	1550.34425
26/08/2024 18:14:32.00033	1	1	1	1	1550.26282	1550.34129	1550.34841	1550.34494
26/08/2024 18:14:32.10033	1	1	1	1	1550.26079	1550.34129	1550.34841	1550.34494
26/08/2024 18:14:32.20033	1	1	1	1	1550.26215	1550.34246	1550.34956	1550.34425
26/08/2024 18:14:32.30033	1	1	1	1	1550.26215	1550.34043	1550.34753	1550.34425
26/08/2024 18:14:32.40033	1	1	1	1	1550.26145	1550.34012	1550.34725	1550.34358
26/08/2024 18:14:32.50033	1	1	1	1	1550.26145	1550.34012	1550.34725	1550.34358
26/08/2024 18:14:32.60033	1	1	1	1	1550.26145	1550.34012	1550.34725	1550.34358
26/08/2024 18:14:32.70033	1	1	1	1	1550.26079	1550.33925	1550.34637	1550.34290
26/08/2024 18:14:32.80033	1	1	1	1	1550.26079	1550.33925	1550.34637	1550.34290
26/08/2024 18:14:32.90033	1	1	1	1	1550.26215	1550.34043	1550.34753	1550.34425
26/08/2024 18:14:33.00033	1	1	1	1	1550.26145	1550.34012	1550.34725	1550.34358
26/08/2024 18:14:33.10033	1	1	1	1	1550.26145	1550.34012	1550.34725	1550.34358
26/08/2024 18:14:33.20033	1	1	1	1	1550.26079	1550.33925	1550.34841	1550.34494
26/08/2024 18:14:33.30033	1	1	1	1	1550.26145	1550.34012	1550.34725	1550.34358
26/08/2024 18:14:33.40033	1	1	1	1	1550.26282	1550.34129	1550.34841	1550.34494
26/08/2024 18:14:33.50033	1	1	1	1	1550.26079	1550.34129	1550.34841	1550.34494
26/08/2024 18:14:33.60033	1	1	1	1	1550.26079	1550.34129	1550.34841	1550.34494
26/08/2024 18:14:33.70033	1	1	1	1	1550.26282	1550.33925	1550.34637	1550.34494
26/08/2024 18:14:33.80033	1	1	1	1	1550.26282	1550.34129	1550.34841	1550.34494
26/08/2024 18:14:33.90033	1	1	1	1	1550.26282	1550.34129	1550.34841	1550.34494
26/08/2024 18:14:34.00033	1	1	1	1	1550.26079	1550.33925	1550.34637	1550.34290
26/08/2024 18:14:34.10033	1	1	1	1	1550.26079	1550.33925	1550.34637	1550.34290
26/08/2024 18:14:34.20033	1	1	1	1	1550.26079	1550.33925	1550.34637	1550.34290
26/08/2024 18:14:34.30033	1	1	1	1	1550.26282	1550.34129	1550.34841	1550.34494
26/08/2024 18:14:34.40033	1	1	1	1	1550.26079	1550.33925	1550.34637	1550.34290
26/08/2024 18:14:34.50033	1	1	1	1	1550.26282	1550.34129	1550.34841	1550.34494
26/08/2024 18:14:34.60033	1	1	1	1	1550.26282	1550.33925	1550.34637	1550.34494
26/08/2024 18:14:34.70033	1	1	1	1	1550.26079	1550.34129	1550.34637	1550.34494
26/08/2024 18:14:34.80033	1	1	1	1	1550.26079	1550.33925	1550.34637	1550.34290
26/08/2024 18:14:34.90033	1	1	1	1	1550.26282	1550.34129	1550.34841	1550.34494
26/08/2024 18:14:35.00033	1	1	1	1	1550.26079	1550.34129	1550.34841	1550.34290
26/08/2024 18:14:35.10033	1	1	1	1	1550.26079	1550.34129	1550.34841	1550.34494
26/08/2024 18:14:35.20033	1	1	1	1	1550.26079	1550.33925	1550.34637	1550.34494
26/08/2024 18:14:35.30033	1	1	1	1	1550.26145	1550.34012	1550.34725	1550.34358
26/08/2024 18:14:35.40033	1	1	1	1	1550.26282	1550.34129	1550.34841	1550.34494
26/08/2024 18:14:35.50033	1	1	1	1	1550.26079	1550.33925	1550.34637	1550.34290
26/08/2024 18:14:35.60033	1	1	1	1	1550.26079	1550.33925	1550.34637	1550.34290
26/08/2024 18:14:35.70033	1	1	1	1	1550.26282	1550.34129	1550.34841	1550.34494
26/08/2024 18:14:35.80033	1	1	1	1	1550.26215	1550.34043	1550.34753	1550.34425
26/08/2024 18:14:35.90033	1	1	1	1	1550.26282	1550.34129	1550.34841	1550.34494
26/08/2024 18:14:36.00033	1	1	1	1	1550.26079	1550.33925	1550.34841	1550.34290
26/08/2024 18:14:36.10033	1	1	1	1	1550.26012	1550.34043	1550.34753	1550.34425
26/08/2024 18:14:36.20033	1	1	1	1	1550.26145	1550.34012	1550.34725	1550.34358
26/08/2024 18:14:36.30033	1	1	1	1	1550.26282	1550.34129	1550.34841	1550.34290
26/08/2024 18:14:36.40033	1	1	1	1	1550.26145	1550.34012	1550.34725	1550.34358
26/08/2024 18:14:36.50033	1	1	1	1	1550.26079	1550.34129	1550.34841	1550.34494
26/08/2024 18:14:36.60033	1	1	1	1	1550.26079	1550.33925	1550.34637	1550.34290
26/08/2024 18:14:36.70033	1	1	1	1	1550.26079	1550.33925	1550.34637	1550.34290
26/08/2024 18:14:36.80033	1	1	1	1	1550.26079	1550.33925	1550.34637	1550.34290
26/08/2024 18:14:36.90033	1	1	1	1	1550.26079	1550.33925	1550.34637	1550.34290
26/08/2024 18:14:37.00033	1	1	1	1	1550.26079	1550.34129	1550.34841	1550.34494
26/08/2024 18:14:37.10033	1	1	1	1	1550.26282	1550.34129	1550.34841	1550.34494
26/08/2024 18:14:37.20033	1	1	1	1	1550.26079	1550.33925	1550.34637	1550.34290
26/08/2024 18:14:37.30033	1	1	1	1	1550.26079	1550.33925	1550.34637	1550.34290
26/08/2024 18:14:37.40033	1	1	1	1	1550.26145	1550.34012	1550.34725	1550.34358
26/08/2024 18:14:37.50033	1	1	1	1	1550.26079	1550.34129	1550.34637	1550.34290
26/08/2024 18:14:37.60033	1	1	1	1	1550.26282	1550.34129	1550.34841	1550.34494
26/08/2024 18:14:37.70033	1	1	1	1	1550.26282	1550.34129	1550.34841	1550.34494
26/08/2024 18:14:37.80033	1	1	1	1	1550.26215	1550.34043	1550.34753	1550.34425
26/08/2024 18:14:37.90033	1	1	1	1	1550.26282	1550.34129	1550.34841	1550.34494
26/08/2024 18:14:38.00033	1	1	1	1	1550.26079	1550.33925	1550.34637	1550.34494
26/08/2024 18:14:38.10033	1	1	1	1	1550.26079	1550.34129	1550.34637	1550.34494
26/08/2024 18:14:38.20033	1	1	1	1	1550.26215	1550.34043	1550.34753	1550.34425
26/08/2024 18:14:38.30033	1	1	1	1	1550.26079	1550.34129	1550.34841	1550.34494
26/08/2024 18:14:38.40033	1	1	1	1	1550.26145	1550.34012	1550.34725	1550.34358
26/08/2024 18:14:38.50033	1	1	1	1	1550.26079	1550.33925	1550.34637	1550.34290
26/08/2024 18:14:38.60033	1	1	1	1	1550.26079	1550.33925	1550.34637	1550.34494
26/08/2024 18:14:38.70033	1	1	1	1	1550.26079	1550.33925	1550.34637	1550.34290
26/08/2024 18:14:38.80033	1	1	1	1	1550.26079	1550.33925	1550.34637	1550.34494
26/08/2024 18:14:38.90033	1	1	1	1	1550.26145	1550.34012	1550.34725	1550.34358
26/08/2024 18:14:39.00033	1	1	1	1	1550.26282	1550.34129	1550.34841	1550.34494
26/08/2024 18:14:39.10033	1	1	1	1	1550.26215	1550.34043	1550.34753	1550.34425
26/08/2024 18:14:39.20033	1	1	1	1	1550.26079	1550.33925	1550.34637	1550.34290
26/08/2024 18:14:39.30033	1	1	1	1	1550.26282	1550.34129	1550.34841	1550.34494
26/08/2024 18:14:39.40033	1	1	1	1	1550.26282	1550.34129	1550.34841	1550.34494
26/08/2024 18:14:39.50033	1	1	1	1	1550.26282	1550.34129	1550.34841	1550.34494
26/08/2024 18:14:39.60033	1	1	1	1	1550.26145	1550.34012	1550.34725	1550.34358
26/08/2024 18:14:39.70033	1	1	1	1	1550.26079	1550.33925	1550.34637	1550.34290
26/08/2024 18:14:39.80033	1	1	1	1	1550.26282	1550.34129	1550.34841	1550.34494
26/08/2024 18:14:39.90033	1	1	1	1	1550.26282	1550.34129	1550.34841	1550.34494
26/08/2024 18:14:40.00033	1	1	1	1	1550.26215	1550.34043	1550.34753	1550.34425
26/08/2024 18:14:40.10033	1	1	1	1	1550.26282	1550.34129	1550.34841	1550.34494
26/08/2024 18:14:40.20033	1	1	1	1	1550.26145	1550.34012	1550.34725	1550.34154
26/08/2024 18:14:40.30033	1	1	1	1	1550.26079	1550.34129	1550.34841	1550.34494
26/08/2024 18:14:40.40033	1	1	1	1	1550.26079	1550.34129	1550.34637	1550.34290
26/08/2024 18:14:40.50033	1	1	1	1	1550.26079	1550.34129	1550.34841	1550.34494
26/08/2024 18:14:40.60033	1	1	1	1	1550.26079	1550.33925	1550.34637	1550.34494
26/08/2024 18:14:40.70033	1	1	1	1	1550.26079	1550.33925	1550.34637	1550.34290
26/08/2024 18:14:40.80033	1	1	1	1	1550.26282	1550.34129	1550.34841	1550.34494
26/08/2024 18:14:40.90033	1	1	1	1	1550.26079	1550.33925	1550.34637	1550.34494
26/08/2024 18:14:41.00033	1	1	1	1	1550.26079	1550.34129	1550.34841	1550.34290
26/08/2024 18:14:41.10033	1	1	1	1	1550.26282	1550.34129	1550.34841	1550.34494
26/08/2024 18:14:41.20033	1	1	1	1	1550.26145	1550.34012	1550.34725	1550.34358
26/08/2024 18:14:41.30033	1	1	1	1	1550.26079	1550.33925	1550.34637	1550.34290
26/08/2024 18:14:41.40033	1	1	1	1	1550.26079	1550.33925	1550.34637	1550.34290
26/08/2024 18:14:41.50033	1	1	1	1	1550.26145	1550.34012	1550.34725	1550.34358
26/08/2024 18:14:41.60033	1	1	1	1	1550.26145	1550.34012	1550.34725	1550.34358
26/08/2024 18:14:41.70033	1	1	1	1	1550.26079	1550.33925	1550.34841	1550.34290
26/08/2024 18:14:41.80033	1	1	1	1	1550.26079	1550.33925	1550.34637	1550.34290
26/08/2024 18:14:41.90033	1	1	1	1	1550.26282	1550.34129	1550.34841	1550.34494
26/08/2024 18:14:42.00033	1	1	1	1	1550.26145	1550.34012	1550.34725	1550.34358
26/08/2024 18:14:42.10033	1	1	1	1	1550.26215	1550.34043	1550.34753	1550.34425
26/08/2024 18:14:42.20033	1	1	1	1	1550.26079	1550.33925	1550.34637	1550.34290
26/08/2024 18:14:42.30033	1	1	1	1	1550.26215	1550.34043	1550.34753	1550.34425
26/08/2024 18:14:42.40033	1	1	1	1	1550.26215	1550.34043	1550.34753	1550.34425
26/08/2024 18:14:42.50033	1	1	1	1	1550.26079	1550.33925	1550.34637	1550.34290
26/08/2024 18:14:42.60033	1	1	1	1	1550.26282	1550.33925	1550.34637	1550.34290
26/08/2024 18:14:42.70033	1	1	1	1	1550.26079	1550.33925	1550.34637	1550.34290
26/08/2024 18:14:42.80033	1	1	1	1	1550.26079	1550.33925	1550.34637	1550.34290
26/08/2024 18:14:42.90033	1	1	1	1	1550.26079	1550.33925	1550.34637	1550.34290
26/08/2024 18:14:43.00033	1	1	1	1	1550.26282	1550.34129	1550.34841	1550.34494
26/08/2024 18:14:43.10033	1	1	1	1	1550.26079	1550.33925	1550.34637	1550.34290
26/08/2024 18:14:43.20033	1	1	1	1	1550.26079	1550.34129	1550.34841	1550.34494
26/08/2024 18:14:43.30033	1	1	1	1	1550.26215	1550.34043	1550.34753	1550.34425
26/08/2024 18:14:43.40033	1	1	1	1	1550.26079	1550.33925	1550.34637	1550.34494
26/08/2024 18:14:43.50033	1	1	1	1	1550.26282	1550.34129	1550.34841	1550.34698
26/08/2024 18:14:43.60033	1	1	1	1	1550.26145	1550.34012	1550.34725	1550.34358
26/08/2024 18:14:43.70033	1	1	1	1	1550.26145	1550.34012	1550.34725	1550.34358
26/08/2024 18:14:43.80033	1	1	1	1	1550.26282	1550.33925	1550.34637	1550.34290
26/08/2024 18:14:43.90033	1	1	1	1	1550.26215	1550.34043	1550.34753	1550.34425
26/08/2024 18:14:44.00033	1	1	1	1	1550.26079	1550.33925	1550.34841	1550.34290
26/08/2024 18:14:44.10033	1	1	1	1	1550.26079	1550.33925	1550.34637	1550.34494
26/08/2024 18:14:44.20033	1	1	1	1	1550.26079	1550.33925	1550.34637	1550.34290
26/08/2024 18:14:44.30033	1	1	1	1	1550.26282	1550.34129	1550.34841	1550.34494
26/08/2024 18:14:44.40033	1	1	1	1	1550.26282	1550.34129	1550.34841	1550.34494
26/08/2024 18:14:44.50033	1	1	1	1	1550.26215	1550.34043	1550.34753	1550.34425
26/08/2024 18:14:44.60033	1	1	1	1	1550.26282	1550.34129	1550.34841	1550.34494
26/08/2024 18:14:44.70033	1	1	1	1	1550.26079	1550.33925	1550.34637	1550.34290
26/08/2024 18:14:44.80033	1	1	1	1	1550.26079	1550.33925	1550.34637	1550.34290
26/08/2024 18:14:44.90033	1	1	1	1	1550.26079	1550.33925	1550.34637	1550.34290
26/08/2024 18:14:45.00033	1	1	1	1	1550.26079	1550.34129	1550.34841	1550.34494
26/08/2024 18:14:45.10033	1	1	1	1	1550.26079	1550.33925	1550.34637	1550.34290
26/08/2024 18:14:45.20033	1	1	1	1	1550.26215	1550.34043	1550.34753	1550.34425
26/08/2024 18:14:45.30033	1	1	1	1	1550.26282	1550.34129	1550.34841	1550.34494
26/08/2024 18:14:45.40033	1	1	1	1	1550.26215	1550.34043	1550.34753	1550.34425
26/08/2024 18:14:45.50033	1	1	1	1	1550.26282	1550.34129	1550.34841	1550.34494
26/08/2024 18:14:45.60033	1	1	1	1	1550.26145	1550.34012	1550.34725	1550.34358
26/08/2024 18:14:45.70033	1	1	1	1	1550.26145	1550.34012	1550.34725	1550.34358
26/08/2024 18:14:45.80033	1	1	1	1	1550.26079	1550.33925	1550.34637	1550.34290
26/08/2024 18:14:45.90033	1	1	1	1	1550.26145	1550.34012	1550.34725	1550.34358
26/08/2024 18:14:46.00033	1	1	1	1	1550.26215	1550.34043	1550.34753	1550.34425
26/08/2024 18:14:46.10033	1	1	1	1	1550.26079	1550.33925	1550.34637	1550.34290
26/08/2024 18:14:46.20033	1	1	1	1	1550.26145	1550.34012	1550.34725	1550.34358
26/08/2024 18:14:46.30033	1	1	1	1	1550.26282	1550.34129	1550.34841	1550.34494
26/08/2024 18:14:46.40033	1	1	1	1	1550.26282	1550.34129	1550.34841	1550.34494
26/08/2024 18:14:46.50033	1	1	1	1	1550.26079	1550.34129	1550.34841	1550.34494
26/08/2024 18:14:46.60033	1	1	1	1	1550.26282	1550.34129	1550.34841	1550.34494
26/08/2024 18:14:46.70033	1	1	1	1	1550.26079	1550.33925	1550.34637	1550.34290
26/08/2024 18:14:46.80033	1	1	1	1	1550.26079	1550.33925	1550.34637	1550.34290
26/08/2024 18:14:46.90033	1	1	1	1	1550.26282	1550.34129	1550.34841	1550.34494
26/08/2024 18:14:47.00033	1	1	1	1	1550.26079	1550.33925	1550.34637	1550.34290
26/08/2024 18:14:47.10033	1	1	1	1	1550.26282	1550.34129	1550.34841	1550.34494
26/08/2024 18:14:47.20033	1	1	1	1	1550.26079	1550.33925	1550.34637	1550.34290
26/08/2024 18:14:47.30033	1	1	1	1	1550.26079	1550.33925	1550.34637	1550.34494
26/08/2024 18:14:47.40033	1	1	1	1	1550.26079	1550.33925	1550.34637	1550.34290
26/08/2024 18:14:47.50033	1	1	1	1	1550.26079	1550.34129	1550.34841	1550.34494
26/08/2024 18:14:47.60033	1	1	1	1	1550.25941	1550.33807	1550.34725	1550.34358
26/08/2024 18:14:47.70033	1	1	1	1	1550.26079	1550.33925	1550.34637	1550.34290
26/08/2024 18:14:47.80033	1	1	1	1	1550.26012	1550.34043	1550.34753	1550.34222
26/08/2024 18:14:47.90033	1	1	1	1	1550.26282	1550.34129	1550.34841	1550.34494
26/08/2024 18:14:48.00033	1	1	1	1	1550.26282	1550.34129	1550.34841	1550.34494
26/08/2024 18:14:48.10033	1	1	1	1	1550.26079	1550.33925	1550.34637	1550.34290
26/08/2024 18:14:48.20033	1	1	1	1	1550.26282	1550.34129	1550.34841	1550.34494
26/08/2024 18:14:48.30033	1	1	1	1	1550.26215	1550.34043	1550.34753	1550.34425
26/08/2024 18:14:48.40033	1	1	1	1	1550.26079	1550.33925	1550.34637	1550.34290
26/08/2024 18:14:48.50033	1	1	1	1	1550.26282	1550.34129	1550.34841	1550.34494
26/08/2024 18:14:48.60033	1	1	1	1	1550.26079	1550.34129	1550.34841	1550.34494
26/08/2024 18:14:48.70033	1	1	1	1	1550.26145	1550.34012	1550.34725	1550.34358
26/08/2024 18:14:48.80033	1	1	1	1	1550.26079	1550.34129	1550.34841	1550.34494
26/08/2024 18:14:48.90033	1	1	1	1	1550.26145	1550.34012	1550.34725	1550.34358
26/08/2024 18:14:49.00033	1	1	1	1	1550.26079	1550.33925	1550.34637	1550.34290
26/08/2024 18:14:49.10033	1	1	1	1	1550.26215	1550.34043	1550.34753	1550.34425
26/08/2024 18:14:49.20033	1	1	1	1	1550.26282	1550.34129	1550.34841	1550.34494
26/08/2024 18:14:49.30033	1	1	1	1	1550.26145	1550.34012	1550.34725	1550.34358
26/08/2024 18:14:49.40033	1	1	1	1	1550.26079	1550.34129	1550.34841	1550.34494
26/08/2024 18:14:49.50033	1	1	1	1	1550.26145	1550.34216	1550.34725	1550.34358
26/08/2024 18:14:49.60033	1	1	1	1	1550.26079	1550.33925	1550.34637	1550.34290
26/08/2024 18:14:49.70033	1	1	1	1	1550.26215	1550.34043	1550.34753	1550.34425
26/08/2024 18:14:49.80033	1	1	1	1	1550.26079	1550.33925	1550.34637	1550.34290
26/08/2024 18:14:49.90033	1	1	1	1	1550.26282	1550.33925	1550.34841	1550.34494
26/08/2024 18:14:50.00033	1	1	1	1	1550.26145	1550.34216	1550.34929	1550.34358
26/08/2024 18:14:50.10033	1	1	1	1	1550.26079	1550.34129	1550.34841	1550.34494
26/08/2024 18:14:50.20033	1	1	1	1	1550.26079	1550.34129	1550.34841	1550.34494
26/08/2024 18:14:50.30033	1	1	1	1	1550.26079	1550.33925	1550.34637	1550.34290
26/08/2024 18:14:50.40033	1	1	1	1	1550.26079	1550.33925	1550.34637	1550.34290
26/08/2024 18:14:50.50033	1	1	1	1	1550.26079	1550.33925	1550.34637	1550.34494
26/08/2024 18:14:50.60033	1	1	1	1	1550.26215	1550.34043	1550.34753	1550.34425
26/08/2024 18:14:50.70033	1	1	1	1	1550.26282	1550.34129	1550.34841	1550.34494
26/08/2024 18:14:50.80033	1	1	1	1	1550.26215	1550.34043	1550.34753	1550.34425
26/08/2024 18:14:50.90033	1	1	1	1	1550.26079	1550.34129	1550.34841	1550.34494
26/08/2024 18:14:51.00033	1	1	1	1	1550.26282	1550.34129	1550.34841	1550.34494
26/08/2024 18:14:51.10033	1	1	1	1	1550.26282	1550.34129	1550.34841	1550.34494
26/08/2024 18:14:51.20033	1	1	1	1	1550.26215	1550.34043	1550.34753	1550.34425
26/08/2024 18:14:51.30033	1	1	1	1	1550.26145	1550.34012	1550.34725	1550.34358
26/08/2024 18:14:51.40033	1	1	1	1	1550.26282	1550.34129	1550.34841	1550.34290
26/08/2024 18:14:51.50033	1	1	1	1	1550.26215	1550.34043	1550.34753	1550.34425
26/08/2024 18:14:51.60033	1	1	1	1	1550.26012	1550.34043	1550.34550	1550.34425
26/08/2024 18:14:51.70033	1	1	1	1	1550.26282	1550.34129	1550.34841	1550.34494
26/08/2024 18:14:51.80033	1	1	1	1	1550.26215	1550.34043	1550.34753	1550.34425
26/08/2024 18:14:51.90033	1	1	1	1	1550.26079	1550.33925	1550.34637	1550.34290
26/08/2024 18:14:52.00033	1	1	1	1	1550.26215	1550.34043	1550.34753	1550.34425
26/08/2024 18:14:52.10033	1	1	1	1	1550.26282	1550.34129	1550.34841	1550.34494
26/08/2024 18:14:52.20033	1	1	1	1	1550.26079	1550.33925	1550.34637	1550.34290
26/08/2024 18:14:52.30033	1	1	1	1	1550.26145	1550.34012	1550.34725	1550.34358
26/08/2024 18:14:52.40033	1	1	1	1	1550.26079	1550.33925	1550.34637	1550.34290
26/08/2024 18:14:52.50033	1	1	1	1	1550.26079	1550.34129	1550.34841	1550.34494
26/08/2024 18:14:52.60033	1	1	1	1	1550.26079	1550.34129	1550.34841	1550.34494
26/08/2024 18:14:52.70033	1	1	1	1	1550.26215	1550.34043	1550.34753	1550.34425
26/08/2024 18:14:52.80033	1	1	1	1	1550.26079	1550.33925	1550.34637	1550.34290
26/08/2024 18:14:52.90033	1	1	1	1	1550.26215	1550.34043	1550.34753	1550.34425
26/08/2024 18:14:53.00033	1	1	1	1	1550.26079	1550.33925	1550.34637	1550.34290
26/08/2024 18:14:53.10033	1	1	1	1	1550.26282	1550.34129	1550.34841	1550.34494
26/08/2024 18:14:53.20033	1	1	1	1	1550.26079	1550.33925	1550.34637	1550.34290
26/08/2024 18:14:53.30033	1	1	1	1	1550.26215	1550.34246	1550.34956	1550.34629
26/08/2024 18:14:53.40033	1	1	1	1	1550.26012	1550.33839	1550.34550	1550.34222
26/08/2024 18:14:53.50033	1	1	1	1	1550.26215	1550.34043	1550.34753	1550.34425
26/08/2024 18:14:53.60033	1	1	1	1	1550.26079	1550.33925	1550.34637	1550.34290
26/08/2024 18:14:53.70033	1	1	1	1	1550.26079	1550.33925	1550.34637	1550.34494
26/08/2024 18:14:53.80033	1	1	1	1	1550.26145	1550.34012	1550.34725	1550.34358
26/08/2024 18:14:53.90033	1	1	1	1	1550.26079	1550.33925	1550.34637	1550.34290
26/08/2024 18:14:54.00033	1	1	1	1	1550.26145	1550.34012	1550.34725	1550.34358
26/08/2024 18:14:54.10033	1	1	1	1	1550.26282	1550.34129	1550.34841	1550.34494
26/08/2024 18:14:54.20033	1	1	1	1	1550.26215	1550.34043	1550.34753	1550.34425
26/08/2024 18:14:54.30033	1	1	1	1	1550.26079	1550.33925	1550.34637	1550.34290
26/08/2024 18:14:54.40033	1	1	1	1	1550.26079	1550.33925	1550.34637	1550.34290
26/08/2024 18:14:54.50033	1	1	1	1	1550.26079	1550.33925	1550.34637	1550.34290
26/08/2024 18:14:54.60033	1	1	1	1	1550.26282	1550.34129	1550.34841	1550.34494
26/08/2024 18:14:54.70033	1	1	1	1	1550.26079	1550.33925	1550.34637	1550.34290
26/08/2024 18:14:54.80033	1	1	1	1	1550.26079	1550.33925	1550.34637	1550.34290
26/08/2024 18:14:54.90033	1	1	1	1	1550.26282	1550.34129	1550.34841	1550.34494
26/08/2024 18:14:55.00033	1	1	1	1	1550.26079	1550.33925	1550.34637	1550.34290
26/08/2024 18:14:55.10033	1	1	1	1	1550.26282	1550.34129	1550.34841	1550.34290
26/08/2024 18:14:55.20033	1	1	1	1	1550.26282	1550.34129	1550.34841	1550.34494
26/08/2024 18:14:55.30033	1	1	1	1	1550.26282	1550.34129	1550.34841	1550.34494
26/08/2024 18:14:55.40033	1	1	1	1	1550.26282	1550.34129	1550.34841	1550.34494
26/08/2024 18:14:55.50033	1	1	1	1	1550.26215	1550.34043	1550.34753	1550.34425
26/08/2024 18:14:55.60033	1	1	1	1	1550.26215	1550.34043	1550.34753	1550.34425
26/08/2024 18:14:55.70033	1	1	1	1	1550.26145	1550.34012	1550.34725	1550.34563
26/08/2024 18:14:55.80033	1	1	1	1	1550.26215	1550.34246	1550.34956	1550.34425
26/08/2024 18:14:55.90033	1	1	1	1	1550.26215	1550.34043	1550.34753	1550.34425
26/08/2024 18:14:56.00033	1	1	1	1	1550.26079	1550.33925	1550.34637	1550.34290
26/08/2024 18:14:56.10033	1	1	1	1	1550.26079	1550.33925	1550.34637	1550.34494
26/08/2024 18:14:56.20033	1	1	1	1	1550.26079	1550.33925	1550.34637	1550.34494
26/08/2024 18:14:56.30033	1	1	1	1	1550.26282	1550.34129	1550.34841	1550.34494
26/08/2024 18:14:56.40033	1	1	1	1	1550.26079	1550.33925	1550.34637	1550.34290
26/08/2024 18:14:56.50033	1	1	1	1	1550.26079	1550.33925	1550.34637	1550.34290
26/08/2024 18:14:56.60033	1	1	1	1	1550.26079	1550.34129	1550.34841	1550.34494
26/08/2024 18:14:56.70033	1	1	1	1	1550.26079	1550.34129	1550.34841	1550.34494
26/08/2024 18:14:56.80033	1	1	1	1	1550.26215	1550.34043	1550.34753	1550.34425
26/08/2024 18:14:56.90033	1	1	1	1	1550.26145	1550.34012	1550.34725	1550.34358
26/08/2024 18:14:57.00033	1	1	1	1	1550.26282	1550.34129	1550.34841	1550.34494
26/08/2024 18:14:57.10033	1	1	1	1	1550.26079	1550.33925	1550.34637	1550.34290
26/08/2024 18:14:57.20033	1	1	1	1	1550.26079	1550.33925	1550.34637	1550.34290
26/08/2024 18:14:57.30033	1	1	1	1	1550.26215	1550.34043	1550.34753	1550.34425
26/08/2024 18:14:57.40033	1	1	1	1	1550.26282	1550.34129	1550.34841	1550.34494
26/08/2024 18:14:57.50033	1	1	1	1	1550.26215	1550.34043	1550.34753	1550.34425
26/08/2024 18:14:57.60033	1	1	1	1	1550.26079	1550.33925	1550.34637	1550.34290
26/08/2024 18:14:57.70033	1	1	1	1	1550.26079	1550.33925	1550.34637	1550.34290
26/08/2024 18:14:57.80033	1	1	1	1	1550.26145	1550.34012	1550.34725	1550.34358
26/08/2024 18:14:57.90033	1	1	1	1	1550.26079	1550.33925	1550.34637	1550.34290
26/08/2024 18:14:58.00033	1	1	1	1	1550.26012	1550.33839	1550.34550	1550.34222
26/08/2024 18:14:58.10033	1	1	1	1	1550.26079	1550.33925	1550.34637	1550.34290
26/08/2024 18:14:58.20033	1	1	1	1	1550.26079	1550.33925	1550.34637	1550.34290
26/08/2024 18:14:58.30033	1	1	1	1	1550.26282	1550.34129	1550.34841	1550.34494
26/08/2024 18:14:58.40033	1	1	1	1	1550.26145	1550.34012	1550.34725	1550.34358
26/08/2024 18:14:58.50033	1	1	1	1	1550.26282	1550.34129	1550.34841	1550.34290
26/08/2024 18:14:58.60033	1	1	1	1	1550.26145	1550.34012	1550.34725	1550.34358
26/08/2024 18:14:58.70033	1	1	1	1	1550.26145	1550.34216	1550.34929	1550.34563
26/08/2024 18:14:58.80033	1	1	1	1	1550.26282	1550.34129	1550.34841	1550.34494
26/08/2024 18:14:58.90033	1	1	1	1	1550.26215	1550.34043	1550.34753	1550.34425
26/08/2024 18:14:59.00033	1	1	1	1	1550.26079	1550.33925	1550.34637	1550.34290
26/08/2024 18:14:59.10033	1	1	1	1	1550.26079	1550.33925	1550.34637	1550.34290
26/08/2024 18:14:59.20033	1	1	1	1	1550.26079	1550.33925	1550.34637	1550.34290
26/08/2024 18:14:59.30033	1	1	1	1	1550.26282	1550.34129	1550.34841	1550.34494
26/08/2024 18:14:59.40033	1	1	1	1	1550.26282	1550.34129	1550.34841	1550.34494
26/08/2024 18:14:59.50033	1	1	1	1	1550.26079	1550.33925	1550.34637	1550.34290
26/08/2024 18:14:59.60033	1	1	1	1	1550.26215	1550.34043	1550.34753	1550.34425
26/08/2024 18:14:59.70033	1	1	1	1	1550.26145	1550.34012	1550.34725	1550.34358
26/08/2024 18:14:59.80033	1	1	1	1	1550.26079	1550.33925	1550.34637	1550.34290
26/08/2024 18:14:59.90033	1	1	1	1	1550.26079	1550.33925	1550.34637	1550.34290
26/08/2024 18:15:00.00033	1	1	1	1	1550.26282	1550.34129	1550.34841	1550.34494
26/08/2024 18:15:00.10033	1	1	1	1	1550.26282	1550.34129	1550.34841	1550.34494
26/08/2024 18:15:00.20033	1	1	1	1	1550.26079	1550.33925	1550.34637	1550.34494
26/08/2024 18:15:00.30033	1	1	1	1	1550.26079	1550.34129	1550.34637	1550.34494
26/08/2024 18:15:00.40033	1	1	1	1	1550.26282	1550.34129	1550.34841	1550.34494
26/08/2024 18:15:00.50033	1	1	1	1	1550.26145	1550.34012	1550.34725	1550.34154
26/08/2024 18:15:00.60033	1	1	1	1	1550.26215	1550.34043	1550.34753	1550.34425
26/08/2024 18:15:00.70033	1	1	1	1	1550.26215	1550.34043	1550.34753	1550.34425
26/08/2024 18:15:00.80033	1	1	1	1	1550.26145	1550.34012	1550.34725	1550.34358
26/08/2024 18:15:00.90033	1	1	1	1	1550.26215	1550.34043	1550.34753	1550.34425
26/08/2024 18:15:01.00033	1	1	1	1	1550.26079	1550.33925	1550.34637	1550.34290
26/08/2024 18:15:01.10033	1	1	1	1	1550.26079	1550.33925	1550.34637	1550.34290
26/08/2024 18:15:01.20033	1	1	1	1	1550.26215	1550.34043	1550.34753	1550.34425
26/08/2024 18:15:01.30033	1	1	1	1	1550.26145	1550.34012	1550.34725	1550.34358
26/08/2024 18:15:01.40033	1	1	1	1	1550.26079	1550.34129	1550.34637	1550.34494
26/08/2024 18:15:01.50033	1	1	1	1	1550.26079	1550.33925	1550.34637	1550.34290
26/08/2024 18:15:01.60033	1	1	1	1	1550.26215	1550.34043	1550.34753	1550.34425
26/08/2024 18:15:01.70033	1	1	1	1	1550.26282	1550.34129	1550.34841	1550.34494
26/08/2024 18:15:01.80033	1	1	1	1	1550.26282	1550.34129	1550.34841	1550.34290
26/08/2024 18:15:01.90033	1	1	1	1	1550.26145	1550.34012	1550.34725	1550.34358
26/08/2024 18:15:02.00033	1	1	1	1	1550.26079	1550.34129	1550.34637	1550.34494
26/08/2024 18:15:02.10033	1	1	1	1	1550.26079	1550.34129	1550.34637	1550.34494
26/08/2024 18:15:02.20033	1	1	1	1	1550.26282	1550.33925	1550.34637	1550.34494
26/08/2024 18:15:02.30033	1	1	1	1	1550.26079	1550.33925	1550.34637	1550.34494
26/08/2024 18:15:02.40033	1	1	1	1	1550.26215	1550.34043	1550.34753	1550.34425
26/08/2024 18:15:02.50033	1	1	1	1	1550.26079	1550.33925	1550.34637	1550.34494
26/08/2024 18:15:02.60033	1	1	1	1	1550.26079	1550.33925	1550.34637	1550.34290
26/08/2024 18:15:02.70033	1	1	1	1	1550.26282	1550.34129	1550.34841	1550.34494
26/08/2024 18:15:02.80033	1	1	1	1	1550.26282	1550.34129	1550.34841	1550.34494
26/08/2024 18:15:02.90033	1	1	1	1	1550.26079	1550.34129	1550.34637	1550.34290
26/08/2024 18:15:03.00033	1	1	1	1	1550.26282	1550.34129	1550.34841	1550.34494
26/08/2024 18:15:03.10033	1	1	1	1	1550.26079	1550.33925	1550.34637	1550.34290
26/08/2024 18:15:03.20033	1	1	1	1	1550.26145	1550.34012	1550.34725	1550.34358
26/08/2024 18:15:03.30033	1	1	1	1	1550.26079	1550.33925	1550.34637	1550.34290
26/08/2024 18:15:03.40033	1	1	1	1	1550.26215	1550.34043	1550.34753	1550.34425
26/08/2024 18:15:03.50033	1	1	1	1	1550.26079	1550.33925	1550.34433	1550.34290
26/08/2024 18:15:03.60033	1	1	1	1	1550.26079	1550.33925	1550.34637	1550.34290
26/08/2024 18:15:03.70033	1	1	1	1	1550.26079	1550.34129	1550.34637	1550.34494
26/08/2024 18:15:03.80033	1	1	1	1	1550.26079	1550.33925	1550.34637	1550.34290
26/08/2024 18:15:03.90033	1	1	1	1	1550.26079	1550.33925	1550.34637	1550.34494
26/08/2024 18:15:04.00033	1	1	1	1	1550.26079	1550.33925	1550.34637	1550.34290
26/08/2024 18:15:04.10033	1	1	1	1	1550.26282	1550.34129	1550.34637	1550.34290
26/08/2024 18:15:04.20033	1	1	1	1	1550.26079	1550.33925	1550.34637	1550.34290
26/08/2024 18:15:04.30033	1	1	1	1	1550.26215	1550.34043	1550.34753	1550.34425
26/08/2024 18:15:04.40033	1	1	1	1	1550.26079	1550.33925	1550.34637	1550.34290
26/08/2024 18:15:04.50033	1	1	1	1	1550.26145	1550.34012	1550.34725	1550.34358
26/08/2024 18:15:04.60033	1	1	1	1	1550.26145	1550.34012	1550.34725	1550.34358
26/08/2024 18:15:04.70033	1	1	1	1	1550.26215	1550.34043	1550.34550	1550.34425
26/08/2024 18:15:04.80033	1	1	1	1	1550.26079	1550.33925	1550.34637	1550.34494
26/08/2024 18:15:04.90033	1	1	1	1	1550.26145	1550.34012	1550.34725	1550.34358
26/08/2024 18:15:05.00033	1	1	1	1	1550.26282	1550.34129	1550.34841	1550.34494
26/08/2024 18:15:05.10033	1	1	1	1	1550.26079	1550.33925	1550.34637	1550.34290
26/08/2024 18:15:05.20033	1	1	1	1	1550.26079	1550.33925	1550.34637	1550.34290
26/08/2024 18:15:05.30033	1	1	1	1	1550.26282	1550.34129	1550.34637	1550.34494
26/08/2024 18:15:05.40033	1	1	1	1	1550.26079	1550.34129	1550.34637	1550.34290
26/08/2024 18:15:05.50033	1	1	1	1	1550.26145	1550.34216	1550.34725	1550.34358
26/08/2024 18:15:05.60033	1	1	1	1	1550.26145	1550.34012	1550.34725	1550.34358
26/08/2024 18:15:05.70033	1	1	1	1	1550.26215	1550.34246	1550.34956	1550.34629
26/08/2024 18:15:05.80033	1	1	1	1	1550.26282	1550.34129	1550.34637	1550.34290
26/08/2024 18:15:05.90033	1	1	1	1	1550.26079	1550.34129	1550.34637	1550.34494
26/08/2024 18:15:06.00033	1	1	1	1	1550.26282	1550.34129	1550.34637	1550.34494
26/08/2024 18:15:06.10033	1	1	1	1	1550.26079	1550.33925	1550.34637	1550.34290
26/08/2024 18:15:06.20033	1	1	1	1	1550.26079	1550.34129	1550.34637	1550.34494
26/08/2024 18:15:06.30033	1	1	1	1	1550.26282	1550.34129	1550.34841	1550.34494
26/08/2024 18:15:06.40033	1	1	1	1	1550.26145	1550.34012	1550.34725	1550.34563
26/08/2024 18:15:06.50033	1	1	1	1	1550.26282	1550.34129	1550.34841	1550.34494
26/08/2024 18:15:06.60033	1	1	1	1	1550.26215	1550.34043	1550.34550	1550.34425
26/08/2024 18:15:06.70033	1	1	1	1	1550.26079	1550.34129	1550.34637	1550.34494
26/08/2024 18:15:06.80033	1	1	1	1	1550.26079	1550.33925	1550.34637	1550.34290
26/08/2024 18:15:06.90033	1	1	1	1	1550.26282	1550.34129	1550.34841	1550.34494
26/08/2024 18:15:07.00033	1	1	1	1	1550.26079	1550.33925	1550.34637	1550.34290
26/08/2024 18:15:07.10033	1	1	1	1	1550.26282	1550.34129	1550.34841	1550.34494
26/08/2024 18:15:07.20033	1	1	1	1	1550.26079	1550.33925	1550.34637	1550.34290
26/08/2024 18:15:07.30033	1	1	1	1	1550.26282	1550.34129	1550.34841	1550.34494
26/08/2024 18:15:07.40033	1	1	1	1	1550.26079	1550.33925	1550.34637	1550.34290
26/08/2024 18:15:07.50033	1	1	1	1	1550.26215	1550.34043	1550.34753	1550.34425
26/08/2024 18:15:07.60033	1	1	1	1	1550.26145	1550.34012	1550.34725	1550.34358
26/08/2024 18:15:07.70033	1	1	1	1	1550.26079	1550.33925	1550.34637	1550.34290
26/08/2024 18:15:07.80033	1	1	1	1	1550.26079	1550.34129	1550.34637	1550.34290
26/08/2024 18:15:07.90033	1	1	1	1	1550.26079	1550.34129	1550.34637	1550.34494
26/08/2024 18:15:08.00033	1	1	1	1	1550.26215	1550.34043	1550.34753	1550.34425
26/08/2024 18:15:08.10033	1	1	1	1	1550.26282	1550.34129	1550.34841	1550.34494
26/08/2024 18:15:08.20033	1	1	1	1	1550.26282	1550.34129	1550.34841	1550.34494
26/08/2024 18:15:08.30033	1	1	1	1	1550.26282	1550.34129	1550.34637	1550.34290
26/08/2024 18:15:08.40033	1	1	1	1	1550.26282	1550.34129	1550.34841	1550.34494
26/08/2024 18:15:08.50033	1	1	1	1	1550.26079	1550.33925	1550.34637	1550.34290
26/08/2024 18:15:08.60033	1	1	1	1	1550.26079	1550.33925	1550.34637	1550.34290
26/08/2024 18:15:08.70033	1	1	1	1	1550.26215	1550.34043	1550.34753	1550.34425
26/08/2024 18:15:08.80033	1	1	1	1	1550.26079	1550.34129	1550.34841	1550.34494
26/08/2024 18:15:08.90033	1	1	1	1	1550.26145	1550.34216	1550.34929	1550.34563
26/08/2024 18:15:09.00033	1	1	1	1	1550.26079	1550.33925	1550.34637	1550.34290
26/08/2024 18:15:09.10033	1	1	1	1	1550.26282	1550.34129	1550.34637	1550.34494
26/08/2024 18:15:09.20033	1	1	1	1	1550.26079	1550.33925	1550.34637	1550.34290
26/08/2024 18:15:09.30033	1	1	1	1	1550.26079	1550.33925	1550.34637	1550.34290
26/08/2024 18:15:09.40033	1	1	1	1	1550.26079	1550.33925	1550.34637	1550.34290
26/08/2024 18:15:09.50033	1	1	1	1	1550.26079	1550.33925	1550.34637	1550.34290
26/08/2024 18:15:09.60033	1	1	1	1	1550.26079	1550.33925	1550.34637	1550.34290
26/08/2024 18:15:09.70033	1	1	1	1	1550.26282	1550.34129	1550.34841	1550.34494
26/08/2024 18:15:09.80033	1	1	1	1	1550.26215	1550.34043	1550.34753	1550.34425
26/08/2024 18:15:09.90033	1	1	1	1	1550.26079	1550.33925	1550.34637	1550.34290
26/08/2024 18:15:10.00033	1	1	1	1	1550.26282	1550.34129	1550.34841	1550.34290
26/08/2024 18:15:10.10033	1	1	1	1	1550.26282	1550.34129	1550.34841	1550.34494
26/08/2024 18:15:10.20033	1	1	1	1	1550.26079	1550.34129	1550.34841	1550.34494
26/08/2024 18:15:10.30033	1	1	1	1	1550.26215	1550.33839	1550.34550	1550.34425
26/08/2024 18:15:10.40033	1	1	1	1	1550.26079	1550.33925	1550.34637	1550.34290
26/08/2024 18:15:10.50033	1	1	1	1	1550.26145	1550.34012	1550.34725	1550.34358
26/08/2024 18:15:10.60033	1	1	1	1	1550.26145	1550.34012	1550.34725	1550.34358
26/08/2024 18:15:10.70033	1	1	1	1	1550.26215	1550.34246	1550.34753	1550.34425
26/08/2024 18:15:10.80033	1	1	1	1	1550.26215	1550.34043	1550.34753	1550.34425
26/08/2024 18:15:10.90033	1	1	1	1	1550.26282	1550.33925	1550.34637	1550.34494
26/08/2024 18:15:11.00033	1	1	1	1	1550.26282	1550.34129	1550.34841	1550.34494
26/08/2024 18:15:11.10033	1	1	1	1	1550.26079	1550.34129	1550.34841	1550.34494
26/08/2024 18:15:11.20033	1	1	1	1	1550.26079	1550.34129	1550.34841	1550.34494
26/08/2024 18:15:11.30033	1	1	1	1	1550.26079	1550.34129	1550.34637	1550.34494
26/08/2024 18:15:11.40033	1	1	1	1	1550.26282	1550.34129	1550.34637	1550.34494
26/08/2024 18:15:11.50033	1	1	1	1	1550.26079	1550.34129	1550.34841	1550.34494
26/08/2024 18:15:11.60033	1	1	1	1	1550.26079	1550.34129	1550.34841	1550.34494
26/08/2024 18:15:11.70033	1	1	1	1	1550.26282	1550.33925	1550.34637	1550.34290
26/08/2024 18:15:11.80033	1	1	1	1	1550.26079	1550.33925	1550.34637	1550.34290
26/08/2024 18:15:11.90033	1	1	1	1	1550.26079	1550.34129	1550.34841	1550.34290
26/08/2024 18:15:12.00033	1	1	1	1	1550.26145	1550.34012	1550.34725	1550.34358
26/08/2024 18:15:12.10033	1	1	1	1	1550.26215	1550.34246	1550.34753	1550.34629
26/08/2024 18:15:12.20033	1	1	1	1	1550.26282	1550.34129	1550.34841	1550.34494
26/08/2024 18:15:12.30033	1	1	1	1	1550.26282	1550.34129	1550.34841	1550.34494
26/08/2024 18:15:12.40033	1	1	1	1	1550.26282	1550.34129	1550.34841	1550.34494
26/08/2024 18:15:12.50033	1	1	1	1	1550.26079	1550.33925	1550.34637	1550.34290
26/08/2024 18:15:12.60033	1	1	1	1	1550.26079	1550.33925	1550.34637	1550.34494
26/08/2024 18:15:12.70033	1	1	1	1	1550.26079	1550.34129	1550.34841	1550.34494
26/08/2024 18:15:12.80033	1	1	1	1	1550.26282	1550.34129	1550.34841	1550.34290
26/08/2024 18:15:12.90033	1	1	1	1	1550.26282	1550.34129	1550.34841	1550.34494
26/08/2024 18:15:13.00033	1	1	1	1	1550.26079	1550.33925	1550.34637	1550.34290
26/08/2024 18:15:13.10033	1	1	1	1	1550.26145	1550.34012	1550.34725	1550.34358
26/08/2024 18:15:13.20033	1	1	1	1	1550.26145	1550.34012	1550.34725	1550.34358
26/08/2024 18:15:13.30033	1	1	1	1	1550.26215	1550.34043	1550.34753	1550.34425
26/08/2024 18:15:13.40033	1	1	1	1	1550.26145	1550.34012	1550.34725	1550.34358
26/08/2024 18:15:13.50033	1	1	1	1	1550.26282	1550.34129	1550.34841	1550.34494
26/08/2024 18:15:13.60033	1	1	1	1	1550.26282	1550.33925	1550.34637	1550.34494
26/08/2024 18:15:13.70033	1	1	1	1	1550.26079	1550.33925	1550.34637	1550.34290
26/08/2024 18:15:13.80033	1	1	1	1	1550.26079	1550.34129	1550.34637	1550.34494
26/08/2024 18:15:13.90033	1	1	1	1	1550.26079	1550.33925	1550.34637	1550.34290
26/08/2024 18:15:14.00033	1	1	1	1	1550.26079	1550.33925	1550.34637	1550.34290
26/08/2024 18:15:14.10033	1	1	1	1	1550.26282	1550.34129	1550.34841	1550.34494
26/08/2024 18:15:14.20033	1	1	1	1	1550.26215	1550.34043	1550.34753	1550.34425
26/08/2024 18:15:14.30033	1	1	1	1	1550.26079	1550.34129	1550.34841	1550.34494
26/08/2024 18:15:14.40033	1	1	1	1	1550.26079	1550.33925	1550.34637	1550.34290
26/08/2024 18:15:14.50033	1	1	1	1	1550.26215	1550.34043	1550.34753	1550.34425
26/08/2024 18:15:14.60033	1	1	1	1	1550.26079	1550.33925	1550.34637	1550.34290
26/08/2024 18:15:14.70033	1	1	1	1	1550.26282	1550.34129	1550.34841	1550.34494
26/08/2024 18:15:14.80033	1	1	1	1	1550.26282	1550.33925	1550.34637	1550.34290
26/08/2024 18:15:14.90033	1	1	1	1	1550.26079	1550.33925	1550.34637	1550.34290
26/08/2024 18:15:15.00033	1	1	1	1	1550.26145	1550.34012	1550.34725	1550.34358
26/08/2024 18:15:15.10033	1	1	1	1	1550.26079	1550.33925	1550.34637	1550.34494
26/08/2024 18:15:15.20033	1	1	1	1	1550.26282	1550.34129	1550.34841	1550.34494
26/08/2024 18:15:15.30033	1	1	1	1	1550.26079	1550.34129	1550.34637	1550.34494
26/08/2024 18:15:15.40033	1	1	1	1	1550.26282	1550.34129	1550.34841	1550.34494
26/08/2024 18:15:15.50033	1	1	1	1	1550.26079	1550.33925	1550.34637	1550.34290
26/08/2024 18:15:15.60033	1	1	1	1	1550.26079	1550.34129	1550.34841	1550.34494
26/08/2024 18:15:15.70033	1	1	1	1	1550.26282	1550.33925	1550.34637	1550.34290
26/08/2024 18:15:15.80033	1	1	1	1	1550.26215	1550.34043	1550.34753	1550.34425
26/08/2024 18:15:15.90033	1	1	1	1	1550.26282	1550.34129	1550.34841	1550.34494
26/08/2024 18:15:16.00033	1	1	1	1	1550.26282	1550.34129	1550.34841	1550.34494
26/08/2024 18:15:16.10033	1	1	1	1	1550.26079	1550.34129	1550.34841	1550.34494
26/08/2024 18:15:16.20033	1	1	1	1	1550.26079	1550.34129	1550.34637	1550.34494
26/08/2024 18:15:16.30033	1	1	1	1	1550.26079	1550.33925	1550.34637	1550.34290
26/08/2024 18:15:16.40033	1	1	1	1	1550.26282	1550.34129	1550.34841	1550.34494
26/08/2024 18:15:16.50033	1	1	1	1	1550.26079	1550.33925	1550.34637	1550.34290
26/08/2024 18:15:16.60033	1	1	1	1	1550.26079	1550.33925	1550.34637	1550.34290
26/08/2024 18:15:16.70033	1	1	1	1	1550.26079	1550.34129	1550.34841	1550.34494
26/08/2024 18:15:16.80033	1	1	1	1	1550.26145	1550.34012	1550.34725	1550.34358
26/08/2024 18:15:16.90033	1	1	1	1	1550.26215	1550.34043	1550.34753	1550.34425
26/08/2024 18:15:17.00033	1	1	1	1	1550.26079	1550.33925	1550.34637	1550.34290
26/08/2024 18:15:17.10033	1	1	1	1	1550.26079	1550.33925	1550.34637	1550.34494
26/08/2024 18:15:17.20033	1	1	1	1	1550.26215	1550.34043	1550.34753	1550.34425
26/08/2024 18:15:17.30033	1	1	1	1	1550.26282	1550.34129	1550.34841	1550.34494
26/08/2024 18:15:17.40033	1	1	1	1	1550.26350	1550.34012	1550.34725	1550.34358
26/08/2024 18:15:17.50033	1	1	1	1	1550.26282	1550.34129	1550.34841	1550.34494
26/08/2024 18:15:17.60033	1	1	1	1	1550.26282	1550.34129	1550.34637	1550.34494
26/08/2024 18:15:17.70033	1	1	1	1	1550.26079	1550.34129	1550.34637	1550.34290
26/08/2024 18:15:17.80033	1	1	1	1	1550.26282	1550.34129	1550.34841	1550.34494
26/08/2024 18:15:17.90033	1	1	1	1	1550.26145	1550.34012	1550.34725	1550.34358
26/08/2024 18:15:18.00033	1	1	1	1	1550.26282	1550.34129	1550.34841	1550.34494
26/08/2024 18:15:18.10033	1	1	1	1	1550.26079	1550.33925	1550.34637	1550.34290
26/08/2024 18:15:18.20033	1	1	1	1	1550.26079	1550.33925	1550.34637	1550.34290
26/08/2024 18:15:18.30033	1	1	1	1	1550.26282	1550.33925	1550.34637	1550.34290
26/08/2024 18:15:18.40033	1	1	1	1	1550.26079	1550.34129	1550.34841	1550.34290
26/08/2024 18:15:18.50033	1	1	1	1	1550.26282	1550.34129	1550.34841	1550.34494
26/08/2024 18:15:18.60033	1	1	1	1	1550.26282	1550.34129	1550.34841	1550.34494
26/08/2024 18:15:18.70033	1	1	1	1	1550.26145	1550.34012	1550.34725	1550.34358
26/08/2024 18:15:18.80033	1	1	1	1	1550.26079	1550.33925	1550.34637	1550.34290
26/08/2024 18:15:18.90033	1	1	1	1	1550.26079	1550.33925	1550.34637	1550.34290
26/08/2024 18:15:19.00033	1	1	1	1	1550.26145	1550.34012	1550.34725	1550.34358
26/08/2024 18:15:19.10033	1	1	1	1	1550.26079	1550.33925	1550.34637	1550.34290
26/08/2024 18:15:19.20033	1	1	1	1	1550.26215	1550.34043	1550.34753	1550.34425
26/08/2024 18:15:19.30033	1	1	1	1	1550.26079	1550.34129	1550.34637	1550.34290
26/08/2024 18:15:19.40033	1	1	1	1	1550.26282	1550.34129	1550.34841	1550.34494
26/08/2024 18:15:19.50033	1	1	1	1	1550.26145	1550.34012	1550.34725	1550.34358
26/08/2024 18:15:19.60033	1	1	1	1	1550.26282	1550.34129	1550.34841	1550.34494
26/08/2024 18:15:19.70033	1	1	1	1	1550.26145	1550.34012	1550.34725	1550.34358
26/08/2024 18:15:19.80033	1	1	1	1	1550.26079	1550.33925	1550.34637	1550.34290
26/08/2024 18:15:19.90033	1	1	1	1	1550.26145	1550.34012	1550.34725	1550.34358
26/08/2024 18:15:20.00033	1	1	1	1	1550.26282	1550.34129	1550.34841	1550.34494
26/08/2024 18:15:20.10033	1	1	1	1	1550.26282	1550.34129	1550.34841	1550.34494
26/08/2024 18:15:20.20033	1	1	1	1	1550.26079	1550.33925	1550.34637	1550.34290
26/08/2024 18:15:20.30033	1	1	1	1	1550.26215	1550.34043	1550.34753	1550.34425
26/08/2024 18:15:20.40033	1	1	1	1	1550.26145	1550.34012	1550.34725	1550.34358
26/08/2024 18:15:20.50033	1	1	1	1	1550.26215	1550.34043	1550.34753	1550.34425
26/08/2024 18:15:20.60033	1	1	1	1	1550.26145	1550.34012	1550.34725	1550.34358
26/08/2024 18:15:20.70033	1	1	1	1	1550.26079	1550.34129	1550.34637	1550.34494
26/08/2024 18:15:20.80033	1	1	1	1	1550.26079	1550.33925	1550.34637	1550.34494
26/08/2024 18:15:20.90033	1	1	1	1	1550.26282	1550.34129	1550.34841	1550.34494
26/08/2024 18:15:21.00033	1	1	1	1	1550.26215	1550.34043	1550.34753	1550.34425
26/08/2024 18:15:21.10033	1	1	1	1	1550.26215	1550.34043	1550.34753	1550.34425
26/08/2024 18:15:21.20033	1	1	1	1	1550.26215	1550.34043	1550.34753	1550.34425
26/08/2024 18:15:21.30033	1	1	1	1	1550.26079	1550.34129	1550.34637	1550.34290
26/08/2024 18:15:21.40033	1	1	1	1	1550.26215	1550.34043	1550.34753	1550.34425
26/08/2024 18:15:21.50033	1	1	1	1	1550.26282	1550.34129	1550.34841	1550.34494
26/08/2024 18:15:21.60033	1	1	1	1	1550.26282	1550.34129	1550.34841	1550.34494
26/08/2024 18:15:21.70033	1	1	1	1	1550.26079	1550.33925	1550.34637	1550.34290
26/08/2024 18:15:21.80033	1	1	1	1	1550.26145	1550.34012	1550.34725	1550.34358
26/08/2024 18:15:21.90033	1	1	1	1	1550.26145	1550.34012	1550.34725	1550.34358
26/08/2024 18:15:22.00133	1	1	1	1	1550.26079	1550.33925	1550.34637	1550.34290
26/08/2024 18:15:22.10133	1	1	1	1	1550.26282	1550.34129	1550.34841	1550.34494
26/08/2024 18:15:22.20133	1	1	1	1	1550.26282	1550.34129	1550.34841	1550.34494
26/08/2024 18:15:22.30133	1	1	1	1	1550.26145	1550.34012	1550.34725	1550.34358
26/08/2024 18:15:22.40133	1	1	1	1	1550.26079	1550.33925	1550.34637	1550.34290
26/08/2024 18:15:22.50133	1	1	1	1	1550.26145	1550.34012	1550.34725	1550.34358
26/08/2024 18:15:22.60133	1	1	1	1	1550.26079	1550.34129	1550.34637	1550.34290
26/08/2024 18:15:22.70133	1	1	1	1	1550.26215	1550.34043	1550.34753	1550.34425
26/08/2024 18:15:22.80133	1	1	1	1	1550.26215	1550.34043	1550.34753	1550.34425
26/08/2024 18:15:22.90133	1	1	1	1	1550.26215	1550.34043	1550.34753	1550.34425
26/08/2024 18:15:23.00133	1	1	1	1	1550.26282	1550.34129	1550.34841	1550.34494
26/08/2024 18:15:23.10133	1	1	1	1	1550.26282	1550.34129	1550.34841	1550.34494
26/08/2024 18:15:23.20133	1	1	1	1	1550.26079	1550.33925	1550.34637	1550.34494
26/08/2024 18:15:23.30133	1	1	1	1	1550.26079	1550.33925	1550.34637	1550.34494
26/08/2024 18:15:23.40133	1	1	1	1	1550.26079	1550.33925	1550.34637	1550.34290
26/08/2024 18:15:23.50133	1	1	1	1	1550.26079	1550.34129	1550.34637	1550.34494
26/08/2024 18:15:23.60133	1	1	1	1	1550.26145	1550.34012	1550.34725	1550.34358
26/08/2024 18:15:23.70133	1	1	1	1	1550.26079	1550.33925	1550.34637	1550.34290
26/08/2024 18:15:23.80133	1	1	1	1	1550.26079	1550.33925	1550.34637	1550.34290
26/08/2024 18:15:23.90133	1	1	1	1	1550.26282	1550.34129	1550.34841	1550.34494
26/08/2024 18:15:24.00133	1	1	1	1	1550.26282	1550.34129	1550.34841	1550.34494
26/08/2024 18:15:24.10133	1	1	1	1	1550.26079	1550.33925	1550.34637	1550.34290
26/08/2024 18:15:24.20133	1	1	1	1	1550.26079	1550.33925	1550.34637	1550.34494
26/08/2024 18:15:24.30133	1	1	1	1	1550.26079	1550.34129	1550.34637	1550.34494
26/08/2024 18:15:24.40133	1	1	1	1	1550.26145	1550.34012	1550.34725	1550.34358
26/08/2024 18:15:24.50133	1	1	1	1	1550.26079	1550.33925	1550.34637	1550.34290
26/08/2024 18:15:24.60133	1	1	1	1	1550.26145	1550.34012	1550.34725	1550.34358
26/08/2024 18:15:24.70133	1	1	1	1	1550.26145	1550.34012	1550.34725	1550.34358
26/08/2024 18:15:24.80133	1	1	1	1	1550.26282	1550.34129	1550.34841	1550.34290
26/08/2024 18:15:24.90133	1	1	1	1	1550.26215	1550.34043	1550.34753	1550.34425
26/08/2024 18:15:25.00133	1	1	1	1	1550.26282	1550.33925	1550.34637	1550.34290
26/08/2024 18:15:25.10133	1	1	1	1	1550.26145	1550.34012	1550.34725	1550.34358
26/08/2024 18:15:25.20133	1	1	1	1	1550.26282	1550.34129	1550.34841	1550.34494
26/08/2024 18:15:25.30133	1	1	1	1	1550.26282	1550.34129	1550.34841	1550.34494
26/08/2024 18:15:25.40133	1	1	1	1	1550.26282	1550.34129	1550.34841	1550.34494
26/08/2024 18:15:25.50133	1	1	1	1	1550.26079	1550.34129	1550.34637	1550.34494
26/08/2024 18:15:25.60133	1	1	1	1	1550.26282	1550.34129	1550.34841	1550.34494
26/08/2024 18:15:25.70133	1	1	1	1	1550.26079	1550.34129	1550.34841	1550.34494
26/08/2024 18:15:25.80133	1	1	1	1	1550.26079	1550.33925	1550.34637	1550.34290
26/08/2024 18:15:25.90133	1	1	1	1	1550.26079	1550.34129	1550.34841	1550.34494
26/08/2024 18:15:26.00133	1	1	1	1	1550.26215	1550.34043	1550.34753	1550.34425
26/08/2024 18:15:26.10133	1	1	1	1	1550.26215	1550.34043	1550.34753	1550.34425
26/08/2024 18:15:26.20133	1	1	1	1	1550.26215	1550.34043	1550.34753	1550.34425
26/08/2024 18:15:26.30133	1	1	1	1	1550.26145	1550.34012	1550.34725	1550.34358
26/08/2024 18:15:26.40133	1	1	1	1	1550.26079	1550.33925	1550.34637	1550.34290
26/08/2024 18:15:26.50133	1	1	1	1	1550.26282	1550.34129	1550.34841	1550.34494
26/08/2024 18:15:26.60133	1	1	1	1	1550.26282	1550.34129	1550.34841	1550.34494
26/08/2024 18:15:26.70133	1	1	1	1	1550.26079	1550.34129	1550.34841	1550.34494
26/08/2024 18:15:26.80133	1	1	1	1	1550.26079	1550.33925	1550.34637	1550.34290
26/08/2024 18:15:26.90133	1	1	1	1	1550.26079	1550.33925	1550.34637	1550.34290
26/08/2024 18:15:27.00133	1	1	1	1	1550.26079	1550.33925	1550.34637	1550.34290
26/08/2024 18:15:27.10133	1	1	1	1	1550.26145	1550.34012	1550.34725	1550.34154
26/08/2024 18:15:27.20133	1	1	1	1	1550.26215	1550.34043	1550.34753	1550.34425
26/08/2024 18:15:27.30133	1	1	1	1	1550.26079	1550.34129	1550.34841	1550.34494
26/08/2024 18:15:27.40133	1	1	1	1	1550.26079	1550.33925	1550.34637	1550.34290
26/08/2024 18:15:27.50133	1	1	1	1	1550.26282	1550.34129	1550.34637	1550.34290
26/08/2024 18:15:27.60133	1	1	1	1	1550.26282	1550.34129	1550.34841	1550.34494
26/08/2024 18:15:27.70133	1	1	1	1	1550.26282	1550.34129	1550.34841	1550.34494
26/08/2024 18:15:27.80133	1	1	1	1	1550.26215	1550.34043	1550.34753	1550.34425
26/08/2024 18:15:27.90133	1	1	1	1	1550.26079	1550.33925	1550.34637	1550.34290
26/08/2024 18:15:28.00133	1	1	1	1	1550.26079	1550.33925	1550.34637	1550.34290
26/08/2024 18:15:28.10133	1	1	1	1	1550.26282	1550.34129	1550.34841	1550.34494
26/08/2024 18:15:28.20133	1	1	1	1	1550.26282	1550.34129	1550.34841	1550.34494
26/08/2024 18:15:28.30133	1	1	1	1	1550.26282	1550.34129	1550.34841	1550.34494
26/08/2024 18:15:28.40133	1	1	1	1	1550.26079	1550.34129	1550.34841	1550.34494
26/08/2024 18:15:28.50133	1	1	1	1	1550.26079	1550.33925	1550.34637	1550.34290
26/08/2024 18:15:28.60133	1	1	1	1	1550.26079	1550.33925	1550.34637	1550.34290
26/08/2024 18:15:28.70133	1	1	1	1	1550.26145	1550.34012	1550.34725	1550.34358
26/08/2024 18:15:28.80133	1	1	1	1	1550.26079	1550.34129	1550.34841	1550.34494
26/08/2024 18:15:28.90133	1	1	1	1	1550.26079	1550.33925	1550.34637	1550.34290
26/08/2024 18:15:29.00133	1	1	1	1	1550.26282	1550.34129	1550.34841	1550.34494
26/08/2024 18:15:29.10133	1	1	1	1	1550.26079	1550.33925	1550.34637	1550.34290
26/08/2024 18:15:29.20133	1	1	1	1	1550.26079	1550.33925	1550.34637	1550.34290
26/08/2024 18:15:29.30133	1	1	1	1	1550.26079	1550.33925	1550.34637	1550.34494
26/08/2024 18:15:29.40133	1	1	1	1	1550.25941	1550.34012	1550.34725	1550.34358
26/08/2024 18:15:29.50133	1	1	1	1	1550.26079	1550.33925	1550.34637	1550.34290
26/08/2024 18:15:29.60133	1	1	1	1	1550.26079	1550.33925	1550.34637	1550.34290
26/08/2024 18:15:29.70133	1	1	1	1	1550.26079	1550.33925	1550.34637	1550.34494
26/08/2024 18:15:29.80133	1	1	1	1	1550.26282	1550.34129	1550.34841	1550.34494
26/08/2024 18:15:29.90133	1	1	1	1	1550.26282	1550.34129	1550.34841	1550.34494
26/08/2024 18:15:30.00133	1	1	1	1	1550.26215	1550.34246	1550.34753	1550.34629
26/08/2024 18:15:30.10133	1	1	1	1	1550.26145	1550.34012	1550.34725	1550.34358
26/08/2024 18:15:30.20133	1	1	1	1	1550.26282	1550.34129	1550.34841	1550.34494
26/08/2024 18:15:30.30133	1	1	1	1	1550.26079	1550.34129	1550.34841	1550.34494
26/08/2024 18:15:30.40133	1	1	1	1	1550.26079	1550.33925	1550.34637	1550.34290
26/08/2024 18:15:30.50133	1	1	1	1	1550.26079	1550.33925	1550.34637	1550.34290
26/08/2024 18:15:30.60133	1	1	1	1	1550.26079	1550.33925	1550.34637	1550.34494
26/08/2024 18:15:30.70133	1	1	1	1	1550.26282	1550.34129	1550.34841	1550.34494
26/08/2024 18:15:30.80133	1	1	1	1	1550.26145	1550.34012	1550.34725	1550.34358
26/08/2024 18:15:30.90133	1	1	1	1	1550.26145	1550.34012	1550.34725	1550.34358
26/08/2024 18:15:31.00133	1	1	1	1	1550.26282	1550.34129	1550.34841	1550.34290
26/08/2024 18:15:31.10133	1	1	1	1	1550.26079	1550.33925	1550.34637	1550.34290
26/08/2024 18:15:31.20133	1	1	1	1	1550.26145	1550.34012	1550.34725	1550.34358
26/08/2024 18:15:31.30133	1	1	1	1	1550.26079	1550.34129	1550.34841	1550.34494
26/08/2024 18:15:31.40133	1	1	1	1	1550.26215	1550.34043	1550.34753	1550.34425
26/08/2024 18:15:31.50133	1	1	1	1	1550.26282	1550.34129	1550.34841	1550.34494
26/08/2024 18:15:31.60133	1	1	1	1	1550.26145	1550.34012	1550.34725	1550.34358
26/08/2024 18:15:31.70133	1	1	1	1	1550.26282	1550.34129	1550.34841	1550.34494
26/08/2024 18:15:31.80133	1	1	1	1	1550.26079	1550.34129	1550.34637	1550.34494
26/08/2024 18:15:31.90133	1	1	1	1	1550.26282	1550.34129	1550.34841	1550.34494
26/08/2024 18:15:32.00133	1	1	1	1	1550.26079	1550.33925	1550.34637	1550.34290
26/08/2024 18:15:32.10133	1	1	1	1	1550.26282	1550.34129	1550.34841	1550.34494
26/08/2024 18:15:32.20133	1	1	1	1	1550.26215	1550.34043	1550.34753	1550.34425
26/08/2024 18:15:32.30133	1	1	1	1	1550.26079	1550.33925	1550.34637	1550.34290
26/08/2024 18:15:32.40133	1	1	1	1	1550.26079	1550.33925	1550.34637	1550.34290
26/08/2024 18:15:32.50133	1	1	1	1	1550.26145	1550.34012	1550.34725	1550.34358
26/08/2024 18:15:32.60133	1	1	1	1	1550.26079	1550.33925	1550.34637	1550.34290
26/08/2024 18:15:32.70133	1	1	1	1	1550.26079	1550.33925	1550.34637	1550.34494
26/08/2024 18:15:32.80133	1	1	1	1	1550.26282	1550.34129	1550.34841	1550.34494
26/08/2024 18:15:32.90133	1	1	1	1	1550.26079	1550.33925	1550.34637	1550.34290
26/08/2024 18:15:33.00133	1	1	1	1	1550.26079	1550.33925	1550.34637	1550.34290
26/08/2024 18:15:33.10133	1	1	1	1	1550.26215	1550.34043	1550.34753	1550.34425
26/08/2024 18:15:33.20133	1	1	1	1	1550.26215	1550.34043	1550.34753	1550.34425
26/08/2024 18:15:33.30133	1	1	1	1	1550.26079	1550.33925	1550.34841	1550.34494
26/08/2024 18:15:33.40133	1	1	1	1	1550.26215	1550.34043	1550.34753	1550.34425
26/08/2024 18:15:33.50133	1	1	1	1	1550.26215	1550.34043	1550.34753	1550.34425
26/08/2024 18:15:33.60133	1	1	1	1	1550.26079	1550.34129	1550.34637	1550.34290
26/08/2024 18:15:33.70133	1	1	1	1	1550.26079	1550.34129	1550.34841	1550.34494
26/08/2024 18:15:33.80133	1	1	1	1	1550.26079	1550.34129	1550.34841	1550.34494
26/08/2024 18:15:33.90133	1	1	1	1	1550.26282	1550.34129	1550.34841	1550.34494
26/08/2024 18:15:34.00133	1	1	1	1	1550.26215	1550.34043	1550.34753	1550.34425
26/08/2024 18:15:34.10133	1	1	1	1	1550.26282	1550.34129	1550.34841	1550.34494
26/08/2024 18:15:34.20133	1	1	1	1	1550.26079	1550.33925	1550.34637	1550.34290
26/08/2024 18:15:34.30133	1	1	1	1	1550.26079	1550.34129	1550.34841	1550.34290
26/08/2024 18:15:34.40133	1	1	1	1	1550.26282	1550.34129	1550.34841	1550.34494
26/08/2024 18:15:34.50133	1	1	1	1	1550.26079	1550.33925	1550.34637	1550.34290
26/08/2024 18:15:34.60133	1	1	1	1	1550.26215	1550.34043	1550.34753	1550.34425
26/08/2024 18:15:34.70133	1	1	1	1	1550.26079	1550.33925	1550.34637	1550.34290
26/08/2024 18:15:34.80133	1	1	1	1	1550.26079	1550.33925	1550.34637	1550.34290
26/08/2024 18:15:34.90133	1	1	1	1	1550.26145	1550.34012	1550.34725	1550.34358
26/08/2024 18:15:35.00133	1	1	1	1	1550.26145	1550.34012	1550.34725	1550.34358
26/08/2024 18:15:35.10133	1	1	1	1	1550.26282	1550.34129	1550.34841	1550.34494
26/08/2024 18:15:35.20133	1	1	1	1	1550.26079	1550.33925	1550.34637	1550.34290
26/08/2024 18:15:35.30133	1	1	1	1	1550.26079	1550.34129	1550.34841	1550.34494
26/08/2024 18:15:35.40133	1	1	1	1	1550.26145	1550.34012	1550.34725	1550.34358
26/08/2024 18:15:35.50133	1	1	1	1	1550.26079	1550.34129	1550.34841	1550.34494
26/08/2024 18:15:35.60133	1	1	1	1	1550.26215	1550.34043	1550.34753	1550.34425
26/08/2024 18:15:35.70133	1	1	1	1	1550.26079	1550.33925	1550.34637	1550.34290
26/08/2024 18:15:35.80133	1	1	1	1	1550.26145	1550.34012	1550.34725	1550.34358
26/08/2024 18:15:35.90133	1	1	1	1	1550.26079	1550.33925	1550.34637	1550.34290
26/08/2024 18:15:36.00133	1	1	1	1	1550.26079	1550.34129	1550.34841	1550.34494
26/08/2024 18:15:36.10133	1	1	1	1	1550.26282	1550.34129	1550.34841	1550.34494
26/08/2024 18:15:36.20133	1	1	1	1	1550.26145	1550.34012	1550.34725	1550.34358
26/08/2024 18:15:36.30133	1	1	1	1	1550.26079	1550.33925	1550.34637	1550.34290
26/08/2024 18:15:36.40133	1	1	1	1	1550.26282	1550.34129	1550.34841	1550.34494
26/08/2024 18:15:36.50133	1	1	1	1	1550.26079	1550.34129	1550.34637	1550.34290
26/08/2024 18:15:36.60133	1	1	1	1	1550.26145	1550.34012	1550.34725	1550.34358
26/08/2024 18:15:36.70133	1	1	1	1	1550.26215	1550.34043	1550.34753	1550.34425
26/08/2024 18:15:36.80133	1	1	1	1	1550.26079	1550.34129	1550.34637	1550.34494
26/08/2024 18:15:36.90133	1	1	1	1	1550.26145	1550.34012	1550.34725	1550.34358
26/08/2024 18:15:37.00133	1	1	1	1	1550.26079	1550.34129	1550.34841	1550.34494
26/08/2024 18:15:37.10133	1	1	1	1	1550.26079	1550.33925	1550.34637	1550.34290
26/08/2024 18:15:37.20133	1	1	1	1	1550.26145	1550.34012	1550.34725	1550.34358
26/08/2024 18:15:37.30133	1	1	1	1	1550.26215	1550.34043	1550.34753	1550.34425
26/08/2024 18:15:37.40133	1	1	1	1	1550.26145	1550.34216	1550.34929	1550.34358
26/08/2024 18:15:37.50133	1	1	1	1	1550.26282	1550.34129	1550.34841	1550.34494
26/08/2024 18:15:37.60133	1	1	1	1	1550.26079	1550.33925	1550.34637	1550.34494
26/08/2024 18:15:37.70133	1	1	1	1	1550.26079	1550.33925	1550.34637	1550.34494
26/08/2024 18:15:37.80133	1	1	1	1	1550.26215	1550.34043	1550.34753	1550.34425
26/08/2024 18:15:37.90133	1	1	1	1	1550.26079	1550.33925	1550.34637	1550.34290
26/08/2024 18:15:38.00133	1	1	1	1	1550.26215	1550.34043	1550.34753	1550.34425
26/08/2024 18:15:38.10133	1	1	1	1	1550.26145	1550.34216	1550.34725	1550.34563
26/08/2024 18:15:38.20133	1	1	1	1	1550.26079	1550.33925	1550.34637	1550.34290
26/08/2024 18:15:38.30133	1	1	1	1	1550.26079	1550.33925	1550.34637	1550.34290
26/08/2024 18:15:38.40133	1	1	1	1	1550.26282	1550.34129	1550.34841	1550.34494
26/08/2024 18:15:38.50133	1	1	1	1	1550.26079	1550.34129	1550.34841	1550.34494
26/08/2024 18:15:38.60133	1	1	1	1	1550.26079	1550.33925	1550.34637	1550.34290
26/08/2024 18:15:38.70133	1	1	1	1	1550.26282	1550.34129	1550.34841	1550.34494
26/08/2024 18:15:38.80133	1	1	1	1	1550.26282	1550.34129	1550.34841	1550.34494
26/08/2024 18:15:38.90133	1	1	1	1	1550.26079	1550.33925	1550.34637	1550.34290
26/08/2024 18:15:39.00133	1	1	1	1	1550.26079	1550.33925	1550.34637	1550.34290
26/08/2024 18:15:39.10133	1	1	1	1	1550.26079	1550.33925	1550.34637	1550.34494
26/08/2024 18:15:39.20133	1	1	1	1	1550.26282	1550.34129	1550.34841	1550.34494
26/08/2024 18:15:39.30133	1	1	1	1	1550.26215	1550.34043	1550.34753	1550.34425
26/08/2024 18:15:39.40133	1	1	1	1	1550.26079	1550.33925	1550.34637	1550.34290
26/08/2024 18:15:39.50133	1	1	1	1	1550.26079	1550.33925	1550.34637	1550.34290
26/08/2024 18:15:39.60133	1	1	1	1	1550.26079	1550.33925	1550.34637	1550.34290
26/08/2024 18:15:39.70133	1	1	1	1	1550.26079	1550.34129	1550.34637	1550.34494
26/08/2024 18:15:39.80133	1	1	1	1	1550.26282	1550.34129	1550.34841	1550.34494
26/08/2024 18:15:39.90133	1	1	1	1	1550.26079	1550.33925	1550.34637	1550.34494
26/08/2024 18:15:40.00133	1	1	1	1	1550.26282	1550.33925	1550.34637	1550.34290
26/08/2024 18:15:40.10133	1	1	1	1	1550.26079	1550.33925	1550.34637	1550.34290
26/08/2024 18:15:40.20133	1	1	1	1	1550.26079	1550.33925	1550.34637	1550.34290
26/08/2024 18:15:40.30133	1	1	1	1	1550.26012	1550.34043	1550.34753	1550.34425
26/08/2024 18:15:40.40133	1	1	1	1	1550.26079	1550.34129	1550.34841	1550.34290
26/08/2024 18:15:40.50133	1	1	1	1	1550.26282	1550.34129	1550.34841	1550.34494
26/08/2024 18:15:40.60133	1	1	1	1	1550.26215	1550.34043	1550.34753	1550.34425
26/08/2024 18:15:40.70133	1	1	1	1	1550.26079	1550.33925	1550.34637	1550.34290
26/08/2024 18:15:40.80133	1	1	1	1	1550.26282	1550.34129	1550.34841	1550.34494
26/08/2024 18:15:40.90133	1	1	1	1	1550.26079	1550.34129	1550.34841	1550.34494
26/08/2024 18:15:41.00133	1	1	1	1	1550.26215	1550.34043	1550.34753	1550.34425
26/08/2024 18:15:41.10133	1	1	1	1	1550.26079	1550.33925	1550.34637	1550.34290
26/08/2024 18:15:41.20133	1	1	1	1	1550.26079	1550.34129	1550.34841	1550.34494
26/08/2024 18:15:41.30133	1	1	1	1	1550.26282	1550.34129	1550.34841	1550.34494
26/08/2024 18:15:41.40133	1	1	1	1	1550.26079	1550.33925	1550.34637	1550.34290
26/08/2024 18:15:41.50133	1	1	1	1	1550.26079	1550.33925	1550.34637	1550.34290
26/08/2024 18:15:41.60133	1	1	1	1	1550.26079	1550.34129	1550.34841	1550.34494
26/08/2024 18:15:41.70133	1	1	1	1	1550.26079	1550.33925	1550.34637	1550.34290
26/08/2024 18:15:41.80133	1	1	1	1	1550.26079	1550.33925	1550.34637	1550.34290
26/08/2024 18:15:41.90133	1	1	1	1	1550.26079	1550.34129	1550.34841	1550.34494
26/08/2024 18:15:42.00133	1	1	1	1	1550.26145	1550.34012	1550.34725	1550.34358
26/08/2024 18:15:42.10133	1	1	1	1	1550.26079	1550.33925	1550.34637	1550.34290
26/08/2024 18:15:42.20133	1	1	1	1	1550.26282	1550.34129	1550.34841	1550.34494
26/08/2024 18:15:42.30133	1	1	1	1	1550.26282	1550.34129	1550.34841	1550.34494
26/08/2024 18:15:42.40133	1	1	1	1	1550.26079	1550.34129	1550.34841	1550.34290
26/08/2024 18:15:42.50133	1	1	1	1	1550.26079	1550.34129	1550.34841	1550.34494
26/08/2024 18:15:42.60133	1	1	1	1	1550.26215	1550.34043	1550.34753	1550.34425
26/08/2024 18:15:42.70133	1	1	1	1	1550.26079	1550.33925	1550.34637	1550.34290
26/08/2024 18:15:42.80133	1	1	1	1	1550.26079	1550.34129	1550.34841	1550.34494
26/08/2024 18:15:42.90133	1	1	1	1	1550.26145	1550.34012	1550.34725	1550.34358
26/08/2024 18:15:43.00133	1	1	1	1	1550.26079	1550.33925	1550.34637	1550.34290
26/08/2024 18:15:43.10133	1	1	1	1	1550.26079	1550.34129	1550.34637	1550.34494
26/08/2024 18:15:43.20133	1	1	1	1	1550.26079	1550.34129	1550.34841	1550.34494
26/08/2024 18:15:43.30133	1	1	1	1	1550.26282	1550.34129	1550.34841	1550.34494
26/08/2024 18:15:43.40133	1	1	1	1	1550.26145	1550.34012	1550.34725	1550.34358
26/08/2024 18:15:43.50133	1	1	1	1	1550.26282	1550.34129	1550.34841	1550.34494
26/08/2024 18:15:43.60133	1	1	1	1	1550.26145	1550.34012	1550.34725	1550.34358
26/08/2024 18:15:43.70133	1	1	1	1	1550.26079	1550.33925	1550.34637	1550.34290
26/08/2024 18:15:43.80133	1	1	1	1	1550.26282	1550.34129	1550.34841	1550.34494
26/08/2024 18:15:43.90133	1	1	1	1	1550.26079	1550.33925	1550.34637	1550.34290
26/08/2024 18:15:44.00133	1	1	1	1	1550.26145	1550.34012	1550.34725	1550.34358
26/08/2024 18:15:44.10133	1	1	1	1	1550.26079	1550.33925	1550.34637	1550.34290
26/08/2024 18:15:44.20133	1	1	1	1	1550.26079	1550.33925	1550.34637	1550.34290
26/08/2024 18:15:44.30133	1	1	1	1	1550.26079	1550.33925	1550.34637	1550.34290
26/08/2024 18:15:44.40133	1	1	1	1	1550.26215	1550.34043	1550.34753	1550.34425
26/08/2024 18:15:44.50133	1	1	1	1	1550.26079	1550.33925	1550.34841	1550.34494
26/08/2024 18:15:44.60133	1	1	1	1	1550.26282	1550.34129	1550.34841	1550.34494
26/08/2024 18:15:44.70133	1	1	1	1	1550.26079	1550.33925	1550.34637	1550.34494
26/08/2024 18:15:44.80133	1	1	1	1	1550.26079	1550.33925	1550.34637	1550.34290
26/08/2024 18:15:44.90133	1	1	1	1	1550.26215	1550.34043	1550.34753	1550.34425
26/08/2024 18:15:45.00133	1	1	1	1	1550.26282	1550.34129	1550.34637	1550.34494
26/08/2024 18:15:45.10133	1	1	1	1	1550.26282	1550.33925	1550.34637	1550.34494
26/08/2024 18:15:45.20133	1	1	1	1	1550.26079	1550.33925	1550.34637	1550.34290
26/08/2024 18:15:45.30133	1	1	1	1	1550.26282	1550.34129	1550.34841	1550.34494
26/08/2024 18:15:45.40133	1	1	1	1	1550.26282	1550.34129	1550.34841	1550.34494
26/08/2024 18:15:45.50133	1	1	1	1	1550.26282	1550.34129	1550.34841	1550.34494
26/08/2024 18:15:45.60133	1	1	1	1	1550.26079	1550.33925	1550.34637	1550.34494
26/08/2024 18:15:45.70133	1	1	1	1	1550.26215	1550.34043	1550.34753	1550.34425
26/08/2024 18:15:45.80133	1	1	1	1	1550.26282	1550.33925	1550.34637	1550.34290
26/08/2024 18:15:45.90133	1	1	1	1	1550.26079	1550.33925	1550.34637	1550.34290
26/08/2024 18:15:46.00133	1	1	1	1	1550.26145	1550.34012	1550.34725	1550.34358
26/08/2024 18:15:46.10133	1	1	1	1	1550.26079	1550.33925	1550.34637	1550.34494
26/08/2024 18:15:46.20133	1	1	1	1	1550.26079	1550.34129	1550.34841	1550.34494
26/08/2024 18:15:46.30133	1	1	1	1	1550.26079	1550.33925	1550.34637	1550.34290
26/08/2024 18:15:46.40133	1	1	1	1	1550.26145	1550.34012	1550.34725	1550.34358
26/08/2024 18:15:46.50133	1	1	1	1	1550.26079	1550.33925	1550.34637	1550.34290
26/08/2024 18:15:46.60133	1	1	1	1	1550.26079	1550.34129	1550.34841	1550.34494
26/08/2024 18:15:46.70133	1	1	1	1	1550.26079	1550.34129	1550.34841	1550.34494
26/08/2024 18:15:46.80133	1	1	1	1	1550.26282	1550.34129	1550.34841	1550.34494
26/08/2024 18:15:46.90133	1	1	1	1	1550.26079	1550.34129	1550.34841	1550.34290
26/08/2024 18:15:47.00133	1	1	1	1	1550.26079	1550.34129	1550.34841	1550.34494
26/08/2024 18:15:47.10133	1	1	1	1	1550.25941	1550.33807	1550.34521	1550.34154
26/08/2024 18:15:47.20133	1	1	1	1	1550.26079	1550.33925	1550.34637	1550.34494
26/08/2024 18:15:47.30133	1	1	1	1	1550.26282	1550.34129	1550.34841	1550.34494
26/08/2024 18:15:47.40133	1	1	1	1	1550.26079	1550.33925	1550.34637	1550.34290
26/08/2024 18:15:47.50133	1	1	1	1	1550.26079	1550.33925	1550.34637	1550.34290
26/08/2024 18:15:47.60133	1	1	1	1	1550.26282	1550.34129	1550.34841	1550.34494
26/08/2024 18:15:47.70133	1	1	1	1	1550.26079	1550.34129	1550.34637	1550.34290
26/08/2024 18:15:47.80133	1	1	1	1	1550.26282	1550.34129	1550.34841	1550.34494
26/08/2024 18:15:47.90133	1	1	1	1	1550.26079	1550.33925	1550.34637	1550.34290
26/08/2024 18:15:48.00133	1	1	1	1	1550.26282	1550.34129	1550.34841	1550.34494
26/08/2024 18:15:48.10133	1	1	1	1	1550.26079	1550.33925	1550.34637	1550.34290
26/08/2024 18:15:48.20133	1	1	1	1	1550.26282	1550.34129	1550.34637	1550.34494
26/08/2024 18:15:48.30133	1	1	1	1	1550.26079	1550.34129	1550.34841	1550.34494
26/08/2024 18:15:48.40133	1	1	1	1	1550.26282	1550.34129	1550.34841	1550.34494
26/08/2024 18:15:48.50133	1	1	1	1	1550.26215	1550.34043	1550.34753	1550.34425
26/08/2024 18:15:48.60133	1	1	1	1	1550.26079	1550.33925	1550.34637	1550.34290
26/08/2024 18:15:48.70133	1	1	1	1	1550.26145	1550.34012	1550.34725	1550.34358
26/08/2024 18:15:48.80133	1	1	1	1	1550.26145	1550.34012	1550.34725	1550.34358
26/08/2024 18:15:48.90133	1	1	1	1	1550.26282	1550.34129	1550.34841	1550.34494
26/08/2024 18:15:49.00133	1	1	1	1	1550.26282	1550.34129	1550.34841	1550.34494
26/08/2024 18:15:49.10133	1	1	1	1	1550.26079	1550.33925	1550.34637	1550.34290
26/08/2024 18:15:49.20133	1	1	1	1	1550.26145	1550.34012	1550.34725	1550.34358
26/08/2024 18:15:49.30133	1	1	1	1	1550.26079	1550.34129	1550.34841	1550.34290
26/08/2024 18:15:49.40133	1	1	1	1	1550.26145	1550.34012	1550.34725	1550.34358
26/08/2024 18:15:49.50133	1	1	1	1	1550.26079	1550.33925	1550.34637	1550.34290
26/08/2024 18:15:49.60133	1	1	1	1	1550.26282	1550.34129	1550.34841	1550.34494
26/08/2024 18:15:49.70133	1	1	1	1	1550.26145	1550.34012	1550.34725	1550.34358
26/08/2024 18:15:49.80133	1	1	1	1	1550.26079	1550.33925	1550.34637	1550.34290
26/08/2024 18:15:49.90133	1	1	1	1	1550.26282	1550.34129	1550.34841	1550.34494
26/08/2024 18:15:50.00133	1	1	1	1	1550.26079	1550.34129	1550.34637	1550.34494
26/08/2024 18:15:50.10133	1	1	1	1	1550.26079	1550.33925	1550.34637	1550.34494
26/08/2024 18:15:50.20133	1	1	1	1	1550.26079	1550.34129	1550.34841	1550.34494
26/08/2024 18:15:50.30133	1	1	1	1	1550.26145	1550.34012	1550.34725	1550.34358
26/08/2024 18:15:50.40133	1	1	1	1	1550.26079	1550.33925	1550.34637	1550.34290
26/08/2024 18:15:50.50133	1	1	1	1	1550.26282	1550.34129	1550.34841	1550.34494
26/08/2024 18:15:50.60133	1	1	1	1	1550.26282	1550.34129	1550.34841	1550.34494
26/08/2024 18:15:50.70133	1	1	1	1	1550.26215	1550.34043	1550.34753	1550.34425
26/08/2024 18:15:50.80133	1	1	1	1	1550.26215	1550.34043	1550.34753	1550.34425
26/08/2024 18:15:50.90133	1	1	1	1	1550.26079	1550.33925	1550.34637	1550.34290
26/08/2024 18:15:51.00133	1	1	1	1	1550.26145	1550.34012	1550.34725	1550.34358
26/08/2024 18:15:51.10133	1	1	1	1	1550.26079	1550.33925	1550.34637	1550.34494
26/08/2024 18:15:51.20133	1	1	1	1	1550.26282	1550.34129	1550.34841	1550.34494
26/08/2024 18:15:51.30133	1	1	1	1	1550.26079	1550.34129	1550.34841	1550.34494
26/08/2024 18:15:51.40133	1	1	1	1	1550.26079	1550.33925	1550.34637	1550.34290
26/08/2024 18:15:51.50133	1	1	1	1	1550.26282	1550.34129	1550.34841	1550.34494
26/08/2024 18:15:51.60133	1	1	1	1	1550.26282	1550.34129	1550.34841	1550.34494
26/08/2024 18:15:51.70133	1	1	1	1	1550.26215	1550.34246	1550.34956	1550.34629
26/08/2024 18:15:51.80133	1	1	1	1	1550.26079	1550.33925	1550.34637	1550.34494
26/08/2024 18:15:51.90133	1	1	1	1	1550.26079	1550.33925	1550.34637	1550.34290
26/08/2024 18:15:52.00133	1	1	1	1	1550.26282	1550.34129	1550.34841	1550.34494
26/08/2024 18:15:52.10133	1	1	1	1	1550.26282	1550.34129	1550.34841	1550.34494
26/08/2024 18:15:52.20133	1	1	1	1	1550.26215	1550.34043	1550.34753	1550.34425
26/08/2024 18:15:52.30133	1	1	1	1	1550.26145	1550.34012	1550.34725	1550.34358
26/08/2024 18:15:52.40133	1	1	1	1	1550.26215	1550.34043	1550.34753	1550.34425
26/08/2024 18:15:52.50133	1	1	1	1	1550.26282	1550.34129	1550.34841	1550.34494
26/08/2024 18:15:52.60133	1	1	1	1	1550.26215	1550.34043	1550.34753	1550.34425
26/08/2024 18:15:52.70133	1	1	1	1	1550.26079	1550.33925	1550.34637	1550.34290
26/08/2024 18:15:52.80133	1	1	1	1	1550.26079	1550.33925	1550.34637	1550.34290
26/08/2024 18:15:52.90133	1	1	1	1	1550.26012	1550.34043	1550.34753	1550.34425
26/08/2024 18:15:53.00133	1	1	1	1	1550.26282	1550.34129	1550.34841	1550.34494
26/08/2024 18:15:53.10133	1	1	1	1	1550.26145	1550.34012	1550.34725	1550.34358
26/08/2024 18:15:53.20133	1	1	1	1	1550.26215	1550.34043	1550.34753	1550.34425
26/08/2024 18:15:53.30133	1	1	1	1	1550.26145	1550.34012	1550.34725	1550.34358
26/08/2024 18:15:53.40133	1	1	1	1	1550.26145	1550.34012	1550.34725	1550.34358
26/08/2024 18:15:53.50133	1	1	1	1	1550.26079	1550.33925	1550.34637	1550.34290
26/08/2024 18:15:53.60133	1	1	1	1	1550.26145	1550.34012	1550.34725	1550.34358
26/08/2024 18:15:53.70133	1	1	1	1	1550.26282	1550.34129	1550.34841	1550.34494
26/08/2024 18:15:53.80133	1	1	1	1	1550.26145	1550.34012	1550.34725	1550.34358
26/08/2024 18:15:53.90133	1	1	1	1	1550.26145	1550.34012	1550.34725	1550.34358
26/08/2024 18:15:54.00133	1	1	1	1	1550.26282	1550.34129	1550.34637	1550.34290
26/08/2024 18:15:54.10133	1	1	1	1	1550.26215	1550.34043	1550.34753	1550.34425
26/08/2024 18:15:54.20133	1	1	1	1	1550.26282	1550.34129	1550.34841	1550.34494
26/08/2024 18:15:54.30133	1	1	1	1	1550.26282	1550.34129	1550.34841	1550.34494
26/08/2024 18:15:54.40133	1	1	1	1	1550.26079	1550.33925	1550.34637	1550.34290
26/08/2024 18:15:54.50133	1	1	1	1	1550.26282	1550.34129	1550.34841	1550.34494
26/08/2024 18:15:54.60133	1	1	1	1	1550.26282	1550.33925	1550.34841	1550.34494
26/08/2024 18:15:54.70133	1	1	1	1	1550.26282	1550.34129	1550.34841	1550.34494
26/08/2024 18:15:54.80133	1	1	1	1	1550.26215	1550.34043	1550.34753	1550.34425
26/08/2024 18:15:54.90133	1	1	1	1	1550.26079	1550.33925	1550.34637	1550.34290
26/08/2024 18:15:55.00133	1	1	1	1	1550.26079	1550.34129	1550.34841	1550.34290
26/08/2024 18:15:55.10133	1	1	1	1	1550.26282	1550.34129	1550.34841	1550.34494
26/08/2024 18:15:55.20133	1	1	1	1	1550.26079	1550.34129	1550.34841	1550.34290
26/08/2024 18:15:55.30133	1	1	1	1	1550.26215	1550.34043	1550.34753	1550.34425
26/08/2024 18:15:55.40133	1	1	1	1	1550.26145	1550.34012	1550.34725	1550.34358
26/08/2024 18:15:55.50133	1	1	1	1	1550.26282	1550.34129	1550.34841	1550.34494
26/08/2024 18:15:55.60133	1	1	1	1	1550.26145	1550.34012	1550.34725	1550.34358
26/08/2024 18:15:55.70133	1	1	1	1	1550.26215	1550.34043	1550.34753	1550.34425
26/08/2024 18:15:55.80133	1	1	1	1	1550.26145	1550.34012	1550.34725	1550.34358
26/08/2024 18:15:55.90133	1	1	1	1	1550.26282	1550.34129	1550.34841	1550.34494
26/08/2024 18:15:56.00133	1	1	1	1	1550.26282	1550.34129	1550.34841	1550.34494
26/08/2024 18:15:56.10133	1	1	1	1	1550.26282	1550.34129	1550.34841	1550.34494
26/08/2024 18:15:56.20133	1	1	1	1	1550.26282	1550.34129	1550.34841	1550.34494
26/08/2024 18:15:56.30133	1	1	1	1	1550.26215	1550.34043	1550.34753	1550.34425
26/08/2024 18:15:56.40133	1	1	1	1	1550.26282	1550.34129	1550.34841	1550.34494
26/08/2024 18:15:56.50133	1	1	1	1	1550.26079	1550.33925	1550.34637	1550.34290
26/08/2024 18:15:56.60133	1	1	1	1	1550.26145	1550.34012	1550.34725	1550.34358
26/08/2024 18:15:56.70133	1	1	1	1	1550.26282	1550.34129	1550.34841	1550.34494
26/08/2024 18:15:56.80133	1	1	1	1	1550.26145	1550.34012	1550.34725	1550.34358
26/08/2024 18:15:56.90133	1	1	1	1	1550.26282	1550.34129	1550.34841	1550.34494
26/08/2024 18:15:57.00133	1	1	1	1	1550.26079	1550.34129	1550.34841	1550.34494
26/08/2024 18:15:57.10133	1	1	1	1	1550.26079	1550.34129	1550.34841	1550.34494
26/08/2024 18:15:57.20133	1	1	1	1	1550.26079	1550.34129	1550.34841	1550.34494
26/08/2024 18:15:57.30133	1	1	1	1	1550.26215	1550.34043	1550.34753	1550.34425
26/08/2024 18:15:57.40133	1	1	1	1	1550.26215	1550.34043	1550.34753	1550.34425
26/08/2024 18:15:57.50133	1	1	1	1	1550.26215	1550.34043	1550.34753	1550.34425
26/08/2024 18:15:57.60133	1	1	1	1	1550.26079	1550.34129	1550.34637	1550.34494
26/08/2024 18:15:57.70133	1	1	1	1	1550.26079	1550.34129	1550.34841	1550.34290
26/08/2024 18:15:57.80133	1	1	1	1	1550.26079	1550.33925	1550.34637	1550.34290
26/08/2024 18:15:57.90133	1	1	1	1	1550.26079	1550.34129	1550.34841	1550.34494
26/08/2024 18:15:58.00133	1	1	1	1	1550.26282	1550.34129	1550.34841	1550.34494
26/08/2024 18:15:58.10133	1	1	1	1	1550.26282	1550.34129	1550.34841	1550.34494
26/08/2024 18:15:58.20133	1	1	1	1	1550.26282	1550.34129	1550.34841	1550.34494
26/08/2024 18:15:58.30133	1	1	1	1	1550.26282	1550.34129	1550.34841	1550.34494
26/08/2024 18:15:58.40133	1	1	1	1	1550.26282	1550.34129	1550.34841	1550.34290
26/08/2024 18:15:58.50133	1	1	1	1	1550.26079	1550.33925	1550.34637	1550.34290
26/08/2024 18:15:58.60133	1	1	1	1	1550.26079	1550.33925	1550.34637	1550.34290
26/08/2024 18:15:58.70133	1	1	1	1	1550.26145	1550.34012	1550.34725	1550.34358
26/08/2024 18:15:58.80133	1	1	1	1	1550.26282	1550.34129	1550.34841	1550.34494
26/08/2024 18:15:58.90133	1	1	1	1	1550.26282	1550.34129	1550.34841	1550.34494
26/08/2024 18:15:59.00133	1	1	1	1	1550.26282	1550.34129	1550.34841	1550.34494
26/08/2024 18:15:59.10133	1	1	1	1	1550.26215	1550.34043	1550.34753	1550.34425
26/08/2024 18:15:59.20133	1	1	1	1	1550.26215	1550.34043	1550.34753	1550.34425
26/08/2024 18:15:59.30133	1	1	1	1	1550.26079	1550.34129	1550.34841	1550.34494
26/08/2024 18:15:59.40133	1	1	1	1	1550.26145	1550.34216	1550.34929	1550.34358
26/08/2024 18:15:59.50133	1	1	1	1	1550.26079	1550.34129	1550.34841	1550.34494
26/08/2024 18:15:59.60133	1	1	1	1	1550.26079	1550.34129	1550.34841	1550.34494
26/08/2024 18:15:59.70133	1	1	1	1	1550.26079	1550.34129	1550.34841	1550.34290
26/08/2024 18:15:59.80133	1	1	1	1	1550.26145	1550.34012	1550.34725	1550.34358
26/08/2024 18:15:59.90133	1	1	1	1	1550.26079	1550.34129	1550.34841	1550.34494
26/08/2024 18:16:00.00133	1	1	1	1	1550.26079	1550.34129	1550.34841	1550.34494
26/08/2024 18:16:00.10133	1	1	1	1	1550.26079	1550.33925	1550.34637	1550.34290
26/08/2024 18:16:00.20133	1	1	1	1	1550.26079	1550.33925	1550.34637	1550.34290
26/08/2024 18:16:00.30133	1	1	1	1	1550.26215	1550.34043	1550.34753	1550.34425
26/08/2024 18:16:00.40133	1	1	1	1	1550.26079	1550.33925	1550.34637	1550.34290
26/08/2024 18:16:00.50133	1	1	1	1	1550.26145	1550.34012	1550.34725	1550.34358
26/08/2024 18:16:00.60133	1	1	1	1	1550.26145	1550.34012	1550.34725	1550.34358
26/08/2024 18:16:00.70133	1	1	1	1	1550.26282	1550.34129	1550.34841	1550.34494
26/08/2024 18:16:00.80133	1	1	1	1	1550.26282	1550.34129	1550.34841	1550.34494
26/08/2024 18:16:00.90133	1	1	1	1	1550.26079	1550.33925	1550.34637	1550.34494
26/08/2024 18:16:01.00133	1	1	1	1	1550.26079	1550.33925	1550.34637	1550.34290
26/08/2024 18:16:01.10133	1	1	1	1	1550.26079	1550.33925	1550.34637	1550.34290
26/08/2024 18:16:01.20133	1	1	1	1	1550.26079	1550.34129	1550.34841	1550.34494
26/08/2024 18:16:01.30133	1	1	1	1	1550.26079	1550.33925	1550.34637	1550.34290
26/08/2024 18:16:01.40133	1	1	1	1	1550.26282	1550.34129	1550.34841	1550.34494
26/08/2024 18:16:01.50133	1	1	1	1	1550.26145	1550.34012	1550.34725	1550.34358
26/08/2024 18:16:01.60133	1	1	1	1	1550.26145	1550.34012	1550.34725	1550.34358
26/08/2024 18:16:01.70133	1	1	1	1	1550.26079	1550.33925	1550.34637	1550.34290
26/08/2024 18:16:01.80133	1	1	1	1	1550.26282	1550.34129	1550.34841	1550.34494
26/08/2024 18:16:01.90133	1	1	1	1	1550.26145	1550.34012	1550.34725	1550.34358
26/08/2024 18:16:02.00133	1	1	1	1	1550.26079	1550.33925	1550.34637	1550.34290
26/08/2024 18:16:02.10133	1	1	1	1	1550.26282	1550.34129	1550.34841	1550.34494
26/08/2024 18:16:02.20133	1	1	1	1	1550.26215	1550.34043	1550.34753	1550.34425
26/08/2024 18:16:02.30133	1	1	1	1	1550.26145	1550.34012	1550.34725	1550.34358
26/08/2024 18:16:02.40133	1	1	1	1	1550.26282	1550.34129	1550.34841	1550.34494
26/08/2024 18:16:02.50133	1	1	1	1	1550.26145	1550.34012	1550.34725	1550.34358
26/08/2024 18:16:02.60133	1	1	1	1	1550.26215	1550.34043	1550.34753	1550.34425
26/08/2024 18:16:02.70133	1	1	1	1	1550.26145	1550.34012	1550.34725	1550.34358
26/08/2024 18:16:02.80133	1	1	1	1	1550.26282	1550.34129	1550.34841	1550.34494
26/08/2024 18:16:02.90133	1	1	1	1	1550.26282	1550.34129	1550.34841	1550.34494
26/08/2024 18:16:03.00133	1	1	1	1	1550.26145	1550.34012	1550.34725	1550.34358
26/08/2024 18:16:03.10133	1	1	1	1	1550.26079	1550.33925	1550.34637	1550.34290
26/08/2024 18:16:03.20133	1	1	1	1	1550.26079	1550.33925	1550.34637	1550.34290
26/08/2024 18:16:03.30133	1	1	1	1	1550.26079	1550.33925	1550.34637	1550.34290
26/08/2024 18:16:03.40133	1	1	1	1	1550.26215	1550.34043	1550.34753	1550.34425
26/08/2024 18:16:03.50133	1	1	1	1	1550.26079	1550.33925	1550.34637	1550.34494
26/08/2024 18:16:03.60133	1	1	1	1	1550.26079	1550.33925	1550.34637	1550.34290
26/08/2024 18:16:03.70133	1	1	1	1	1550.26282	1550.34129	1550.34841	1550.34494
26/08/2024 18:16:03.80133	1	1	1	1	1550.26079	1550.33925	1550.34637	1550.34290
26/08/2024 18:16:03.90133	1	1	1	1	1550.26079	1550.33925	1550.34637	1550.34290
26/08/2024 18:16:04.00133	1	1	1	1	1550.26282	1550.34129	1550.34841	1550.34494
26/08/2024 18:16:04.10133	1	1	1	1	1550.26215	1550.34043	1550.34753	1550.34425
26/08/2024 18:16:04.20133	1	1	1	1	1550.26079	1550.34129	1550.34841	1550.34494
26/08/2024 18:16:04.30133	1	1	1	1	1550.26079	1550.34129	1550.34841	1550.34290
26/08/2024 18:16:04.40133	1	1	1	1	1550.26145	1550.34012	1550.34725	1550.34358
26/08/2024 18:16:04.50133	1	1	1	1	1550.26282	1550.34129	1550.34841	1550.34494
26/08/2024 18:16:04.60133	1	1	1	1	1550.26215	1550.34043	1550.34753	1550.34425
26/08/2024 18:16:04.70133	1	1	1	1	1550.26079	1550.33925	1550.34637	1550.34290
26/08/2024 18:16:04.80133	1	1	1	1	1550.26079	1550.33925	1550.34637	1550.34290
26/08/2024 18:16:04.90133	1	1	1	1	1550.26079	1550.34129	1550.34841	1550.34494
26/08/2024 18:16:05.00133	1	1	1	1	1550.26282	1550.34129	1550.34841	1550.34494
26/08/2024 18:16:05.10133	1	1	1	1	1550.26079	1550.34129	1550.34841	1550.34494
26/08/2024 18:16:05.20133	1	1	1	1	1550.26145	1550.34012	1550.34725	1550.34358
26/08/2024 18:16:05.30133	1	1	1	1	1550.26282	1550.34129	1550.34841	1550.34494
26/08/2024 18:16:05.40133	1	1	1	1	1550.26079	1550.34129	1550.34841	1550.34494
26/08/2024 18:16:05.50133	1	1	1	1	1550.26215	1550.34043	1550.34753	1550.34425
26/08/2024 18:16:05.60133	1	1	1	1	1550.26145	1550.34012	1550.34725	1550.34358
26/08/2024 18:16:05.70133	1	1	1	1	1550.26079	1550.33925	1550.34637	1550.34494
26/08/2024 18:16:05.80133	1	1	1	1	1550.26145	1550.34012	1550.34725	1550.34358
26/08/2024 18:16:05.90133	1	1	1	1	1550.26079	1550.33925	1550.34637	1550.34494
26/08/2024 18:16:06.00133	1	1	1	1	1550.26079	1550.33925	1550.34637	1550.34290
26/08/2024 18:16:06.10133	1	1	1	1	1550.26079	1550.33925	1550.34637	1550.34290
26/08/2024 18:16:06.20133	1	1	1	1	1550.26282	1550.34129	1550.34841	1550.34494
26/08/2024 18:16:06.30133	1	1	1	1	1550.26145	1550.34012	1550.34725	1550.34358
26/08/2024 18:16:06.40133	1	1	1	1	1550.26079	1550.34129	1550.34841	1550.34494
26/08/2024 18:16:06.50133	1	1	1	1	1550.26282	1550.34129	1550.34841	1550.34290
26/08/2024 18:16:06.60133	1	1	1	1	1550.26215	1550.34043	1550.34753	1550.34425
26/08/2024 18:16:06.70133	1	1	1	1	1550.26215	1550.34043	1550.34753	1550.34425
26/08/2024 18:16:06.80133	1	1	1	1	1550.26282	1550.33925	1550.34637	1550.34290
26/08/2024 18:16:06.90133	1	1	1	1	1550.26079	1550.33925	1550.34637	1550.34494
26/08/2024 18:16:07.00133	1	1	1	1	1550.26079	1550.33925	1550.34637	1550.34290
26/08/2024 18:16:07.10133	1	1	1	1	1550.26282	1550.34129	1550.34841	1550.34494
26/08/2024 18:16:07.20133	1	1	1	1	1550.26215	1550.34246	1550.34956	1550.34425
26/08/2024 18:16:07.30133	1	1	1	1	1550.26145	1550.34012	1550.34725	1550.34358
26/08/2024 18:16:07.40133	1	1	1	1	1550.26282	1550.34129	1550.34841	1550.34494
26/08/2024 18:16:07.50133	1	1	1	1	1550.26079	1550.33925	1550.34637	1550.34290
26/08/2024 18:16:07.60133	1	1	1	1	1550.26079	1550.34129	1550.34637	1550.34290
26/08/2024 18:16:07.70133	1	1	1	1	1550.26079	1550.33925	1550.34637	1550.34290
26/08/2024 18:16:07.80133	1	1	1	1	1550.26282	1550.34129	1550.34841	1550.34494
26/08/2024 18:16:07.90133	1	1	1	1	1550.26282	1550.34129	1550.34841	1550.34494
26/08/2024 18:16:08.00133	1	1	1	1	1550.26079	1550.34129	1550.34637	1550.34494
26/08/2024 18:16:08.10133	1	1	1	1	1550.26079	1550.34129	1550.34637	1550.34494
26/08/2024 18:16:08.20133	1	1	1	1	1550.26282	1550.34129	1550.34841	1550.34290
26/08/2024 18:16:08.30133	1	1	1	1	1550.26282	1550.34129	1550.34841	1550.34494
26/08/2024 18:16:08.40133	1	1	1	1	1550.26282	1550.34129	1550.34841	1550.34494
26/08/2024 18:16:08.50133	1	1	1	1	1550.26079	1550.33925	1550.34637	1550.34290
26/08/2024 18:16:08.60133	1	1	1	1	1550.26282	1550.34129	1550.34841	1550.34494
26/08/2024 18:16:08.70133	1	1	1	1	1550.26282	1550.34129	1550.34841	1550.34494
26/08/2024 18:16:08.80133	1	1	1	1	1550.26282	1550.34129	1550.34841	1550.34494
26/08/2024 18:16:08.90133	1	1	1	1	1550.26282	1550.34129	1550.34841	1550.34494
26/08/2024 18:16:09.00133	1	1	1	1	1550.26079	1550.34129	1550.34637	1550.34290
26/08/2024 18:16:09.10133	1	1	1	1	1550.26079	1550.34129	1550.34841	1550.34494
26/08/2024 18:16:09.20133	1	1	1	1	1550.26079	1550.34129	1550.34637	1550.34290
26/08/2024 18:16:09.30133	1	1	1	1	1550.26079	1550.34129	1550.34841	1550.34494
26/08/2024 18:16:09.40133	1	1	1	1	1550.26145	1550.34012	1550.34725	1550.34358
26/08/2024 18:16:09.50133	1	1	1	1	1550.26079	1550.34129	1550.34841	1550.34494
26/08/2024 18:16:09.60133	1	1	1	1	1550.26282	1550.34129	1550.34841	1550.34494
26/08/2024 18:16:09.70133	1	1	1	1	1550.26079	1550.33925	1550.34637	1550.34290
26/08/2024 18:16:09.80133	1	1	1	1	1550.26282	1550.34129	1550.34841	1550.34494
26/08/2024 18:16:09.90133	1	1	1	1	1550.26079	1550.33925	1550.34637	1550.34290
26/08/2024 18:16:10.00133	1	1	1	1	1550.26282	1550.34129	1550.34841	1550.34290
26/08/2024 18:16:10.10133	1	1	1	1	1550.26282	1550.34129	1550.34841	1550.34494
26/08/2024 18:16:10.20133	1	1	1	1	1550.26079	1550.33925	1550.34637	1550.34290
26/08/2024 18:16:10.30133	1	1	1	1	1550.26282	1550.34129	1550.34841	1550.34494
26/08/2024 18:16:10.40133	1	1	1	1	1550.26215	1550.34043	1550.34753	1550.34425
26/08/2024 18:16:10.50133	1	1	1	1	1550.26145	1550.34012	1550.34725	1550.34358
26/08/2024 18:16:10.60133	1	1	1	1	1550.26145	1550.34012	1550.34725	1550.34358
26/08/2024 18:16:10.70133	1	1	1	1	1550.26079	1550.33925	1550.34637	1550.34290
26/08/2024 18:16:10.80133	1	1	1	1	1550.26282	1550.34129	1550.34841	1550.34494
26/08/2024 18:16:10.90133	1	1	1	1	1550.26145	1550.34012	1550.34725	1550.34358
26/08/2024 18:16:11.00133	1	1	1	1	1550.26282	1550.34129	1550.34841	1550.34494
26/08/2024 18:16:11.10133	1	1	1	1	1550.26282	1550.34129	1550.34637	1550.34494
26/08/2024 18:16:11.20133	1	1	1	1	1550.26282	1550.33925	1550.34637	1550.34290
26/08/2024 18:16:11.30133	1	1	1	1	1550.26079	1550.34129	1550.34637	1550.34494
26/08/2024 18:16:11.40133	1	1	1	1	1550.26145	1550.34012	1550.34725	1550.34358
26/08/2024 18:16:11.50133	1	1	1	1	1550.26079	1550.33925	1550.34637	1550.34494
26/08/2024 18:16:11.60133	1	1	1	1	1550.26079	1550.34129	1550.34637	1550.34290
26/08/2024 18:16:11.70133	1	1	1	1	1550.25941	1550.34012	1550.34725	1550.34358
26/08/2024 18:16:11.80133	1	1	1	1	1550.26282	1550.34129	1550.34841	1550.34494
26/08/2024 18:16:11.90133	1	1	1	1	1550.26145	1550.34012	1550.34725	1550.34358
26/08/2024 18:16:12.00133	1	1	1	1	1550.26282	1550.34129	1550.34637	1550.34494
26/08/2024 18:16:12.10133	1	1	1	1	1550.26079	1550.33925	1550.34637	1550.34290
26/08/2024 18:16:12.20133	1	1	1	1	1550.26282	1550.34129	1550.34841	1550.34494
26/08/2024 18:16:12.30133	1	1	1	1	1550.26079	1550.34129	1550.34841	1550.34290
26/08/2024 18:16:12.40133	1	1	1	1	1550.26079	1550.33925	1550.34637	1550.34290
26/08/2024 18:16:12.50133	1	1	1	1	1550.26215	1550.34043	1550.34753	1550.34425
26/08/2024 18:16:12.60133	1	1	1	1	1550.26079	1550.34129	1550.34841	1550.34494
26/08/2024 18:16:12.70133	1	1	1	1	1550.26282	1550.34129	1550.34841	1550.34494
26/08/2024 18:16:12.80133	1	1	1	1	1550.26282	1550.34129	1550.34841	1550.34494
26/08/2024 18:16:12.90133	1	1	1	1	1550.26145	1550.34012	1550.34725	1550.34358
26/08/2024 18:16:13.00133	1	1	1	1	1550.26282	1550.34129	1550.34841	1550.34494
26/08/2024 18:16:13.10133	1	1	1	1	1550.26079	1550.33925	1550.34637	1550.34290
26/08/2024 18:16:13.20133	1	1	1	1	1550.26215	1550.34043	1550.34753	1550.34425
26/08/2024 18:16:13.30133	1	1	1	1	1550.26282	1550.33925	1550.34637	1550.34494
26/08/2024 18:16:13.40133	1	1	1	1	1550.26145	1550.34012	1550.34725	1550.34358
26/08/2024 18:16:13.50133	1	1	1	1	1550.26145	1550.34012	1550.34725	1550.34358
26/08/2024 18:16:13.60133	1	1	1	1	1550.26282	1550.34129	1550.34841	1550.34290
26/08/2024 18:16:13.70133	1	1	1	1	1550.26079	1550.34129	1550.34841	1550.34494
26/08/2024 18:16:13.80133	1	1	1	1	1550.26145	1550.34216	1550.34929	1550.34563
26/08/2024 18:16:13.90133	1	1	1	1	1550.26079	1550.33925	1550.34637	1550.34290
26/08/2024 18:16:14.00133	1	1	1	1	1550.26079	1550.33925	1550.34637	1550.34290
26/08/2024 18:16:14.10133	1	1	1	1	1550.26079	1550.34129	1550.34841	1550.34494
26/08/2024 18:16:14.20133	1	1	1	1	1550.26282	1550.34129	1550.34841	1550.34290
26/08/2024 18:16:14.30133	1	1	1	1	1550.26282	1550.34129	1550.34841	1550.34494
26/08/2024 18:16:14.40133	1	1	1	1	1550.26282	1550.34129	1550.34841	1550.34494
26/08/2024 18:16:14.50133	1	1	1	1	1550.26079	1550.34129	1550.34841	1550.34290
26/08/2024 18:16:14.60133	1	1	1	1	1550.26215	1550.34043	1550.34753	1550.34425
26/08/2024 18:16:14.70133	1	1	1	1	1550.26012	1550.34043	1550.34753	1550.34425
26/08/2024 18:16:14.80133	1	1	1	1	1550.26282	1550.34129	1550.34841	1550.34494
26/08/2024 18:16:14.90133	1	1	1	1	1550.26282	1550.34129	1550.34841	1550.34494
26/08/2024 18:16:15.00133	1	1	1	1	1550.26145	1550.34012	1550.34725	1550.34563
26/08/2024 18:16:15.10133	1	1	1	1	1550.26145	1550.34012	1550.34725	1550.34358
26/08/2024 18:16:15.20133	1	1	1	1	1550.26282	1550.33925	1550.34637	1550.34494
26/08/2024 18:16:15.30133	1	1	1	1	1550.26215	1550.34043	1550.34753	1550.34425
26/08/2024 18:16:15.40133	1	1	1	1	1550.26282	1550.34129	1550.34841	1550.34494
26/08/2024 18:16:15.50133	1	1	1	1	1550.26079	1550.34129	1550.34841	1550.34494
26/08/2024 18:16:15.60133	1	1	1	1	1550.26215	1550.34043	1550.34753	1550.34425
26/08/2024 18:16:15.70133	1	1	1	1	1550.26145	1550.34012	1550.34725	1550.34358
26/08/2024 18:16:15.80133	1	1	1	1	1550.26282	1550.34129	1550.34841	1550.34494
26/08/2024 18:16:15.90233	1	1	1	1	1550.26215	1550.34043	1550.34753	1550.34425
26/08/2024 18:16:16.00233	1	1	1	1	1550.26079	1550.33925	1550.34637	1550.34290
26/08/2024 18:16:16.10233	1	1	1	1	1550.26282	1550.34129	1550.34841	1550.34494
26/08/2024 18:16:16.20233	1	1	1	1	1550.26079	1550.33925	1550.34637	1550.34290
26/08/2024 18:16:16.30233	1	1	1	1	1550.26079	1550.34129	1550.34637	1550.34494
26/08/2024 18:16:16.40233	1	1	1	1	1550.26282	1550.34129	1550.34841	1550.34494
26/08/2024 18:16:16.50233	1	1	1	1	1550.26079	1550.33925	1550.34637	1550.34290
26/08/2024 18:16:16.60233	1	1	1	1	1550.26215	1550.34043	1550.34753	1550.34425
26/08/2024 18:16:16.70233	1	1	1	1	1550.26145	1550.34012	1550.34725	1550.34358
26/08/2024 18:16:16.80233	1	1	1	1	1550.26079	1550.33925	1550.34841	1550.34290
26/08/2024 18:16:16.90233	1	1	1	1	1550.26145	1550.33807	1550.34521	1550.34358
26/08/2024 18:16:17.00233	1	1	1	1	1550.26079	1550.34129	1550.34841	1550.34494
26/08/2024 18:16:17.10233	1	1	1	1	1550.26282	1550.34129	1550.34841	1550.34494
26/08/2024 18:16:17.20233	1	1	1	1	1550.26079	1550.33925	1550.34637	1550.34494
26/08/2024 18:16:17.30233	1	1	1	1	1550.26282	1550.34129	1550.34841	1550.34494
26/08/2024 18:16:17.40233	1	1	1	1	1550.26282	1550.34129	1550.34841	1550.34494
26/08/2024 18:16:17.50233	1	1	1	1	1550.26282	1550.34129	1550.34841	1550.34494
26/08/2024 18:16:17.60233	1	1	1	1	1550.26215	1550.34043	1550.34753	1550.34629
26/08/2024 18:16:17.70233	1	1	1	1	1550.26215	1550.34043	1550.34753	1550.34425
26/08/2024 18:16:17.80233	1	1	1	1	1550.26079	1550.33925	1550.34637	1550.34290
26/08/2024 18:16:17.90233	1	1	1	1	1550.26282	1550.34129	1550.34841	1550.34494
26/08/2024 18:16:18.00233	1	1	1	1	1550.26079	1550.34129	1550.34841	1550.34494
26/08/2024 18:16:18.10233	1	1	1	1	1550.26145	1550.34012	1550.34725	1550.34358
26/08/2024 18:16:18.20233	1	1	1	1	1550.26282	1550.34129	1550.34841	1550.34290
26/08/2024 18:16:18.30233	1	1	1	1	1550.26282	1550.34129	1550.34841	1550.34494
26/08/2024 18:16:18.40233	1	1	1	1	1550.26079	1550.34129	1550.34841	1550.34494
26/08/2024 18:16:18.50233	1	1	1	1	1550.26282	1550.34129	1550.34841	1550.34494
26/08/2024 18:16:18.60233	1	1	1	1	1550.26282	1550.34129	1550.34841	1550.34494
26/08/2024 18:16:18.70233	1	1	1	1	1550.26145	1550.34012	1550.34725	1550.34358
26/08/2024 18:16:18.80233	1	1	1	1	1550.26079	1550.33925	1550.34637	1550.34290
26/08/2024 18:16:18.90233	1	1	1	1	1550.26215	1550.34043	1550.34753	1550.34425
26/08/2024 18:16:19.00233	1	1	1	1	1550.26079	1550.34129	1550.34841	1550.34494
26/08/2024 18:16:19.10233	1	1	1	1	1550.26145	1550.34012	1550.34725	1550.34358
26/08/2024 18:16:19.20233	1	1	1	1	1550.26215	1550.34043	1550.34753	1550.34425
26/08/2024 18:16:19.30233	1	1	1	1	1550.26079	1550.33925	1550.34637	1550.34290
26/08/2024 18:16:19.40233	1	1	1	1	1550.26079	1550.33925	1550.34637	1550.34494
26/08/2024 18:16:19.50233	1	1	1	1	1550.26079	1550.33925	1550.34637	1550.34290
26/08/2024 18:16:19.60233	1	1	1	1	1550.26282	1550.34129	1550.34841	1550.34494
26/08/2024 18:16:19.70233	1	1	1	1	1550.26145	1550.34012	1550.34725	1550.34358
26/08/2024 18:16:19.80233	1	1	1	1	1550.26282	1550.34129	1550.34841	1550.34494
26/08/2024 18:16:19.90233	1	1	1	1	1550.26282	1550.34129	1550.34841	1550.34494
26/08/2024 18:16:20.00233	1	1	1	1	1550.26282	1550.34129	1550.34841	1550.34290
26/08/2024 18:16:20.10233	1	1	1	1	1550.26215	1550.34043	1550.34753	1550.34425
26/08/2024 18:16:20.20233	1	1	1	1	1550.26282	1550.34129	1550.34841	1550.34494
26/08/2024 18:16:20.30233	1	1	1	1	1550.26079	1550.33925	1550.34637	1550.34290
26/08/2024 18:16:20.40233	1	1	1	1	1550.26079	1550.33925	1550.34637	1550.34290
26/08/2024 18:16:20.50233	1	1	1	1	1550.26145	1550.34012	1550.34725	1550.34358
26/08/2024 18:16:20.60233	1	1	1	1	1550.26282	1550.34129	1550.34637	1550.34290
26/08/2024 18:16:20.70233	1	1	1	1	1550.26079	1550.34129	1550.34841	1550.34494
26/08/2024 18:16:20.80233	1	1	1	1	1550.26282	1550.34129	1550.34841	1550.34494
26/08/2024 18:16:20.90233	1	1	1	1	1550.26079	1550.33925	1550.34637	1550.34290
26/08/2024 18:16:21.00233	1	1	1	1	1550.26282	1550.34129	1550.34841	1550.34494
26/08/2024 18:16:21.10233	1	1	1	1	1550.26282	1550.34129	1550.34841	1550.34494
26/08/2024 18:16:21.20233	1	1	1	1	1550.26282	1550.34129	1550.34841	1550.34494
26/08/2024 18:16:21.30233	1	1	1	1	1550.26282	1550.34129	1550.34841	1550.34494
26/08/2024 18:16:21.40233	1	1	1	1	1550.26079	1550.33925	1550.34637	1550.34290
26/08/2024 18:16:21.50233	1	1	1	1	1550.26282	1550.34129	1550.34841	1550.34494
26/08/2024 18:16:21.60233	1	1	1	1	1550.26079	1550.34129	1550.34841	1550.34494
26/08/2024 18:16:21.70233	1	1	1	1	1550.26282	1550.34129	1550.34841	1550.34494
26/08/2024 18:16:21.80233	1	1	1	1	1550.26079	1550.33925	1550.34637	1550.34290
26/08/2024 18:16:21.90233	1	1	1	1	1550.26282	1550.34129	1550.34841	1550.34494
26/08/2024 18:16:22.00233	1	1	1	1	1550.26079	1550.34129	1550.34841	1550.34494
26/08/2024 18:16:22.10233	1	1	1	1	1550.26145	1550.34012	1550.34725	1550.34358
26/08/2024 18:16:22.20233	1	1	1	1	1550.26282	1550.34129	1550.34841	1550.34494
26/08/2024 18:16:22.30233	1	1	1	1	1550.26282	1550.34129	1550.34841	1550.34290
26/08/2024 18:16:22.40233	1	1	1	1	1550.26079	1550.33925	1550.34637	1550.34290
26/08/2024 18:16:22.50233	1	1	1	1	1550.26079	1550.34129	1550.34841	1550.34494
26/08/2024 18:16:22.60233	1	1	1	1	1550.26282	1550.34129	1550.34841	1550.34494
26/08/2024 18:16:22.70233	1	1	1	1	1550.26079	1550.34129	1550.34841	1550.34494
26/08/2024 18:16:22.80233	1	1	1	1	1550.26145	1550.34012	1550.34725	1550.34358
26/08/2024 18:16:22.90233	1	1	1	1	1550.26079	1550.33925	1550.34637	1550.34290
26/08/2024 18:16:23.00233	1	1	1	1	1550.26282	1550.34129	1550.34841	1550.34494
26/08/2024 18:16:23.10233	1	1	1	1	1550.26079	1550.33925	1550.34637	1550.34494
26/08/2024 18:16:23.20233	1	1	1	1	1550.26215	1550.34043	1550.34753	1550.34425
26/08/2024 18:16:23.30233	1	1	1	1	1550.26282	1550.34129	1550.34841	1550.34494
26/08/2024 18:16:23.40233	1	1	1	1	1550.26282	1550.34129	1550.34841	1550.34494
26/08/2024 18:16:23.50233	1	1	1	1	1550.26145	1550.34012	1550.34725	1550.34358
26/08/2024 18:16:23.60233	1	1	1	1	1550.26079	1550.33925	1550.34637	1550.34290
26/08/2024 18:16:23.70233	1	1	1	1	1550.26145	1550.34012	1550.34725	1550.34358
26/08/2024 18:16:23.80233	1	1	1	1	1550.26215	1550.34043	1550.34753	1550.34425
26/08/2024 18:16:23.90233	1	1	1	1	1550.26215	1550.34043	1550.34753	1550.34425
26/08/2024 18:16:24.00233	1	1	1	1	1550.26145	1550.34216	1550.34725	1550.34358
26/08/2024 18:16:24.10233	1	1	1	1	1550.26282	1550.34129	1550.34841	1550.34494
26/08/2024 18:16:24.20233	1	1	1	1	1550.26079	1550.33925	1550.34637	1550.34290
26/08/2024 18:16:24.30233	1	1	1	1	1550.26079	1550.33925	1550.34637	1550.34290
26/08/2024 18:16:24.40233	1	1	1	1	1550.26079	1550.33925	1550.34841	1550.34494
26/08/2024 18:16:24.50233	1	1	1	1	1550.26079	1550.34129	1550.34841	1550.34494
26/08/2024 18:16:24.60233	1	1	1	1	1550.26215	1550.34043	1550.34753	1550.34425
26/08/2024 18:16:24.70233	1	1	1	1	1550.26079	1550.33925	1550.34637	1550.34290
26/08/2024 18:16:24.80233	1	1	1	1	1550.26079	1550.34129	1550.34841	1550.34494
26/08/2024 18:16:24.90233	1	1	1	1	1550.26079	1550.34129	1550.34841	1550.34494
26/08/2024 18:16:25.00233	1	1	1	1	1550.26215	1550.34043	1550.34753	1550.34425
26/08/2024 18:16:25.10233	1	1	1	1	1550.26145	1550.34216	1550.34725	1550.34563
26/08/2024 18:16:25.20233	1	1	1	1	1550.26079	1550.34129	1550.34841	1550.34494
26/08/2024 18:16:25.30233	1	1	1	1	1550.26079	1550.33925	1550.34637	1550.34494
26/08/2024 18:16:25.40233	1	1	1	1	1550.26215	1550.34043	1550.34753	1550.34425
26/08/2024 18:16:25.50233	1	1	1	1	1550.26282	1550.34129	1550.34841	1550.34290
26/08/2024 18:16:25.60233	1	1	1	1	1550.26215	1550.34246	1550.34956	1550.34629
26/08/2024 18:16:25.70233	1	1	1	1	1550.26079	1550.33925	1550.34637	1550.34290
26/08/2024 18:16:25.80233	1	1	1	1	1550.26282	1550.34129	1550.34841	1550.34494
26/08/2024 18:16:25.90233	1	1	1	1	1550.26215	1550.34043	1550.34753	1550.34425
26/08/2024 18:16:26.00233	1	1	1	1	1550.26079	1550.34129	1550.34841	1550.34494
26/08/2024 18:16:26.10233	1	1	1	1	1550.26012	1550.34043	1550.34753	1550.34425
26/08/2024 18:16:26.20233	1	1	1	1	1550.26215	1550.34043	1550.34550	1550.34425
26/08/2024 18:16:26.30233	1	1	1	1	1550.26079	1550.33925	1550.34637	1550.34290
26/08/2024 18:16:26.40233	1	1	1	1	1550.26282	1550.33925	1550.34637	1550.34494
26/08/2024 18:16:26.50233	1	1	1	1	1550.26079	1550.33925	1550.34637	1550.34290
26/08/2024 18:16:26.60233	1	1	1	1	1550.26012	1550.34043	1550.34753	1550.34425
26/08/2024 18:16:26.70233	1	1	1	1	1550.26079	1550.33925	1550.34637	1550.34290
26/08/2024 18:16:26.80233	1	1	1	1	1550.26282	1550.34129	1550.34841	1550.34290
26/08/2024 18:16:26.90233	1	1	1	1	1550.26079	1550.33925	1550.34637	1550.34290
26/08/2024 18:16:27.00233	1	1	1	1	1550.26215	1550.34043	1550.34753	1550.34425
26/08/2024 18:16:27.10233	1	1	1	1	1550.26282	1550.34129	1550.34841	1550.34494
26/08/2024 18:16:27.20233	1	1	1	1	1550.26282	1550.34129	1550.34841	1550.34494
26/08/2024 18:16:27.30233	1	1	1	1	1550.26215	1550.34043	1550.34753	1550.34425
26/08/2024 18:16:27.40233	1	1	1	1	1550.26282	1550.34129	1550.34841	1550.34494
26/08/2024 18:16:27.50233	1	1	1	1	1550.26079	1550.33925	1550.34637	1550.34290
26/08/2024 18:16:27.60233	1	1	1	1	1550.26079	1550.34129	1550.34841	1550.34494
26/08/2024 18:16:27.70233	1	1	1	1	1550.26079	1550.33925	1550.34637	1550.34290
26/08/2024 18:16:27.80233	1	1	1	1	1550.26079	1550.33925	1550.34637	1550.34494
26/08/2024 18:16:27.90233	1	1	1	1	1550.26079	1550.34129	1550.34637	1550.34494
26/08/2024 18:16:28.00233	1	1	1	1	1550.26079	1550.33925	1550.34637	1550.34494
26/08/2024 18:16:28.10233	1	1	1	1	1550.26079	1550.33925	1550.34637	1550.34290
26/08/2024 18:16:28.20233	1	1	1	1	1550.26079	1550.33925	1550.34637	1550.34290
26/08/2024 18:16:28.30233	1	1	1	1	1550.26079	1550.33925	1550.34637	1550.34494
26/08/2024 18:16:28.40233	1	1	1	1	1550.26282	1550.34129	1550.34841	1550.34494
26/08/2024 18:16:28.50233	1	1	1	1	1550.26282	1550.34129	1550.34841	1550.34494
26/08/2024 18:16:28.60233	1	1	1	1	1550.26079	1550.34129	1550.34841	1550.34494
26/08/2024 18:16:28.70233	1	1	1	1	1550.26215	1550.34043	1550.34753	1550.34425
26/08/2024 18:16:28.80233	1	1	1	1	1550.26282	1550.34129	1550.34841	1550.34494
26/08/2024 18:16:28.90233	1	1	1	1	1550.26282	1550.34129	1550.34841	1550.34494
26/08/2024 18:16:29.00233	1	1	1	1	1550.26145	1550.34012	1550.34725	1550.34358
26/08/2024 18:16:29.10233	1	1	1	1	1550.26079	1550.33925	1550.34637	1550.34290
26/08/2024 18:16:29.20233	1	1	1	1	1550.26282	1550.34129	1550.34841	1550.34494
26/08/2024 18:16:29.30233	1	1	1	1	1550.26145	1550.34012	1550.34725	1550.34358
26/08/2024 18:16:29.40233	1	1	1	1	1550.26282	1550.34129	1550.34841	1550.34494
26/08/2024 18:16:29.50233	1	1	1	1	1550.26079	1550.34129	1550.34841	1550.34290
26/08/2024 18:16:29.60233	1	1	1	1	1550.26282	1550.34129	1550.34841	1550.34290
26/08/2024 18:16:29.70233	1	1	1	1	1550.26215	1550.34043	1550.34753	1550.34425
26/08/2024 18:16:29.80233	1	1	1	1	1550.26145	1550.34012	1550.34725	1550.34358
26/08/2024 18:16:29.90233	1	1	1	1	1550.26145	1550.34012	1550.34725	1550.34358
26/08/2024 18:16:30.00233	1	1	1	1	1550.26079	1550.33925	1550.34637	1550.34290
26/08/2024 18:16:30.10233	1	1	1	1	1550.26145	1550.34216	1550.34725	1550.34563
26/08/2024 18:16:30.20233	1	1	1	1	1550.26145	1550.34012	1550.34725	1550.34358
26/08/2024 18:16:30.30233	1	1	1	1	1550.26079	1550.33925	1550.34637	1550.34290
26/08/2024 18:16:30.40233	1	1	1	1	1550.26215	1550.34043	1550.34753	1550.34425
26/08/2024 18:16:30.50233	1	1	1	1	1550.26079	1550.33925	1550.34637	1550.34290
26/08/2024 18:16:30.60233	1	1	1	1	1550.26079	1550.33925	1550.34637	1550.34290
26/08/2024 18:16:30.70233	1	1	1	1	1550.26079	1550.33925	1550.34637	1550.34290
26/08/2024 18:16:30.80233	1	1	1	1	1550.26079	1550.33925	1550.34637	1550.34290
26/08/2024 18:16:30.90233	1	1	1	1	1550.26079	1550.33925	1550.34637	1550.34290
26/08/2024 18:16:31.00233	1	1	1	1	1550.26282	1550.34129	1550.34841	1550.34494
26/08/2024 18:16:31.10233	1	1	1	1	1550.26282	1550.34129	1550.34841	1550.34494
26/08/2024 18:16:31.20233	1	1	1	1	1550.26079	1550.33925	1550.34637	1550.34290
26/08/2024 18:16:31.30233	1	1	1	1	1550.26145	1550.34012	1550.34725	1550.34358
26/08/2024 18:16:31.40233	1	1	1	1	1550.26282	1550.34129	1550.34841	1550.34290
26/08/2024 18:16:31.50233	1	1	1	1	1550.26079	1550.33925	1550.34637	1550.34290
26/08/2024 18:16:31.60233	1	1	1	1	1550.26079	1550.33925	1550.34637	1550.34290
26/08/2024 18:16:31.70233	1	1	1	1	1550.26079	1550.33925	1550.34637	1550.34290
26/08/2024 18:16:31.80233	1	1	1	1	1550.26282	1550.34129	1550.34841	1550.34494
26/08/2024 18:16:31.90233	1	1	1	1	1550.26215	1550.34043	1550.34753	1550.34425
26/08/2024 18:16:32.00233	1	1	1	1	1550.26350	1550.34216	1550.34929	1550.34563
26/08/2024 18:16:32.10233	1	1	1	1	1550.26079	1550.33925	1550.34637	1550.34290
26/08/2024 18:16:32.20233	1	1	1	1	1550.26079	1550.33925	1550.34637	1550.34290
26/08/2024 18:16:32.30233	1	1	1	1	1550.26282	1550.34129	1550.34841	1550.34494
26/08/2024 18:16:32.40233	1	1	1	1	1550.26145	1550.34012	1550.34725	1550.34358
26/08/2024 18:16:32.50233	1	1	1	1	1550.26282	1550.34129	1550.34841	1550.34290
26/08/2024 18:16:32.60233	1	1	1	1	1550.26079	1550.33925	1550.34637	1550.34290
26/08/2024 18:16:32.70233	1	1	1	1	1550.26079	1550.34129	1550.34637	1550.34494
26/08/2024 18:16:32.80233	1	1	1	1	1550.26079	1550.33925	1550.34637	1550.34290
26/08/2024 18:16:32.90233	1	1	1	1	1550.26282	1550.34129	1550.34841	1550.34494
26/08/2024 18:16:33.00233	1	1	1	1	1550.26079	1550.33925	1550.34637	1550.34290
26/08/2024 18:16:33.10233	1	1	1	1	1550.26079	1550.33925	1550.34637	1550.34494
26/08/2024 18:16:33.20233	1	1	1	1	1550.26012	1550.34043	1550.34753	1550.34425
26/08/2024 18:16:33.30233	1	1	1	1	1550.26282	1550.34129	1550.34841	1550.34494
26/08/2024 18:16:33.40233	1	1	1	1	1550.26079	1550.34129	1550.34637	1550.34494
26/08/2024 18:16:33.50233	1	1	1	1	1550.26079	1550.34129	1550.34637	1550.34494
26/08/2024 18:16:33.60233	1	1	1	1	1550.26079	1550.34129	1550.34841	1550.34494
26/08/2024 18:16:33.70233	1	1	1	1	1550.26282	1550.34129	1550.34841	1550.34494
26/08/2024 18:16:33.80233	1	1	1	1	1550.26079	1550.33925	1550.34637	1550.34290
26/08/2024 18:16:33.90233	1	1	1	1	1550.26282	1550.33925	1550.34841	1550.34494
26/08/2024 18:16:34.00233	1	1	1	1	1550.26282	1550.34129	1550.34841	1550.34494
26/08/2024 18:16:34.10233	1	1	1	1	1550.26282	1550.34129	1550.34841	1550.34494
26/08/2024 18:16:34.20233	1	1	1	1	1550.26145	1550.34012	1550.34725	1550.34358
26/08/2024 18:16:34.30233	1	1	1	1	1550.26145	1550.34012	1550.34725	1550.34358
26/08/2024 18:16:34.40233	1	1	1	1	1550.26079	1550.33925	1550.34637	1550.34290
26/08/2024 18:16:34.50233	1	1	1	1	1550.26079	1550.33925	1550.34637	1550.34290
26/08/2024 18:16:34.60233	1	1	1	1	1550.26079	1550.34129	1550.34637	1550.34494
26/08/2024 18:16:34.70233	1	1	1	1	1550.26282	1550.34129	1550.34841	1550.34494
26/08/2024 18:16:34.80233	1	1	1	1	1550.26215	1550.34043	1550.34753	1550.34425
26/08/2024 18:16:34.90233	1	1	1	1	1550.26215	1550.34043	1550.34753	1550.34425
26/08/2024 18:16:35.00233	1	1	1	1	1550.26079	1550.34129	1550.34841	1550.34494
26/08/2024 18:16:35.10233	1	1	1	1	1550.26282	1550.34129	1550.34841	1550.34494
26/08/2024 18:16:35.20233	1	1	1	1	1550.26215	1550.34043	1550.34753	1550.34425
26/08/2024 18:16:35.30233	1	1	1	1	1550.26282	1550.34129	1550.34841	1550.34494
26/08/2024 18:16:35.40233	1	1	1	1	1550.26079	1550.33925	1550.34637	1550.34290
26/08/2024 18:16:35.50233	1	1	1	1	1550.26079	1550.33925	1550.34637	1550.34290
26/08/2024 18:16:35.60233	1	1	1	1	1550.26079	1550.33925	1550.34637	1550.34290
26/08/2024 18:16:35.70233	1	1	1	1	1550.26145	1550.34012	1550.34725	1550.34358
26/08/2024 18:16:35.80233	1	1	1	1	1550.26145	1550.34012	1550.34725	1550.34358
26/08/2024 18:16:35.90233	1	1	1	1	1550.26012	1550.34043	1550.34753	1550.34425
26/08/2024 18:16:36.00233	1	1	1	1	1550.26079	1550.34129	1550.34841	1550.34290
26/08/2024 18:16:36.10233	1	1	1	1	1550.26079	1550.34129	1550.34841	1550.34494
26/08/2024 18:16:36.20233	1	1	1	1	1550.26282	1550.34129	1550.34841	1550.34290
26/08/2024 18:16:36.30233	1	1	1	1	1550.26145	1550.34012	1550.34725	1550.34358
26/08/2024 18:16:36.40233	1	1	1	1	1550.26282	1550.34129	1550.34841	1550.34494
26/08/2024 18:16:36.50233	1	1	1	1	1550.26079	1550.33925	1550.34637	1550.34290
26/08/2024 18:16:36.60233	1	1	1	1	1550.26079	1550.34129	1550.34637	1550.34494
26/08/2024 18:16:36.70233	1	1	1	1	1550.26215	1550.34043	1550.34753	1550.34425
26/08/2024 18:16:36.80233	1	1	1	1	1550.26282	1550.33925	1550.34637	1550.34290
26/08/2024 18:16:36.90233	1	1	1	1	1550.26215	1550.34043	1550.34753	1550.34425
26/08/2024 18:16:37.00233	1	1	1	1	1550.26079	1550.34129	1550.34841	1550.34494
26/08/2024 18:16:37.10233	1	1	1	1	1550.26282	1550.34129	1550.34841	1550.34494
26/08/2024 18:16:37.20233	1	1	1	1	1550.26145	1550.34012	1550.34725	1550.34358
26/08/2024 18:16:37.30233	1	1	1	1	1550.26215	1550.34043	1550.34753	1550.34425
26/08/2024 18:16:37.40233	1	1	1	1	1550.26282	1550.34129	1550.34841	1550.34494
26/08/2024 18:16:37.50233	1	1	1	1	1550.26079	1550.34129	1550.34637	1550.34494
26/08/2024 18:16:37.60233	1	1	1	1	1550.26282	1550.34129	1550.34841	1550.34494
26/08/2024 18:16:37.70233	1	1	1	1	1550.26079	1550.34129	1550.34841	1550.34494
26/08/2024 18:16:37.80233	1	1	1	1	1550.26282	1550.34129	1550.34841	1550.34494
26/08/2024 18:16:37.90233	1	1	1	1	1550.26282	1550.34129	1550.34841	1550.34494
26/08/2024 18:16:38.00233	1	1	1	1	1550.26215	1550.34043	1550.34753	1550.34425
26/08/2024 18:16:38.10233	1	1	1	1	1550.26079	1550.33925	1550.34637	1550.34290
26/08/2024 18:16:38.20233	1	1	1	1	1550.26079	1550.34129	1550.34841	1550.34494
26/08/2024 18:16:38.30233	1	1	1	1	1550.26079	1550.34129	1550.34841	1550.34494
26/08/2024 18:16:38.40233	1	1	1	1	1550.26079	1550.33925	1550.34637	1550.34494
26/08/2024 18:16:38.50233	1	1	1	1	1550.26145	1550.34012	1550.34725	1550.34358
26/08/2024 18:16:38.60233	1	1	1	1	1550.26282	1550.34129	1550.34841	1550.34494
26/08/2024 18:16:38.70233	1	1	1	1	1550.26079	1550.34129	1550.34841	1550.34290
26/08/2024 18:16:38.80233	1	1	1	1	1550.26282	1550.34129	1550.34841	1550.34494
26/08/2024 18:16:38.90233	1	1	1	1	1550.26350	1550.34216	1550.34929	1550.34563
26/08/2024 18:16:39.00233	1	1	1	1	1550.26079	1550.34129	1550.34841	1550.34494
26/08/2024 18:16:39.10233	1	1	1	1	1550.26079	1550.33925	1550.34637	1550.34290
26/08/2024 18:16:39.20233	1	1	1	1	1550.26145	1550.34012	1550.34725	1550.34358
26/08/2024 18:16:39.30233	1	1	1	1	1550.26282	1550.34129	1550.34841	1550.34494
26/08/2024 18:16:39.40233	1	1	1	1	1550.26282	1550.34129	1550.34841	1550.34290
26/08/2024 18:16:39.50233	1	1	1	1	1550.26282	1550.34129	1550.34841	1550.34494
26/08/2024 18:16:39.60233	1	1	1	1	1550.26282	1550.34129	1550.34841	1550.34494
26/08/2024 18:16:39.70233	1	1	1	1	1550.26079	1550.33925	1550.34637	1550.34290
26/08/2024 18:16:39.80233	1	1	1	1	1550.26282	1550.33925	1550.34637	1550.34290
26/08/2024 18:16:39.90233	1	1	1	1	1550.26282	1550.34129	1550.34841	1550.34494
26/08/2024 18:16:40.00233	1	1	1	1	1550.26215	1550.34043	1550.34753	1550.34425
26/08/2024 18:16:40.10233	1	1	1	1	1550.26282	1550.34129	1550.34841	1550.34494
26/08/2024 18:16:40.20233	1	1	1	1	1550.26282	1550.34129	1550.34841	1550.34494
26/08/2024 18:16:40.30233	1	1	1	1	1550.26282	1550.34129	1550.34841	1550.34494
26/08/2024 18:16:40.40233	1	1	1	1	1550.26282	1550.34129	1550.34841	1550.34494
26/08/2024 18:16:40.50233	1	1	1	1	1550.26079	1550.34129	1550.34637	1550.34494
26/08/2024 18:16:40.60233	1	1	1	1	1550.26282	1550.34129	1550.34841	1550.34494
26/08/2024 18:16:40.70233	1	1	1	1	1550.26282	1550.34129	1550.34841	1550.34494
26/08/2024 18:16:40.80233	1	1	1	1	1550.26079	1550.34129	1550.34841	1550.34290
26/08/2024 18:16:40.90233	1	1	1	1	1550.26079	1550.33925	1550.34637	1550.34290
26/08/2024 18:16:41.00233	1	1	1	1	1550.26215	1550.34246	1550.34956	1550.34629
26/08/2024 18:16:41.10233	1	1	1	1	1550.26079	1550.33925	1550.34841	1550.34290
26/08/2024 18:16:41.20233	1	1	1	1	1550.26282	1550.34129	1550.34841	1550.34494
26/08/2024 18:16:41.30233	1	1	1	1	1550.26079	1550.33925	1550.34637	1550.34290
26/08/2024 18:16:41.40233	1	1	1	1	1550.26215	1550.34043	1550.34753	1550.34425
26/08/2024 18:16:41.50233	1	1	1	1	1550.26282	1550.34129	1550.34841	1550.34494
26/08/2024 18:16:41.60233	1	1	1	1	1550.26145	1550.34012	1550.34725	1550.34358
26/08/2024 18:16:41.70233	1	1	1	1	1550.26079	1550.33925	1550.34637	1550.34290
26/08/2024 18:16:41.80233	1	1	1	1	1550.26282	1550.34129	1550.34841	1550.34494
26/08/2024 18:16:41.90233	1	1	1	1	1550.26282	1550.33925	1550.34637	1550.34290
26/08/2024 18:16:42.00233	1	1	1	1	1550.26079	1550.34129	1550.34841	1550.34494
26/08/2024 18:16:42.10233	1	1	1	1	1550.26145	1550.34012	1550.34725	1550.34358
26/08/2024 18:16:42.20233	1	1	1	1	1550.26079	1550.34129	1550.34841	1550.34494
26/08/2024 18:16:42.30233	1	1	1	1	1550.26282	1550.33925	1550.34637	1550.34290
26/08/2024 18:16:42.40233	1	1	1	1	1550.26079	1550.34129	1550.34841	1550.34494
26/08/2024 18:16:42.50233	1	1	1	1	1550.26079	1550.34129	1550.34841	1550.34494
26/08/2024 18:16:42.60233	1	1	1	1	1550.26282	1550.34129	1550.34841	1550.34494
26/08/2024 18:16:42.70233	1	1	1	1	1550.26282	1550.34129	1550.34841	1550.34494
26/08/2024 18:16:42.80233	1	1	1	1	1550.26079	1550.34129	1550.34637	1550.34290
26/08/2024 18:16:42.90233	1	1	1	1	1550.26145	1550.34216	1550.34929	1550.34563
26/08/2024 18:16:43.00233	1	1	1	1	1550.26079	1550.34129	1550.34841	1550.34494
26/08/2024 18:16:43.10233	1	1	1	1	1550.26079	1550.33925	1550.34637	1550.34290
26/08/2024 18:16:43.20233	1	1	1	1	1550.26282	1550.34129	1550.34841	1550.34494
26/08/2024 18:16:43.30233	1	1	1	1	1550.26282	1550.34129	1550.34841	1550.34494
26/08/2024 18:16:43.40233	1	1	1	1	1550.26145	1550.34216	1550.34929	1550.34358
26/08/2024 18:16:43.50233	1	1	1	1	1550.26079	1550.34129	1550.34841	1550.34494
26/08/2024 18:16:43.60233	1	1	1	1	1550.26079	1550.33925	1550.34637	1550.34290
26/08/2024 18:16:43.70233	1	1	1	1	1550.26282	1550.34129	1550.34841	1550.34494
26/08/2024 18:16:43.80233	1	1	1	1	1550.26079	1550.33925	1550.34637	1550.34494
26/08/2024 18:16:43.90233	1	1	1	1	1550.26145	1550.34216	1550.34725	1550.34563
26/08/2024 18:16:44.00233	1	1	1	1	1550.26145	1550.34012	1550.34725	1550.34358
26/08/2024 18:16:44.10233	1	1	1	1	1550.26282	1550.34129	1550.34841	1550.34494
26/08/2024 18:16:44.20233	1	1	1	1	1550.26079	1550.33925	1550.34637	1550.34494
26/08/2024 18:16:44.30233	1	1	1	1	1550.26079	1550.34129	1550.34637	1550.34494
26/08/2024 18:16:44.40233	1	1	1	1	1550.26079	1550.33925	1550.34637	1550.34494
26/08/2024 18:16:44.50233	1	1	1	1	1550.26215	1550.34043	1550.34753	1550.34425
26/08/2024 18:16:44.60233	1	1	1	1	1550.26012	1550.34043	1550.34753	1550.34425
26/08/2024 18:16:44.70233	1	1	1	1	1550.26079	1550.33925	1550.34637	1550.34494
26/08/2024 18:16:44.80233	1	1	1	1	1550.26282	1550.34129	1550.34841	1550.34494
26/08/2024 18:16:44.90233	1	1	1	1	1550.26145	1550.34012	1550.34725	1550.34358
26/08/2024 18:16:45.00233	1	1	1	1	1550.26282	1550.34129	1550.34841	1550.34290
26/08/2024 18:16:45.10233	1	1	1	1	1550.26079	1550.33925	1550.34637	1550.34494
26/08/2024 18:16:45.20233	1	1	1	1	1550.26079	1550.33925	1550.34637	1550.34290
26/08/2024 18:16:45.30233	1	1	1	1	1550.26079	1550.34129	1550.34841	1550.34494
26/08/2024 18:16:45.40233	1	1	1	1	1550.26079	1550.33925	1550.34637	1550.34290
26/08/2024 18:16:45.50233	1	1	1	1	1550.26079	1550.33925	1550.34637	1550.34494
26/08/2024 18:16:45.60233	1	1	1	1	1550.26282	1550.34129	1550.34841	1550.34494
26/08/2024 18:16:45.70233	1	1	1	1	1550.26282	1550.34129	1550.34637	1550.34290
26/08/2024 18:16:45.80233	1	1	1	1	1550.26079	1550.33925	1550.34637	1550.34290
26/08/2024 18:16:45.90233	1	1	1	1	1550.26079	1550.33925	1550.34637	1550.34290
26/08/2024 18:16:46.00233	1	1	1	1	1550.26079	1550.33925	1550.34637	1550.34290
26/08/2024 18:16:46.10233	1	1	1	1	1550.26215	1550.34043	1550.34753	1550.34425
26/08/2024 18:16:46.20233	1	1	1	1	1550.26079	1550.33925	1550.34637	1550.34290
26/08/2024 18:16:46.30233	1	1	1	1	1550.26215	1550.34246	1550.34956	1550.34425
26/08/2024 18:16:46.40233	1	1	1	1	1550.26282	1550.34129	1550.34841	1550.34494
26/08/2024 18:16:46.50233	1	1	1	1	1550.26282	1550.34129	1550.34841	1550.34494
26/08/2024 18:16:46.60233	1	1	1	1	1550.26079	1550.34129	1550.34841	1550.34494
26/08/2024 18:16:46.70233	1	1	1	1	1550.26079	1550.33925	1550.34637	1550.34290
26/08/2024 18:16:46.80233	1	1	1	1	1550.26079	1550.33925	1550.34637	1550.34290
26/08/2024 18:16:46.90233	1	1	1	1	1550.26079	1550.33925	1550.34637	1550.34290
26/08/2024 18:16:47.00233	1	1	1	1	1550.26215	1550.34043	1550.34753	1550.34425
26/08/2024 18:16:47.10233	1	1	1	1	1550.26079	1550.33925	1550.34637	1550.34494
26/08/2024 18:16:47.20233	1	1	1	1	1550.26079	1550.33925	1550.34637	1550.34290
26/08/2024 18:16:47.30233	1	1	1	1	1550.26282	1550.34129	1550.34841	1550.34494
26/08/2024 18:16:47.40233	1	1	1	1	1550.26215	1550.34246	1550.34753	1550.34425
26/08/2024 18:16:47.50233	1	1	1	1	1550.26145	1550.34012	1550.34725	1550.34358
26/08/2024 18:16:47.60233	1	1	1	1	1550.26215	1550.34043	1550.34753	1550.34425
26/08/2024 18:16:47.70233	1	1	1	1	1550.26282	1550.34129	1550.34841	1550.34494
26/08/2024 18:16:47.80233	1	1	1	1	1550.26282	1550.34129	1550.34841	1550.34494
26/08/2024 18:16:47.90233	1	1	1	1	1550.26079	1550.34129	1550.34841	1550.34494
26/08/2024 18:16:48.00233	1	1	1	1	1550.26079	1550.33925	1550.34637	1550.34290
26/08/2024 18:16:48.10233	1	1	1	1	1550.26282	1550.34129	1550.34841	1550.34290
26/08/2024 18:16:48.20233	1	1	1	1	1550.26079	1550.33925	1550.34637	1550.34290
26/08/2024 18:16:48.30233	1	1	1	1	1550.26145	1550.34012	1550.34725	1550.34563
26/08/2024 18:16:48.40233	1	1	1	1	1550.26079	1550.34129	1550.34841	1550.34494
26/08/2024 18:16:48.50233	1	1	1	1	1550.26145	1550.34012	1550.34725	1550.34358
26/08/2024 18:16:48.60233	1	1	1	1	1550.26282	1550.34129	1550.34841	1550.34290
26/08/2024 18:16:48.70233	1	1	1	1	1550.26282	1550.34129	1550.34841	1550.34494
26/08/2024 18:16:48.80233	1	1	1	1	1550.26079	1550.33925	1550.34637	1550.34290
26/08/2024 18:16:48.90233	1	1	1	1	1550.26079	1550.34129	1550.34637	1550.34494
26/08/2024 18:16:49.00233	1	1	1	1	1550.26215	1550.34043	1550.34753	1550.34425
26/08/2024 18:16:49.10233	1	1	1	1	1550.26079	1550.33925	1550.34637	1550.34290
26/08/2024 18:16:49.20233	1	1	1	1	1550.26282	1550.34129	1550.34841	1550.34494
26/08/2024 18:16:49.30233	1	1	1	1	1550.26215	1550.34043	1550.34753	1550.34425
26/08/2024 18:16:49.40233	1	1	1	1	1550.26282	1550.34129	1550.34841	1550.34494
26/08/2024 18:16:49.50233	1	1	1	1	1550.26079	1550.33925	1550.34637	1550.34290
26/08/2024 18:16:49.60233	1	1	1	1	1550.26215	1550.34043	1550.34753	1550.34425
26/08/2024 18:16:49.70233	1	1	1	1	1550.26079	1550.34129	1550.34841	1550.34290
26/08/2024 18:16:49.80233	1	1	1	1	1550.26215	1550.34043	1550.34753	1550.34425
26/08/2024 18:16:49.90233	1	1	1	1	1550.26079	1550.33925	1550.34637	1550.34290
26/08/2024 18:16:50.00233	1	1	1	1	1550.26079	1550.34129	1550.34841	1550.34494
26/08/2024 18:16:50.10233	1	1	1	1	1550.26145	1550.34012	1550.34521	1550.34154
26/08/2024 18:16:50.20233	1	1	1	1	1550.26282	1550.34129	1550.34841	1550.34494
26/08/2024 18:16:50.30233	1	1	1	1	1550.26282	1550.34129	1550.34841	1550.34494
26/08/2024 18:16:50.40233	1	1	1	1	1550.26282	1550.34129	1550.34841	1550.34494
26/08/2024 18:16:50.50233	1	1	1	1	1550.26079	1550.33925	1550.34637	1550.34290
26/08/2024 18:16:50.60233	1	1	1	1	1550.26079	1550.33925	1550.34637	1550.34290
26/08/2024 18:16:50.70233	1	1	1	1	1550.26079	1550.34129	1550.34637	1550.34494
26/08/2024 18:16:50.80233	1	1	1	1	1550.26282	1550.34129	1550.34841	1550.34494
26/08/2024 18:16:50.90233	1	1	1	1	1550.26079	1550.34129	1550.34637	1550.34290
26/08/2024 18:16:51.00233	1	1	1	1	1550.26282	1550.34129	1550.34841	1550.34494
26/08/2024 18:16:51.10233	1	1	1	1	1550.26145	1550.34012	1550.34725	1550.34358
26/08/2024 18:16:51.20233	1	1	1	1	1550.26215	1550.34246	1550.34753	1550.34425
26/08/2024 18:16:51.30233	1	1	1	1	1550.26079	1550.33925	1550.34637	1550.34290
26/08/2024 18:16:51.40233	1	1	1	1	1550.26282	1550.33925	1550.34637	1550.34290
26/08/2024 18:16:51.50233	1	1	1	1	1550.26079	1550.33925	1550.34637	1550.34290
26/08/2024 18:16:51.60233	1	1	1	1	1550.26079	1550.34129	1550.34637	1550.34494
26/08/2024 18:16:51.70233	1	1	1	1	1550.26079	1550.34129	1550.34637	1550.34494
26/08/2024 18:16:51.80233	1	1	1	1	1550.26079	1550.33925	1550.34637	1550.34290
26/08/2024 18:16:51.90233	1	1	1	1	1550.26145	1550.34012	1550.34725	1550.34358
26/08/2024 18:16:52.00233	1	1	1	1	1550.26215	1550.34043	1550.34753	1550.34425
26/08/2024 18:16:52.10233	1	1	1	1	1550.26282	1550.34129	1550.34841	1550.34494
26/08/2024 18:16:52.20233	1	1	1	1	1550.26215	1550.34043	1550.34753	1550.34425
26/08/2024 18:16:52.30233	1	1	1	1	1550.26079	1550.33925	1550.34637	1550.34290
26/08/2024 18:16:52.40233	1	1	1	1	1550.26282	1550.34129	1550.34637	1550.34494
26/08/2024 18:16:52.50233	1	1	1	1	1550.26079	1550.33925	1550.34637	1550.34290
26/08/2024 18:16:52.60233	1	1	1	1	1550.26282	1550.34129	1550.34637	1550.34290
26/08/2024 18:16:52.70233	1	1	1	1	1550.26215	1550.34043	1550.34753	1550.34425
26/08/2024 18:16:52.80233	1	1	1	1	1550.26282	1550.34129	1550.34841	1550.34494
26/08/2024 18:16:52.90233	1	1	1	1	1550.26215	1550.34043	1550.34753	1550.34425
26/08/2024 18:16:53.00233	1	1	1	1	1550.26079	1550.34129	1550.34841	1550.34290
26/08/2024 18:16:53.10233	1	1	1	1	1550.26282	1550.34129	1550.34841	1550.34494
26/08/2024 18:16:53.20233	1	1	1	1	1550.26079	1550.34129	1550.34841	1550.34494
26/08/2024 18:16:53.30233	1	1	1	1	1550.26282	1550.34129	1550.34841	1550.34494
26/08/2024 18:16:53.40233	1	1	1	1	1550.26282	1550.34129	1550.34841	1550.34494
26/08/2024 18:16:53.50233	1	1	1	1	1550.26145	1550.34012	1550.34725	1550.34358
26/08/2024 18:16:53.60233	1	1	1	1	1550.26145	1550.34012	1550.34725	1550.34358
26/08/2024 18:16:53.70233	1	1	1	1	1550.26079	1550.34129	1550.34841	1550.34494
26/08/2024 18:16:53.80233	1	1	1	1	1550.26282	1550.34129	1550.34841	1550.34494
26/08/2024 18:16:53.90233	1	1	1	1	1550.26282	1550.34129	1550.34841	1550.34494
26/08/2024 18:16:54.00233	1	1	1	1	1550.26282	1550.34129	1550.34841	1550.34494
26/08/2024 18:16:54.10233	1	1	1	1	1550.26079	1550.33925	1550.34637	1550.34290
26/08/2024 18:16:54.20233	1	1	1	1	1550.26145	1550.34012	1550.34725	1550.34358
26/08/2024 18:16:54.30233	1	1	1	1	1550.26282	1550.34129	1550.34841	1550.34494
26/08/2024 18:16:54.40233	1	1	1	1	1550.26350	1550.34216	1550.34725	1550.34358
26/08/2024 18:16:54.50233	1	1	1	1	1550.26079	1550.33925	1550.34637	1550.34494
26/08/2024 18:16:54.60233	1	1	1	1	1550.26079	1550.33925	1550.34637	1550.34290
26/08/2024 18:16:54.70233	1	1	1	1	1550.26079	1550.33925	1550.34637	1550.34290
26/08/2024 18:16:54.80233	1	1	1	1	1550.26282	1550.34129	1550.34841	1550.34494
26/08/2024 18:16:54.90233	1	1	1	1	1550.26079	1550.33925	1550.34637	1550.34290
26/08/2024 18:16:55.00233	1	1	1	1	1550.26079	1550.34129	1550.34841	1550.34494
26/08/2024 18:16:55.10233	1	1	1	1	1550.26282	1550.34129	1550.34841	1550.34494
26/08/2024 18:16:55.20233	1	1	1	1	1550.26079	1550.33925	1550.34637	1550.34290
26/08/2024 18:16:55.30233	1	1	1	1	1550.26145	1550.34012	1550.34725	1550.34358
26/08/2024 18:16:55.40233	1	1	1	1	1550.26079	1550.33925	1550.34841	1550.34290
26/08/2024 18:16:55.50233	1	1	1	1	1550.26145	1550.34012	1550.34725	1550.34358
26/08/2024 18:16:55.60233	1	1	1	1	1550.26079	1550.33925	1550.34637	1550.34494
26/08/2024 18:16:55.70233	1	1	1	1	1550.26282	1550.34129	1550.34841	1550.34494
26/08/2024 18:16:55.80233	1	1	1	1	1550.26215	1550.34043	1550.34753	1550.34425
26/08/2024 18:16:55.90233	1	1	1	1	1550.26282	1550.34129	1550.34841	1550.34290
26/08/2024 18:16:56.00233	1	1	1	1	1550.26282	1550.34129	1550.34841	1550.34494
26/08/2024 18:16:56.10233	1	1	1	1	1550.26079	1550.34129	1550.34841	1550.34494
26/08/2024 18:16:56.20233	1	1	1	1	1550.26282	1550.34129	1550.34841	1550.34494
26/08/2024 18:16:56.30233	1	1	1	1	1550.26145	1550.34012	1550.34725	1550.34358
26/08/2024 18:16:56.40233	1	1	1	1	1550.26079	1550.33925	1550.34637	1550.34494
26/08/2024 18:16:56.50233	1	1	1	1	1550.26079	1550.33925	1550.34637	1550.34290
26/08/2024 18:16:56.60233	1	1	1	1	1550.26282	1550.33925	1550.34637	1550.34290
26/08/2024 18:16:56.70233	1	1	1	1	1550.26282	1550.34129	1550.34841	1550.34494
26/08/2024 18:16:56.80233	1	1	1	1	1550.26282	1550.34129	1550.34841	1550.34494
26/08/2024 18:16:56.90233	1	1	1	1	1550.26079	1550.33925	1550.34637	1550.34290
26/08/2024 18:16:57.00233	1	1	1	1	1550.26282	1550.34129	1550.34841	1550.34494
26/08/2024 18:16:57.10233	1	1	1	1	1550.26215	1550.34043	1550.34753	1550.34425
26/08/2024 18:16:57.20233	1	1	1	1	1550.26282	1550.34129	1550.34841	1550.34494
26/08/2024 18:16:57.30233	1	1	1	1	1550.26079	1550.33925	1550.34637	1550.34494
26/08/2024 18:16:57.40233	1	1	1	1	1550.26079	1550.34129	1550.34841	1550.34494
26/08/2024 18:16:57.50233	1	1	1	1	1550.26215	1550.34043	1550.34753	1550.34425
26/08/2024 18:16:57.60233	1	1	1	1	1550.26145	1550.34216	1550.34929	1550.34563
26/08/2024 18:16:57.70233	1	1	1	1	1550.26079	1550.33925	1550.34637	1550.34290
26/08/2024 18:16:57.80233	1	1	1	1	1550.26079	1550.34129	1550.34841	1550.34494
26/08/2024 18:16:57.90233	1	1	1	1	1550.26079	1550.33925	1550.34637	1550.34290
26/08/2024 18:16:58.00233	1	1	1	1	1550.26282	1550.34129	1550.34841	1550.34494
26/08/2024 18:16:58.10233	1	1	1	1	1550.26145	1550.34012	1550.34725	1550.34358
26/08/2024 18:16:58.20233	1	1	1	1	1550.26282	1550.34129	1550.34841	1550.34494
26/08/2024 18:16:58.30233	1	1	1	1	1550.26215	1550.34043	1550.34753	1550.34425
26/08/2024 18:16:58.40233	1	1	1	1	1550.26282	1550.34129	1550.34841	1550.34494
26/08/2024 18:16:58.50233	1	1	1	1	1550.26215	1550.34043	1550.34753	1550.34425
26/08/2024 18:16:58.60233	1	1	1	1	1550.26145	1550.34012	1550.34725	1550.34358
26/08/2024 18:16:58.70233	1	1	1	1	1550.26145	1550.34012	1550.34725	1550.34358
26/08/2024 18:16:58.80233	1	1	1	1	1550.26282	1550.34129	1550.34841	1550.34494
26/08/2024 18:16:58.90233	1	1	1	1	1550.26079	1550.34129	1550.34841	1550.34290
26/08/2024 18:16:59.00233	1	1	1	1	1550.26282	1550.34129	1550.34841	1550.34494
26/08/2024 18:16:59.10233	1	1	1	1	1550.26079	1550.33925	1550.34637	1550.34290
26/08/2024 18:16:59.20233	1	1	1	1	1550.26282	1550.34129	1550.34841	1550.34494
26/08/2024 18:16:59.30233	1	1	1	1	1550.26079	1550.33925	1550.34637	1550.34290
26/08/2024 18:16:59.40233	1	1	1	1	1550.26145	1550.34216	1550.34929	1550.34563
26/08/2024 18:16:59.50233	1	1	1	1	1550.26079	1550.33925	1550.34637	1550.34494
26/08/2024 18:16:59.60233	1	1	1	1	1550.26215	1550.34043	1550.34753	1550.34425
26/08/2024 18:16:59.70233	1	1	1	1	1550.26282	1550.34129	1550.34841	1550.34494
26/08/2024 18:16:59.80233	1	1	1	1	1550.26282	1550.34129	1550.34841	1550.34494
26/08/2024 18:16:59.90233	1	1	1	1	1550.26079	1550.34129	1550.34841	1550.34494
26/08/2024 18:17:00.00233	1	1	1	1	1550.26145	1550.34012	1550.34725	1550.34358
26/08/2024 18:17:00.10233	1	1	1	1	1550.26079	1550.33925	1550.34637	1550.34494
26/08/2024 18:17:00.20233	1	1	1	1	1550.26079	1550.34129	1550.34841	1550.34290
26/08/2024 18:17:00.30233	1	1	1	1	1550.26282	1550.34129	1550.34841	1550.34494
26/08/2024 18:17:00.40233	1	1	1	1	1550.26079	1550.34129	1550.34637	1550.34290
26/08/2024 18:17:00.50233	1	1	1	1	1550.26215	1550.34043	1550.34753	1550.34425
26/08/2024 18:17:00.60233	1	1	1	1	1550.26079	1550.34129	1550.34841	1550.34494
26/08/2024 18:17:00.70233	1	1	1	1	1550.26145	1550.34012	1550.34725	1550.34563
26/08/2024 18:17:00.80233	1	1	1	1	1550.26282	1550.34129	1550.34841	1550.34494
26/08/2024 18:17:00.90233	1	1	1	1	1550.26215	1550.34043	1550.34753	1550.34425
26/08/2024 18:17:01.00233	1	1	1	1	1550.26215	1550.34043	1550.34753	1550.34425
26/08/2024 18:17:01.10233	1	1	1	1	1550.26079	1550.33925	1550.34637	1550.34494
26/08/2024 18:17:01.20233	1	1	1	1	1550.26282	1550.34129	1550.34841	1550.34494
26/08/2024 18:17:01.30233	1	1	1	1	1550.26282	1550.34129	1550.34841	1550.34494
26/08/2024 18:17:01.40233	1	1	1	1	1550.26282	1550.34129	1550.34841	1550.34494
26/08/2024 18:17:01.50233	1	1	1	1	1550.26282	1550.34129	1550.34841	1550.34494
26/08/2024 18:17:01.60233	1	1	1	1	1550.26079	1550.33925	1550.34637	1550.34290
26/08/2024 18:17:01.70233	1	1	1	1	1550.26282	1550.34129	1550.34841	1550.34494
26/08/2024 18:17:01.80233	1	1	1	1	1550.26079	1550.33925	1550.34637	1550.34290
26/08/2024 18:17:01.90233	1	1	1	1	1550.26282	1550.34129	1550.34841	1550.34494
26/08/2024 18:17:02.00233	1	1	1	1	1550.26282	1550.34129	1550.34841	1550.34494
26/08/2024 18:17:02.10233	1	1	1	1	1550.26079	1550.34129	1550.34841	1550.34290
26/08/2024 18:17:02.20233	1	1	1	1	1550.26282	1550.34129	1550.34841	1550.34494
26/08/2024 18:17:02.30233	1	1	1	1	1550.26079	1550.34129	1550.34841	1550.34494
26/08/2024 18:17:02.40233	1	1	1	1	1550.26079	1550.33925	1550.34637	1550.34494
26/08/2024 18:17:02.50233	1	1	1	1	1550.26282	1550.34129	1550.34841	1550.34494
26/08/2024 18:17:02.60233	1	1	1	1	1550.26079	1550.34129	1550.34841	1550.34494
26/08/2024 18:17:02.70233	1	1	1	1	1550.26215	1550.34043	1550.34753	1550.34425
26/08/2024 18:17:02.80233	1	1	1	1	1550.26282	1550.34129	1550.34841	1550.34494
26/08/2024 18:17:02.90233	1	1	1	1	1550.26282	1550.34129	1550.34841	1550.34494
26/08/2024 18:17:03.00233	1	1	1	1	1550.26215	1550.34043	1550.34753	1550.34425
26/08/2024 18:17:03.10233	1	1	1	1	1550.26079	1550.33925	1550.34637	1550.34290
26/08/2024 18:17:03.20233	1	1	1	1	1550.26079	1550.33925	1550.34637	1550.34290
26/08/2024 18:17:03.30233	1	1	1	1	1550.26079	1550.33925	1550.34637	1550.34290
26/08/2024 18:17:03.40233	1	1	1	1	1550.26079	1550.33925	1550.34637	1550.34290
26/08/2024 18:17:03.50233	1	1	1	1	1550.26079	1550.34129	1550.34841	1550.34494
26/08/2024 18:17:03.60233	1	1	1	1	1550.26145	1550.34012	1550.34725	1550.34358
26/08/2024 18:17:03.70233	1	1	1	1	1550.26215	1550.34043	1550.34753	1550.34425
26/08/2024 18:17:03.80233	1	1	1	1	1550.26145	1550.34012	1550.34725	1550.34358
26/08/2024 18:17:03.90233	1	1	1	1	1550.26282	1550.34129	1550.34841	1550.34494
26/08/2024 18:17:04.00233	1	1	1	1	1550.26079	1550.33925	1550.34637	1550.34290
26/08/2024 18:17:04.10233	1	1	1	1	1550.26282	1550.34129	1550.34841	1550.34494
26/08/2024 18:17:04.20233	1	1	1	1	1550.26145	1550.34012	1550.34725	1550.34358
26/08/2024 18:17:04.30233	1	1	1	1	1550.26282	1550.34129	1550.34841	1550.34494
26/08/2024 18:17:04.40233	1	1	1	1	1550.26079	1550.33925	1550.34637	1550.34290
26/08/2024 18:17:04.50233	1	1	1	1	1550.26215	1550.34043	1550.34753	1550.34425
26/08/2024 18:17:04.60233	1	1	1	1	1550.26282	1550.34129	1550.34841	1550.34494
26/08/2024 18:17:04.70233	1	1	1	1	1550.26079	1550.34129	1550.34841	1550.34494
26/08/2024 18:17:04.80233	1	1	1	1	1550.26145	1550.34012	1550.34725	1550.34358
26/08/2024 18:17:04.90233	1	1	1	1	1550.26079	1550.34129	1550.34637	1550.34290
26/08/2024 18:17:05.00233	1	1	1	1	1550.26282	1550.34129	1550.34841	1550.34494
26/08/2024 18:17:05.10233	1	1	1	1	1550.26145	1550.34012	1550.34725	1550.34358
26/08/2024 18:17:05.20233	1	1	1	1	1550.26079	1550.33925	1550.34637	1550.34494
26/08/2024 18:17:05.30233	1	1	1	1	1550.26215	1550.34043	1550.34753	1550.34425
26/08/2024 18:17:05.40233	1	1	1	1	1550.26215	1550.34043	1550.34753	1550.34425
26/08/2024 18:17:05.50233	1	1	1	1	1550.26079	1550.33925	1550.34637	1550.34290
26/08/2024 18:17:05.60233	1	1	1	1	1550.26079	1550.33925	1550.34637	1550.34290
26/08/2024 18:17:05.70233	1	1	1	1	1550.26145	1550.34012	1550.34725	1550.34358
26/08/2024 18:17:05.80233	1	1	1	1	1550.26079	1550.33925	1550.34637	1550.34290
26/08/2024 18:17:05.90233	1	1	1	1	1550.26282	1550.34129	1550.34841	1550.34494
26/08/2024 18:17:06.00233	1	1	1	1	1550.26282	1550.34129	1550.34841	1550.34494
26/08/2024 18:17:06.10233	1	1	1	1	1550.26079	1550.34129	1550.34841	1550.34494
26/08/2024 18:17:06.20233	1	1	1	1	1550.26215	1550.34246	1550.34753	1550.34425
26/08/2024 18:17:06.30233	1	1	1	1	1550.26215	1550.34043	1550.34753	1550.34425
26/08/2024 18:17:06.40233	1	1	1	1	1550.26145	1550.34012	1550.34725	1550.34358
26/08/2024 18:17:06.50233	1	1	1	1	1550.26282	1550.33925	1550.34637	1550.34290
26/08/2024 18:17:06.60233	1	1	1	1	1550.26282	1550.33925	1550.34637	1550.34494
26/08/2024 18:17:06.70233	1	1	1	1	1550.26079	1550.33925	1550.34637	1550.34290
26/08/2024 18:17:06.80233	1	1	1	1	1550.26145	1550.34012	1550.34725	1550.34358
26/08/2024 18:17:06.90233	1	1	1	1	1550.26079	1550.34129	1550.34841	1550.34290
26/08/2024 18:17:07.00233	1	1	1	1	1550.26215	1550.34043	1550.34753	1550.34425
26/08/2024 18:17:07.10233	1	1	1	1	1550.26079	1550.33925	1550.34637	1550.34290
26/08/2024 18:17:07.20233	1	1	1	1	1550.26079	1550.34129	1550.34841	1550.34494
26/08/2024 18:17:07.30233	1	1	1	1	1550.26282	1550.34129	1550.34841	1550.34494
26/08/2024 18:17:07.40233	1	1	1	1	1550.26145	1550.34012	1550.34725	1550.34358
26/08/2024 18:17:07.50233	1	1	1	1	1550.26215	1550.34043	1550.34753	1550.34222
26/08/2024 18:17:07.60233	1	1	1	1	1550.26079	1550.33925	1550.34637	1550.34290
26/08/2024 18:17:07.70233	1	1	1	1	1550.26079	1550.34129	1550.34841	1550.34494
26/08/2024 18:17:07.80233	1	1	1	1	1550.26282	1550.34129	1550.34841	1550.34494
26/08/2024 18:17:07.90233	1	1	1	1	1550.26079	1550.33925	1550.34637	1550.34290
26/08/2024 18:17:08.00233	1	1	1	1	1550.26145	1550.34012	1550.34725	1550.34358
26/08/2024 18:17:08.10233	1	1	1	1	1550.26215	1550.34043	1550.34753	1550.34425
26/08/2024 18:17:08.20233	1	1	1	1	1550.26079	1550.33925	1550.34637	1550.34290
26/08/2024 18:17:08.30233	1	1	1	1	1550.26079	1550.33925	1550.34637	1550.34290
26/08/2024 18:17:08.40233	1	1	1	1	1550.26282	1550.34129	1550.34841	1550.34494
26/08/2024 18:17:08.50233	1	1	1	1	1550.26215	1550.34043	1550.34753	1550.34222
26/08/2024 18:17:08.60233	1	1	1	1	1550.26145	1550.34012	1550.34725	1550.34563
26/08/2024 18:17:08.70233	1	1	1	1	1550.26282	1550.34129	1550.34841	1550.34494
26/08/2024 18:17:08.80233	1	1	1	1	1550.26145	1550.34012	1550.34725	1550.34358
26/08/2024 18:17:08.90233	1	1	1	1	1550.26215	1550.34043	1550.34753	1550.34425
26/08/2024 18:17:09.00233	1	1	1	1	1550.26282	1550.34129	1550.34841	1550.34494
26/08/2024 18:17:09.10233	1	1	1	1	1550.26145	1550.34012	1550.34725	1550.34358
26/08/2024 18:17:09.20233	1	1	1	1	1550.26012	1550.34043	1550.34753	1550.34425
26/08/2024 18:17:09.30233	1	1	1	1	1550.26145	1550.34012	1550.34725	1550.34358
26/08/2024 18:17:09.40233	1	1	1	1	1550.26149	1550.34160	1550.34868	1550.34560
26/08/2024 18:17:09.50233	1	1	1	1	1550.26079	1550.34129	1550.34637	1550.34290
26/08/2024 18:17:09.60233	1	1	1	1	1550.26079	1550.33925	1550.34637	1550.34290
26/08/2024 18:17:09.70233	1	1	1	1	1550.26079	1550.33925	1550.34637	1550.34290
[truncated: 53,366,119 more chars]
