# Supplementary material for: Static Calibration of a New Three-Axis Fiber Bragg Grating-Based Optical Accelerometer
Source: Sensors (Basel). 2025 Jan 30;25(3):835. doi: 10.3390/s25030835 (PMC11820875; doi:10.3390/s25030835)
Supplement: Supplementary file 1 [file sensors-25-00835-s001.zip › F4a-Peaks_20240813122330.txt]

50

Culture: es-MX 
Date: 13/08/2024 12:23:30.75317

ENLIGHT Version: 1.18.8.0

Data Save Interval: 1
Timestamp Format: Full

Name: 
Description: 
Module Type: SM130
Mux Level: No Switch
HW Acquisition Rate: 1000 Hz
Wavelength Tracking: 400 pm / acquistion
Data Interleave: 1

IP Address: 10.0.0.126
      Port: 1852

IDN: sm130
Image ID: 2.0m
S/N: SIACYN

CH 1 Configuration:
	Distance Compensation Enabled: False
	Spectral Average Count: 1
	Gain (dB): 0.5 dB
	Noise Thresh.: 200

CH 2 Configuration:
	Distance Compensation Enabled: False
	Spectral Average Count: 1
	Gain (dB): -1.5 dB
	Noise Thresh.: 200

CH 3 Configuration:
	Distance Compensation Enabled: False
	Spectral Average Count: 1
	Gain (dB): -2.0 dB
	Noise Thresh.: 200

CH 4 Configuration:
	Distance Compensation Enabled: False
	Spectral Average Count: 1
	Gain (dB): -1.0 dB
	Noise Thresh.: 200

Timestamp	# CH 1	# CH 2	# CH 3	# CH 4
13/08/2024 12:23:30.75817	1	1	1	1	1550.16906	1550.26994	1550.27094	1550.26544
13/08/2024 12:23:30.75917	1	1	1	1	1550.16745	1550.27063	1550.27163	1550.26592
13/08/2024 12:23:30.76017	1	1	1	1	1550.16745	1550.26858	1550.26958	1550.26592
13/08/2024 12:23:30.76117	1	1	1	1	1550.16702	1550.26994	1550.27094	1550.26544
13/08/2024 12:23:30.76217	1	1	1	1	1550.16862	1550.26925	1550.27025	1550.26495
13/08/2024 12:23:30.76317	1	1	1	1	1550.16906	1550.26994	1550.27094	1550.26544
13/08/2024 12:23:30.76417	1	1	1	1	1550.16906	1550.26994	1550.27094	1550.26544
13/08/2024 12:23:30.76517	1	1	1	1	1550.16906	1550.26994	1550.27094	1550.26544
13/08/2024 12:23:30.76617	1	1	1	1	1550.16862	1550.27129	1550.27025	1550.26699
13/08/2024 12:23:30.76717	1	1	1	1	1550.16862	1550.27129	1550.27229	1550.26699
13/08/2024 12:23:30.76817	1	1	1	1	1550.16906	1550.26994	1550.27094	1550.26748
13/08/2024 12:23:30.76917	1	1	1	1	1550.16906	1550.27198	1550.27094	1550.26748
13/08/2024 12:23:30.77017	1	1	1	1	1550.16906	1550.27198	1550.27298	1550.26748
13/08/2024 12:23:30.77117	1	1	1	1	1550.16862	1550.27129	1550.27025	1550.26495
13/08/2024 12:23:30.77217	1	1	1	1	1550.16906	1550.26994	1550.27094	1550.26544
13/08/2024 12:23:30.77317	1	1	1	1	1550.16862	1550.27129	1550.27025	1550.26699
13/08/2024 12:23:30.77417	1	1	1	1	1550.16906	1550.27198	1550.27094	1550.26748
13/08/2024 12:23:30.77517	1	1	1	1	1550.16906	1550.26994	1550.27094	1550.26544
13/08/2024 12:23:30.77617	1	1	1	1	1550.16745	1550.26858	1550.26958	1550.26592
13/08/2024 12:23:30.77717	1	1	1	1	1550.16862	1550.27129	1550.27229	1550.26699
13/08/2024 12:23:30.77817	1	1	1	1	1550.16702	1550.26994	1550.27094	1550.26544
13/08/2024 12:23:30.77917	1	1	1	1	1550.16745	1550.27063	1550.26958	1550.26592
13/08/2024 12:23:30.78017	1	1	1	1	1550.16906	1550.26994	1550.27094	1550.26544
13/08/2024 12:23:30.78117	1	1	1	1	1550.16906	1550.26994	1550.27094	1550.26544
13/08/2024 12:23:30.78217	1	1	1	1	1550.16906	1550.26994	1550.27094	1550.26544
13/08/2024 12:23:30.78317	1	1	1	1	1550.16906	1550.26994	1550.27094	1550.26544
13/08/2024 12:23:30.78417	1	1	1	1	1550.16906	1550.26994	1550.27094	1550.26544
13/08/2024 12:23:30.78517	1	1	1	1	1550.16906	1550.26994	1550.26890	1550.26544
13/08/2024 12:23:30.78617	1	1	1	1	1550.16906	1550.26994	1550.27094	1550.26544
13/08/2024 12:23:30.78717	1	1	1	1	1550.16862	1550.26925	1550.27025	1550.26699
13/08/2024 12:23:30.78817	1	1	1	1	1550.16906	1550.26994	1550.27094	1550.26544
13/08/2024 12:23:30.78917	1	1	1	1	1550.16906	1550.26994	1550.27094	1550.26544
13/08/2024 12:23:30.79017	1	1	1	1	1550.16906	1550.26994	1550.27094	1550.26544
13/08/2024 12:23:30.79117	1	1	1	1	1550.16906	1550.26994	1550.27094	1550.26544
13/08/2024 12:23:30.79217	1	1	1	1	1550.16906	1550.26994	1550.27094	1550.26748
13/08/2024 12:23:30.79317	1	1	1	1	1550.17066	1550.27129	1550.27229	1550.26699
13/08/2024 12:23:30.79417	1	1	1	1	1550.16906	1550.26994	1550.27094	1550.26544
13/08/2024 12:23:30.79517	1	1	1	1	1550.16906	1550.26994	1550.27094	1550.26544
13/08/2024 12:23:30.79617	1	1	1	1	1550.16745	1550.27063	1550.27163	1550.26592
13/08/2024 12:23:30.79717	1	1	1	1	1550.16906	1550.26994	1550.27094	1550.26544
13/08/2024 12:23:30.79817	1	1	1	1	1550.16862	1550.26925	1550.27025	1550.26495
13/08/2024 12:23:30.79917	1	1	1	1	1550.16702	1550.26994	1550.27094	1550.26544
13/08/2024 12:23:30.80017	1	1	1	1	1550.16906	1550.26994	1550.27094	1550.26544
13/08/2024 12:23:30.80117	1	1	1	1	1550.16862	1550.27129	1550.27229	1550.26699
13/08/2024 12:23:30.80217	1	1	1	1	1550.16745	1550.27063	1550.27163	1550.26592
13/08/2024 12:23:30.80317	1	1	1	1	1550.16745	1550.27063	1550.26958	1550.26592
13/08/2024 12:23:30.80417	1	1	1	1	1550.16906	1550.26994	1550.27094	1550.26544
13/08/2024 12:23:30.80517	1	1	1	1	1550.16745	1550.26858	1550.26958	1550.26592
13/08/2024 12:23:30.80617	1	1	1	1	1550.16702	1550.26994	1550.27094	1550.26544
13/08/2024 12:23:30.80717	1	1	1	1	1550.16862	1550.27129	1550.27025	1550.26699
13/08/2024 12:23:30.80817	1	1	1	1	1550.16906	1550.26994	1550.26890	1550.26544
13/08/2024 12:23:30.80917	1	1	1	1	1550.16906	1550.26994	1550.27094	1550.26544
13/08/2024 12:23:30.81017	1	1	1	1	1550.16906	1550.26994	1550.27094	1550.26544
13/08/2024 12:23:30.81117	1	1	1	1	1550.16906	1550.26994	1550.27094	1550.26544
13/08/2024 12:23:30.81217	1	1	1	1	1550.16906	1550.26994	1550.27094	1550.26544
13/08/2024 12:23:30.81317	1	1	1	1	1550.16862	1550.27129	1550.27229	1550.26699
13/08/2024 12:23:30.81417	1	1	1	1	1550.16862	1550.27129	1550.27229	1550.26699
13/08/2024 12:23:30.81517	1	1	1	1	1550.16906	1550.27198	1550.27094	1550.26748
13/08/2024 12:23:30.81617	1	1	1	1	1550.16906	1550.27198	1550.27298	1550.26748
13/08/2024 12:23:30.81717	1	1	1	1	1550.16906	1550.26994	1550.27094	1550.26748
13/08/2024 12:23:30.81817	1	1	1	1	1550.16702	1550.26994	1550.27094	1550.26544
13/08/2024 12:23:30.81917	1	1	1	1	1550.16906	1550.26994	1550.27094	1550.26748
13/08/2024 12:23:30.82017	1	1	1	1	1550.16862	1550.27129	1550.27229	1550.26699
13/08/2024 12:23:30.82117	1	1	1	1	1550.16906	1550.26994	1550.27094	1550.26748
13/08/2024 12:23:30.82217	1	1	1	1	1550.16906	1550.26994	1550.27094	1550.26544
13/08/2024 12:23:30.82317	1	1	1	1	1550.16745	1550.27063	1550.27163	1550.26388
13/08/2024 12:23:30.82417	1	1	1	1	1550.16906	1550.26994	1550.27094	1550.26544
13/08/2024 12:23:30.82517	1	1	1	1	1550.16906	1550.26994	1550.27094	1550.26748
13/08/2024 12:23:30.82617	1	1	1	1	1550.16906	1550.26994	1550.27094	1550.26544
13/08/2024 12:23:30.82717	1	1	1	1	1550.16862	1550.27129	1550.27229	1550.26699
13/08/2024 12:23:30.82817	1	1	1	1	1550.16862	1550.26925	1550.27025	1550.26699
13/08/2024 12:23:30.82917	1	1	1	1	1550.16906	1550.26994	1550.27094	1550.26544
13/08/2024 12:23:30.83017	1	1	1	1	1550.16906	1550.26994	1550.27094	1550.26544
13/08/2024 12:23:30.83117	1	1	1	1	1550.16702	1550.26994	1550.27094	1550.26544
13/08/2024 12:23:30.83217	1	1	1	1	1550.16862	1550.27129	1550.27025	1550.26699
13/08/2024 12:23:30.83317	1	1	1	1	1550.16862	1550.27129	1550.27229	1550.26699
13/08/2024 12:23:30.83417	1	1	1	1	1550.16949	1550.27063	1550.27163	1550.26592
13/08/2024 12:23:30.83517	1	1	1	1	1550.16906	1550.26994	1550.27094	1550.26544
13/08/2024 12:23:30.83617	1	1	1	1	1550.16862	1550.27129	1550.27229	1550.26699
13/08/2024 12:23:30.83717	1	1	1	1	1550.16906	1550.26994	1550.27094	1550.26544
13/08/2024 12:23:30.83817	1	1	1	1	1550.16862	1550.27129	1550.27229	1550.26699
13/08/2024 12:23:30.83917	1	1	1	1	1550.16906	1550.26994	1550.27094	1550.26748
13/08/2024 12:23:30.84017	1	1	1	1	1550.16906	1550.26994	1550.27094	1550.26544
13/08/2024 12:23:30.84117	1	1	1	1	1550.16906	1550.26994	1550.27094	1550.26544
13/08/2024 12:23:30.84217	1	1	1	1	1550.16906	1550.26994	1550.27094	1550.26544
13/08/2024 12:23:30.84317	1	1	1	1	1550.16906	1550.26994	1550.27094	1550.26544
13/08/2024 12:23:30.84417	1	1	1	1	1550.16862	1550.26925	1550.27025	1550.26699
13/08/2024 12:23:30.84517	1	1	1	1	1550.16702	1550.26790	1550.26890	1550.26544
13/08/2024 12:23:30.84617	1	1	1	1	1550.16906	1550.26994	1550.27094	1550.26544
13/08/2024 12:23:30.84717	1	1	1	1	1550.17066	1550.27129	1550.27229	1550.26699
13/08/2024 12:23:30.84817	1	1	1	1	1550.16906	1550.26994	1550.27094	1550.26544
13/08/2024 12:23:30.84917	1	1	1	1	1550.16906	1550.27198	1550.27094	1550.26748
13/08/2024 12:23:30.85017	1	1	1	1	1550.16906	1550.27198	1550.27298	1550.26544
13/08/2024 12:23:30.85117	1	1	1	1	1550.16906	1550.27198	1550.27094	1550.26748
13/08/2024 12:23:30.85217	1	1	1	1	1550.16949	1550.27063	1550.27163	1550.26592
13/08/2024 12:23:30.85317	1	1	1	1	1550.16906	1550.26994	1550.27094	1550.26544
13/08/2024 12:23:30.85417	1	1	1	1	1550.17066	1550.27129	1550.27229	1550.26699
13/08/2024 12:23:30.85517	1	1	1	1	1550.16906	1550.26994	1550.27094	1550.26544
13/08/2024 12:23:30.85617	1	1	1	1	1550.16906	1550.26994	1550.27094	1550.26544
13/08/2024 12:23:30.85717	1	1	1	1	1550.17109	1550.27198	1550.27298	1550.26748
13/08/2024 12:23:30.85817	1	1	1	1	1550.16906	1550.26994	1550.27094	1550.26748
13/08/2024 12:23:30.85917	1	1	1	1	1550.16906	1550.26994	1550.27094	1550.26544
13/08/2024 12:23:30.86017	1	1	1	1	1550.16906	1550.26994	1550.27094	1550.26748
13/08/2024 12:23:30.86117	1	1	1	1	1550.16906	1550.26994	1550.27094	1550.26544
13/08/2024 12:23:30.86217	1	1	1	1	1550.16906	1550.26994	1550.27094	1550.26748
13/08/2024 12:23:30.86317	1	1	1	1	1550.16906	1550.26994	1550.27094	1550.26544
13/08/2024 12:23:30.86417	1	1	1	1	1550.16906	1550.26994	1550.27094	1550.26544
13/08/2024 12:23:30.86517	1	1	1	1	1550.16906	1550.26994	1550.27094	1550.26544
13/08/2024 12:23:30.86617	1	1	1	1	1550.16906	1550.26994	1550.27094	1550.26544
13/08/2024 12:23:30.86717	1	1	1	1	1550.16906	1550.26994	1550.27094	1550.26544
13/08/2024 12:23:30.86817	1	1	1	1	1550.17066	1550.27129	1550.27229	1550.26699
13/08/2024 12:23:30.86917	1	1	1	1	1550.16862	1550.26925	1550.27025	1550.26495
13/08/2024 12:23:30.87017	1	1	1	1	1550.16906	1550.26994	1550.27094	1550.26544
13/08/2024 12:23:30.87117	1	1	1	1	1550.16702	1550.26994	1550.27094	1550.26544
13/08/2024 12:23:30.87217	1	1	1	1	1550.16906	1550.26994	1550.27094	1550.26544
13/08/2024 12:23:30.87317	1	1	1	1	1550.16906	1550.26994	1550.27094	1550.26544
13/08/2024 12:23:30.87417	1	1	1	1	1550.16906	1550.26994	1550.27094	1550.26544
13/08/2024 12:23:30.87517	1	1	1	1	1550.16906	1550.27198	1550.27298	1550.26748
13/08/2024 12:23:30.87617	1	1	1	1	1550.16906	1550.26994	1550.27094	1550.26544
13/08/2024 12:23:30.87717	1	1	1	1	1550.16745	1550.27063	1550.27163	1550.26592
13/08/2024 12:23:30.87817	1	1	1	1	1550.16702	1550.26994	1550.27094	1550.26544
13/08/2024 12:23:30.87917	1	1	1	1	1550.16745	1550.26858	1550.26958	1550.26592
13/08/2024 12:23:30.88017	1	1	1	1	1550.16702	1550.26790	1550.26890	1550.26340
13/08/2024 12:23:30.88117	1	1	1	1	1550.16906	1550.26994	1550.27094	1550.26544
13/08/2024 12:23:30.88217	1	1	1	1	1550.16862	1550.27129	1550.27229	1550.26699
13/08/2024 12:23:30.88317	1	1	1	1	1550.16862	1550.26925	1550.27025	1550.26495
13/08/2024 12:23:30.88417	1	1	1	1	1550.16906	1550.26994	1550.27094	1550.26544
13/08/2024 12:23:30.88517	1	1	1	1	1550.16862	1550.27129	1550.27229	1550.26699
13/08/2024 12:23:30.88617	1	1	1	1	1550.16906	1550.26994	1550.27094	1550.26544
13/08/2024 12:23:30.88717	1	1	1	1	1550.16862	1550.26925	1550.27025	1550.26495
13/08/2024 12:23:30.88817	1	1	1	1	1550.16906	1550.26994	1550.27094	1550.26544
13/08/2024 12:23:30.88917	1	1	1	1	1550.16906	1550.26994	1550.27094	1550.26544
13/08/2024 12:23:30.89017	1	1	1	1	1550.16906	1550.27198	1550.27094	1550.26748
13/08/2024 12:23:30.89117	1	1	1	1	1550.16906	1550.26994	1550.27094	1550.26544
13/08/2024 12:23:30.89217	1	1	1	1	1550.16906	1550.26994	1550.27094	1550.26544
13/08/2024 12:23:30.89317	1	1	1	1	1550.16906	1550.26994	1550.27094	1550.26544
13/08/2024 12:23:30.89417	1	1	1	1	1550.16949	1550.27063	1550.27163	1550.26592
13/08/2024 12:23:30.89517	1	1	1	1	1550.16906	1550.27198	1550.27094	1550.26748
13/08/2024 12:23:30.89617	1	1	1	1	1550.16702	1550.26994	1550.27094	1550.26544
13/08/2024 12:23:30.89717	1	1	1	1	1550.16702	1550.26994	1550.27094	1550.26544
13/08/2024 12:23:30.89817	1	1	1	1	1550.16906	1550.26994	1550.27094	1550.26544
13/08/2024 12:23:30.89917	1	1	1	1	1550.16702	1550.26994	1550.26890	1550.26544
13/08/2024 12:23:30.90017	1	1	1	1	1550.16906	1550.26994	1550.27094	1550.26544
13/08/2024 12:23:30.90117	1	1	1	1	1550.16906	1550.26994	1550.27094	1550.26544
13/08/2024 12:23:30.90217	1	1	1	1	1550.16862	1550.26925	1550.27025	1550.26495
13/08/2024 12:23:30.90317	1	1	1	1	1550.16906	1550.26994	1550.27094	1550.26544
13/08/2024 12:23:30.90417	1	1	1	1	1550.16906	1550.26994	1550.27094	1550.26544
13/08/2024 12:23:30.90517	1	1	1	1	1550.16906	1550.26994	1550.27094	1550.26544
13/08/2024 12:23:30.90617	1	1	1	1	1550.16906	1550.26994	1550.27094	1550.26544
13/08/2024 12:23:30.90717	1	1	1	1	1550.16906	1550.26994	1550.27094	1550.26544
13/08/2024 12:23:30.90817	1	1	1	1	1550.16862	1550.27129	1550.27229	1550.26699
13/08/2024 12:23:30.90917	1	1	1	1	1550.16949	1550.27063	1550.27163	1550.26592
13/08/2024 12:23:30.91017	1	1	1	1	1550.16862	1550.26925	1550.27025	1550.26495
13/08/2024 12:23:30.91117	1	1	1	1	1550.16906	1550.26994	1550.27094	1550.26544
13/08/2024 12:23:30.91217	1	1	1	1	1550.17066	1550.27129	1550.27229	1550.26699
13/08/2024 12:23:30.91317	1	1	1	1	1550.16906	1550.27198	1550.27094	1550.26748
13/08/2024 12:23:30.91417	1	1	1	1	1550.16949	1550.27063	1550.27163	1550.26592
13/08/2024 12:23:30.91517	1	1	1	1	1550.16906	1550.26994	1550.27094	1550.26748
13/08/2024 12:23:30.91617	1	1	1	1	1550.16906	1550.26994	1550.27094	1550.26748
13/08/2024 12:23:30.91717	1	1	1	1	1550.16906	1550.26994	1550.27094	1550.26748
13/08/2024 12:23:30.91817	1	1	1	1	1550.16906	1550.26994	1550.27094	1550.26748
13/08/2024 12:23:30.91917	1	1	1	1	1550.16745	1550.27063	1550.26958	1550.26592
13/08/2024 12:23:30.92017	1	1	1	1	1550.16906	1550.26994	1550.27094	1550.26544
13/08/2024 12:23:30.92117	1	1	1	1	1550.16906	1550.26994	1550.27094	1550.26748
13/08/2024 12:23:30.92217	1	1	1	1	1550.16862	1550.26925	1550.27025	1550.26495
13/08/2024 12:23:30.92317	1	1	1	1	1550.16906	1550.26994	1550.27094	1550.26544
13/08/2024 12:23:30.92417	1	1	1	1	1550.16906	1550.27198	1550.27094	1550.26544
13/08/2024 12:23:30.92517	1	1	1	1	1550.16702	1550.26994	1550.27094	1550.26544
13/08/2024 12:23:30.92617	1	1	1	1	1550.16906	1550.26994	1550.27094	1550.26544
13/08/2024 12:23:30.92717	1	1	1	1	1550.16862	1550.27129	1550.27229	1550.26699
13/08/2024 12:23:30.92817	1	1	1	1	1550.16906	1550.27198	1550.27298	1550.26544
13/08/2024 12:23:30.92917	1	1	1	1	1550.16745	1550.27063	1550.27163	1550.26592
13/08/2024 12:23:30.93017	1	1	1	1	1550.16906	1550.26994	1550.27094	1550.26544
13/08/2024 12:23:30.93117	1	1	1	1	1550.16906	1550.26994	1550.27094	1550.26748
13/08/2024 12:23:30.93217	1	1	1	1	1550.17066	1550.27129	1550.27229	1550.26699
13/08/2024 12:23:30.93317	1	1	1	1	1550.16702	1550.26994	1550.27094	1550.26544
13/08/2024 12:23:30.93417	1	1	1	1	1550.16906	1550.26994	1550.27094	1550.26544
13/08/2024 12:23:30.93517	1	1	1	1	1550.16862	1550.26925	1550.27025	1550.26495
13/08/2024 12:23:30.93617	1	1	1	1	1550.16862	1550.26925	1550.27025	1550.26495
13/08/2024 12:23:30.93717	1	1	1	1	1550.16906	1550.26994	1550.27094	1550.26544
13/08/2024 12:23:30.93817	1	1	1	1	1550.16745	1550.27063	1550.27163	1550.26592
13/08/2024 12:23:30.93917	1	1	1	1	1550.16906	1550.26994	1550.27094	1550.26544
13/08/2024 12:23:30.94017	1	1	1	1	1550.16906	1550.26994	1550.27094	1550.26748
13/08/2024 12:23:30.94117	1	1	1	1	1550.16906	1550.26994	1550.27094	1550.26544
13/08/2024 12:23:30.94217	1	1	1	1	1550.16745	1550.27063	1550.26958	1550.26592
13/08/2024 12:23:30.94317	1	1	1	1	1550.17109	1550.27198	1550.27298	1550.26748
13/08/2024 12:23:30.94417	1	1	1	1	1550.16862	1550.27129	1550.27025	1550.26699
13/08/2024 12:23:30.94517	1	1	1	1	1550.16906	1550.26994	1550.27094	1550.26544
13/08/2024 12:23:30.94617	1	1	1	1	1550.16906	1550.26994	1550.27094	1550.26544
13/08/2024 12:23:30.94717	1	1	1	1	1550.16862	1550.27129	1550.27229	1550.26699
13/08/2024 12:23:30.94817	1	1	1	1	1550.16906	1550.26994	1550.27094	1550.26544
13/08/2024 12:23:30.94917	1	1	1	1	1550.16862	1550.27129	1550.27025	1550.26699
13/08/2024 12:23:30.95017	1	1	1	1	1550.16745	1550.26858	1550.26958	1550.26592
13/08/2024 12:23:30.95117	1	1	1	1	1550.16906	1550.26994	1550.27094	1550.26544
13/08/2024 12:23:30.95217	1	1	1	1	1550.16906	1550.26994	1550.27094	1550.26748
13/08/2024 12:23:30.95317	1	1	1	1	1550.16906	1550.26994	1550.27094	1550.26544
13/08/2024 12:23:30.95417	1	1	1	1	1550.16702	1550.26994	1550.27094	1550.26544
13/08/2024 12:23:30.95517	1	1	1	1	1550.16906	1550.26994	1550.27094	1550.26544
13/08/2024 12:23:30.95617	1	1	1	1	1550.16862	1550.27129	1550.27229	1550.26699
13/08/2024 12:23:30.95717	1	1	1	1	1550.16862	1550.27129	1550.27025	1550.26495
13/08/2024 12:23:30.95817	1	1	1	1	1550.16906	1550.26994	1550.27094	1550.26748
13/08/2024 12:23:30.95917	1	1	1	1	1550.17066	1550.27129	1550.27229	1550.26699
13/08/2024 12:23:30.96017	1	1	1	1	1550.16862	1550.27129	1550.27229	1550.26699
13/08/2024 12:23:30.96117	1	1	1	1	1550.16906	1550.26994	1550.27094	1550.26544
13/08/2024 12:23:30.96217	1	1	1	1	1550.16906	1550.26994	1550.27094	1550.26544
13/08/2024 12:23:30.96317	1	1	1	1	1550.16906	1550.26994	1550.27094	1550.26544
13/08/2024 12:23:30.96417	1	1	1	1	1550.16906	1550.26994	1550.27094	1550.26544
13/08/2024 12:23:30.96517	1	1	1	1	1550.16906	1550.26994	1550.27094	1550.26748
13/08/2024 12:23:30.96617	1	1	1	1	1550.16906	1550.26994	1550.27094	1550.26544
13/08/2024 12:23:30.96717	1	1	1	1	1550.16862	1550.27129	1550.27229	1550.26699
13/08/2024 12:23:30.96817	1	1	1	1	1550.16862	1550.27129	1550.27229	1550.26699
13/08/2024 12:23:30.96917	1	1	1	1	1550.16906	1550.26994	1550.27094	1550.26544
13/08/2024 12:23:30.97017	1	1	1	1	1550.16906	1550.26994	1550.27094	1550.26544
13/08/2024 12:23:30.97117	1	1	1	1	1550.16906	1550.26994	1550.27094	1550.26748
13/08/2024 12:23:30.97217	1	1	1	1	1550.16906	1550.26994	1550.27094	1550.26544
13/08/2024 12:23:30.97317	1	1	1	1	1550.16862	1550.26925	1550.27025	1550.26699
13/08/2024 12:23:30.97417	1	1	1	1	1550.17066	1550.27129	1550.27229	1550.26699
13/08/2024 12:23:30.97517	1	1	1	1	1550.16906	1550.26994	1550.27094	1550.26544
13/08/2024 12:23:30.97617	1	1	1	1	1550.16906	1550.26994	1550.27094	1550.26544
13/08/2024 12:23:30.97717	1	1	1	1	1550.16906	1550.27198	1550.27298	1550.26748
13/08/2024 12:23:30.97817	1	1	1	1	1550.16906	1550.27198	1550.27094	1550.26544
13/08/2024 12:23:30.97917	1	1	1	1	1550.16906	1550.26994	1550.27094	1550.26544
13/08/2024 12:23:30.98017	1	1	1	1	1550.16702	1550.26994	1550.27094	1550.26544
13/08/2024 12:23:30.98117	1	1	1	1	1550.16949	1550.27063	1550.27163	1550.26592
13/08/2024 12:23:30.98217	1	1	1	1	1550.16745	1550.26858	1550.26958	1550.26592
13/08/2024 12:23:30.98317	1	1	1	1	1550.16906	1550.26994	1550.27094	1550.26544
13/08/2024 12:23:30.98417	1	1	1	1	1550.16906	1550.26994	1550.27094	1550.26544
13/08/2024 12:23:30.98517	1	1	1	1	1550.16906	1550.26994	1550.27094	1550.26544
13/08/2024 12:23:30.98617	1	1	1	1	1550.16745	1550.26858	1550.26958	1550.26388
13/08/2024 12:23:30.98717	1	1	1	1	1550.16906	1550.26994	1550.27094	1550.26544
13/08/2024 12:23:30.98817	1	1	1	1	1550.16702	1550.26994	1550.27094	1550.26544
13/08/2024 12:23:30.98917	1	1	1	1	1550.16906	1550.26994	1550.27094	1550.26544
13/08/2024 12:23:30.99017	1	1	1	1	1550.16906	1550.26994	1550.27094	1550.26748
13/08/2024 12:23:30.99117	1	1	1	1	1550.16906	1550.26994	1550.27094	1550.26544
13/08/2024 12:23:30.99217	1	1	1	1	1550.16862	1550.27129	1550.27025	1550.26495
13/08/2024 12:23:30.99317	1	1	1	1	1550.16906	1550.26994	1550.27094	1550.26544
13/08/2024 12:23:30.99417	1	1	1	1	1550.16949	1550.27063	1550.27163	1550.26592
13/08/2024 12:23:30.99517	1	1	1	1	1550.16862	1550.27129	1550.27229	1550.26699
13/08/2024 12:23:30.99617	1	1	1	1	1550.16862	1550.27129	1550.27229	1550.26699
13/08/2024 12:23:30.99717	1	1	1	1	1550.16906	1550.26994	1550.27094	1550.26544
13/08/2024 12:23:30.99817	1	1	1	1	1550.16906	1550.26994	1550.27094	1550.26748
13/08/2024 12:23:30.99917	1	1	1	1	1550.16906	1550.27198	1550.27298	1550.26544
13/08/2024 12:23:31.00017	1	1	1	1	1550.16906	1550.26994	1550.27094	1550.26544
13/08/2024 12:23:31.00117	1	1	1	1	1550.16906	1550.26994	1550.27094	1550.26544
13/08/2024 12:23:31.00217	1	1	1	1	1550.16906	1550.26994	1550.27094	1550.26544
13/08/2024 12:23:31.00317	1	1	1	1	1550.16906	1550.26994	1550.27094	1550.26544
13/08/2024 12:23:31.00417	1	1	1	1	1550.16702	1550.26790	1550.26890	1550.26340
13/08/2024 12:23:31.00517	1	1	1	1	1550.16906	1550.27198	1550.27094	1550.26748
13/08/2024 12:23:31.00617	1	1	1	1	1550.16906	1550.26994	1550.27094	1550.26544
13/08/2024 12:23:31.00717	1	1	1	1	1550.16745	1550.27063	1550.27163	1550.26592
13/08/2024 12:23:31.00817	1	1	1	1	1550.17066	1550.27129	1550.27229	1550.26699
13/08/2024 12:23:31.00917	1	1	1	1	1550.16862	1550.27129	1550.27025	1550.26699
13/08/2024 12:23:31.01017	1	1	1	1	1550.16862	1550.27129	1550.27229	1550.26699
13/08/2024 12:23:31.01117	1	1	1	1	1550.16862	1550.27129	1550.27229	1550.26699
13/08/2024 12:23:31.01217	1	1	1	1	1550.16906	1550.26994	1550.27094	1550.26544
13/08/2024 12:23:31.01317	1	1	1	1	1550.16906	1550.26994	1550.27094	1550.26544
13/08/2024 12:23:31.01417	1	1	1	1	1550.16906	1550.26994	1550.27094	1550.26544
13/08/2024 12:23:31.01517	1	1	1	1	1550.16862	1550.27129	1550.27229	1550.26699
13/08/2024 12:23:31.01617	1	1	1	1	1550.17109	1550.27198	1550.27298	1550.26748
13/08/2024 12:23:31.01717	1	1	1	1	1550.16906	1550.26994	1550.27094	1550.26544
13/08/2024 12:23:31.01817	1	1	1	1	1550.16906	1550.26994	1550.27094	1550.26544
13/08/2024 12:23:31.01917	1	1	1	1	1550.16906	1550.26994	1550.27094	1550.26544
13/08/2024 12:23:31.02017	1	1	1	1	1550.16906	1550.26994	1550.27094	1550.26544
13/08/2024 12:23:31.02117	1	1	1	1	1550.16949	1550.27063	1550.27163	1550.26592
13/08/2024 12:23:31.02217	1	1	1	1	1550.16702	1550.26994	1550.26890	1550.26544
13/08/2024 12:23:31.02317	1	1	1	1	1550.16862	1550.26925	1550.27025	1550.26495
13/08/2024 12:23:31.02417	1	1	1	1	1550.16906	1550.26994	1550.27094	1550.26544
13/08/2024 12:23:31.02517	1	1	1	1	1550.16906	1550.26994	1550.27094	1550.26544
13/08/2024 12:23:31.02617	1	1	1	1	1550.16906	1550.26994	1550.27094	1550.26544
13/08/2024 12:23:31.02717	1	1	1	1	1550.16906	1550.26994	1550.27094	1550.26544
13/08/2024 12:23:31.02817	1	1	1	1	1550.16862	1550.26925	1550.27025	1550.26495
13/08/2024 12:23:31.02917	1	1	1	1	1550.16702	1550.26994	1550.27094	1550.26544
13/08/2024 12:23:31.03017	1	1	1	1	1550.16906	1550.26994	1550.27094	1550.26544
13/08/2024 12:23:31.03117	1	1	1	1	1550.16862	1550.27129	1550.27229	1550.26699
13/08/2024 12:23:31.03217	1	1	1	1	1550.16906	1550.26994	1550.27094	1550.26544
13/08/2024 12:23:31.03317	1	1	1	1	1550.16906	1550.26994	1550.27094	1550.26544
13/08/2024 12:23:31.03417	1	1	1	1	1550.16906	1550.26994	1550.27094	1550.26544
13/08/2024 12:23:31.03517	1	1	1	1	1550.16906	1550.27198	1550.27094	1550.26748
13/08/2024 12:23:31.03617	1	1	1	1	1550.16906	1550.26994	1550.27094	1550.26544
13/08/2024 12:23:31.03717	1	1	1	1	1550.16906	1550.26994	1550.27094	1550.26748
13/08/2024 12:23:31.03817	1	1	1	1	1550.16906	1550.26994	1550.27094	1550.26544
13/08/2024 12:23:31.03917	1	1	1	1	1550.16745	1550.27063	1550.26958	1550.26592
13/08/2024 12:23:31.04017	1	1	1	1	1550.16906	1550.26994	1550.27094	1550.26748
13/08/2024 12:23:31.04117	1	1	1	1	1550.16702	1550.26994	1550.27094	1550.26544
13/08/2024 12:23:31.04217	1	1	1	1	1550.16702	1550.26994	1550.27094	1550.26544
13/08/2024 12:23:31.04317	1	1	1	1	1550.16862	1550.26925	1550.27025	1550.26495
13/08/2024 12:23:31.04417	1	1	1	1	1550.16906	1550.26994	1550.27094	1550.26544
13/08/2024 12:23:31.04517	1	1	1	1	1550.16906	1550.27198	1550.27298	1550.26748
13/08/2024 12:23:31.04617	1	1	1	1	1550.16906	1550.26994	1550.27094	1550.26544
13/08/2024 12:23:31.04717	1	1	1	1	1550.16906	1550.26994	1550.27094	1550.26544
13/08/2024 12:23:31.04817	1	1	1	1	1550.17109	1550.27198	1550.27298	1550.26748
13/08/2024 12:23:31.04917	1	1	1	1	1550.16906	1550.27198	1550.27094	1550.26748
13/08/2024 12:23:31.05017	1	1	1	1	1550.17066	1550.27129	1550.27229	1550.26699
13/08/2024 12:23:31.05117	1	1	1	1	1550.16906	1550.26994	1550.27094	1550.26544
13/08/2024 12:23:31.05217	1	1	1	1	1550.16906	1550.27198	1550.27094	1550.26748
13/08/2024 12:23:31.05317	1	1	1	1	1550.16862	1550.27129	1550.27025	1550.26699
13/08/2024 12:23:31.05417	1	1	1	1	1550.16906	1550.27198	1550.27094	1550.26748
13/08/2024 12:23:31.05517	1	1	1	1	1550.16702	1550.26994	1550.27094	1550.26544
13/08/2024 12:23:31.05617	1	1	1	1	1550.16906	1550.26994	1550.27094	1550.26544
13/08/2024 12:23:31.05717	1	1	1	1	1550.16702	1550.26994	1550.27094	1550.26544
13/08/2024 12:23:31.05817	1	1	1	1	1550.16906	1550.26994	1550.27094	1550.26544
13/08/2024 12:23:31.05917	1	1	1	1	1550.16702	1550.26790	1550.26890	1550.26544
13/08/2024 12:23:31.06017	1	1	1	1	1550.16702	1550.26994	1550.26890	1550.26544
13/08/2024 12:23:31.06117	1	1	1	1	1550.16906	1550.26994	1550.27094	1550.26544
13/08/2024 12:23:31.06217	1	1	1	1	1550.16906	1550.26994	1550.27094	1550.26544
13/08/2024 12:23:31.06317	1	1	1	1	1550.16862	1550.26925	1550.27025	1550.26495
13/08/2024 12:23:31.06417	1	1	1	1	1550.16862	1550.26925	1550.27025	1550.26495
13/08/2024 12:23:31.06517	1	1	1	1	1550.16745	1550.27063	1550.27163	1550.26592
13/08/2024 12:23:31.06617	1	1	1	1	1550.16906	1550.26994	1550.27094	1550.26544
13/08/2024 12:23:31.06717	1	1	1	1	1550.16906	1550.27198	1550.27094	1550.26748
13/08/2024 12:23:31.06817	1	1	1	1	1550.16906	1550.26994	1550.27094	1550.26748
13/08/2024 12:23:31.06917	1	1	1	1	1550.16906	1550.27198	1550.27298	1550.26748
13/08/2024 12:23:31.07017	1	1	1	1	1550.16906	1550.27198	1550.27298	1550.26748
13/08/2024 12:23:31.07117	1	1	1	1	1550.16906	1550.27198	1550.27094	1550.26544
13/08/2024 12:23:31.07217	1	1	1	1	1550.16906	1550.26994	1550.27094	1550.26544
13/08/2024 12:23:31.07317	1	1	1	1	1550.16906	1550.26994	1550.27094	1550.26544
13/08/2024 12:23:31.07417	1	1	1	1	1550.16906	1550.26994	1550.27094	1550.26544
13/08/2024 12:23:31.07517	1	1	1	1	1550.16906	1550.26994	1550.27094	1550.26544
13/08/2024 12:23:31.07617	1	1	1	1	1550.16906	1550.26994	1550.27094	1550.26544
13/08/2024 12:23:31.07717	1	1	1	1	1550.16906	1550.26994	1550.27094	1550.26748
13/08/2024 12:23:31.07817	1	1	1	1	1550.16745	1550.27063	1550.27163	1550.26592
13/08/2024 12:23:31.07917	1	1	1	1	1550.16702	1550.26994	1550.27094	1550.26544
13/08/2024 12:23:31.08017	1	1	1	1	1550.16906	1550.27198	1550.27298	1550.26748
13/08/2024 12:23:31.08117	1	1	1	1	1550.16862	1550.26925	1550.27025	1550.26495
13/08/2024 12:23:31.08217	1	1	1	1	1550.16702	1550.26994	1550.27094	1550.26544
13/08/2024 12:23:31.08317	1	1	1	1	1550.16862	1550.26925	1550.27025	1550.26495
13/08/2024 12:23:31.08417	1	1	1	1	1550.16862	1550.26925	1550.27025	1550.26495
13/08/2024 12:23:31.08517	1	1	1	1	1550.16906	1550.26994	1550.27094	1550.26544
13/08/2024 12:23:31.08617	1	1	1	1	1550.16906	1550.26994	1550.27094	1550.26544
13/08/2024 12:23:31.08717	1	1	1	1	1550.16906	1550.26994	1550.27094	1550.26544
13/08/2024 12:23:31.08817	1	1	1	1	1550.16906	1550.26994	1550.27094	1550.26544
13/08/2024 12:23:31.08917	1	1	1	1	1550.16906	1550.26994	1550.27094	1550.26544
13/08/2024 12:23:31.09017	1	1	1	1	1550.16906	1550.26994	1550.27094	1550.26544
13/08/2024 12:23:31.09117	1	1	1	1	1550.16906	1550.26994	1550.27094	1550.26544
13/08/2024 12:23:31.09217	1	1	1	1	1550.16906	1550.26994	1550.27094	1550.26544
13/08/2024 12:23:31.09317	1	1	1	1	1550.17066	1550.27129	1550.27229	1550.26699
13/08/2024 12:23:31.09417	1	1	1	1	1550.16745	1550.26858	1550.26958	1550.26388
13/08/2024 12:23:31.09517	1	1	1	1	1550.16906	1550.26994	1550.27094	1550.26544
13/08/2024 12:23:31.09617	1	1	1	1	1550.16906	1550.26994	1550.27094	1550.26748
13/08/2024 12:23:31.09717	1	1	1	1	1550.16906	1550.26994	1550.27094	1550.26544
13/08/2024 12:23:31.09817	1	1	1	1	1550.16906	1550.26994	1550.27094	1550.26544
13/08/2024 12:23:31.09917	1	1	1	1	1550.16702	1550.26790	1550.26890	1550.26340
13/08/2024 12:23:31.10017	1	1	1	1	1550.16906	1550.26994	1550.27094	1550.26544
13/08/2024 12:23:31.10117	1	1	1	1	1550.16906	1550.26994	1550.27094	1550.26544
13/08/2024 12:23:31.10217	1	1	1	1	1550.16702	1550.26994	1550.27094	1550.26544
13/08/2024 12:23:31.10317	1	1	1	1	1550.16906	1550.27198	1550.27094	1550.26748
13/08/2024 12:23:31.10417	1	1	1	1	1550.16906	1550.26994	1550.27094	1550.26544
13/08/2024 12:23:31.10517	1	1	1	1	1550.16906	1550.26994	1550.27094	1550.26544
13/08/2024 12:23:31.10617	1	1	1	1	1550.16906	1550.26994	1550.27094	1550.26544
13/08/2024 12:23:31.10717	1	1	1	1	1550.16906	1550.27198	1550.27094	1550.26748
13/08/2024 12:23:31.10817	1	1	1	1	1550.16949	1550.27063	1550.27163	1550.26592
13/08/2024 12:23:31.10917	1	1	1	1	1550.16906	1550.26994	1550.27094	1550.26544
13/08/2024 12:23:31.11017	1	1	1	1	1550.16906	1550.26994	1550.27094	1550.26748
13/08/2024 12:23:31.11117	1	1	1	1	1550.16906	1550.26994	1550.27094	1550.26544
13/08/2024 12:23:31.11217	1	1	1	1	1550.16906	1550.26994	1550.27094	1550.26544
13/08/2024 12:23:31.11317	1	1	1	1	1550.16906	1550.26994	1550.27094	1550.26544
13/08/2024 12:23:31.11417	1	1	1	1	1550.16702	1550.26994	1550.27094	1550.26544
13/08/2024 12:23:31.11517	1	1	1	1	1550.16906	1550.26994	1550.27094	1550.26748
13/08/2024 12:23:31.11617	1	1	1	1	1550.16949	1550.27063	1550.27163	1550.26592
13/08/2024 12:23:31.11717	1	1	1	1	1550.16906	1550.26994	1550.27094	1550.26544
13/08/2024 12:23:31.11817	1	1	1	1	1550.16949	1550.27063	1550.27163	1550.26592
13/08/2024 12:23:31.11917	1	1	1	1	1550.16906	1550.26994	1550.27094	1550.26544
13/08/2024 12:23:31.12017	1	1	1	1	1550.16906	1550.26994	1550.27094	1550.26544
13/08/2024 12:23:31.12117	1	1	1	1	1550.16906	1550.26994	1550.27094	1550.26544
13/08/2024 12:23:31.12217	1	1	1	1	1550.16906	1550.26994	1550.27094	1550.26544
13/08/2024 12:23:31.12317	1	1	1	1	1550.16949	1550.27063	1550.27163	1550.26592
13/08/2024 12:23:31.12417	1	1	1	1	1550.16702	1550.26994	1550.27094	1550.26544
13/08/2024 12:23:31.12517	1	1	1	1	1550.16906	1550.26994	1550.27094	1550.26544
13/08/2024 12:23:31.12617	1	1	1	1	1550.17066	1550.27129	1550.27229	1550.26699
13/08/2024 12:23:31.12717	1	1	1	1	1550.16702	1550.26994	1550.27094	1550.26544
13/08/2024 12:23:31.12817	1	1	1	1	1550.16906	1550.26994	1550.27094	1550.26544
13/08/2024 12:23:31.12917	1	1	1	1	1550.16906	1550.26994	1550.27094	1550.26544
13/08/2024 12:23:31.13017	1	1	1	1	1550.16906	1550.27198	1550.27094	1550.26748
13/08/2024 12:23:31.13117	1	1	1	1	1550.16906	1550.26994	1550.27094	1550.26748
13/08/2024 12:23:31.13217	1	1	1	1	1550.16745	1550.27063	1550.26958	1550.26592
13/08/2024 12:23:31.13317	1	1	1	1	1550.16702	1550.26994	1550.27094	1550.26544
13/08/2024 12:23:31.13417	1	1	1	1	1550.16906	1550.26994	1550.27094	1550.26544
13/08/2024 12:23:31.13517	1	1	1	1	1550.16862	1550.26925	1550.27025	1550.26495
13/08/2024 12:23:31.13617	1	1	1	1	1550.16862	1550.26925	1550.27025	1550.26699
13/08/2024 12:23:31.13717	1	1	1	1	1550.16862	1550.27129	1550.27025	1550.26699
13/08/2024 12:23:31.13817	1	1	1	1	1550.16906	1550.26994	1550.27094	1550.26544
13/08/2024 12:23:31.13917	1	1	1	1	1550.16906	1550.26994	1550.27094	1550.26748
13/08/2024 12:23:31.14017	1	1	1	1	1550.16906	1550.26994	1550.27094	1550.26544
13/08/2024 12:23:31.14117	1	1	1	1	1550.16906	1550.26994	1550.27094	1550.26544
13/08/2024 12:23:31.14217	1	1	1	1	1550.16906	1550.26994	1550.27094	1550.26748
13/08/2024 12:23:31.14317	1	1	1	1	1550.16906	1550.26994	1550.27094	1550.26544
13/08/2024 12:23:31.14417	1	1	1	1	1550.16702	1550.26994	1550.27094	1550.26544
13/08/2024 12:23:31.14517	1	1	1	1	1550.16949	1550.27063	1550.27163	1550.26592
13/08/2024 12:23:31.14617	1	1	1	1	1550.16906	1550.26994	1550.27094	1550.26748
13/08/2024 12:23:31.14717	1	1	1	1	1550.16906	1550.26994	1550.27094	1550.26544
13/08/2024 12:23:31.14817	1	1	1	1	1550.16906	1550.26994	1550.27094	1550.26544
13/08/2024 12:23:31.14917	1	1	1	1	1550.16702	1550.26994	1550.26890	1550.26544
13/08/2024 12:23:31.15017	1	1	1	1	1550.16862	1550.27129	1550.27229	1550.26699
13/08/2024 12:23:31.15117	1	1	1	1	1550.16906	1550.26994	1550.27094	1550.26544
13/08/2024 12:23:31.15217	1	1	1	1	1550.16906	1550.26994	1550.27094	1550.26544
13/08/2024 12:23:31.15317	1	1	1	1	1550.16906	1550.26994	1550.27094	1550.26544
13/08/2024 12:23:31.15417	1	1	1	1	1550.16862	1550.27129	1550.27025	1550.26699
13/08/2024 12:23:31.15517	1	1	1	1	1550.16862	1550.26925	1550.27025	1550.26699
13/08/2024 12:23:31.15617	1	1	1	1	1550.16862	1550.27129	1550.27025	1550.26495
13/08/2024 12:23:31.15717	1	1	1	1	1550.16862	1550.27129	1550.27229	1550.26699
13/08/2024 12:23:31.15817	1	1	1	1	1550.16949	1550.27063	1550.27163	1550.26592
13/08/2024 12:23:31.15917	1	1	1	1	1550.16906	1550.27198	1550.27298	1550.26748
13/08/2024 12:23:31.16017	1	1	1	1	1550.16906	1550.26994	1550.27094	1550.26544
13/08/2024 12:23:31.16117	1	1	1	1	1550.16702	1550.26994	1550.27094	1550.26544
13/08/2024 12:23:31.16217	1	1	1	1	1550.16906	1550.26994	1550.27094	1550.26748
13/08/2024 12:23:31.16317	1	1	1	1	1550.16906	1550.26994	1550.27094	1550.26544
13/08/2024 12:23:31.16417	1	1	1	1	1550.16906	1550.26994	1550.27094	1550.26544
13/08/2024 12:23:31.16517	1	1	1	1	1550.16702	1550.26994	1550.27094	1550.26544
13/08/2024 12:23:31.16617	1	1	1	1	1550.16702	1550.26994	1550.27094	1550.26544
13/08/2024 12:23:31.16717	1	1	1	1	1550.16906	1550.26994	1550.27094	1550.26544
13/08/2024 12:23:31.16817	1	1	1	1	1550.16862	1550.26925	1550.27025	1550.26699
13/08/2024 12:23:31.16917	1	1	1	1	1550.16862	1550.26925	1550.27025	1550.26699
13/08/2024 12:23:31.17017	1	1	1	1	1550.16906	1550.26994	1550.27094	1550.26544
13/08/2024 12:23:31.17117	1	1	1	1	1550.16862	1550.26925	1550.27025	1550.26495
13/08/2024 12:23:31.17217	1	1	1	1	1550.17066	1550.27129	1550.27025	1550.26699
13/08/2024 12:23:31.17317	1	1	1	1	1550.16862	1550.26925	1550.27025	1550.26495
13/08/2024 12:23:31.17417	1	1	1	1	1550.16862	1550.27129	1550.27229	1550.26699
13/08/2024 12:23:31.17517	1	1	1	1	1550.16906	1550.26994	1550.27094	1550.26544
13/08/2024 12:23:31.17617	1	1	1	1	1550.17066	1550.27129	1550.27229	1550.26699
13/08/2024 12:23:31.17717	1	1	1	1	1550.16906	1550.26994	1550.27094	1550.26748
13/08/2024 12:23:31.17817	1	1	1	1	1550.16906	1550.26994	1550.27094	1550.26544
13/08/2024 12:23:31.17917	1	1	1	1	1550.16906	1550.26994	1550.27094	1550.26748
13/08/2024 12:23:31.18017	1	1	1	1	1550.16702	1550.26994	1550.27094	1550.26544
13/08/2024 12:23:31.18117	1	1	1	1	1550.16906	1550.26994	1550.27094	1550.26748
13/08/2024 12:23:31.18217	1	1	1	1	1550.16745	1550.27063	1550.27163	1550.26592
13/08/2024 12:23:31.18317	1	1	1	1	1550.16906	1550.26994	1550.27094	1550.26544
13/08/2024 12:23:31.18417	1	1	1	1	1550.16745	1550.26858	1550.26958	1550.26592
13/08/2024 12:23:31.18517	1	1	1	1	1550.16906	1550.26994	1550.27094	1550.26544
13/08/2024 12:23:31.18617	1	1	1	1	1550.16862	1550.27129	1550.27025	1550.26699
13/08/2024 12:23:31.18717	1	1	1	1	1550.16906	1550.26994	1550.27094	1550.26544
13/08/2024 12:23:31.18817	1	1	1	1	1550.16702	1550.26994	1550.27094	1550.26544
13/08/2024 12:23:31.18917	1	1	1	1	1550.16906	1550.26994	1550.27094	1550.26544
13/08/2024 12:23:31.19017	1	1	1	1	1550.16906	1550.26994	1550.27094	1550.26544
13/08/2024 12:23:31.19117	1	1	1	1	1550.16862	1550.27129	1550.27229	1550.26699
13/08/2024 12:23:31.19217	1	1	1	1	1550.16906	1550.26994	1550.27094	1550.26544
13/08/2024 12:23:31.19317	1	1	1	1	1550.17066	1550.27129	1550.27229	1550.26699
13/08/2024 12:23:31.19417	1	1	1	1	1550.16906	1550.26994	1550.27094	1550.26748
13/08/2024 12:23:31.19517	1	1	1	1	1550.16906	1550.26994	1550.27094	1550.26544
13/08/2024 12:23:31.19617	1	1	1	1	1550.16906	1550.26994	1550.27094	1550.26544
13/08/2024 12:23:31.19717	1	1	1	1	1550.16906	1550.26994	1550.27094	1550.26544
13/08/2024 12:23:31.19817	1	1	1	1	1550.16906	1550.26994	1550.27094	1550.26748
13/08/2024 12:23:31.19917	1	1	1	1	1550.16702	1550.26994	1550.26890	1550.26544
13/08/2024 12:23:31.20017	1	1	1	1	1550.16906	1550.27198	1550.27298	1550.26748
13/08/2024 12:23:31.20117	1	1	1	1	1550.16702	1550.26994	1550.27094	1550.26544
13/08/2024 12:23:31.20217	1	1	1	1	1550.16906	1550.26994	1550.27298	1550.26748
13/08/2024 12:23:31.20317	1	1	1	1	1550.16906	1550.26994	1550.27094	1550.26544
13/08/2024 12:23:31.20417	1	1	1	1	1550.16906	1550.26994	1550.27094	1550.26544
13/08/2024 12:23:31.20517	1	1	1	1	1550.16745	1550.26858	1550.26958	1550.26592
13/08/2024 12:23:31.20617	1	1	1	1	1550.16702	1550.26994	1550.27094	1550.26340
13/08/2024 12:23:31.20717	1	1	1	1	1550.16906	1550.26994	1550.27094	1550.26544
13/08/2024 12:23:31.20817	1	1	1	1	1550.16906	1550.26994	1550.27094	1550.26544
13/08/2024 12:23:31.20917	1	1	1	1	1550.16906	1550.26994	1550.26890	1550.26544
13/08/2024 12:23:31.21017	1	1	1	1	1550.16862	1550.26925	1550.27025	1550.26495
13/08/2024 12:23:31.21117	1	1	1	1	1550.16702	1550.26994	1550.26890	1550.26544
13/08/2024 12:23:31.21217	1	1	1	1	1550.16949	1550.27063	1550.27163	1550.26592
13/08/2024 12:23:31.21317	1	1	1	1	1550.17066	1550.27129	1550.27229	1550.26699
13/08/2024 12:23:31.21417	1	1	1	1	1550.16906	1550.26994	1550.27094	1550.26544
13/08/2024 12:23:31.21517	1	1	1	1	1550.16906	1550.26994	1550.27094	1550.26544
13/08/2024 12:23:31.21617	1	1	1	1	1550.16906	1550.26994	1550.27094	1550.26544
13/08/2024 12:23:31.21717	1	1	1	1	1550.16949	1550.27063	1550.27163	1550.26592
13/08/2024 12:23:31.21817	1	1	1	1	1550.16862	1550.27129	1550.27229	1550.26699
13/08/2024 12:23:31.21917	1	1	1	1	1550.16906	1550.26994	1550.27094	1550.26748
13/08/2024 12:23:31.22017	1	1	1	1	1550.16906	1550.26994	1550.27094	1550.26544
13/08/2024 12:23:31.22117	1	1	1	1	1550.16906	1550.26994	1550.27094	1550.26544
13/08/2024 12:23:31.22217	1	1	1	1	1550.16906	1550.26994	1550.27094	1550.26544
13/08/2024 12:23:31.22317	1	1	1	1	1550.16906	1550.26994	1550.27094	1550.26544
13/08/2024 12:23:31.22417	1	1	1	1	1550.16702	1550.26994	1550.27094	1550.26544
13/08/2024 12:23:31.22517	1	1	1	1	1550.16906	1550.26994	1550.27094	1550.26544
13/08/2024 12:23:31.22617	1	1	1	1	1550.16906	1550.26994	1550.27094	1550.26544
13/08/2024 12:23:31.22717	1	1	1	1	1550.16702	1550.26994	1550.27094	1550.26544
13/08/2024 12:23:31.22817	1	1	1	1	1550.16702	1550.26994	1550.27094	1550.26544
13/08/2024 12:23:31.22917	1	1	1	1	1550.16906	1550.26994	1550.27094	1550.26544
13/08/2024 12:23:31.23017	1	1	1	1	1550.16906	1550.26994	1550.27094	1550.26544
13/08/2024 12:23:31.23117	1	1	1	1	1550.17066	1550.27129	1550.27229	1550.26699
13/08/2024 12:23:31.23217	1	1	1	1	1550.16906	1550.26994	1550.27094	1550.26544
13/08/2024 12:23:31.23317	1	1	1	1	1550.16949	1550.27063	1550.27163	1550.26592
13/08/2024 12:23:31.23417	1	1	1	1	1550.16906	1550.26994	1550.27094	1550.26748
13/08/2024 12:23:31.23517	1	1	1	1	1550.16862	1550.26925	1550.27025	1550.26495
13/08/2024 12:23:31.23617	1	1	1	1	1550.16702	1550.26994	1550.27094	1550.26544
13/08/2024 12:23:31.23717	1	1	1	1	1550.16745	1550.27063	1550.27163	1550.26592
13/08/2024 12:23:31.23817	1	1	1	1	1550.16906	1550.26994	1550.27094	1550.26544
13/08/2024 12:23:31.23917	1	1	1	1	1550.16862	1550.27129	1550.27229	1550.26699
13/08/2024 12:23:31.24017	1	1	1	1	1550.16862	1550.26925	1550.27025	1550.26495
13/08/2024 12:23:31.24117	1	1	1	1	1550.16906	1550.26994	1550.27094	1550.26544
13/08/2024 12:23:31.24217	1	1	1	1	1550.16906	1550.26994	1550.27094	1550.26544
13/08/2024 12:23:31.24317	1	1	1	1	1550.16702	1550.26994	1550.27094	1550.26544
13/08/2024 12:23:31.24417	1	1	1	1	1550.16745	1550.27063	1550.27163	1550.26592
13/08/2024 12:23:31.24517	1	1	1	1	1550.16906	1550.26994	1550.27094	1550.26544
13/08/2024 12:23:31.24617	1	1	1	1	1550.16745	1550.26858	1550.26958	1550.26388
13/08/2024 12:23:31.24717	1	1	1	1	1550.16862	1550.27129	1550.27025	1550.26699
13/08/2024 12:23:31.24817	1	1	1	1	1550.16906	1550.26994	1550.27094	1550.26748
13/08/2024 12:23:31.24917	1	1	1	1	1550.16906	1550.26994	1550.27094	1550.26748
13/08/2024 12:23:31.25017	1	1	1	1	1550.16862	1550.26925	1550.27025	1550.26495
13/08/2024 12:23:31.25117	1	1	1	1	1550.16906	1550.26994	1550.27094	1550.26748
13/08/2024 12:23:31.25217	1	1	1	1	1550.16906	1550.27198	1550.27298	1550.26748
13/08/2024 12:23:31.25317	1	1	1	1	1550.16906	1550.27198	1550.27298	1550.26748
13/08/2024 12:23:31.25417	1	1	1	1	1550.16906	1550.26994	1550.27094	1550.26544
13/08/2024 12:23:31.25517	1	1	1	1	1550.16906	1550.26994	1550.27094	1550.26544
13/08/2024 12:23:31.25617	1	1	1	1	1550.16862	1550.26925	1550.27025	1550.26699
13/08/2024 12:23:31.25717	1	1	1	1	1550.16906	1550.26994	1550.27094	1550.26544
13/08/2024 12:23:31.25817	1	1	1	1	1550.16906	1550.26994	1550.27094	1550.26544
13/08/2024 12:23:31.25917	1	1	1	1	1550.16862	1550.27129	1550.27025	1550.26699
13/08/2024 12:23:31.26017	1	1	1	1	1550.16745	1550.27063	1550.27163	1550.26592
13/08/2024 12:23:31.26117	1	1	1	1	1550.16862	1550.27129	1550.27229	1550.26699
13/08/2024 12:23:31.26217	1	1	1	1	1550.16906	1550.26994	1550.27094	1550.26544
13/08/2024 12:23:31.26317	1	1	1	1	1550.16906	1550.27198	1550.27298	1550.26748
13/08/2024 12:23:31.26417	1	1	1	1	1550.16906	1550.26994	1550.27094	1550.26544
13/08/2024 12:23:31.26517	1	1	1	1	1550.16745	1550.27063	1550.26958	1550.26592
13/08/2024 12:23:31.26617	1	1	1	1	1550.16906	1550.26994	1550.27094	1550.26544
13/08/2024 12:23:31.26717	1	1	1	1	1550.16906	1550.26994	1550.27094	1550.26544
13/08/2024 12:23:31.26817	1	1	1	1	1550.16862	1550.27129	1550.27025	1550.26699
13/08/2024 12:23:31.26917	1	1	1	1	1550.16862	1550.27129	1550.27229	1550.26699
13/08/2024 12:23:31.27017	1	1	1	1	1550.16906	1550.26994	1550.27094	1550.26544
13/08/2024 12:23:31.27117	1	1	1	1	1550.16862	1550.26925	1550.27025	1550.26495
13/08/2024 12:23:31.27217	1	1	1	1	1550.16702	1550.26994	1550.27094	1550.26544
13/08/2024 12:23:31.27317	1	1	1	1	1550.16906	1550.26994	1550.27094	1550.26748
13/08/2024 12:23:31.27417	1	1	1	1	1550.16862	1550.27129	1550.27229	1550.26699
13/08/2024 12:23:31.27517	1	1	1	1	1550.16906	1550.26994	1550.27094	1550.26544
13/08/2024 12:23:31.27617	1	1	1	1	1550.16906	1550.27198	1550.27298	1550.26748
13/08/2024 12:23:31.27717	1	1	1	1	1550.16906	1550.27198	1550.27094	1550.26748
13/08/2024 12:23:31.27817	1	1	1	1	1550.16862	1550.27129	1550.27229	1550.26699
13/08/2024 12:23:31.27917	1	1	1	1	1550.16906	1550.26994	1550.27094	1550.26544
13/08/2024 12:23:31.28017	1	1	1	1	1550.16862	1550.27129	1550.27229	1550.26699
13/08/2024 12:23:31.28117	1	1	1	1	1550.16745	1550.27063	1550.27163	1550.26592
13/08/2024 12:23:31.28217	1	1	1	1	1550.16745	1550.27063	1550.27163	1550.26592
13/08/2024 12:23:31.28317	1	1	1	1	1550.16906	1550.26994	1550.27094	1550.26544
13/08/2024 12:23:31.28417	1	1	1	1	1550.16702	1550.26994	1550.27094	1550.26544
13/08/2024 12:23:31.28517	1	1	1	1	1550.16745	1550.26858	1550.26958	1550.26388
13/08/2024 12:23:31.28617	1	1	1	1	1550.16906	1550.26994	1550.27094	1550.26748
13/08/2024 12:23:31.28717	1	1	1	1	1550.16745	1550.27063	1550.26958	1550.26592
13/08/2024 12:23:31.28817	1	1	1	1	1550.16906	1550.26994	1550.27094	1550.26544
13/08/2024 12:23:31.28917	1	1	1	1	1550.16906	1550.27198	1550.27094	1550.26748
13/08/2024 12:23:31.29017	1	1	1	1	1550.16906	1550.26994	1550.27094	1550.26544
13/08/2024 12:23:31.29117	1	1	1	1	1550.16906	1550.26994	1550.27094	1550.26748
13/08/2024 12:23:31.29217	1	1	1	1	1550.16906	1550.26994	1550.27094	1550.26544
13/08/2024 12:23:31.29317	1	1	1	1	1550.16906	1550.27198	1550.27298	1550.26748
13/08/2024 12:23:31.29417	1	1	1	1	1550.16862	1550.27129	1550.27025	1550.26699
13/08/2024 12:23:31.29517	1	1	1	1	1550.16862	1550.27129	1550.27229	1550.26699
13/08/2024 12:23:31.29617	1	1	1	1	1550.16702	1550.26994	1550.27094	1550.26544
13/08/2024 12:23:31.29717	1	1	1	1	1550.16949	1550.27063	1550.27163	1550.26592
13/08/2024 12:23:31.29817	1	1	1	1	1550.16745	1550.27063	1550.26958	1550.26592
13/08/2024 12:23:31.29917	1	1	1	1	1550.16906	1550.26994	1550.27094	1550.26544
13/08/2024 12:23:31.30017	1	1	1	1	1550.16949	1550.27063	1550.27163	1550.26592
13/08/2024 12:23:31.30117	1	1	1	1	1550.16862	1550.27129	1550.27229	1550.26699
13/08/2024 12:23:31.30217	1	1	1	1	1550.16862	1550.27129	1550.27229	1550.26699
13/08/2024 12:23:31.30317	1	1	1	1	1550.16745	1550.27063	1550.27163	1550.26592
13/08/2024 12:23:31.30417	1	1	1	1	1550.16906	1550.27198	1550.27094	1550.26748
13/08/2024 12:23:31.30517	1	1	1	1	1550.16702	1550.26994	1550.27094	1550.26544
13/08/2024 12:23:31.30617	1	1	1	1	1550.16906	1550.26994	1550.27094	1550.26544
13/08/2024 12:23:31.30717	1	1	1	1	1550.16702	1550.26790	1550.26890	1550.26544
13/08/2024 12:23:31.30817	1	1	1	1	1550.16745	1550.26858	1550.26958	1550.26592
13/08/2024 12:23:31.30917	1	1	1	1	1550.16906	1550.26994	1550.27094	1550.26340
13/08/2024 12:23:31.31017	1	1	1	1	1550.16702	1550.26994	1550.27094	1550.26544
13/08/2024 12:23:31.31117	1	1	1	1	1550.16906	1550.26994	1550.27094	1550.26544
13/08/2024 12:23:31.31217	1	1	1	1	1550.16906	1550.26994	1550.27094	1550.26544
13/08/2024 12:23:31.31317	1	1	1	1	1550.16906	1550.26994	1550.27094	1550.26544
13/08/2024 12:23:31.31417	1	1	1	1	1550.17066	1550.27129	1550.27229	1550.26699
13/08/2024 12:23:31.31517	1	1	1	1	1550.16862	1550.27129	1550.27229	1550.26699
13/08/2024 12:23:31.31617	1	1	1	1	1550.16906	1550.26994	1550.27094	1550.26544
13/08/2024 12:23:31.31717	1	1	1	1	1550.16906	1550.26994	1550.27094	1550.26544
13/08/2024 12:23:31.31817	1	1	1	1	1550.16862	1550.26925	1550.27025	1550.26495
13/08/2024 12:23:31.31917	1	1	1	1	1550.16862	1550.27129	1550.27229	1550.26699
13/08/2024 12:23:31.32017	1	1	1	1	1550.16702	1550.26994	1550.27094	1550.26544
13/08/2024 12:23:31.32117	1	1	1	1	1550.16906	1550.27198	1550.27298	1550.26748
13/08/2024 12:23:31.32217	1	1	1	1	1550.16906	1550.26994	1550.27094	1550.26544
13/08/2024 12:23:31.32317	1	1	1	1	1550.16906	1550.26994	1550.27094	1550.26544
13/08/2024 12:23:31.32417	1	1	1	1	1550.16906	1550.26994	1550.27094	1550.26748
13/08/2024 12:23:31.32517	1	1	1	1	1550.16702	1550.26994	1550.27094	1550.26544
13/08/2024 12:23:31.32617	1	1	1	1	1550.16745	1550.26858	1550.26958	1550.26388
13/08/2024 12:23:31.32717	1	1	1	1	1550.16906	1550.27198	1550.27094	1550.26748
13/08/2024 12:23:31.32817	1	1	1	1	1550.16906	1550.26994	1550.27094	1550.26544
13/08/2024 12:23:31.32917	1	1	1	1	1550.16906	1550.27198	1550.27094	1550.26748
13/08/2024 12:23:31.33017	1	1	1	1	1550.16906	1550.26994	1550.27094	1550.26544
13/08/2024 12:23:31.33117	1	1	1	1	1550.16906	1550.26994	1550.27094	1550.26544
13/08/2024 12:23:31.33217	1	1	1	1	1550.16862	1550.26925	1550.27025	1550.26699
13/08/2024 12:23:31.33317	1	1	1	1	1550.16906	1550.26994	1550.27094	1550.26544
13/08/2024 12:23:31.33417	1	1	1	1	1550.16862	1550.27129	1550.27229	1550.26699
13/08/2024 12:23:31.33517	1	1	1	1	1550.16906	1550.26994	1550.27094	1550.26544
13/08/2024 12:23:31.33617	1	1	1	1	1550.16862	1550.27129	1550.27229	1550.26699
13/08/2024 12:23:31.33717	1	1	1	1	1550.16906	1550.26994	1550.27094	1550.26544
13/08/2024 12:23:31.33817	1	1	1	1	1550.16949	1550.27063	1550.27163	1550.26592
13/08/2024 12:23:31.33917	1	1	1	1	1550.16906	1550.26994	1550.27094	1550.26544
13/08/2024 12:23:31.34017	1	1	1	1	1550.16906	1550.26994	1550.27094	1550.26544
13/08/2024 12:23:31.34117	1	1	1	1	1550.16906	1550.26994	1550.27094	1550.26544
13/08/2024 12:23:31.34217	1	1	1	1	1550.16949	1550.27063	1550.27163	1550.26592
13/08/2024 12:23:31.34317	1	1	1	1	1550.16702	1550.26994	1550.27094	1550.26544
13/08/2024 12:23:31.34417	1	1	1	1	1550.16906	1550.26994	1550.27094	1550.26544
13/08/2024 12:23:31.34517	1	1	1	1	1550.16702	1550.26994	1550.27094	1550.26544
13/08/2024 12:23:31.34617	1	1	1	1	1550.16906	1550.26994	1550.27094	1550.26748
13/08/2024 12:23:31.34717	1	1	1	1	1550.16906	1550.26994	1550.27094	1550.26544
13/08/2024 12:23:31.34817	1	1	1	1	1550.16862	1550.26925	1550.27025	1550.26495
13/08/2024 12:23:31.34917	1	1	1	1	1550.16906	1550.26994	1550.27094	1550.26544
13/08/2024 12:23:31.35017	1	1	1	1	1550.16906	1550.26994	1550.27094	1550.26544
13/08/2024 12:23:31.35117	1	1	1	1	1550.16906	1550.26994	1550.27094	1550.26544
13/08/2024 12:23:31.35217	1	1	1	1	1550.16906	1550.26994	1550.27094	1550.26544
13/08/2024 12:23:31.35317	1	1	1	1	1550.16906	1550.26994	1550.27094	1550.26544
13/08/2024 12:23:31.35417	1	1	1	1	1550.17066	1550.27129	1550.27229	1550.26699
13/08/2024 12:23:31.35517	1	1	1	1	1550.16862	1550.27129	1550.27229	1550.26699
13/08/2024 12:23:31.35617	1	1	1	1	1550.17066	1550.27129	1550.27229	1550.26699
13/08/2024 12:23:31.35717	1	1	1	1	1550.16906	1550.26994	1550.27094	1550.26544
13/08/2024 12:23:31.35817	1	1	1	1	1550.16702	1550.26994	1550.27094	1550.26544
13/08/2024 12:23:31.35917	1	1	1	1	1550.16906	1550.27198	1550.27094	1550.26748
13/08/2024 12:23:31.36017	1	1	1	1	1550.16949	1550.27063	1550.27163	1550.26592
13/08/2024 12:23:31.36117	1	1	1	1	1550.16906	1550.27198	1550.27094	1550.26748
13/08/2024 12:23:31.36217	1	1	1	1	1550.16702	1550.26994	1550.27094	1550.26544
13/08/2024 12:23:31.36317	1	1	1	1	1550.16906	1550.26994	1550.27094	1550.26544
13/08/2024 12:23:31.36417	1	1	1	1	1550.16745	1550.27063	1550.27163	1550.26592
13/08/2024 12:23:31.36517	1	1	1	1	1550.16906	1550.27198	1550.27298	1550.26748
13/08/2024 12:23:31.36617	1	1	1	1	1550.16906	1550.26994	1550.27094	1550.26544
13/08/2024 12:23:31.36717	1	1	1	1	1550.16702	1550.26790	1550.26890	1550.26544
13/08/2024 12:23:31.36817	1	1	1	1	1550.16906	1550.26994	1550.27094	1550.26544
13/08/2024 12:23:31.36917	1	1	1	1	1550.16906	1550.26994	1550.27094	1550.26544
13/08/2024 12:23:31.37017	1	1	1	1	1550.16906	1550.26994	1550.27094	1550.26544
13/08/2024 12:23:31.37117	1	1	1	1	1550.16949	1550.27063	1550.27163	1550.26592
13/08/2024 12:23:31.37217	1	1	1	1	1550.16906	1550.26994	1550.27094	1550.26544
13/08/2024 12:23:31.37317	1	1	1	1	1550.16702	1550.26994	1550.27094	1550.26544
13/08/2024 12:23:31.37417	1	1	1	1	1550.16862	1550.26925	1550.27025	1550.26495
13/08/2024 12:23:31.37517	1	1	1	1	1550.16906	1550.26994	1550.27094	1550.26544
13/08/2024 12:23:31.37617	1	1	1	1	1550.16906	1550.26994	1550.27094	1550.26544
13/08/2024 12:23:31.37717	1	1	1	1	1550.16862	1550.27129	1550.27229	1550.26699
13/08/2024 12:23:31.37817	1	1	1	1	1550.16906	1550.26994	1550.27094	1550.26544
13/08/2024 12:23:31.37917	1	1	1	1	1550.17066	1550.27129	1550.27229	1550.26699
13/08/2024 12:23:31.38017	1	1	1	1	1550.16745	1550.27063	1550.27163	1550.26592
13/08/2024 12:23:31.38117	1	1	1	1	1550.16862	1550.26925	1550.27025	1550.26699
13/08/2024 12:23:31.38217	1	1	1	1	1550.16906	1550.26994	1550.27094	1550.26544
13/08/2024 12:23:31.38317	1	1	1	1	1550.16745	1550.27063	1550.26958	1550.26592
13/08/2024 12:23:31.38417	1	1	1	1	1550.16906	1550.26994	1550.27094	1550.26544
13/08/2024 12:23:31.38517	1	1	1	1	1550.16745	1550.26858	1550.26958	1550.26592
13/08/2024 12:23:31.38617	1	1	1	1	1550.16745	1550.26858	1550.26958	1550.26592
13/08/2024 12:23:31.38717	1	1	1	1	1550.16702	1550.26994	1550.27094	1550.26544
13/08/2024 12:23:31.38817	1	1	1	1	1550.16702	1550.26994	1550.26890	1550.26544
13/08/2024 12:23:31.38917	1	1	1	1	1550.16906	1550.26994	1550.27094	1550.26544
13/08/2024 12:23:31.39017	1	1	1	1	1550.16862	1550.27129	1550.27229	1550.26699
13/08/2024 12:23:31.39117	1	1	1	1	1550.16906	1550.26994	1550.27094	1550.26544
13/08/2024 12:23:31.39217	1	1	1	1	1550.17066	1550.27129	1550.27229	1550.26699
13/08/2024 12:23:31.39317	1	1	1	1	1550.16906	1550.26994	1550.27094	1550.26544
13/08/2024 12:23:31.39417	1	1	1	1	1550.16906	1550.26994	1550.27094	1550.26748
13/08/2024 12:23:31.39517	1	1	1	1	1550.16906	1550.26994	1550.27094	1550.26544
13/08/2024 12:23:31.39617	1	1	1	1	1550.16906	1550.26994	1550.27094	1550.26544
13/08/2024 12:23:31.39717	1	1	1	1	1550.16906	1550.27198	1550.27298	1550.26748
13/08/2024 12:23:31.39817	1	1	1	1	1550.16906	1550.27198	1550.27094	1550.26544
13/08/2024 12:23:31.39917	1	1	1	1	1550.16862	1550.27129	1550.27229	1550.26699
13/08/2024 12:23:31.40017	1	1	1	1	1550.16906	1550.26994	1550.27094	1550.26544
13/08/2024 12:23:31.40117	1	1	1	1	1550.16906	1550.27198	1550.27298	1550.26748
13/08/2024 12:23:31.40217	1	1	1	1	1550.16906	1550.26994	1550.27094	1550.26544
13/08/2024 12:23:31.40317	1	1	1	1	1550.16906	1550.26994	1550.27094	1550.26748
13/08/2024 12:23:31.40417	1	1	1	1	1550.16906	1550.26994	1550.27094	1550.26544
13/08/2024 12:23:31.40517	1	1	1	1	1550.16906	1550.26994	1550.27094	1550.26544
13/08/2024 12:23:31.40617	1	1	1	1	1550.16906	1550.26994	1550.27094	1550.26544
13/08/2024 12:23:31.40717	1	1	1	1	1550.16906	1550.26994	1550.27094	1550.26544
13/08/2024 12:23:31.40817	1	1	1	1	1550.16906	1550.26994	1550.27094	1550.26544
13/08/2024 12:23:31.40917	1	1	1	1	1550.16906	1550.26994	1550.27094	1550.26544
13/08/2024 12:23:31.41017	1	1	1	1	1550.17066	1550.27129	1550.27229	1550.26699
13/08/2024 12:23:31.41117	1	1	1	1	1550.16862	1550.27129	1550.27229	1550.26699
13/08/2024 12:23:31.41217	1	1	1	1	1550.16906	1550.26994	1550.27094	1550.26544
13/08/2024 12:23:31.41317	1	1	1	1	1550.16906	1550.26994	1550.27094	1550.26748
13/08/2024 12:23:31.41417	1	1	1	1	1550.16906	1550.26994	1550.27094	1550.26748
13/08/2024 12:23:31.41517	1	1	1	1	1550.16906	1550.26994	1550.27094	1550.26544
13/08/2024 12:23:31.41617	1	1	1	1	1550.16862	1550.26925	1550.27025	1550.26699
13/08/2024 12:23:31.41717	1	1	1	1	1550.16862	1550.27129	1550.27229	1550.26699
13/08/2024 12:23:31.41817	1	1	1	1	1550.16906	1550.26994	1550.27094	1550.26544
13/08/2024 12:23:31.41917	1	1	1	1	1550.16906	1550.26994	1550.27094	1550.26544
13/08/2024 12:23:31.42017	1	1	1	1	1550.16906	1550.26994	1550.27094	1550.26544
13/08/2024 12:23:31.42117	1	1	1	1	1550.16906	1550.26994	1550.27094	1550.26544
13/08/2024 12:23:31.42217	1	1	1	1	1550.16745	1550.27063	1550.27163	1550.26592
13/08/2024 12:23:31.42317	1	1	1	1	1550.16862	1550.27129	1550.27229	1550.26699
13/08/2024 12:23:31.42417	1	1	1	1	1550.16906	1550.26994	1550.27094	1550.26544
13/08/2024 12:23:31.42517	1	1	1	1	1550.16702	1550.26994	1550.27094	1550.26544
13/08/2024 12:23:31.42617	1	1	1	1	1550.16745	1550.27063	1550.27163	1550.26592
13/08/2024 12:23:31.42717	1	1	1	1	1550.16862	1550.27129	1550.27229	1550.26699
13/08/2024 12:23:31.42817	1	1	1	1	1550.16906	1550.26994	1550.27094	1550.26544
13/08/2024 12:23:31.42917	1	1	1	1	1550.16906	1550.26994	1550.27094	1550.26748
13/08/2024 12:23:31.43017	1	1	1	1	1550.16702	1550.26994	1550.27094	1550.26340
13/08/2024 12:23:31.43117	1	1	1	1	1550.16702	1550.26994	1550.27094	1550.26544
13/08/2024 12:23:31.43217	1	1	1	1	1550.16906	1550.26994	1550.27094	1550.26544
13/08/2024 12:23:31.43317	1	1	1	1	1550.16906	1550.26994	1550.27094	1550.26544
13/08/2024 12:23:31.43417	1	1	1	1	1550.16862	1550.27129	1550.27229	1550.26699
13/08/2024 12:23:31.43517	1	1	1	1	1550.16906	1550.26994	1550.27094	1550.26544
13/08/2024 12:23:31.43617	1	1	1	1	1550.16862	1550.27129	1550.27229	1550.26699
13/08/2024 12:23:31.43717	1	1	1	1	1550.16906	1550.26994	1550.27094	1550.26544
13/08/2024 12:23:31.43817	1	1	1	1	1550.16862	1550.27129	1550.27229	1550.26699
13/08/2024 12:23:31.43917	1	1	1	1	1550.16906	1550.27198	1550.27298	1550.26544
13/08/2024 12:23:31.44017	1	1	1	1	1550.16862	1550.26925	1550.27025	1550.26495
13/08/2024 12:23:31.44117	1	1	1	1	1550.16906	1550.26994	1550.27298	1550.26544
13/08/2024 12:23:31.44217	1	1	1	1	1550.16862	1550.26925	1550.27025	1550.26495
13/08/2024 12:23:31.44317	1	1	1	1	1550.16906	1550.26994	1550.27094	1550.26544
13/08/2024 12:23:31.44417	1	1	1	1	1550.16745	1550.26858	1550.26958	1550.26388
13/08/2024 12:23:31.44517	1	1	1	1	1550.16906	1550.26994	1550.27094	1550.26748
13/08/2024 12:23:31.44617	1	1	1	1	1550.16862	1550.26925	1550.27025	1550.26699
13/08/2024 12:23:31.44717	1	1	1	1	1550.16702	1550.26994	1550.27094	1550.26544
13/08/2024 12:23:31.44817	1	1	1	1	1550.16906	1550.26994	1550.27094	1550.26748
13/08/2024 12:23:31.44917	1	1	1	1	1550.16906	1550.26994	1550.27094	1550.26544
13/08/2024 12:23:31.45017	1	1	1	1	1550.16745	1550.26858	1550.26958	1550.26592
13/08/2024 12:23:31.45117	1	1	1	1	1550.16906	1550.26994	1550.27094	1550.26544
13/08/2024 12:23:31.45217	1	1	1	1	1550.16906	1550.26994	1550.27094	1550.26544
13/08/2024 12:23:31.45317	1	1	1	1	1550.16906	1550.26994	1550.27094	1550.26544
13/08/2024 12:23:31.45417	1	1	1	1	1550.16906	1550.27198	1550.27298	1550.26748
13/08/2024 12:23:31.45517	1	1	1	1	1550.16702	1550.26994	1550.27094	1550.26544
13/08/2024 12:23:31.45617	1	1	1	1	1550.16906	1550.27198	1550.27298	1550.26748
13/08/2024 12:23:31.45717	1	1	1	1	1550.16862	1550.27129	1550.27229	1550.26699
13/08/2024 12:23:31.45817	1	1	1	1	1550.16862	1550.27129	1550.27229	1550.26495
13/08/2024 12:23:31.45917	1	1	1	1	1550.17066	1550.27129	1550.27229	1550.26699
13/08/2024 12:23:31.46017	1	1	1	1	1550.16906	1550.26994	1550.27094	1550.26544
13/08/2024 12:23:31.46117	1	1	1	1	1550.16906	1550.26994	1550.27094	1550.26544
13/08/2024 12:23:31.46217	1	1	1	1	1550.16906	1550.26994	1550.27094	1550.26748
13/08/2024 12:23:31.46317	1	1	1	1	1550.16702	1550.26994	1550.27094	1550.26544
13/08/2024 12:23:31.46417	1	1	1	1	1550.16906	1550.26994	1550.27094	1550.26544
13/08/2024 12:23:31.46517	1	1	1	1	1550.16702	1550.26994	1550.27094	1550.26544
13/08/2024 12:23:31.46617	1	1	1	1	1550.16702	1550.26790	1550.26890	1550.26340
13/08/2024 12:23:31.46717	1	1	1	1	1550.16702	1550.26994	1550.27094	1550.26544
13/08/2024 12:23:31.46817	1	1	1	1	1550.16906	1550.26994	1550.27094	1550.26544
13/08/2024 12:23:31.46917	1	1	1	1	1550.16906	1550.26994	1550.27094	1550.26544
13/08/2024 12:23:31.47017	1	1	1	1	1550.16862	1550.27129	1550.27025	1550.26699
13/08/2024 12:23:31.47117	1	1	1	1	1550.16949	1550.27063	1550.27163	1550.26592
13/08/2024 12:23:31.47217	1	1	1	1	1550.16862	1550.26925	1550.27025	1550.26495
13/08/2024 12:23:31.47317	1	1	1	1	1550.16906	1550.26994	1550.27094	1550.26544
13/08/2024 12:23:31.47417	1	1	1	1	1550.16906	1550.26994	1550.27094	1550.26544
13/08/2024 12:23:31.47517	1	1	1	1	1550.17066	1550.27129	1550.27229	1550.26699
13/08/2024 12:23:31.47617	1	1	1	1	1550.16906	1550.26994	1550.27094	1550.26544
13/08/2024 12:23:31.47717	1	1	1	1	1550.16906	1550.26994	1550.27094	1550.26544
13/08/2024 12:23:31.47817	1	1	1	1	1550.16862	1550.26925	1550.27025	1550.26495
13/08/2024 12:23:31.47917	1	1	1	1	1550.16906	1550.26994	1550.27094	1550.26748
13/08/2024 12:23:31.48017	1	1	1	1	1550.16906	1550.26994	1550.27094	1550.26544
13/08/2024 12:23:31.48117	1	1	1	1	1550.16906	1550.26994	1550.27094	1550.26544
13/08/2024 12:23:31.48217	1	1	1	1	1550.16949	1550.27063	1550.27163	1550.26592
13/08/2024 12:23:31.48317	1	1	1	1	1550.16906	1550.26994	1550.27094	1550.26748
13/08/2024 12:23:31.48417	1	1	1	1	1550.16906	1550.26994	1550.27094	1550.26544
13/08/2024 12:23:31.48517	1	1	1	1	1550.16702	1550.26790	1550.26890	1550.26340
13/08/2024 12:23:31.48617	1	1	1	1	1550.16906	1550.26994	1550.27094	1550.26748
13/08/2024 12:23:31.48717	1	1	1	1	1550.16906	1550.26994	1550.27094	1550.26544
13/08/2024 12:23:31.48817	1	1	1	1	1550.16906	1550.26994	1550.27094	1550.26544
13/08/2024 12:23:31.48917	1	1	1	1	1550.16906	1550.26994	1550.27094	1550.26544
13/08/2024 12:23:31.49017	1	1	1	1	1550.16906	1550.26994	1550.27094	1550.26544
13/08/2024 12:23:31.49117	1	1	1	1	1550.16906	1550.26994	1550.27094	1550.26544
13/08/2024 12:23:31.49217	1	1	1	1	1550.17066	1550.27129	1550.27229	1550.26699
13/08/2024 12:23:31.49317	1	1	1	1	1550.16862	1550.27129	1550.27229	1550.26699
13/08/2024 12:23:31.49417	1	1	1	1	1550.16906	1550.27198	1550.27094	1550.26748
13/08/2024 12:23:31.49517	1	1	1	1	1550.16906	1550.27198	1550.27298	1550.26544
13/08/2024 12:23:31.49617	1	1	1	1	1550.16862	1550.27129	1550.27229	1550.26699
13/08/2024 12:23:31.49717	1	1	1	1	1550.16906	1550.26994	1550.27094	1550.26544
13/08/2024 12:23:31.49817	1	1	1	1	1550.16702	1550.26994	1550.27094	1550.26544
13/08/2024 12:23:31.49917	1	1	1	1	1550.16906	1550.26994	1550.27094	1550.26748
13/08/2024 12:23:31.50017	1	1	1	1	1550.16906	1550.26994	1550.27094	1550.26544
13/08/2024 12:23:31.50117	1	1	1	1	1550.16906	1550.26994	1550.27094	1550.26748
13/08/2024 12:23:31.50217	1	1	1	1	1550.16745	1550.27063	1550.26958	1550.26592
13/08/2024 12:23:31.50317	1	1	1	1	1550.16745	1550.26858	1550.26958	1550.26388
13/08/2024 12:23:31.50417	1	1	1	1	1550.16906	1550.26994	1550.27094	1550.26544
13/08/2024 12:23:31.50517	1	1	1	1	1550.16862	1550.26925	1550.27025	1550.26495
13/08/2024 12:23:31.50617	1	1	1	1	1550.16702	1550.26994	1550.27094	1550.26544
13/08/2024 12:23:31.50717	1	1	1	1	1550.16906	1550.26994	1550.27094	1550.26544
13/08/2024 12:23:31.50817	1	1	1	1	1550.16906	1550.26994	1550.27094	1550.26544
13/08/2024 12:23:31.50917	1	1	1	1	1550.16906	1550.26994	1550.27094	1550.26544
13/08/2024 12:23:31.51017	1	1	1	1	1550.16906	1550.26994	1550.27094	1550.26544
13/08/2024 12:23:31.51117	1	1	1	1	1550.17066	1550.27129	1550.27229	1550.26699
13/08/2024 12:23:31.51217	1	1	1	1	1550.16906	1550.26994	1550.27094	1550.26544
13/08/2024 12:23:31.51317	1	1	1	1	1550.16906	1550.26994	1550.27094	1550.26748
13/08/2024 12:23:31.51417	1	1	1	1	1550.16702	1550.26994	1550.27094	1550.26544
13/08/2024 12:23:31.51517	1	1	1	1	1550.16906	1550.26994	1550.27094	1550.26748
13/08/2024 12:23:31.51617	1	1	1	1	1550.16745	1550.27063	1550.26958	1550.26592
13/08/2024 12:23:31.51717	1	1	1	1	1550.16906	1550.26994	1550.27094	1550.26544
13/08/2024 12:23:31.51817	1	1	1	1	1550.16745	1550.27063	1550.27163	1550.26592
13/08/2024 12:23:31.51917	1	1	1	1	1550.16906	1550.26994	1550.27094	1550.26544
13/08/2024 12:23:31.52017	1	1	1	1	1550.16906	1550.26994	1550.27094	1550.26544
13/08/2024 12:23:31.52117	1	1	1	1	1550.16906	1550.26994	1550.27094	1550.26544
13/08/2024 12:23:31.52217	1	1	1	1	1550.16702	1550.26994	1550.27094	1550.26544
13/08/2024 12:23:31.52317	1	1	1	1	1550.16745	1550.27063	1550.27163	1550.26592
13/08/2024 12:23:31.52417	1	1	1	1	1550.16906	1550.26994	1550.27094	1550.26544
13/08/2024 12:23:31.52517	1	1	1	1	1550.16906	1550.26994	1550.27094	1550.26748
13/08/2024 12:23:31.52617	1	1	1	1	1550.16862	1550.27129	1550.27025	1550.26699
13/08/2024 12:23:31.52717	1	1	1	1	1550.16906	1550.27198	1550.27298	1550.26748
13/08/2024 12:23:31.52817	1	1	1	1	1550.16906	1550.26994	1550.27094	1550.26748
13/08/2024 12:23:31.52917	1	1	1	1	1550.17066	1550.27129	1550.27229	1550.26699
13/08/2024 12:23:31.53017	1	1	1	1	1550.16906	1550.27198	1550.27298	1550.26544
13/08/2024 12:23:31.53117	1	1	1	1	1550.16862	1550.26925	1550.27025	1550.26495
13/08/2024 12:23:31.53217	1	1	1	1	1550.16906	1550.26994	1550.27094	1550.26748
13/08/2024 12:23:31.53317	1	1	1	1	1550.16906	1550.27198	1550.27298	1550.26748
13/08/2024 12:23:31.53417	1	1	1	1	1550.16862	1550.27129	1550.27229	1550.26699
13/08/2024 12:23:31.53517	1	1	1	1	1550.16949	1550.27063	1550.27163	1550.26592
13/08/2024 12:23:31.53617	1	1	1	1	1550.16862	1550.27129	1550.27229	1550.26699
13/08/2024 12:23:31.53717	1	1	1	1	1550.16862	1550.27129	1550.27229	1550.26699
13/08/2024 12:23:31.53817	1	1	1	1	1550.16906	1550.26994	1550.27094	1550.26544
13/08/2024 12:23:31.53917	1	1	1	1	1550.16906	1550.26994	1550.27094	1550.26544
13/08/2024 12:23:31.54017	1	1	1	1	1550.16949	1550.27063	1550.27163	1550.26592
13/08/2024 12:23:31.54117	1	1	1	1	1550.16862	1550.26925	1550.27025	1550.26495
13/08/2024 12:23:31.54217	1	1	1	1	1550.16906	1550.26994	1550.27094	1550.26544
13/08/2024 12:23:31.54317	1	1	1	1	1550.16906	1550.26994	1550.27094	1550.26544
13/08/2024 12:23:31.54417	1	1	1	1	1550.16906	1550.26994	1550.27094	1550.26544
13/08/2024 12:23:31.54517	1	1	1	1	1550.16906	1550.26994	1550.27094	1550.26544
13/08/2024 12:23:31.54617	1	1	1	1	1550.16906	1550.26994	1550.27094	1550.26748
13/08/2024 12:23:31.54717	1	1	1	1	1550.16906	1550.26994	1550.27094	1550.26544
13/08/2024 12:23:31.54817	1	1	1	1	1550.16862	1550.27129	1550.27229	1550.26699
13/08/2024 12:23:31.54917	1	1	1	1	1550.16862	1550.26925	1550.27025	1550.26699
13/08/2024 12:23:31.55017	1	1	1	1	1550.16906	1550.26994	1550.27094	1550.26748
13/08/2024 12:23:31.55117	1	1	1	1	1550.16906	1550.27198	1550.27094	1550.26748
13/08/2024 12:23:31.55217	1	1	1	1	1550.16906	1550.26994	1550.27094	1550.26544
13/08/2024 12:23:31.55317	1	1	1	1	1550.16906	1550.26994	1550.27094	1550.26748
13/08/2024 12:23:31.55417	1	1	1	1	1550.16906	1550.26994	1550.27094	1550.26544
13/08/2024 12:23:31.55517	1	1	1	1	1550.16906	1550.26994	1550.27094	1550.26544
13/08/2024 12:23:31.55617	1	1	1	1	1550.16906	1550.26994	1550.27094	1550.26544
13/08/2024 12:23:31.55717	1	1	1	1	1550.16949	1550.27063	1550.27163	1550.26592
13/08/2024 12:23:31.55817	1	1	1	1	1550.16862	1550.26925	1550.27025	1550.26495
13/08/2024 12:23:31.55917	1	1	1	1	1550.16862	1550.26925	1550.27025	1550.26699
13/08/2024 12:23:31.56017	1	1	1	1	1550.16906	1550.27198	1550.27094	1550.26748
13/08/2024 12:23:31.56117	1	1	1	1	1550.16906	1550.26994	1550.27094	1550.26544
13/08/2024 12:23:31.56217	1	1	1	1	1550.16906	1550.26994	1550.27094	1550.26544
13/08/2024 12:23:31.56317	1	1	1	1	1550.16906	1550.26994	1550.27094	1550.26544
13/08/2024 12:23:31.56417	1	1	1	1	1550.16906	1550.26994	1550.27094	1550.26544
13/08/2024 12:23:31.56517	1	1	1	1	1550.16906	1550.26994	1550.27094	1550.26544
13/08/2024 12:23:31.56617	1	1	1	1	1550.16906	1550.26994	1550.27094	1550.26544
13/08/2024 12:23:31.56717	1	1	1	1	1550.16906	1550.26994	1550.27094	1550.26544
13/08/2024 12:23:31.56817	1	1	1	1	1550.16906	1550.26994	1550.27094	1550.26544
13/08/2024 12:23:31.56917	1	1	1	1	1550.16906	1550.26994	1550.27094	1550.26544
13/08/2024 12:23:31.57017	1	1	1	1	1550.16906	1550.26994	1550.27094	1550.26544
13/08/2024 12:23:31.57117	1	1	1	1	1550.16862	1550.27129	1550.27229	1550.26699
13/08/2024 12:23:31.57217	1	1	1	1	1550.16702	1550.26994	1550.27094	1550.26544
13/08/2024 12:23:31.57317	1	1	1	1	1550.16906	1550.26994	1550.27094	1550.26544
13/08/2024 12:23:31.57417	1	1	1	1	1550.16862	1550.27129	1550.27025	1550.26699
13/08/2024 12:23:31.57517	1	1	1	1	1550.16906	1550.26994	1550.27094	1550.26544
13/08/2024 12:23:31.57617	1	1	1	1	1550.16906	1550.26994	1550.27094	1550.26544
13/08/2024 12:23:31.57717	1	1	1	1	1550.16906	1550.26994	1550.27094	1550.26544
13/08/2024 12:23:31.57817	1	1	1	1	1550.16702	1550.26994	1550.27094	1550.26544
13/08/2024 12:23:31.57917	1	1	1	1	1550.16906	1550.26994	1550.27094	1550.26544
13/08/2024 12:23:31.58017	1	1	1	1	1550.16906	1550.26994	1550.27094	1550.26544
13/08/2024 12:23:31.58117	1	1	1	1	1550.16906	1550.26994	1550.27094	1550.26544
13/08/2024 12:23:31.58217	1	1	1	1	1550.16745	1550.27063	1550.27163	1550.26592
13/08/2024 12:23:31.58317	1	1	1	1	1550.16862	1550.27129	1550.27229	1550.26699
13/08/2024 12:23:31.58417	1	1	1	1	1550.16906	1550.26994	1550.27094	1550.26544
13/08/2024 12:23:31.58517	1	1	1	1	1550.17066	1550.27129	1550.27229	1550.26902
13/08/2024 12:23:31.58617	1	1	1	1	1550.16862	1550.27129	1550.27229	1550.26699
13/08/2024 12:23:31.58717	1	1	1	1	1550.16906	1550.27198	1550.27094	1550.26748
13/08/2024 12:23:31.58817	1	1	1	1	1550.16906	1550.26994	1550.27094	1550.26544
13/08/2024 12:23:31.58917	1	1	1	1	1550.16906	1550.26994	1550.27094	1550.26544
13/08/2024 12:23:31.59017	1	1	1	1	1550.16906	1550.26994	1550.27094	1550.26544
13/08/2024 12:23:31.59117	1	1	1	1	1550.16906	1550.27198	1550.27298	1550.26748
13/08/2024 12:23:31.59217	1	1	1	1	1550.16862	1550.27129	1550.27229	1550.26699
13/08/2024 12:23:31.59317	1	1	1	1	1550.16906	1550.27198	1550.27094	1550.26748
13/08/2024 12:23:31.59417	1	1	1	1	1550.16906	1550.26994	1550.27094	1550.26544
13/08/2024 12:23:31.59517	1	1	1	1	1550.16906	1550.26994	1550.27094	1550.26544
13/08/2024 12:23:31.59617	1	1	1	1	1550.16862	1550.26925	1550.27229	1550.26495
13/08/2024 12:23:31.59717	1	1	1	1	1550.16702	1550.26994	1550.27094	1550.26544
13/08/2024 12:23:31.59817	1	1	1	1	1550.16906	1550.26994	1550.27094	1550.26544
13/08/2024 12:23:31.59917	1	1	1	1	1550.16862	1550.26925	1550.27025	1550.26699
13/08/2024 12:23:31.60017	1	1	1	1	1550.16906	1550.26994	1550.27094	1550.26544
13/08/2024 12:23:31.60117	1	1	1	1	1550.16906	1550.26994	1550.27094	1550.26544
13/08/2024 12:23:31.60217	1	1	1	1	1550.16906	1550.27198	1550.27094	1550.26748
13/08/2024 12:23:31.60317	1	1	1	1	1550.16906	1550.26994	1550.27094	1550.26544
13/08/2024 12:23:31.60417	1	1	1	1	1550.16906	1550.26994	1550.27094	1550.26544
13/08/2024 12:23:31.60517	1	1	1	1	1550.16862	1550.26925	1550.27025	1550.26495
13/08/2024 12:23:31.60617	1	1	1	1	1550.16862	1550.27129	1550.27229	1550.26699
13/08/2024 12:23:31.60717	1	1	1	1	1550.16906	1550.26994	1550.27094	1550.26748
13/08/2024 12:23:31.60817	1	1	1	1	1550.16906	1550.27198	1550.27094	1550.26544
13/08/2024 12:23:31.60917	1	1	1	1	1550.16862	1550.27129	1550.27229	1550.26699
13/08/2024 12:23:31.61017	1	1	1	1	1550.16906	1550.26994	1550.27094	1550.26544
13/08/2024 12:23:31.61117	1	1	1	1	1550.16906	1550.27198	1550.27298	1550.26748
13/08/2024 12:23:31.61217	1	1	1	1	1550.16702	1550.26994	1550.27094	1550.26544
13/08/2024 12:23:31.61317	1	1	1	1	1550.16702	1550.26994	1550.27094	1550.26544
13/08/2024 12:23:31.61417	1	1	1	1	1550.16906	1550.26994	1550.27094	1550.26544
13/08/2024 12:23:31.61517	1	1	1	1	1550.16702	1550.26994	1550.27094	1550.26544
13/08/2024 12:23:31.61617	1	1	1	1	1550.16862	1550.27129	1550.27229	1550.26699
13/08/2024 12:23:31.61717	1	1	1	1	1550.16949	1550.27063	1550.27163	1550.26592
13/08/2024 12:23:31.61817	1	1	1	1	1550.16906	1550.26994	1550.27094	1550.26544
13/08/2024 12:23:31.61917	1	1	1	1	1550.16702	1550.26994	1550.26890	1550.26544
13/08/2024 12:23:31.62017	1	1	1	1	1550.16906	1550.26994	1550.27094	1550.26544
13/08/2024 12:23:31.62117	1	1	1	1	1550.16862	1550.27129	1550.27025	1550.26699
13/08/2024 12:23:31.62217	1	1	1	1	1550.16906	1550.26994	1550.27094	1550.26544
13/08/2024 12:23:31.62317	1	1	1	1	1550.17066	1550.27129	1550.27229	1550.26699
13/08/2024 12:23:31.62417	1	1	1	1	1550.16862	1550.26925	1550.27025	1550.26699
13/08/2024 12:23:31.62517	1	1	1	1	1550.16862	1550.27129	1550.27229	1550.26699
13/08/2024 12:23:31.62617	1	1	1	1	1550.16906	1550.26994	1550.27094	1550.26544
13/08/2024 12:23:31.62717	1	1	1	1	1550.16906	1550.26994	1550.27094	1550.26748
13/08/2024 12:23:31.62817	1	1	1	1	1550.16862	1550.27129	1550.27229	1550.26699
13/08/2024 12:23:31.62917	1	1	1	1	1550.16862	1550.27129	1550.27229	1550.26699
13/08/2024 12:23:31.63017	1	1	1	1	1550.16906	1550.26994	1550.27094	1550.26544
13/08/2024 12:23:31.63117	1	1	1	1	1550.16906	1550.26994	1550.27094	1550.26544
13/08/2024 12:23:31.63217	1	1	1	1	1550.16745	1550.26858	1550.26958	1550.26592
13/08/2024 12:23:31.63317	1	1	1	1	1550.16906	1550.26994	1550.27094	1550.26544
13/08/2024 12:23:31.63417	1	1	1	1	1550.16906	1550.26994	1550.27094	1550.26544
13/08/2024 12:23:31.63517	1	1	1	1	1550.16862	1550.26925	1550.27025	1550.26699
13/08/2024 12:23:31.63617	1	1	1	1	1550.16906	1550.26994	1550.27094	1550.26544
13/08/2024 12:23:31.63717	1	1	1	1	1550.16906	1550.26994	1550.27094	1550.26544
13/08/2024 12:23:31.63817	1	1	1	1	1550.16862	1550.27129	1550.27025	1550.26495
13/08/2024 12:23:31.63917	1	1	1	1	1550.16906	1550.26994	1550.27094	1550.26544
13/08/2024 12:23:31.64017	1	1	1	1	1550.16906	1550.26994	1550.27094	1550.26544
13/08/2024 12:23:31.64117	1	1	1	1	1550.16862	1550.27129	1550.27229	1550.26699
13/08/2024 12:23:31.64217	1	1	1	1	1550.16906	1550.26994	1550.27094	1550.26748
13/08/2024 12:23:31.64317	1	1	1	1	1550.16862	1550.26925	1550.27025	1550.26495
13/08/2024 12:23:31.64417	1	1	1	1	1550.16906	1550.27198	1550.27298	1550.26748
13/08/2024 12:23:31.64517	1	1	1	1	1550.16862	1550.27129	1550.27229	1550.26699
13/08/2024 12:23:31.64617	1	1	1	1	1550.16906	1550.26994	1550.27094	1550.26544
13/08/2024 12:23:31.64717	1	1	1	1	1550.16906	1550.26994	1550.27094	1550.26544
13/08/2024 12:23:31.64817	1	1	1	1	1550.16702	1550.26994	1550.27094	1550.26544
13/08/2024 12:23:31.64917	1	1	1	1	1550.16906	1550.26994	1550.27094	1550.26748
13/08/2024 12:23:31.65017	1	1	1	1	1550.16906	1550.26994	1550.27094	1550.26748
13/08/2024 12:23:31.65117	1	1	1	1	1550.16702	1550.26790	1550.26890	1550.26544
13/08/2024 12:23:31.65217	1	1	1	1	1550.16906	1550.26994	1550.27094	1550.26544
13/08/2024 12:23:31.65317	1	1	1	1	1550.16906	1550.26994	1550.27094	1550.26544
13/08/2024 12:23:31.65417	1	1	1	1	1550.16862	1550.26925	1550.27025	1550.26495
13/08/2024 12:23:31.65517	1	1	1	1	1550.16906	1550.26994	1550.27094	1550.26544
13/08/2024 12:23:31.65617	1	1	1	1	1550.16906	1550.26994	1550.27094	1550.26544
13/08/2024 12:23:31.65717	1	1	1	1	1550.16862	1550.27129	1550.27229	1550.26699
13/08/2024 12:23:31.65817	1	1	1	1	1550.16906	1550.26994	1550.27094	1550.26544
13/08/2024 12:23:31.65917	1	1	1	1	1550.16906	1550.26994	1550.27094	1550.26544
13/08/2024 12:23:31.66017	1	1	1	1	1550.16906	1550.27198	1550.27298	1550.26748
13/08/2024 12:23:31.66117	1	1	1	1	1550.16862	1550.27129	1550.27229	1550.26699
13/08/2024 12:23:31.66217	1	1	1	1	1550.16906	1550.26994	1550.27094	1550.26544
13/08/2024 12:23:31.66317	1	1	1	1	1550.16906	1550.26994	1550.27094	1550.26544
13/08/2024 12:23:31.66417	1	1	1	1	1550.16906	1550.26994	1550.27094	1550.26748
13/08/2024 12:23:31.66517	1	1	1	1	1550.16906	1550.26994	1550.27094	1550.26544
13/08/2024 12:23:31.66617	1	1	1	1	1550.16906	1550.26994	1550.27094	1550.26544
13/08/2024 12:23:31.66717	1	1	1	1	1550.16745	1550.27063	1550.27163	1550.26592
13/08/2024 12:23:31.66817	1	1	1	1	1550.16745	1550.26858	1550.26958	1550.26592
13/08/2024 12:23:31.66917	1	1	1	1	1550.16906	1550.26994	1550.27094	1550.26544
13/08/2024 12:23:31.67017	1	1	1	1	1550.16906	1550.26994	1550.27094	1550.26544
13/08/2024 12:23:31.67117	1	1	1	1	1550.16906	1550.26994	1550.27094	1550.26544
13/08/2024 12:23:31.67217	1	1	1	1	1550.16949	1550.27063	1550.27163	1550.26592
13/08/2024 12:23:31.67317	1	1	1	1	1550.16862	1550.27129	1550.27229	1550.26699
13/08/2024 12:23:31.67417	1	1	1	1	1550.17066	1550.27129	1550.27229	1550.26699
13/08/2024 12:23:31.67517	1	1	1	1	1550.16862	1550.26925	1550.27025	1550.26495
13/08/2024 12:23:31.67617	1	1	1	1	1550.16906	1550.26994	1550.27094	1550.26544
13/08/2024 12:23:31.67717	1	1	1	1	1550.16906	1550.26994	1550.27094	1550.26544
13/08/2024 12:23:31.67817	1	1	1	1	1550.16906	1550.26994	1550.27094	1550.26544
13/08/2024 12:23:31.67917	1	1	1	1	1550.16906	1550.26994	1550.27094	1550.26544
13/08/2024 12:23:31.68017	1	1	1	1	1550.16906	1550.26994	1550.27094	1550.26544
13/08/2024 12:23:31.68117	1	1	1	1	1550.16906	1550.26994	1550.27094	1550.26544
13/08/2024 12:23:31.68217	1	1	1	1	1550.16906	1550.26994	1550.27094	1550.26748
13/08/2024 12:23:31.68317	1	1	1	1	1550.16745	1550.26858	1550.26958	1550.26388
13/08/2024 12:23:31.68417	1	1	1	1	1550.16862	1550.26925	1550.27025	1550.26495
13/08/2024 12:23:31.68517	1	1	1	1	1550.16862	1550.26925	1550.27025	1550.26699
13/08/2024 12:23:31.68617	1	1	1	1	1550.16702	1550.26994	1550.27094	1550.26544
13/08/2024 12:23:31.68717	1	1	1	1	1550.16906	1550.26994	1550.27094	1550.26544
13/08/2024 12:23:31.68817	1	1	1	1	1550.16862	1550.27129	1550.27025	1550.26699
13/08/2024 12:23:31.68917	1	1	1	1	1550.16949	1550.27063	1550.27163	1550.26592
13/08/2024 12:23:31.69017	1	1	1	1	1550.16906	1550.26994	1550.27094	1550.26544
13/08/2024 12:23:31.69117	1	1	1	1	1550.16862	1550.27129	1550.27229	1550.26699
13/08/2024 12:23:31.69217	1	1	1	1	1550.16906	1550.26994	1550.27094	1550.26544
13/08/2024 12:23:31.69317	1	1	1	1	1550.17066	1550.27129	1550.27229	1550.26699
13/08/2024 12:23:31.69417	1	1	1	1	1550.16906	1550.26994	1550.27094	1550.26544
13/08/2024 12:23:31.69517	1	1	1	1	1550.16745	1550.27063	1550.27163	1550.26592
13/08/2024 12:23:31.69617	1	1	1	1	1550.16906	1550.26994	1550.27094	1550.26544
13/08/2024 12:23:31.69717	1	1	1	1	1550.16862	1550.26925	1550.27025	1550.26699
13/08/2024 12:23:31.69817	1	1	1	1	1550.16906	1550.26994	1550.27094	1550.26544
13/08/2024 12:23:31.69917	1	1	1	1	1550.16702	1550.26994	1550.27094	1550.26544
13/08/2024 12:23:31.70017	1	1	1	1	1550.16862	1550.27129	1550.27025	1550.26699
13/08/2024 12:23:31.70117	1	1	1	1	1550.16906	1550.26994	1550.27094	1550.26748
13/08/2024 12:23:31.70217	1	1	1	1	1550.16906	1550.26994	1550.27094	1550.26544
13/08/2024 12:23:31.70317	1	1	1	1	1550.16745	1550.26858	1550.26958	1550.26592
13/08/2024 12:23:31.70417	1	1	1	1	1550.16906	1550.26994	1550.27094	1550.26544
13/08/2024 12:23:31.70517	1	1	1	1	1550.16906	1550.26994	1550.27094	1550.26748
13/08/2024 12:23:31.70617	1	1	1	1	1550.16862	1550.27129	1550.27229	1550.26699
13/08/2024 12:23:31.70717	1	1	1	1	1550.16906	1550.26994	1550.27094	1550.26544
13/08/2024 12:23:31.70817	1	1	1	1	1550.16862	1550.27129	1550.27229	1550.26699
13/08/2024 12:23:31.70917	1	1	1	1	1550.16906	1550.27198	1550.27298	1550.26544
13/08/2024 12:23:31.71017	1	1	1	1	1550.16906	1550.26994	1550.27094	1550.26748
13/08/2024 12:23:31.71117	1	1	1	1	1550.16862	1550.27129	1550.27229	1550.26699
13/08/2024 12:23:31.71217	1	1	1	1	1550.16906	1550.27198	1550.27298	1550.26544
13/08/2024 12:23:31.71317	1	1	1	1	1550.16906	1550.26994	1550.27094	1550.26748
13/08/2024 12:23:31.71417	1	1	1	1	1550.16906	1550.26994	1550.27094	1550.26544
13/08/2024 12:23:31.71517	1	1	1	1	1550.16906	1550.26994	1550.27094	1550.26544
13/08/2024 12:23:31.71617	1	1	1	1	1550.16745	1550.26858	1550.26958	1550.26592
13/08/2024 12:23:31.71717	1	1	1	1	1550.16862	1550.26925	1550.27025	1550.26495
13/08/2024 12:23:31.71817	1	1	1	1	1550.16745	1550.26858	1550.26958	1550.26592
13/08/2024 12:23:31.71917	1	1	1	1	1550.16702	1550.26994	1550.27094	1550.26544
13/08/2024 12:23:31.72017	1	1	1	1	1550.16906	1550.26994	1550.27094	1550.26748
13/08/2024 12:23:31.72117	1	1	1	1	1550.16906	1550.26994	1550.27094	1550.26544
13/08/2024 12:23:31.72217	1	1	1	1	1550.16906	1550.26994	1550.27094	1550.26544
13/08/2024 12:23:31.72317	1	1	1	1	1550.16906	1550.26994	1550.27094	1550.26748
13/08/2024 12:23:31.72417	1	1	1	1	1550.17066	1550.27129	1550.27229	1550.26699
13/08/2024 12:23:31.72517	1	1	1	1	1550.16862	1550.27129	1550.27229	1550.26699
13/08/2024 12:23:31.72617	1	1	1	1	1550.16906	1550.26994	1550.27094	1550.26544
13/08/2024 12:23:31.72717	1	1	1	1	1550.17066	1550.27129	1550.27229	1550.26699
13/08/2024 12:23:31.72817	1	1	1	1	1550.16862	1550.27129	1550.27229	1550.26495
13/08/2024 12:23:31.72917	1	1	1	1	1550.16862	1550.27129	1550.27229	1550.26699
13/08/2024 12:23:31.73017	1	1	1	1	1550.16862	1550.27129	1550.27025	1550.26699
13/08/2024 12:23:31.73117	1	1	1	1	1550.16906	1550.26994	1550.27094	1550.26544
13/08/2024 12:23:31.73217	1	1	1	1	1550.16949	1550.27063	1550.27163	1550.26592
13/08/2024 12:23:31.73317	1	1	1	1	1550.16906	1550.26994	1550.27094	1550.26544
13/08/2024 12:23:31.73417	1	1	1	1	1550.16702	1550.26994	1550.27094	1550.26544
13/08/2024 12:23:31.73517	1	1	1	1	1550.16906	1550.26994	1550.27094	1550.26544
13/08/2024 12:23:31.73617	1	1	1	1	1550.16702	1550.26790	1550.26890	1550.26544
13/08/2024 12:23:31.73717	1	1	1	1	1550.16906	1550.26994	1550.27094	1550.26544
13/08/2024 12:23:31.73817	1	1	1	1	1550.16906	1550.26994	1550.27094	1550.26544
13/08/2024 12:23:31.73917	1	1	1	1	1550.16906	1550.26994	1550.27094	1550.26544
13/08/2024 12:23:31.74017	1	1	1	1	1550.16906	1550.26994	1550.27094	1550.26544
13/08/2024 12:23:31.74117	1	1	1	1	1550.16702	1550.26994	1550.27094	1550.26544
13/08/2024 12:23:31.74217	1	1	1	1	1550.16906	1550.26994	1550.27094	1550.26544
13/08/2024 12:23:31.74317	1	1	1	1	1550.16862	1550.27129	1550.27229	1550.26495
13/08/2024 12:23:31.74417	1	1	1	1	1550.17066	1550.27129	1550.27229	1550.26699
13/08/2024 12:23:31.74517	1	1	1	1	1550.16906	1550.26994	1550.27094	1550.26748
13/08/2024 12:23:31.74617	1	1	1	1	1550.16906	1550.26994	1550.27094	1550.26748
13/08/2024 12:23:31.74717	1	1	1	1	1550.16906	1550.27198	1550.27298	1550.26544
13/08/2024 12:23:31.74817	1	1	1	1	1550.16906	1550.26994	1550.27094	1550.26544
13/08/2024 12:23:31.74917	1	1	1	1	1550.16906	1550.26994	1550.27094	1550.26544
13/08/2024 12:23:31.75017	1	1	1	1	1550.16702	1550.26994	1550.27094	1550.26544
13/08/2024 12:23:31.75117	1	1	1	1	1550.16906	1550.26994	1550.27094	1550.26544
13/08/2024 12:23:31.75217	1	1	1	1	1550.16862	1550.27129	1550.27025	1550.26699
13/08/2024 12:23:31.75317	1	1	1	1	1550.16906	1550.26994	1550.27094	1550.26544
13/08/2024 12:23:31.75417	1	1	1	1	1550.16906	1550.26994	1550.27094	1550.26544
13/08/2024 12:23:31.75517	1	1	1	1	1550.17066	1550.27129	1550.27229	1550.26699
13/08/2024 12:23:31.75617	1	1	1	1	1550.16906	1550.26994	1550.27094	1550.26544
13/08/2024 12:23:31.75717	1	1	1	1	1550.16702	1550.26994	1550.27094	1550.26544
13/08/2024 12:23:31.75817	1	1	1	1	1550.16862	1550.27129	1550.27229	1550.26699
13/08/2024 12:23:31.75917	1	1	1	1	1550.16906	1550.27198	1550.27094	1550.26748
13/08/2024 12:23:31.76017	1	1	1	1	1550.16862	1550.27129	1550.27229	1550.26699
13/08/2024 12:23:31.76117	1	1	1	1	1550.16862	1550.27129	1550.27229	1550.26699
13/08/2024 12:23:31.76217	1	1	1	1	1550.16906	1550.26994	1550.27094	1550.26748
13/08/2024 12:23:31.76317	1	1	1	1	1550.16862	1550.26925	1550.27025	1550.26699
13/08/2024 12:23:31.76417	1	1	1	1	1550.16906	1550.26994	1550.27094	1550.26544
13/08/2024 12:23:31.76517	1	1	1	1	1550.16906	1550.26994	1550.27094	1550.26544
13/08/2024 12:23:31.76617	1	1	1	1	1550.16906	1550.26994	1550.27094	1550.26544
13/08/2024 12:23:31.76717	1	1	1	1	1550.16906	1550.26994	1550.27094	1550.26544
13/08/2024 12:23:31.76817	1	1	1	1	1550.16906	1550.26994	1550.27094	1550.26544
13/08/2024 12:23:31.76917	1	1	1	1	1550.16862	1550.27129	1550.27229	1550.26495
13/08/2024 12:23:31.77017	1	1	1	1	1550.16906	1550.26994	1550.27094	1550.26544
13/08/2024 12:23:31.77117	1	1	1	1	1550.16702	1550.26994	1550.27094	1550.26544
13/08/2024 12:23:31.77217	1	1	1	1	1550.16702	1550.26994	1550.27094	1550.26544
13/08/2024 12:23:31.77317	1	1	1	1	1550.16906	1550.26994	1550.27094	1550.26544
13/08/2024 12:23:31.77417	1	1	1	1	1550.16702	1550.26994	1550.27094	1550.26544
13/08/2024 12:23:31.77517	1	1	1	1	1550.16906	1550.26994	1550.27094	1550.26544
13/08/2024 12:23:31.77617	1	1	1	1	1550.16906	1550.26994	1550.27094	1550.26544
13/08/2024 12:23:31.77717	1	1	1	1	1550.16906	1550.26994	1550.27094	1550.26544
13/08/2024 12:23:31.77817	1	1	1	1	1550.16906	1550.26994	1550.27298	1550.26544
13/08/2024 12:23:31.77917	1	1	1	1	1550.16702	1550.26994	1550.27094	1550.26544
13/08/2024 12:23:31.78017	1	1	1	1	1550.16906	1550.27198	1550.27298	1550.26748
13/08/2024 12:23:31.78117	1	1	1	1	1550.16906	1550.27198	1550.27298	1550.26748
13/08/2024 12:23:31.78217	1	1	1	1	1550.16862	1550.26925	1550.27025	1550.26495
13/08/2024 12:23:31.78317	1	1	1	1	1550.16702	1550.26994	1550.26890	1550.26544
13/08/2024 12:23:31.78417	1	1	1	1	1550.16906	1550.26994	1550.27094	1550.26544
13/08/2024 12:23:31.78517	1	1	1	1	1550.16906	1550.26994	1550.27094	1550.26748
13/08/2024 12:23:31.78617	1	1	1	1	1550.16862	1550.26925	1550.27025	1550.26495
13/08/2024 12:23:31.78717	1	1	1	1	1550.16906	1550.26994	1550.27094	1550.26544
13/08/2024 12:23:31.78817	1	1	1	1	1550.16906	1550.26994	1550.27094	1550.26544
13/08/2024 12:23:31.78917	1	1	1	1	1550.16906	1550.26994	1550.27094	1550.26544
13/08/2024 12:23:31.79017	1	1	1	1	1550.16906	1550.26994	1550.27094	1550.26544
13/08/2024 12:23:31.79117	1	1	1	1	1550.16906	1550.27198	1550.27298	1550.26544
13/08/2024 12:23:31.79217	1	1	1	1	1550.16862	1550.27129	1550.27229	1550.26699
13/08/2024 12:23:31.79317	1	1	1	1	1550.16906	1550.26994	1550.27094	1550.26544
13/08/2024 12:23:31.79417	1	1	1	1	1550.16906	1550.26994	1550.27094	1550.26748
13/08/2024 12:23:31.79517	1	1	1	1	1550.16906	1550.26994	1550.27094	1550.26544
13/08/2024 12:23:31.79617	1	1	1	1	1550.16906	1550.26994	1550.27094	1550.26544
13/08/2024 12:23:31.79717	1	1	1	1	1550.16862	1550.26925	1550.27025	1550.26699
13/08/2024 12:23:31.79817	1	1	1	1	1550.16702	1550.26790	1550.26890	1550.26544
13/08/2024 12:23:31.79917	1	1	1	1	1550.16745	1550.26858	1550.26958	1550.26592
13/08/2024 12:23:31.80017	1	1	1	1	1550.16906	1550.26994	1550.27094	1550.26748
13/08/2024 12:23:31.80117	1	1	1	1	1550.16949	1550.27063	1550.27163	1550.26592
13/08/2024 12:23:31.80217	1	1	1	1	1550.16906	1550.27198	1550.27094	1550.26748
13/08/2024 12:23:31.80317	1	1	1	1	1550.16862	1550.27129	1550.27025	1550.26699
13/08/2024 12:23:31.80417	1	1	1	1	1550.16862	1550.26925	1550.27025	1550.26495
13/08/2024 12:23:31.80517	1	1	1	1	1550.16862	1550.26925	1550.27025	1550.26699
13/08/2024 12:23:31.80617	1	1	1	1	1550.16906	1550.26994	1550.27094	1550.26544
13/08/2024 12:23:31.80717	1	1	1	1	1550.16906	1550.26994	1550.27094	1550.26544
13/08/2024 12:23:31.80817	1	1	1	1	1550.16906	1550.26994	1550.27094	1550.26544
13/08/2024 12:23:31.80917	1	1	1	1	1550.16906	1550.26994	1550.27094	1550.26748
13/08/2024 12:23:31.81017	1	1	1	1	1550.16906	1550.26994	1550.27094	1550.26544
13/08/2024 12:23:31.81117	1	1	1	1	1550.16906	1550.27198	1550.27298	1550.26544
13/08/2024 12:23:31.81217	1	1	1	1	1550.16862	1550.26925	1550.27025	1550.26699
13/08/2024 12:23:31.81317	1	1	1	1	1550.16906	1550.26994	1550.27094	1550.26544
13/08/2024 12:23:31.81417	1	1	1	1	1550.16702	1550.26994	1550.27094	1550.26544
13/08/2024 12:23:31.81517	1	1	1	1	1550.16862	1550.27129	1550.27229	1550.26699
13/08/2024 12:23:31.81617	1	1	1	1	1550.16702	1550.26994	1550.26890	1550.26544
13/08/2024 12:23:31.81717	1	1	1	1	1550.16906	1550.26994	1550.27094	1550.26544
13/08/2024 12:23:31.81817	1	1	1	1	1550.16906	1550.26994	1550.27094	1550.26748
13/08/2024 12:23:31.81917	1	1	1	1	1550.16906	1550.26994	1550.27094	1550.26544
13/08/2024 12:23:31.82017	1	1	1	1	1550.16745	1550.27063	1550.27163	1550.26592
13/08/2024 12:23:31.82117	1	1	1	1	1550.16862	1550.27129	1550.27229	1550.26699
13/08/2024 12:23:31.82217	1	1	1	1	1550.16906	1550.26994	1550.27094	1550.26544
13/08/2024 12:23:31.82317	1	1	1	1	1550.16702	1550.26994	1550.26890	1550.26544
13/08/2024 12:23:31.82417	1	1	1	1	1550.16906	1550.26994	1550.27094	1550.26544
13/08/2024 12:23:31.82517	1	1	1	1	1550.16906	1550.26994	1550.27094	1550.26544
13/08/2024 12:23:31.82617	1	1	1	1	1550.16906	1550.26994	1550.27094	1550.26544
13/08/2024 12:23:31.82717	1	1	1	1	1550.16906	1550.26994	1550.27094	1550.26748
13/08/2024 12:23:31.82817	1	1	1	1	1550.16702	1550.26994	1550.27094	1550.26544
13/08/2024 12:23:31.82917	1	1	1	1	1550.16906	1550.26994	1550.27094	1550.26748
13/08/2024 12:23:31.83017	1	1	1	1	1550.16906	1550.26994	1550.27094	1550.26544
13/08/2024 12:23:31.83117	1	1	1	1	1550.16745	1550.26858	1550.26958	1550.26592
13/08/2024 12:23:31.83217	1	1	1	1	1550.16862	1550.27129	1550.27229	1550.26699
13/08/2024 12:23:31.83317	1	1	1	1	1550.16906	1550.26994	1550.27094	1550.26544
13/08/2024 12:23:31.83417	1	1	1	1	1550.16906	1550.26994	1550.27094	1550.26544
13/08/2024 12:23:31.83517	1	1	1	1	1550.16906	1550.26994	1550.27094	1550.26544
13/08/2024 12:23:31.83617	1	1	1	1	1550.16702	1550.26994	1550.27094	1550.26544
13/08/2024 12:23:31.83717	1	1	1	1	1550.16906	1550.26994	1550.27094	1550.26544
13/08/2024 12:23:31.83817	1	1	1	1	1550.16906	1550.26994	1550.27094	1550.26544
13/08/2024 12:23:31.83917	1	1	1	1	1550.16906	1550.26994	1550.27094	1550.26544
13/08/2024 12:23:31.84017	1	1	1	1	1550.16862	1550.27129	1550.27229	1550.26699
13/08/2024 12:23:31.84117	1	1	1	1	1550.16862	1550.27129	1550.27229	1550.26699
13/08/2024 12:23:31.84217	1	1	1	1	1550.16862	1550.27129	1550.27229	1550.26699
13/08/2024 12:23:31.84317	1	1	1	1	1550.16906	1550.26994	1550.27094	1550.26544
13/08/2024 12:23:31.84417	1	1	1	1	1550.16906	1550.26994	1550.27094	1550.26544
13/08/2024 12:23:31.84517	1	1	1	1	1550.16906	1550.26994	1550.27094	1550.26544
13/08/2024 12:23:31.84617	1	1	1	1	1550.16906	1550.26994	1550.27094	1550.26544
13/08/2024 12:23:31.84717	1	1	1	1	1550.16906	1550.26994	1550.27094	1550.26544
13/08/2024 12:23:31.84817	1	1	1	1	1550.16745	1550.26858	1550.26958	1550.26592
13/08/2024 12:23:31.84917	1	1	1	1	1550.16906	1550.26994	1550.27094	1550.26544
13/08/2024 12:23:31.85017	1	1	1	1	1550.16906	1550.26994	1550.27094	1550.26544
13/08/2024 12:23:31.85117	1	1	1	1	1550.16862	1550.26925	1550.27025	1550.26699
13/08/2024 12:23:31.85217	1	1	1	1	1550.16745	1550.26858	1550.26958	1550.26592
13/08/2024 12:23:31.85317	1	1	1	1	1550.16906	1550.26994	1550.27094	1550.26544
13/08/2024 12:23:31.85417	1	1	1	1	1550.16906	1550.26994	1550.27094	1550.26544
13/08/2024 12:23:31.85517	1	1	1	1	1550.16862	1550.26925	1550.27025	1550.26495
13/08/2024 12:23:31.85617	1	1	1	1	1550.16906	1550.26994	1550.27094	1550.26544
13/08/2024 12:23:31.85717	1	1	1	1	1550.16906	1550.26994	1550.27094	1550.26544
13/08/2024 12:23:31.85817	1	1	1	1	1550.16862	1550.27129	1550.27229	1550.26699
13/08/2024 12:23:31.85917	1	1	1	1	1550.16906	1550.26994	1550.27094	1550.26544
13/08/2024 12:23:31.86017	1	1	1	1	1550.17066	1550.27129	1550.27229	1550.26699
13/08/2024 12:23:31.86117	1	1	1	1	1550.16906	1550.26994	1550.27094	1550.26544
13/08/2024 12:23:31.86217	1	1	1	1	1550.16949	1550.27063	1550.27163	1550.26592
13/08/2024 12:23:31.86317	1	1	1	1	1550.16949	1550.27063	1550.27163	1550.26592
13/08/2024 12:23:31.86417	1	1	1	1	1550.16906	1550.26994	1550.27094	1550.26544
13/08/2024 12:23:31.86517	1	1	1	1	1550.16906	1550.26994	1550.27094	1550.26748
13/08/2024 12:23:31.86617	1	1	1	1	1550.16906	1550.26994	1550.27094	1550.26748
13/08/2024 12:23:31.86717	1	1	1	1	1550.16906	1550.26994	1550.27094	1550.26544
13/08/2024 12:23:31.86817	1	1	1	1	1550.16906	1550.26994	1550.27094	1550.26748
13/08/2024 12:23:31.86917	1	1	1	1	1550.16862	1550.26925	1550.27025	1550.26495
13/08/2024 12:23:31.87017	1	1	1	1	1550.16906	1550.26994	1550.27094	1550.26544
13/08/2024 12:23:31.87117	1	1	1	1	1550.16862	1550.27129	1550.27025	1550.26699
13/08/2024 12:23:31.87217	1	1	1	1	1550.16906	1550.26994	1550.27094	1550.26544
13/08/2024 12:23:31.87317	1	1	1	1	1550.17066	1550.27129	1550.27229	1550.26699
13/08/2024 12:23:31.87417	1	1	1	1	1550.16862	1550.27129	1550.27229	1550.26699
13/08/2024 12:23:31.87517	1	1	1	1	1550.16862	1550.27129	1550.27229	1550.26699
13/08/2024 12:23:31.87617	1	1	1	1	1550.16862	1550.27129	1550.27025	1550.26699
13/08/2024 12:23:31.87717	1	1	1	1	1550.16862	1550.27129	1550.27229	1550.26699
13/08/2024 12:23:31.87817	1	1	1	1	1550.16745	1550.27063	1550.27163	1550.26592
13/08/2024 12:23:31.87917	1	1	1	1	1550.16906	1550.26994	1550.27094	1550.26748
13/08/2024 12:23:31.88017	1	1	1	1	1550.16906	1550.27198	1550.27094	1550.26544
13/08/2024 12:23:31.88117	1	1	1	1	1550.16906	1550.26994	1550.27094	1550.26544
13/08/2024 12:23:31.88217	1	1	1	1	1550.16745	1550.27063	1550.27163	1550.26592
13/08/2024 12:23:31.88317	1	1	1	1	1550.16906	1550.26994	1550.27094	1550.26544
13/08/2024 12:23:31.88417	1	1	1	1	1550.16862	1550.26925	1550.27025	1550.26495
13/08/2024 12:23:31.88517	1	1	1	1	1550.16906	1550.26994	1550.27094	1550.26544
13/08/2024 12:23:31.88617	1	1	1	1	1550.16906	1550.26994	1550.27094	1550.26748
13/08/2024 12:23:31.88717	1	1	1	1	1550.16862	1550.26925	1550.27025	1550.26495
13/08/2024 12:23:31.88817	1	1	1	1	1550.16906	1550.26994	1550.27094	1550.26748
13/08/2024 12:23:31.88917	1	1	1	1	1550.16906	1550.26994	1550.27094	1550.26544
13/08/2024 12:23:31.89017	1	1	1	1	1550.16862	1550.26925	1550.27025	1550.26699
13/08/2024 12:23:31.89117	1	1	1	1	1550.16702	1550.26994	1550.27094	1550.26544
13/08/2024 12:23:31.89217	1	1	1	1	1550.17066	1550.27129	1550.27229	1550.26699
13/08/2024 12:23:31.89317	1	1	1	1	1550.16862	1550.27129	1550.27229	1550.26699
13/08/2024 12:23:31.89417	1	1	1	1	1550.17066	1550.27129	1550.27229	1550.26699
13/08/2024 12:23:31.89517	1	1	1	1	1550.16862	1550.27129	1550.27229	1550.26699
13/08/2024 12:23:31.89617	1	1	1	1	1550.16949	1550.27063	1550.27163	1550.26592
13/08/2024 12:23:31.89717	1	1	1	1	1550.16949	1550.27063	1550.27163	1550.26592
13/08/2024 12:23:31.89817	1	1	1	1	1550.16906	1550.27198	1550.27094	1550.26748
13/08/2024 12:23:31.89917	1	1	1	1	1550.16906	1550.26994	1550.27094	1550.26544
13/08/2024 12:23:31.90017	1	1	1	1	1550.16906	1550.26994	1550.27094	1550.26544
13/08/2024 12:23:31.90117	1	1	1	1	1550.16702	1550.26994	1550.27094	1550.26544
13/08/2024 12:23:31.90217	1	1	1	1	1550.16906	1550.26994	1550.27094	1550.26748
13/08/2024 12:23:31.90317	1	1	1	1	1550.16702	1550.26790	1550.26890	1550.26544
13/08/2024 12:23:31.90417	1	1	1	1	1550.16906	1550.26994	1550.27094	1550.26544
13/08/2024 12:23:31.90517	1	1	1	1	1550.17109	1550.27198	1550.27094	1550.26748
13/08/2024 12:23:31.90617	1	1	1	1	1550.16862	1550.26925	1550.27025	1550.26495
13/08/2024 12:23:31.90717	1	1	1	1	1550.16862	1550.27129	1550.27229	1550.26699
13/08/2024 12:23:31.90817	1	1	1	1	1550.16906	1550.26994	1550.27094	1550.26544
13/08/2024 12:23:31.90917	1	1	1	1	1550.16906	1550.26994	1550.27094	1550.26544
13/08/2024 12:23:31.91017	1	1	1	1	1550.17066	1550.27129	1550.27229	1550.26699
13/08/2024 12:23:31.91117	1	1	1	1	1550.16949	1550.27063	1550.27163	1550.26592
13/08/2024 12:23:31.91217	1	1	1	1	1550.16906	1550.27198	1550.27094	1550.26748
13/08/2024 12:23:31.91317	1	1	1	1	1550.16862	1550.27129	1550.27229	1550.26699
13/08/2024 12:23:31.91417	1	1	1	1	1550.16702	1550.26994	1550.27094	1550.26544
13/08/2024 12:23:31.91517	1	1	1	1	1550.16745	1550.27063	1550.27163	1550.26592
13/08/2024 12:23:31.91617	1	1	1	1	1550.16906	1550.26994	1550.27094	1550.26544
13/08/2024 12:23:31.91717	1	1	1	1	1550.16906	1550.26994	1550.27094	1550.26748
13/08/2024 12:23:31.91817	1	1	1	1	1550.16906	1550.26994	1550.27094	1550.26544
13/08/2024 12:23:31.91917	1	1	1	1	1550.16862	1550.26925	1550.27025	1550.26495
13/08/2024 12:23:31.92017	1	1	1	1	1550.16702	1550.26994	1550.26890	1550.26544
13/08/2024 12:23:31.92117	1	1	1	1	1550.16702	1550.26994	1550.27094	1550.26544
13/08/2024 12:23:31.92217	1	1	1	1	1550.16702	1550.26994	1550.27094	1550.26544
13/08/2024 12:23:31.92317	1	1	1	1	1550.16906	1550.26994	1550.27094	1550.26544
13/08/2024 12:23:31.92417	1	1	1	1	1550.16906	1550.26994	1550.27094	1550.26544
13/08/2024 12:23:31.92517	1	1	1	1	1550.16862	1550.26925	1550.27025	1550.26495
13/08/2024 12:23:31.92617	1	1	1	1	1550.16862	1550.26925	1550.27025	1550.26495
13/08/2024 12:23:31.92717	1	1	1	1	1550.16906	1550.26994	1550.27094	1550.26544
13/08/2024 12:23:31.92817	1	1	1	1	1550.16862	1550.27129	1550.27229	1550.26699
13/08/2024 12:23:31.92917	1	1	1	1	1550.16906	1550.27198	1550.27298	1550.26748
13/08/2024 12:23:31.93017	1	1	1	1	1550.16906	1550.26994	1550.27094	1550.26544
13/08/2024 12:23:31.93117	1	1	1	1	1550.17066	1550.27129	1550.27229	1550.26699
13/08/2024 12:23:31.93217	1	1	1	1	1550.16906	1550.26994	1550.27094	1550.26544
13/08/2024 12:23:31.93317	1	1	1	1	1550.16906	1550.26994	1550.27094	1550.26544
13/08/2024 12:23:31.93417	1	1	1	1	1550.16906	1550.26994	1550.27094	1550.26544
13/08/2024 12:23:31.93517	1	1	1	1	1550.16949	1550.27063	1550.27163	1550.26592
13/08/2024 12:23:31.93617	1	1	1	1	1550.16906	1550.26994	1550.27094	1550.26544
13/08/2024 12:23:31.93717	1	1	1	1	1550.16906	1550.26994	1550.27094	1550.26544
13/08/2024 12:23:31.93817	1	1	1	1	1550.16906	1550.26994	1550.27094	1550.26748
13/08/2024 12:23:31.93917	1	1	1	1	1550.16862	1550.27129	1550.27229	1550.26699
13/08/2024 12:23:31.94017	1	1	1	1	1550.16906	1550.26994	1550.27094	1550.26544
13/08/2024 12:23:31.94117	1	1	1	1	1550.16862	1550.27129	1550.27229	1550.26699
13/08/2024 12:23:31.94217	1	1	1	1	1550.17066	1550.27129	1550.27229	1550.26699
13/08/2024 12:23:31.94317	1	1	1	1	1550.16906	1550.26994	1550.27094	1550.26544
13/08/2024 12:23:31.94417	1	1	1	1	1550.16906	1550.26994	1550.27094	1550.26544
13/08/2024 12:23:31.94517	1	1	1	1	1550.16862	1550.27129	1550.27229	1550.26699
13/08/2024 12:23:31.94617	1	1	1	1	1550.16906	1550.26994	1550.27094	1550.26748
13/08/2024 12:23:31.94717	1	1	1	1	1550.16906	1550.27198	1550.27298	1550.26748
13/08/2024 12:23:31.94817	1	1	1	1	1550.16906	1550.26994	1550.27094	1550.26544
13/08/2024 12:23:31.94917	1	1	1	1	1550.16862	1550.26925	1550.27025	1550.26495
13/08/2024 12:23:31.95017	1	1	1	1	1550.16702	1550.26994	1550.27094	1550.26544
13/08/2024 12:23:31.95117	1	1	1	1	1550.16906	1550.26994	1550.27094	1550.26544
13/08/2024 12:23:31.95217	1	1	1	1	1550.16862	1550.26925	1550.27025	1550.26495
13/08/2024 12:23:31.95317	1	1	1	1	1550.16906	1550.26994	1550.27094	1550.26544
13/08/2024 12:23:31.95417	1	1	1	1	1550.16906	1550.26994	1550.27094	1550.26544
13/08/2024 12:23:31.95517	1	1	1	1	1550.16906	1550.26994	1550.27094	1550.26544
13/08/2024 12:23:31.95617	1	1	1	1	1550.16906	1550.26994	1550.27094	1550.26544
13/08/2024 12:23:31.95717	1	1	1	1	1550.16906	1550.26994	1550.27094	1550.26544
13/08/2024 12:23:31.95817	1	1	1	1	1550.16906	1550.26994	1550.27094	1550.26544
13/08/2024 12:23:31.95917	1	1	1	1	1550.16906	1550.26994	1550.27094	1550.26748
13/08/2024 12:23:31.96017	1	1	1	1	1550.16949	1550.27063	1550.27163	1550.26592
13/08/2024 12:23:31.96117	1	1	1	1	1550.16906	1550.26994	1550.27094	1550.26544
13/08/2024 12:23:31.96217	1	1	1	1	1550.16862	1550.27129	1550.27025	1550.26699
13/08/2024 12:23:31.96317	1	1	1	1	1550.16906	1550.26994	1550.27094	1550.26544
13/08/2024 12:23:31.96417	1	1	1	1	1550.16906	1550.26994	1550.27094	1550.26544
13/08/2024 12:23:31.96517	1	1	1	1	1550.16906	1550.26994	1550.27094	1550.26748
13/08/2024 12:23:31.96617	1	1	1	1	1550.16949	1550.27063	1550.27163	1550.26592
13/08/2024 12:23:31.96717	1	1	1	1	1550.16906	1550.26994	1550.27094	1550.26544
13/08/2024 12:23:31.96817	1	1	1	1	1550.16949	1550.27063	1550.27163	1550.26592
13/08/2024 12:23:31.96917	1	1	1	1	1550.16906	1550.26994	1550.27094	1550.26748
13/08/2024 12:23:31.97017	1	1	1	1	1550.16906	1550.26994	1550.27094	1550.26544
13/08/2024 12:23:31.97117	1	1	1	1	1550.16702	1550.26994	1550.27094	1550.26544
13/08/2024 12:23:31.97217	1	1	1	1	1550.16702	1550.26790	1550.26890	1550.26544
13/08/2024 12:23:31.97317	1	1	1	1	1550.16862	1550.26925	1550.27025	1550.26495
13/08/2024 12:23:31.97417	1	1	1	1	1550.16906	1550.26994	1550.27094	1550.26544
13/08/2024 12:23:31.97517	1	1	1	1	1550.16906	1550.26994	1550.27094	1550.26544
13/08/2024 12:23:31.97617	1	1	1	1	1550.16862	1550.27129	1550.27229	1550.26495
13/08/2024 12:23:31.97717	1	1	1	1	1550.16906	1550.26994	1550.27094	1550.26544
13/08/2024 12:23:31.97817	1	1	1	1	1550.16862	1550.27129	1550.27229	1550.26699
13/08/2024 12:23:31.97917	1	1	1	1	1550.16862	1550.27129	1550.27229	1550.26699
13/08/2024 12:23:31.98017	1	1	1	1	1550.16862	1550.27129	1550.27229	1550.26699
13/08/2024 12:23:31.98117	1	1	1	1	1550.16906	1550.26994	1550.27094	1550.26544
13/08/2024 12:23:31.98217	1	1	1	1	1550.16702	1550.26994	1550.27094	1550.26544
13/08/2024 12:23:31.98317	1	1	1	1	1550.16949	1550.27063	1550.27163	1550.26592
13/08/2024 12:23:31.98417	1	1	1	1	1550.16745	1550.27063	1550.27163	1550.26592
13/08/2024 12:23:31.98517	1	1	1	1	1550.16862	1550.26925	1550.27025	1550.26495
13/08/2024 12:23:31.98617	1	1	1	1	1550.16906	1550.26994	1550.27094	1550.26544
13/08/2024 12:23:31.98717	1	1	1	1	1550.16906	1550.26994	1550.27094	1550.26544
13/08/2024 12:23:31.98817	1	1	1	1	1550.16862	1550.27129	1550.27229	1550.26699
13/08/2024 12:23:31.98917	1	1	1	1	1550.16906	1550.26994	1550.27094	1550.26748
13/08/2024 12:23:31.99017	1	1	1	1	1550.16906	1550.27198	1550.27298	1550.26544
13/08/2024 12:23:31.99117	1	1	1	1	1550.16906	1550.26994	1550.27094	1550.26544
13/08/2024 12:23:31.99217	1	1	1	1	1550.16862	1550.27129	1550.27229	1550.26699
13/08/2024 12:23:31.99317	1	1	1	1	1550.16862	1550.27129	1550.27229	1550.26699
13/08/2024 12:23:31.99417	1	1	1	1	1550.16906	1550.26994	1550.27094	1550.26544
13/08/2024 12:23:31.99517	1	1	1	1	1550.16906	1550.26994	1550.27094	1550.26748
13/08/2024 12:23:31.99617	1	1	1	1	1550.16906	1550.27198	1550.27298	1550.26748
13/08/2024 12:23:31.99717	1	1	1	1	1550.16906	1550.26994	1550.27094	1550.26544
13/08/2024 12:23:31.99817	1	1	1	1	1550.16702	1550.26994	1550.27094	1550.26544
13/08/2024 12:23:31.99917	1	1	1	1	1550.16702	1550.26994	1550.27094	1550.26544
13/08/2024 12:23:32.00017	1	1	1	1	1550.16906	1550.26994	1550.27094	1550.26544
13/08/2024 12:23:32.00117	1	1	1	1	1550.16745	1550.26858	1550.26958	1550.26592
13/08/2024 12:23:32.00217	1	1	1	1	1550.16906	1550.26994	1550.27094	1550.26544
13/08/2024 12:23:32.00317	1	1	1	1	1550.16906	1550.26994	1550.27094	1550.26544
13/08/2024 12:23:32.00417	1	1	1	1	1550.16906	1550.26994	1550.27094	1550.26544
13/08/2024 12:23:32.00517	1	1	1	1	1550.16906	1550.26994	1550.27094	1550.26544
13/08/2024 12:23:32.00617	1	1	1	1	1550.16949	1550.27063	1550.27163	1550.26592
13/08/2024 12:23:32.00717	1	1	1	1	1550.16862	1550.27129	1550.27229	1550.26699
13/08/2024 12:23:32.00817	1	1	1	1	1550.16862	1550.27129	1550.27025	1550.26699
13/08/2024 12:23:32.00917	1	1	1	1	1550.16906	1550.26994	1550.27094	1550.26544
13/08/2024 12:23:32.01017	1	1	1	1	1550.16862	1550.27129	1550.27229	1550.26699
13/08/2024 12:23:32.01117	1	1	1	1	1550.16862	1550.26925	1550.27025	1550.26495
13/08/2024 12:23:32.01217	1	1	1	1	1550.16702	1550.26994	1550.27094	1550.26544
13/08/2024 12:23:32.01317	1	1	1	1	1550.16906	1550.27198	1550.27298	1550.26748
13/08/2024 12:23:32.01417	1	1	1	1	1550.16906	1550.26994	1550.27094	1550.26544
13/08/2024 12:23:32.01517	1	1	1	1	1550.16745	1550.27063	1550.27163	1550.26592
13/08/2024 12:23:32.01617	1	1	1	1	1550.16906	1550.26994	1550.27094	1550.26544
13/08/2024 12:23:32.01717	1	1	1	1	1550.16702	1550.26994	1550.27094	1550.26544
13/08/2024 12:23:32.01817	1	1	1	1	1550.16745	1550.26858	1550.26958	1550.26388
13/08/2024 12:23:32.01917	1	1	1	1	1550.16906	1550.26994	1550.27094	1550.26544
13/08/2024 12:23:32.02017	1	1	1	1	1550.16745	1550.27063	1550.27163	1550.26592
13/08/2024 12:23:32.02117	1	1	1	1	1550.16862	1550.26925	1550.27025	1550.26495
13/08/2024 12:23:32.02217	1	1	1	1	1550.16906	1550.26994	1550.27094	1550.26544
13/08/2024 12:23:32.02317	1	1	1	1	1550.16862	1550.27129	1550.27229	1550.26699
13/08/2024 12:23:32.02417	1	1	1	1	1550.16862	1550.27129	1550.27229	1550.26699
13/08/2024 12:23:32.02517	1	1	1	1	1550.16862	1550.27129	1550.27229	1550.26699
13/08/2024 12:23:32.02617	1	1	1	1	1550.16906	1550.26994	1550.27094	1550.26544
13/08/2024 12:23:32.02717	1	1	1	1	1550.16906	1550.26994	1550.27094	1550.26748
13/08/2024 12:23:32.02817	1	1	1	1	1550.16906	1550.26994	1550.27094	1550.26544
13/08/2024 12:23:32.02917	1	1	1	1	1550.16906	1550.27198	1550.27298	1550.26748
13/08/2024 12:23:32.03017	1	1	1	1	1550.16702	1550.26994	1550.27094	1550.26544
13/08/2024 12:23:32.03117	1	1	1	1	1550.16949	1550.27063	1550.27163	1550.26592
13/08/2024 12:23:32.03217	1	1	1	1	1550.16745	1550.27063	1550.27163	1550.26592
13/08/2024 12:23:32.03317	1	1	1	1	1550.16906	1550.26994	1550.27094	1550.26544
13/08/2024 12:23:32.03417	1	1	1	1	1550.16745	1550.27063	1550.26958	1550.26592
13/08/2024 12:23:32.03517	1	1	1	1	1550.16702	1550.26994	1550.27094	1550.26544
13/08/2024 12:23:32.03617	1	1	1	1	1550.16906	1550.26994	1550.27094	1550.26544
13/08/2024 12:23:32.03717	1	1	1	1	1550.16906	1550.26994	1550.27094	1550.26748
13/08/2024 12:23:32.03817	1	1	1	1	1550.16906	1550.26994	1550.27094	1550.26544
13/08/2024 12:23:32.03917	1	1	1	1	1550.16862	1550.26925	1550.27025	1550.26495
13/08/2024 12:23:32.04017	1	1	1	1	1550.16862	1550.26925	1550.27025	1550.26699
13/08/2024 12:23:32.04117	1	1	1	1	1550.16862	1550.26925	1550.27025	1550.26699
13/08/2024 12:23:32.04217	1	1	1	1	1550.16906	1550.26994	1550.27094	1550.26544
13/08/2024 12:23:32.04317	1	1	1	1	1550.16702	1550.26994	1550.27094	1550.26544
13/08/2024 12:23:32.04417	1	1	1	1	1550.16702	1550.26994	1550.27094	1550.26544
13/08/2024 12:23:32.04517	1	1	1	1	1550.16862	1550.26925	1550.27025	1550.26495
13/08/2024 12:23:32.04617	1	1	1	1	1550.16906	1550.26994	1550.27094	1550.26748
13/08/2024 12:23:32.04717	1	1	1	1	1550.16702	1550.26994	1550.27094	1550.26544
13/08/2024 12:23:32.04817	1	1	1	1	1550.16906	1550.26994	1550.27094	1550.26544
13/08/2024 12:23:32.04917	1	1	1	1	1550.16906	1550.26994	1550.27094	1550.26544
13/08/2024 12:23:32.05017	1	1	1	1	1550.16906	1550.26994	1550.27094	1550.26544
13/08/2024 12:23:32.05117	1	1	1	1	1550.16906	1550.26994	1550.27094	1550.26544
13/08/2024 12:23:32.05217	1	1	1	1	1550.16906	1550.26994	1550.27094	1550.26544
13/08/2024 12:23:32.05317	1	1	1	1	1550.16906	1550.26994	1550.27094	1550.26544
13/08/2024 12:23:32.05417	1	1	1	1	1550.16702	1550.26994	1550.27094	1550.26340
13/08/2024 12:23:32.05517	1	1	1	1	1550.16906	1550.26994	1550.27094	1550.26544
13/08/2024 12:23:32.05617	1	1	1	1	1550.16906	1550.26994	1550.27094	1550.26748
13/08/2024 12:23:32.05717	1	1	1	1	1550.16745	1550.27063	1550.27163	1550.26592
13/08/2024 12:23:32.05817	1	1	1	1	1550.16906	1550.26994	1550.27094	1550.26544
13/08/2024 12:23:32.05917	1	1	1	1	1550.16906	1550.26994	1550.27094	1550.26748
13/08/2024 12:23:32.06017	1	1	1	1	1550.16906	1550.26994	1550.27094	1550.26544
13/08/2024 12:23:32.06117	1	1	1	1	1550.16906	1550.27198	1550.27298	1550.26748
13/08/2024 12:23:32.06217	1	1	1	1	1550.16862	1550.26925	1550.27025	1550.26495
13/08/2024 12:23:32.06317	1	1	1	1	1550.16702	1550.26994	1550.27094	1550.26544
13/08/2024 12:23:32.06417	1	1	1	1	1550.16949	1550.27063	1550.27163	1550.26592
13/08/2024 12:23:32.06517	1	1	1	1	1550.16906	1550.26994	1550.27094	1550.26748
13/08/2024 12:23:32.06617	1	1	1	1	1550.16906	1550.26994	1550.27094	1550.26544
13/08/2024 12:23:32.06717	1	1	1	1	1550.16906	1550.26994	1550.27094	1550.26544
13/08/2024 12:23:32.06817	1	1	1	1	1550.16906	1550.27198	1550.27298	1550.26748
13/08/2024 12:23:32.06917	1	1	1	1	1550.16906	1550.27198	1550.27298	1550.26748
13/08/2024 12:23:32.07017	1	1	1	1	1550.16906	1550.26994	1550.27094	1550.26544
13/08/2024 12:23:32.07117	1	1	1	1	1550.16702	1550.26994	1550.27094	1550.26544
13/08/2024 12:23:32.07217	1	1	1	1	1550.16906	1550.26994	1550.27094	1550.26544
13/08/2024 12:23:32.07317	1	1	1	1	1550.16906	1550.26994	1550.27094	1550.26544
13/08/2024 12:23:32.07417	1	1	1	1	1550.16862	1550.26925	1550.27025	1550.26495
13/08/2024 12:23:32.07517	1	1	1	1	1550.16862	1550.26925	1550.27025	1550.26699
13/08/2024 12:23:32.07617	1	1	1	1	1550.16745	1550.27063	1550.27163	1550.26592
13/08/2024 12:23:32.07717	1	1	1	1	1550.16906	1550.26994	1550.27094	1550.26544
13/08/2024 12:23:32.07817	1	1	1	1	1550.16906	1550.26994	1550.27094	1550.26544
13/08/2024 12:23:32.07917	1	1	1	1	1550.16906	1550.26994	1550.27094	1550.26544
13/08/2024 12:23:32.08017	1	1	1	1	1550.16906	1550.27198	1550.27298	1550.26748
13/08/2024 12:23:32.08117	1	1	1	1	1550.16906	1550.26994	1550.27094	1550.26544
13/08/2024 12:23:32.08217	1	1	1	1	1550.16906	1550.26994	1550.27094	1550.26544
13/08/2024 12:23:32.08317	1	1	1	1	1550.16906	1550.27198	1550.27298	1550.26748
13/08/2024 12:23:32.08417	1	1	1	1	1550.16906	1550.26994	1550.27094	1550.26544
13/08/2024 12:23:32.08517	1	1	1	1	1550.16862	1550.26925	1550.27025	1550.26495
13/08/2024 12:23:32.08617	1	1	1	1	1550.16702	1550.26994	1550.27094	1550.26544
13/08/2024 12:23:32.08717	1	1	1	1	1550.16862	1550.27129	1550.27229	1550.26495
13/08/2024 12:23:32.08817	1	1	1	1	1550.16906	1550.26994	1550.27094	1550.26544
13/08/2024 12:23:32.08917	1	1	1	1	1550.16906	1550.26994	1550.27094	1550.26544
13/08/2024 12:23:32.09017	1	1	1	1	1550.16906	1550.26994	1550.27094	1550.26748
13/08/2024 12:23:32.09117	1	1	1	1	1550.16702	1550.26994	1550.26890	1550.26544
13/08/2024 12:23:32.09217	1	1	1	1	1550.16862	1550.27129	1550.27025	1550.26699
13/08/2024 12:23:32.09317	1	1	1	1	1550.17066	1550.27129	1550.27229	1550.26699
13/08/2024 12:23:32.09417	1	1	1	1	1550.16862	1550.26925	1550.27025	1550.26495
13/08/2024 12:23:32.09517	1	1	1	1	1550.16906	1550.26994	1550.27094	1550.26544
13/08/2024 12:23:32.09617	1	1	1	1	1550.17066	1550.27129	1550.27229	1550.26699
13/08/2024 12:23:32.09717	1	1	1	1	1550.16906	1550.26994	1550.27094	1550.26544
13/08/2024 12:23:32.09817	1	1	1	1	1550.16906	1550.26994	1550.27094	1550.26544
13/08/2024 12:23:32.09917	1	1	1	1	1550.16906	1550.27198	1550.27298	1550.26748
13/08/2024 12:23:32.10017	1	1	1	1	1550.16906	1550.26994	1550.27094	1550.26544
13/08/2024 12:23:32.10117	1	1	1	1	1550.16862	1550.27129	1550.27229	1550.26699
13/08/2024 12:23:32.10217	1	1	1	1	1550.16906	1550.26994	1550.27094	1550.26544
13/08/2024 12:23:32.10317	1	1	1	1	1550.16906	1550.27198	1550.27298	1550.26748
13/08/2024 12:23:32.10417	1	1	1	1	1550.16745	1550.27063	1550.27163	1550.26592
13/08/2024 12:23:32.10517	1	1	1	1	1550.16906	1550.26994	1550.27094	1550.26544
13/08/2024 12:23:32.10617	1	1	1	1	1550.16702	1550.26994	1550.27094	1550.26544
13/08/2024 12:23:32.10717	1	1	1	1	1550.16702	1550.26994	1550.27094	1550.26544
13/08/2024 12:23:32.10817	1	1	1	1	1550.16949	1550.27063	1550.27163	1550.26592
13/08/2024 12:23:32.10917	1	1	1	1	1550.16906	1550.26994	1550.27094	1550.26544
13/08/2024 12:23:32.11017	1	1	1	1	1550.16906	1550.26994	1550.27094	1550.26544
13/08/2024 12:23:32.11117	1	1	1	1	1550.16906	1550.26994	1550.27094	1550.26544
13/08/2024 12:23:32.11217	1	1	1	1	1550.16906	1550.26994	1550.27094	1550.26544
13/08/2024 12:23:32.11317	1	1	1	1	1550.16906	1550.26994	1550.27094	1550.26544
13/08/2024 12:23:32.11417	1	1	1	1	1550.16862	1550.27129	1550.27229	1550.26699
13/08/2024 12:23:32.11517	1	1	1	1	1550.16862	1550.27129	1550.27229	1550.26699
13/08/2024 12:23:32.11617	1	1	1	1	1550.16862	1550.27129	1550.27025	1550.26699
13/08/2024 12:23:32.11717	1	1	1	1	1550.16906	1550.26994	1550.27094	1550.26544
13/08/2024 12:23:32.11817	1	1	1	1	1550.16906	1550.26994	1550.27094	1550.26544
13/08/2024 12:23:32.11917	1	1	1	1	1550.16862	1550.27129	1550.27229	1550.26699
13/08/2024 12:23:32.12017	1	1	1	1	1550.16949	1550.27063	1550.27163	1550.26592
13/08/2024 12:23:32.12117	1	1	1	1	1550.16745	1550.27063	1550.26958	1550.26592
13/08/2024 12:23:32.12217	1	1	1	1	1550.16745	1550.26858	1550.26958	1550.26388
13/08/2024 12:23:32.12317	1	1	1	1	1550.16906	1550.26994	1550.27094	1550.26748
13/08/2024 12:23:32.12417	1	1	1	1	1550.16702	1550.26994	1550.27094	1550.26544
13/08/2024 12:23:32.12517	1	1	1	1	1550.16906	1550.26994	1550.27094	1550.26544
13/08/2024 12:23:32.12617	1	1	1	1	1550.16906	1550.26994	1550.27094	1550.26544
13/08/2024 12:23:32.12717	1	1	1	1	1550.16906	1550.26994	1550.27094	1550.26748
13/08/2024 12:23:32.12817	1	1	1	1	1550.16702	1550.26994	1550.27094	1550.26544
13/08/2024 12:23:32.12917	1	1	1	1	1550.16906	1550.26994	1550.27094	1550.26544
13/08/2024 12:23:32.13017	1	1	1	1	1550.16906	1550.26994	1550.27094	1550.26544
13/08/2024 12:23:32.13117	1	1	1	1	1550.17066	1550.27129	1550.27229	1550.26699
13/08/2024 12:23:32.13217	1	1	1	1	1550.16906	1550.26994	1550.27094	1550.26544
13/08/2024 12:23:32.13317	1	1	1	1	1550.17066	1550.27129	1550.27025	1550.26699
13/08/2024 12:23:32.13417	1	1	1	1	1550.16906	1550.26994	1550.27094	1550.26544
13/08/2024 12:23:32.13517	1	1	1	1	1550.16745	1550.27063	1550.27163	1550.26592
13/08/2024 12:23:32.13617	1	1	1	1	1550.16906	1550.26994	1550.27094	1550.26748
13/08/2024 12:23:32.13717	1	1	1	1	1550.16906	1550.26994	1550.27094	1550.26544
13/08/2024 12:23:32.13817	1	1	1	1	1550.16949	1550.27063	1550.27163	1550.26592
13/08/2024 12:23:32.13917	1	1	1	1	1550.16906	1550.26994	1550.27094	1550.26544
13/08/2024 12:23:32.14017	1	1	1	1	1550.16745	1550.27063	1550.27163	1550.26592
13/08/2024 12:23:32.14117	1	1	1	1	1550.16906	1550.26994	1550.27094	1550.26544
13/08/2024 12:23:32.14217	1	1	1	1	1550.16906	1550.26994	1550.27094	1550.26544
13/08/2024 12:23:32.14317	1	1	1	1	1550.16906	1550.26994	1550.27094	1550.26544
13/08/2024 12:23:32.14417	1	1	1	1	1550.16862	1550.26925	1550.27025	1550.26495
13/08/2024 12:23:32.14517	1	1	1	1	1550.16745	1550.26858	1550.26958	1550.26592
13/08/2024 12:23:32.14617	1	1	1	1	1550.16906	1550.27198	1550.27298	1550.26748
13/08/2024 12:23:32.14717	1	1	1	1	1550.16906	1550.26994	1550.27094	1550.26544
13/08/2024 12:23:32.14817	1	1	1	1	1550.16906	1550.26994	1550.27094	1550.26544
13/08/2024 12:23:32.14917	1	1	1	1	1550.16906	1550.26994	1550.27094	1550.26544
13/08/2024 12:23:32.15017	1	1	1	1	1550.16906	1550.26994	1550.27094	1550.26544
13/08/2024 12:23:32.15117	1	1	1	1	1550.16702	1550.26994	1550.27094	1550.26544
13/08/2024 12:23:32.15217	1	1	1	1	1550.16906	1550.26994	1550.27094	1550.26544
13/08/2024 12:23:32.15317	1	1	1	1	1550.16862	1550.27129	1550.27025	1550.26699
13/08/2024 12:23:32.15417	1	1	1	1	1550.16906	1550.27198	1550.27094	1550.26748
13/08/2024 12:23:32.15517	1	1	1	1	1550.16906	1550.26994	1550.27094	1550.26748
13/08/2024 12:23:32.15617	1	1	1	1	1550.16906	1550.26994	1550.27094	1550.26544
13/08/2024 12:23:32.15717	1	1	1	1	1550.16862	1550.26925	1550.27025	1550.26699
13/08/2024 12:23:32.15817	1	1	1	1	1550.16862	1550.26925	1550.27025	1550.26495
13/08/2024 12:23:32.15917	1	1	1	1	1550.16906	1550.26994	1550.27094	1550.26544
13/08/2024 12:23:32.16017	1	1	1	1	1550.16906	1550.26994	1550.27094	1550.26544
13/08/2024 12:23:32.16117	1	1	1	1	1550.16906	1550.26994	1550.27094	1550.26544
13/08/2024 12:23:32.16217	1	1	1	1	1550.16906	1550.26994	1550.27094	1550.26544
13/08/2024 12:23:32.16317	1	1	1	1	1550.16906	1550.26994	1550.27094	1550.26544
13/08/2024 12:23:32.16417	1	1	1	1	1550.16906	1550.26994	1550.27094	1550.26544
13/08/2024 12:23:32.16517	1	1	1	1	1550.16906	1550.26994	1550.27094	1550.26544
13/08/2024 12:23:32.16617	1	1	1	1	1550.16862	1550.27129	1550.27229	1550.26699
13/08/2024 12:23:32.16717	1	1	1	1	1550.16906	1550.26994	1550.27094	1550.26544
13/08/2024 12:23:32.16817	1	1	1	1	1550.16906	1550.26994	1550.27094	1550.26748
13/08/2024 12:23:32.16917	1	1	1	1	1550.16906	1550.26994	1550.27094	1550.26544
13/08/2024 12:23:32.17017	1	1	1	1	1550.16906	1550.26994	1550.27094	1550.26544
13/08/2024 12:23:32.17117	1	1	1	1	1550.16702	1550.26994	1550.26890	1550.26544
13/08/2024 12:23:32.17217	1	1	1	1	1550.16906	1550.26994	1550.27094	1550.26544
13/08/2024 12:23:32.17317	1	1	1	1	1550.16906	1550.26994	1550.27094	1550.26544
13/08/2024 12:23:32.17417	1	1	1	1	1550.16702	1550.26994	1550.27094	1550.26544
13/08/2024 12:23:32.17517	1	1	1	1	1550.16745	1550.26858	1550.26958	1550.26388
13/08/2024 12:23:32.17617	1	1	1	1	1550.16702	1550.26994	1550.27094	1550.26544
13/08/2024 12:23:32.17717	1	1	1	1	1550.16949	1550.27063	1550.27163	1550.26592
13/08/2024 12:23:32.17817	1	1	1	1	1550.16906	1550.26994	1550.27094	1550.26544
13/08/2024 12:23:32.17917	1	1	1	1	1550.16906	1550.26994	1550.27094	1550.26544
13/08/2024 12:23:32.18017	1	1	1	1	1550.16745	1550.27063	1550.27163	1550.26592
13/08/2024 12:23:32.18117	1	1	1	1	1550.16906	1550.26994	1550.27094	1550.26544
13/08/2024 12:23:32.18217	1	1	1	1	1550.16906	1550.26994	1550.27094	1550.26748
13/08/2024 12:23:32.18317	1	1	1	1	1550.16906	1550.26994	1550.27094	1550.26544
13/08/2024 12:23:32.18417	1	1	1	1	1550.16862	1550.27129	1550.27229	1550.26699
13/08/2024 12:23:32.18517	1	1	1	1	1550.17066	1550.27129	1550.27229	1550.26699
13/08/2024 12:23:32.18617	1	1	1	1	1550.16906	1550.26994	1550.27094	1550.26748
13/08/2024 12:23:32.18717	1	1	1	1	1550.16906	1550.26994	1550.27094	1550.26748
13/08/2024 12:23:32.18817	1	1	1	1	1550.16906	1550.26994	1550.27094	1550.26544
13/08/2024 12:23:32.18917	1	1	1	1	1550.16702	1550.26994	1550.27094	1550.26544
13/08/2024 12:23:32.19017	1	1	1	1	1550.16906	1550.26994	1550.27094	1550.26544
13/08/2024 12:23:32.19117	1	1	1	1	1550.16702	1550.26994	1550.26890	1550.26544
13/08/2024 12:23:32.19217	1	1	1	1	1550.16702	1550.26790	1550.26890	1550.26544
13/08/2024 12:23:32.19317	1	1	1	1	1550.16906	1550.26994	1550.27094	1550.26544
13/08/2024 12:23:32.19417	1	1	1	1	1550.16745	1550.27063	1550.27163	1550.26388
13/08/2024 12:23:32.19517	1	1	1	1	1550.17066	1550.27129	1550.27229	1550.26699
13/08/2024 12:23:32.19617	1	1	1	1	1550.16702	1550.26994	1550.27094	1550.26544
13/08/2024 12:23:32.19717	1	1	1	1	1550.16906	1550.26994	1550.27094	1550.26544
13/08/2024 12:23:32.19817	1	1	1	1	1550.16862	1550.27129	1550.27229	1550.26699
13/08/2024 12:23:32.19917	1	1	1	1	1550.16862	1550.27129	1550.27025	1550.26495
13/08/2024 12:23:32.20017	1	1	1	1	1550.16906	1550.26994	1550.27094	1550.26544
13/08/2024 12:23:32.20117	1	1	1	1	1550.16906	1550.26994	1550.27094	1550.26544
13/08/2024 12:23:32.20217	1	1	1	1	1550.16906	1550.26994	1550.27094	1550.26544
13/08/2024 12:23:32.20317	1	1	1	1	1550.16906	1550.26994	1550.27094	1550.26544
13/08/2024 12:23:32.20417	1	1	1	1	1550.16906	1550.26994	1550.27094	1550.26748
13/08/2024 12:23:32.20517	1	1	1	1	1550.17066	1550.27129	1550.27229	1550.26699
13/08/2024 12:23:32.20617	1	1	1	1	1550.16906	1550.26994	1550.27094	1550.26544
13/08/2024 12:23:32.20717	1	1	1	1	1550.16745	1550.27063	1550.27163	1550.26592
13/08/2024 12:23:32.20817	1	1	1	1	1550.16906	1550.26994	1550.27094	1550.26544
13/08/2024 12:23:32.20917	1	1	1	1	1550.16906	1550.26994	1550.27094	1550.26544
13/08/2024 12:23:32.21017	1	1	1	1	1550.16906	1550.26994	1550.27094	1550.26748
13/08/2024 12:23:32.21117	1	1	1	1	1550.16702	1550.26994	1550.26890	1550.26544
13/08/2024 12:23:32.21217	1	1	1	1	1550.16702	1550.26994	1550.27094	1550.26544
13/08/2024 12:23:32.21317	1	1	1	1	1550.16906	1550.26994	1550.27094	1550.26544
13/08/2024 12:23:32.21417	1	1	1	1	1550.16906	1550.26994	1550.27094	1550.26544
13/08/2024 12:23:32.21517	1	1	1	1	1550.16906	1550.26994	1550.27094	1550.26544
13/08/2024 12:23:32.21617	1	1	1	1	1550.16906	1550.26994	1550.27094	1550.26544
13/08/2024 12:23:32.21717	1	1	1	1	1550.16906	1550.26994	1550.27094	1550.26544
13/08/2024 12:23:32.21817	1	1	1	1	1550.16745	1550.27063	1550.27163	1550.26592
13/08/2024 12:23:32.21917	1	1	1	1	1550.16906	1550.26994	1550.27094	1550.26544
13/08/2024 12:23:32.22017	1	1	1	1	1550.16906	1550.26994	1550.27094	1550.26544
13/08/2024 12:23:32.22117	1	1	1	1	1550.16906	1550.26994	1550.27094	1550.26544
13/08/2024 12:23:32.22217	1	1	1	1	1550.16862	1550.26925	1550.27025	1550.26699
13/08/2024 12:23:32.22317	1	1	1	1	1550.16862	1550.27129	1550.27229	1550.26699
13/08/2024 12:23:32.22417	1	1	1	1	1550.16702	1550.26994	1550.27094	1550.26544
13/08/2024 12:23:32.22517	1	1	1	1	1550.16906	1550.26994	1550.27094	1550.26544
13/08/2024 12:23:32.22617	1	1	1	1	1550.16906	1550.26994	1550.27094	1550.26544
13/08/2024 12:23:32.22717	1	1	1	1	1550.16949	1550.27063	1550.27163	1550.26592
13/08/2024 12:23:32.22817	1	1	1	1	1550.16702	1550.26994	1550.26890	1550.26544
13/08/2024 12:23:32.22917	1	1	1	1	1550.16906	1550.26994	1550.27094	1550.26544
13/08/2024 12:23:32.23017	1	1	1	1	1550.16745	1550.26858	1550.26958	1550.26592
13/08/2024 12:23:32.23117	1	1	1	1	1550.16702	1550.26994	1550.27094	1550.26544
13/08/2024 12:23:32.23217	1	1	1	1	1550.16862	1550.26925	1550.27025	1550.26495
13/08/2024 12:23:32.23317	1	1	1	1	1550.16702	1550.26994	1550.27094	1550.26544
13/08/2024 12:23:32.23417	1	1	1	1	1550.16906	1550.26994	1550.27094	1550.26544
13/08/2024 12:23:32.23517	1	1	1	1	1550.16906	1550.26994	1550.27094	1550.26748
13/08/2024 12:23:32.23617	1	1	1	1	1550.16702	1550.26994	1550.27094	1550.26544
13/08/2024 12:23:32.23717	1	1	1	1	1550.16862	1550.27129	1550.27229	1550.26699
13/08/2024 12:23:32.23817	1	1	1	1	1550.16906	1550.26994	1550.27094	1550.26544
13/08/2024 12:23:32.23917	1	1	1	1	1550.16906	1550.26994	1550.27094	1550.26748
13/08/2024 12:23:32.24017	1	1	1	1	1550.16862	1550.26925	1550.27025	1550.26495
13/08/2024 12:23:32.24117	1	1	1	1	1550.16906	1550.26994	1550.27094	1550.26544
13/08/2024 12:23:32.24217	1	1	1	1	1550.16906	1550.26994	1550.27094	1550.26544
13/08/2024 12:23:32.24317	1	1	1	1	1550.16906	1550.27198	1550.27094	1550.26748
13/08/2024 12:23:32.24417	1	1	1	1	1550.16906	1550.26994	1550.27094	1550.26544
13/08/2024 12:23:32.24517	1	1	1	1	1550.16906	1550.27198	1550.27094	1550.26748
13/08/2024 12:23:32.24617	1	1	1	1	1550.16862	1550.27129	1550.27229	1550.26699
13/08/2024 12:23:32.24717	1	1	1	1	1550.16702	1550.26994	1550.27094	1550.26544
13/08/2024 12:23:32.24817	1	1	1	1	1550.16906	1550.26994	1550.27094	1550.26544
13/08/2024 12:23:32.24917	1	1	1	1	1550.16906	1550.26994	1550.27094	1550.26544
13/08/2024 12:23:32.25017	1	1	1	1	1550.16906	1550.26994	1550.27094	1550.26544
13/08/2024 12:23:32.25117	1	1	1	1	1550.16862	1550.26925	1550.27025	1550.26699
13/08/2024 12:23:32.25217	1	1	1	1	1550.16906	1550.26994	1550.27094	1550.26544
13/08/2024 12:23:32.25317	1	1	1	1	1550.16906	1550.26994	1550.27094	1550.26544
13/08/2024 12:23:32.25417	1	1	1	1	1550.16906	1550.26994	1550.27094	1550.26544
13/08/2024 12:23:32.25517	1	1	1	1	1550.16906	1550.26994	1550.27094	1550.26544
13/08/2024 12:23:32.25617	1	1	1	1	1550.16862	1550.26925	1550.27025	1550.26699
13/08/2024 12:23:32.25717	1	1	1	1	1550.16702	1550.26994	1550.27094	1550.26544
13/08/2024 12:23:32.25817	1	1	1	1	1550.17066	1550.27129	1550.27229	1550.26699
13/08/2024 12:23:32.25917	1	1	1	1	1550.17066	1550.27129	1550.27229	1550.26699
13/08/2024 12:23:32.26017	1	1	1	1	1550.16906	1550.26994	1550.27094	1550.26544
13/08/2024 12:23:32.26117	1	1	1	1	1550.16906	1550.26994	1550.27094	1550.26544
13/08/2024 12:23:32.26217	1	1	1	1	1550.16906	1550.26994	1550.27094	1550.26544
13/08/2024 12:23:32.26317	1	1	1	1	1550.16906	1550.26994	1550.27094	1550.26544
13/08/2024 12:23:32.26417	1	1	1	1	1550.16862	1550.27129	1550.27229	1550.26699
13/08/2024 12:23:32.26517	1	1	1	1	1550.16906	1550.26994	1550.27094	1550.26748
13/08/2024 12:23:32.26617	1	1	1	1	1550.16906	1550.26994	1550.27094	1550.26544
13/08/2024 12:23:32.26717	1	1	1	1	1550.16862	1550.26925	1550.27025	1550.26699
13/08/2024 12:23:32.26817	1	1	1	1	1550.16906	1550.26994	1550.27094	1550.26544
13/08/2024 12:23:32.26917	1	1	1	1	1550.16702	1550.26790	1550.26890	1550.26544
13/08/2024 12:23:32.27017	1	1	1	1	1550.16906	1550.26994	1550.27094	1550.26544
13/08/2024 12:23:32.27117	1	1	1	1	1550.17066	1550.27129	1550.27229	1550.26699
13/08/2024 12:23:32.27217	1	1	1	1	1550.16862	1550.27129	1550.27229	1550.26495
13/08/2024 12:23:32.27317	1	1	1	1	1550.16906	1550.26994	1550.27094	1550.26544
13/08/2024 12:23:32.27417	1	1	1	1	1550.16906	1550.26994	1550.27094	1550.26544
13/08/2024 12:23:32.27517	1	1	1	1	1550.17066	1550.27129	1550.27229	1550.26699
13/08/2024 12:23:32.27617	1	1	1	1	1550.16745	1550.27063	1550.27163	1550.26592
13/08/2024 12:23:32.27717	1	1	1	1	1550.16906	1550.26994	1550.27094	1550.26544
13/08/2024 12:23:32.27817	1	1	1	1	1550.16906	1550.26994	1550.27094	1550.26544
13/08/2024 12:23:32.27917	1	1	1	1	1550.16949	1550.27063	1550.27163	1550.26592
13/08/2024 12:23:32.28017	1	1	1	1	1550.16906	1550.26994	1550.27094	1550.26544
13/08/2024 12:23:32.28117	1	1	1	1	1550.16745	1550.26858	1550.26958	1550.26592
13/08/2024 12:23:32.28217	1	1	1	1	1550.16862	1550.26925	1550.27025	1550.26495
13/08/2024 12:23:32.28317	1	1	1	1	1550.16906	1550.26994	1550.27094	1550.26544
13/08/2024 12:23:32.28417	1	1	1	1	1550.16906	1550.27198	1550.27298	1550.26748
13/08/2024 12:23:32.28517	1	1	1	1	1550.16906	1550.26994	1550.26890	1550.26544
13/08/2024 12:23:32.28617	1	1	1	1	1550.16702	1550.26994	1550.27094	1550.26544
13/08/2024 12:23:32.28717	1	1	1	1	1550.16906	1550.26994	1550.27094	1550.26544
13/08/2024 12:23:32.28817	1	1	1	1	1550.16702	1550.26994	1550.27094	1550.26544
13/08/2024 12:23:32.28917	1	1	1	1	1550.17066	1550.27129	1550.27229	1550.26699
13/08/2024 12:23:32.29017	1	1	1	1	1550.16745	1550.27063	1550.27163	1550.26592
13/08/2024 12:23:32.29117	1	1	1	1	1550.16906	1550.26994	1550.27094	1550.26544
13/08/2024 12:23:32.29217	1	1	1	1	1550.16862	1550.27129	1550.27025	1550.26495
13/08/2024 12:23:32.29317	1	1	1	1	1550.16702	1550.26994	1550.27094	1550.26544
13/08/2024 12:23:32.29417	1	1	1	1	1550.16906	1550.26994	1550.27094	1550.26544
13/08/2024 12:23:32.29517	1	1	1	1	1550.16702	1550.26994	1550.27094	1550.26544
13/08/2024 12:23:32.29617	1	1	1	1	1550.16862	1550.26925	1550.27025	1550.26495
13/08/2024 12:23:32.29717	1	1	1	1	1550.16862	1550.26925	1550.27025	1550.26495
13/08/2024 12:23:32.29817	1	1	1	1	1550.16906	1550.26994	1550.27094	1550.26544
13/08/2024 12:23:32.29917	1	1	1	1	1550.16906	1550.26994	1550.27094	1550.26544
13/08/2024 12:23:32.30017	1	1	1	1	1550.16862	1550.27129	1550.27229	1550.26699
13/08/2024 12:23:32.30117	1	1	1	1	1550.16906	1550.26994	1550.27094	1550.26544
13/08/2024 12:23:32.30217	1	1	1	1	1550.17066	1550.27129	1550.27229	1550.26699
13/08/2024 12:23:32.30317	1	1	1	1	1550.16862	1550.26925	1550.27229	1550.26495
13/08/2024 12:23:32.30417	1	1	1	1	1550.16702	1550.26994	1550.27094	1550.26544
13/08/2024 12:23:32.30517	1	1	1	1	1550.16702	1550.26994	1550.27094	1550.26544
13/08/2024 12:23:32.30617	1	1	1	1	1550.16906	1550.26994	1550.27094	1550.26748
13/08/2024 12:23:32.30717	1	1	1	1	1550.16862	1550.27129	1550.27229	1550.26699
13/08/2024 12:23:32.30817	1	1	1	1	1550.16906	1550.26994	1550.27094	1550.26544
13/08/2024 12:23:32.30917	1	1	1	1	1550.16702	1550.26994	1550.27094	1550.26544
13/08/2024 12:23:32.31017	1	1	1	1	1550.16949	1550.27063	1550.27163	1550.26592
13/08/2024 12:23:32.31117	1	1	1	1	1550.16745	1550.26858	1550.26958	1550.26592
13/08/2024 12:23:32.31217	1	1	1	1	1550.16906	1550.26994	1550.27094	1550.26544
13/08/2024 12:23:32.31317	1	1	1	1	1550.16906	1550.26994	1550.27094	1550.26544
13/08/2024 12:23:32.31417	1	1	1	1	1550.16906	1550.26994	1550.27094	1550.26544
13/08/2024 12:23:32.31517	1	1	1	1	1550.16906	1550.26994	1550.27094	1550.26544
13/08/2024 12:23:32.31617	1	1	1	1	1550.16906	1550.27198	1550.27298	1550.26748
13/08/2024 12:23:32.31717	1	1	1	1	1550.17066	1550.27129	1550.27229	1550.26699
13/08/2024 12:23:32.31817	1	1	1	1	1550.16862	1550.27129	1550.27025	1550.26699
13/08/2024 12:23:32.31917	1	1	1	1	1550.16906	1550.26994	1550.27094	1550.26544
13/08/2024 12:23:32.32017	1	1	1	1	1550.16906	1550.26994	1550.27094	1550.26748
13/08/2024 12:23:32.32117	1	1	1	1	1550.16702	1550.26994	1550.27094	1550.26544
13/08/2024 12:23:32.32217	1	1	1	1	1550.16745	1550.27063	1550.27163	1550.26592
13/08/2024 12:23:32.32317	1	1	1	1	1550.16745	1550.27063	1550.27163	1550.26592
13/08/2024 12:23:32.32417	1	1	1	1	1550.16906	1550.26994	1550.27094	1550.26544
13/08/2024 12:23:32.32517	1	1	1	1	1550.16906	1550.26994	1550.27094	1550.26544
13/08/2024 12:23:32.32617	1	1	1	1	1550.16906	1550.27198	1550.27298	1550.26748
13/08/2024 12:23:32.32717	1	1	1	1	1550.16906	1550.26994	1550.27094	1550.26748
13/08/2024 12:23:32.32817	1	1	1	1	1550.16745	1550.27063	1550.26958	1550.26592
13/08/2024 12:23:32.32917	1	1	1	1	1550.16906	1550.26994	1550.27094	1550.26544
13/08/2024 12:23:32.33017	1	1	1	1	1550.16702	1550.26994	1550.27094	1550.26544
13/08/2024 12:23:32.33117	1	1	1	1	1550.16702	1550.26994	1550.27094	1550.26544
13/08/2024 12:23:32.33217	1	1	1	1	1550.16745	1550.27063	1550.26958	1550.26592
13/08/2024 12:23:32.33317	1	1	1	1	1550.16906	1550.26994	1550.27094	1550.26544
13/08/2024 12:23:32.33417	1	1	1	1	1550.16906	1550.27198	1550.27094	1550.26748
13/08/2024 12:23:32.33517	1	1	1	1	1550.16702	1550.26994	1550.27094	1550.26544
13/08/2024 12:23:32.33617	1	1	1	1	1550.16906	1550.26994	1550.27094	1550.26544
13/08/2024 12:23:32.33717	1	1	1	1	1550.16906	1550.26994	1550.27094	1550.26544
13/08/2024 12:23:32.33817	1	1	1	1	1550.16862	1550.27129	1550.27229	1550.26699
13/08/2024 12:23:32.33917	1	1	1	1	1550.16862	1550.27129	1550.27229	1550.26699
13/08/2024 12:23:32.34017	1	1	1	1	1550.16906	1550.26994	1550.27094	1550.26544
13/08/2024 12:23:32.34117	1	1	1	1	1550.16745	1550.27063	1550.27163	1550.26592
13/08/2024 12:23:32.34217	1	1	1	1	1550.16702	1550.26994	1550.27094	1550.26544
13/08/2024 12:23:32.34317	1	1	1	1	1550.16949	1550.27063	1550.27163	1550.26592
13/08/2024 12:23:32.34417	1	1	1	1	1550.16906	1550.26994	1550.27094	1550.26544
13/08/2024 12:23:32.34517	1	1	1	1	1550.16702	1550.26790	1550.26890	1550.26340
13/08/2024 12:23:32.34617	1	1	1	1	1550.16745	1550.26858	1550.26958	1550.26388
13/08/2024 12:23:32.34717	1	1	1	1	1550.16906	1550.27198	1550.27298	1550.26748
13/08/2024 12:23:32.34817	1	1	1	1	1550.16906	1550.26994	1550.27094	1550.26544
13/08/2024 12:23:32.34917	1	1	1	1	1550.16862	1550.27129	1550.27025	1550.26699
13/08/2024 12:23:32.35017	1	1	1	1	1550.16862	1550.27129	1550.27025	1550.26699
13/08/2024 12:23:32.35117	1	1	1	1	1550.16862	1550.27129	1550.27025	1550.26699
13/08/2024 12:23:32.35217	1	1	1	1	1550.16906	1550.26994	1550.27094	1550.26748
13/08/2024 12:23:32.35317	1	1	1	1	1550.17066	1550.27129	1550.27229	1550.26699
13/08/2024 12:23:32.35417	1	1	1	1	1550.16906	1550.26994	1550.27094	1550.26544
13/08/2024 12:23:32.35517	1	1	1	1	1550.16906	1550.26994	1550.27094	1550.26544
13/08/2024 12:23:32.35617	1	1	1	1	1550.16906	1550.26994	1550.27094	1550.26544
13/08/2024 12:23:32.35717	1	1	1	1	1550.16862	1550.26925	1550.27025	1550.26495
13/08/2024 12:23:32.35817	1	1	1	1	1550.16906	1550.26994	1550.27094	1550.26544
13/08/2024 12:23:32.35917	1	1	1	1	1550.16906	1550.26994	1550.27094	1550.26544
13/08/2024 12:23:32.36017	1	1	1	1	1550.16906	1550.26994	1550.27094	1550.26544
13/08/2024 12:23:32.36117	1	1	1	1	1550.16906	1550.26994	1550.27094	1550.26544
13/08/2024 12:23:32.36217	1	1	1	1	1550.17066	1550.27129	1550.27229	1550.26699
13/08/2024 12:23:32.36317	1	1	1	1	1550.16745	1550.27063	1550.27163	1550.26592
13/08/2024 12:23:32.36417	1	1	1	1	1550.16906	1550.26994	1550.27094	1550.26544
13/08/2024 12:23:32.36517	1	1	1	1	1550.16906	1550.26994	1550.27094	1550.26748
13/08/2024 12:23:32.36617	1	1	1	1	1550.16906	1550.26994	1550.27094	1550.26544
13/08/2024 12:23:32.36717	1	1	1	1	1550.16906	1550.26994	1550.27094	1550.26748
13/08/2024 12:23:32.36817	1	1	1	1	1550.16906	1550.26994	1550.27094	1550.26544
13/08/2024 12:23:32.36917	1	1	1	1	1550.16906	1550.26994	1550.27094	1550.26544
13/08/2024 12:23:32.37017	1	1	1	1	1550.16862	1550.27129	1550.27229	1550.26699
13/08/2024 12:23:32.37117	1	1	1	1	1550.16745	1550.27063	1550.27163	1550.26388
13/08/2024 12:23:32.37217	1	1	1	1	1550.16906	1550.27198	1550.27298	1550.26748
13/08/2024 12:23:32.37317	1	1	1	1	1550.16862	1550.26925	1550.27025	1550.26699
13/08/2024 12:23:32.37417	1	1	1	1	1550.16906	1550.26994	1550.27094	1550.26544
13/08/2024 12:23:32.37517	1	1	1	1	1550.16906	1550.26994	1550.27094	1550.26748
13/08/2024 12:23:32.37617	1	1	1	1	1550.16702	1550.26994	1550.27094	1550.26544
13/08/2024 12:23:32.37717	1	1	1	1	1550.16702	1550.26994	1550.27094	1550.26544
13/08/2024 12:23:32.37817	1	1	1	1	1550.16702	1550.26994	1550.27094	1550.26544
13/08/2024 12:23:32.37917	1	1	1	1	1550.16702	1550.26994	1550.27094	1550.26544
13/08/2024 12:23:32.38017	1	1	1	1	1550.16906	1550.26994	1550.27094	1550.26544
13/08/2024 12:23:32.38117	1	1	1	1	1550.16906	1550.26994	1550.27094	1550.26544
13/08/2024 12:23:32.38217	1	1	1	1	1550.16862	1550.26925	1550.27025	1550.26495
13/08/2024 12:23:32.38317	1	1	1	1	1550.16906	1550.26994	1550.27094	1550.26544
13/08/2024 12:23:32.38417	1	1	1	1	1550.16906	1550.26994	1550.27094	1550.26544
13/08/2024 12:23:32.38517	1	1	1	1	1550.16862	1550.27129	1550.27025	1550.26699
13/08/2024 12:23:32.38617	1	1	1	1	1550.16906	1550.26994	1550.27094	1550.26544
13/08/2024 12:23:32.38717	1	1	1	1	1550.16862	1550.26925	1550.27025	1550.26699
13/08/2024 12:23:32.38817	1	1	1	1	1550.16906	1550.26994	1550.27094	1550.26544
13/08/2024 12:23:32.38917	1	1	1	1	1550.16906	1550.26994	1550.27094	1550.26748
13/08/2024 12:23:32.39017	1	1	1	1	1550.16906	1550.26994	1550.27094	1550.26544
13/08/2024 12:23:32.39117	1	1	1	1	1550.16906	1550.27198	1550.27094	1550.26748
13/08/2024 12:23:32.39217	1	1	1	1	1550.16906	1550.26994	1550.27094	1550.26544
13/08/2024 12:23:32.39317	1	1	1	1	1550.16906	1550.26994	1550.27094	1550.26544
13/08/2024 12:23:32.39417	1	1	1	1	1550.16906	1550.26994	1550.27094	1550.26544
13/08/2024 12:23:32.39517	1	1	1	1	1550.16906	1550.26994	1550.27094	1550.26544
13/08/2024 12:23:32.39617	1	1	1	1	1550.16862	1550.27129	1550.27229	1550.26699
13/08/2024 12:23:32.39717	1	1	1	1	1550.16862	1550.26925	1550.27025	1550.26699
13/08/2024 12:23:32.39817	1	1	1	1	1550.17066	1550.27129	1550.27229	1550.26699
13/08/2024 12:23:32.39917	1	1	1	1	1550.16862	1550.27129	1550.27025	1550.26699
13/08/2024 12:23:32.40017	1	1	1	1	1550.16906	1550.27198	1550.27298	1550.26748
13/08/2024 12:23:32.40117	1	1	1	1	1550.16906	1550.26994	1550.27094	1550.26544
13/08/2024 12:23:32.40217	1	1	1	1	1550.16906	1550.27198	1550.27298	1550.26748
13/08/2024 12:23:32.40317	1	1	1	1	1550.16906	1550.26994	1550.27094	1550.26748
13/08/2024 12:23:32.40417	1	1	1	1	1550.16906	1550.27198	1550.27298	1550.26748
13/08/2024 12:23:32.40517	1	1	1	1	1550.16906	1550.26994	1550.27094	1550.26544
13/08/2024 12:23:32.40617	1	1	1	1	1550.17109	1550.27198	1550.27298	1550.26748
13/08/2024 12:23:32.40717	1	1	1	1	1550.16745	1550.26858	1550.26958	1550.26592
13/08/2024 12:23:32.40817	1	1	1	1	1550.16702	1550.26994	1550.26890	1550.26544
13/08/2024 12:23:32.40917	1	1	1	1	1550.16745	1550.26858	1550.26958	1550.26592
13/08/2024 12:23:32.41017	1	1	1	1	1550.16862	1550.26925	1550.27025	1550.26699
13/08/2024 12:23:32.41117	1	1	1	1	1550.16906	1550.26994	1550.27094	1550.26544
13/08/2024 12:23:32.41217	1	1	1	1	1550.16745	1550.26858	1550.26958	1550.26592
13/08/2024 12:23:32.41317	1	1	1	1	1550.16906	1550.26994	1550.27094	1550.26544
13/08/2024 12:23:32.41417	1	1	1	1	1550.16906	1550.26994	1550.27094	1550.26544
13/08/2024 12:23:32.41517	1	1	1	1	1550.16906	1550.26994	1550.27094	1550.26748
13/08/2024 12:23:32.41617	1	1	1	1	1550.16906	1550.26994	1550.27094	1550.26748
13/08/2024 12:23:32.41717	1	1	1	1	1550.17109	1550.27198	1550.27094	1550.26748
13/08/2024 12:23:32.41817	1	1	1	1	1550.16949	1550.27063	1550.27163	1550.26592
13/08/2024 12:23:32.41917	1	1	1	1	1550.17066	1550.27129	1550.27229	1550.26699
13/08/2024 12:23:32.42017	1	1	1	1	1550.16745	1550.27063	1550.26958	1550.26592
13/08/2024 12:23:32.42117	1	1	1	1	1550.16906	1550.27198	1550.27298	1550.26748
13/08/2024 12:23:32.42217	1	1	1	1	1550.16906	1550.26994	1550.27094	1550.26544
13/08/2024 12:23:32.42317	1	1	1	1	1550.16906	1550.27198	1550.27298	1550.26748
13/08/2024 12:23:32.42417	1	1	1	1	1550.16906	1550.27198	1550.27298	1550.26748
13/08/2024 12:23:32.42517	1	1	1	1	1550.16906	1550.26994	1550.27094	1550.26544
13/08/2024 12:23:32.42617	1	1	1	1	1550.16906	1550.26994	1550.27094	1550.26544
13/08/2024 12:23:32.42717	1	1	1	1	1550.16906	1550.26994	1550.27094	1550.26544
13/08/2024 12:23:32.42817	1	1	1	1	1550.16906	1550.26994	1550.27094	1550.26748
13/08/2024 12:23:32.42917	1	1	1	1	1550.16862	1550.27129	1550.27229	1550.26699
13/08/2024 12:23:32.43017	1	1	1	1	1550.16862	1550.27129	1550.27229	1550.26699
13/08/2024 12:23:32.43117	1	1	1	1	1550.16906	1550.27198	1550.27094	1550.26748
13/08/2024 12:23:32.43217	1	1	1	1	1550.16862	1550.27129	1550.27229	1550.26699
13/08/2024 12:23:32.43317	1	1	1	1	1550.16906	1550.26994	1550.27094	1550.26544
13/08/2024 12:23:32.43417	1	1	1	1	1550.16906	1550.27198	1550.27298	1550.26748
13/08/2024 12:23:32.43517	1	1	1	1	1550.16906	1550.26994	1550.27094	1550.26544
13/08/2024 12:23:32.43617	1	1	1	1	1550.16862	1550.27129	1550.27025	1550.26495
13/08/2024 12:23:32.43717	1	1	1	1	1550.16745	1550.27063	1550.27163	1550.26592
13/08/2024 12:23:32.43817	1	1	1	1	1550.16702	1550.26994	1550.27094	1550.26544
13/08/2024 12:23:32.43917	1	1	1	1	1550.16745	1550.27063	1550.26958	1550.26592
13/08/2024 12:23:32.44017	1	1	1	1	1550.16702	1550.26994	1550.27094	1550.26544
13/08/2024 12:23:32.44117	1	1	1	1	1550.16906	1550.26994	1550.27094	1550.26544
13/08/2024 12:23:32.44217	1	1	1	1	1550.16702	1550.26994	1550.27094	1550.26544
13/08/2024 12:23:32.44317	1	1	1	1	1550.17109	1550.27198	1550.27094	1550.26748
13/08/2024 12:23:32.44417	1	1	1	1	1550.16906	1550.26994	1550.27094	1550.26544
13/08/2024 12:23:32.44517	1	1	1	1	1550.16906	1550.26994	1550.27094	1550.26544
13/08/2024 12:23:32.44617	1	1	1	1	1550.16906	1550.26994	1550.27094	1550.26544
13/08/2024 12:23:32.44717	1	1	1	1	1550.16906	1550.26994	1550.27094	1550.26544
13/08/2024 12:23:32.44817	1	1	1	1	1550.16862	1550.27129	1550.27229	1550.26699
13/08/2024 12:23:32.44917	1	1	1	1	1550.16702	1550.26994	1550.27094	1550.26544
13/08/2024 12:23:32.45017	1	1	1	1	1550.16702	1550.26994	1550.27094	1550.26544
13/08/2024 12:23:32.45117	1	1	1	1	1550.16906	1550.26994	1550.27094	1550.26748
13/08/2024 12:23:32.45217	1	1	1	1	1550.16702	1550.26994	1550.27094	1550.26544
13/08/2024 12:23:32.45317	1	1	1	1	1550.16906	1550.26994	1550.27094	1550.26544
13/08/2024 12:23:32.45417	1	1	1	1	1550.16906	1550.26994	1550.27094	1550.26544
13/08/2024 12:23:32.45517	1	1	1	1	1550.16906	1550.26994	1550.27094	1550.26544
13/08/2024 12:23:32.45617	1	1	1	1	1550.16906	1550.26994	1550.27094	1550.26544
13/08/2024 12:23:32.45717	1	1	1	1	1550.16702	1550.26994	1550.27094	1550.26544
13/08/2024 12:23:32.45817	1	1	1	1	1550.16862	1550.26925	1550.27025	1550.26495
13/08/2024 12:23:32.45917	1	1	1	1	1550.16862	1550.27129	1550.27229	1550.26699
13/08/2024 12:23:32.46017	1	1	1	1	1550.16862	1550.26925	1550.27025	1550.26495
13/08/2024 12:23:32.46117	1	1	1	1	1550.16702	1550.26994	1550.27094	1550.26544
13/08/2024 12:23:32.46217	1	1	1	1	1550.16906	1550.27198	1550.27094	1550.26748
13/08/2024 12:23:32.46317	1	1	1	1	1550.16906	1550.27198	1550.27298	1550.26748
13/08/2024 12:23:32.46417	1	1	1	1	1550.16862	1550.26925	1550.27025	1550.26495
13/08/2024 12:23:32.46517	1	1	1	1	1550.16906	1550.26994	1550.27094	1550.26544
13/08/2024 12:23:32.46617	1	1	1	1	1550.16906	1550.26994	1550.27094	1550.26748
13/08/2024 12:23:32.46717	1	1	1	1	1550.16906	1550.26994	1550.27094	1550.26544
13/08/2024 12:23:32.46817	1	1	1	1	1550.16906	1550.26994	1550.27094	1550.26748
13/08/2024 12:23:32.46917	1	1	1	1	1550.16906	1550.26994	1550.27094	1550.26544
13/08/2024 12:23:32.47017	1	1	1	1	1550.16702	1550.26994	1550.27094	1550.26544
13/08/2024 12:23:32.47117	1	1	1	1	1550.16906	1550.26994	1550.27094	1550.26544
13/08/2024 12:23:32.47217	1	1	1	1	1550.16906	1550.26994	1550.27094	1550.26544
13/08/2024 12:23:32.47317	1	1	1	1	1550.17066	1550.27129	1550.27229	1550.26699
13/08/2024 12:23:32.47417	1	1	1	1	1550.16906	1550.26994	1550.27094	1550.26544
13/08/2024 12:23:32.47517	1	1	1	1	1550.16906	1550.26994	1550.27094	1550.26544
13/08/2024 12:23:32.47617	1	1	1	1	1550.16862	1550.26925	1550.27025	1550.26495
13/08/2024 12:23:32.47717	1	1	1	1	1550.16906	1550.26994	1550.27094	1550.26544
13/08/2024 12:23:32.47817	1	1	1	1	1550.16906	1550.26994	1550.27094	1550.26544
13/08/2024 12:23:32.47917	1	1	1	1	1550.16906	1550.26994	1550.27094	1550.26544
13/08/2024 12:23:32.48017	1	1	1	1	1550.16862	1550.27129	1550.27229	1550.26699
13/08/2024 12:23:32.48117	1	1	1	1	1550.16906	1550.27198	1550.27298	1550.26748
13/08/2024 12:23:32.48217	1	1	1	1	1550.16702	1550.26994	1550.27094	1550.26544
13/08/2024 12:23:32.48317	1	1	1	1	1550.16906	1550.26994	1550.27094	1550.26544
13/08/2024 12:23:32.48417	1	1	1	1	1550.16906	1550.26994	1550.27094	1550.26544
13/08/2024 12:23:32.48517	1	1	1	1	1550.16906	1550.26994	1550.27094	1550.26544
13/08/2024 12:23:32.48617	1	1	1	1	1550.16862	1550.26925	1550.27025	1550.26699
13/08/2024 12:23:32.48717	1	1	1	1	1550.16906	1550.26994	1550.27094	1550.26544
13/08/2024 12:23:32.48817	1	1	1	1	1550.17109	1550.27198	1550.27298	1550.26748
13/08/2024 12:23:32.48917	1	1	1	1	1550.16862	1550.27129	1550.27025	1550.26699
13/08/2024 12:23:32.49017	1	1	1	1	1550.16906	1550.26994	1550.27094	1550.26544
13/08/2024 12:23:32.49117	1	1	1	1	1550.16862	1550.27129	1550.27229	1550.26495
13/08/2024 12:23:32.49217	1	1	1	1	1550.16906	1550.26994	1550.27094	1550.26544
13/08/2024 12:23:32.49317	1	1	1	1	1550.16862	1550.27129	1550.27025	1550.26699
13/08/2024 12:23:32.49417	1	1	1	1	1550.16906	1550.26994	1550.27094	1550.26544
13/08/2024 12:23:32.49517	1	1	1	1	1550.16906	1550.27198	1550.27094	1550.26748
13/08/2024 12:23:32.49617	1	1	1	1	1550.16906	1550.26994	1550.27094	1550.26748
13/08/2024 12:23:32.49717	1	1	1	1	1550.16906	1550.26994	1550.27094	1550.26544
13/08/2024 12:23:32.49817	1	1	1	1	1550.16906	1550.26994	1550.27094	1550.26748
13/08/2024 12:23:32.49917	1	1	1	1	1550.16906	1550.26994	1550.27094	1550.26544
13/08/2024 12:23:32.50017	1	1	1	1	1550.16702	1550.26994	1550.26890	1550.26544
13/08/2024 12:23:32.50117	1	1	1	1	1550.16906	1550.26994	1550.27094	1550.26544
13/08/2024 12:23:32.50217	1	1	1	1	1550.16906	1550.26994	1550.27094	1550.26544
13/08/2024 12:23:32.50317	1	1	1	1	1550.16906	1550.26994	1550.27094	1550.26544
13/08/2024 12:23:32.50417	1	1	1	1	1550.16702	1550.26994	1550.26890	1550.26544
13/08/2024 12:23:32.50517	1	1	1	1	1550.16906	1550.26994	1550.27094	1550.26748
13/08/2024 12:23:32.50617	1	1	1	1	1550.16906	1550.27198	1550.27298	1550.26544
13/08/2024 12:23:32.50717	1	1	1	1	1550.16862	1550.27129	1550.27025	1550.26699
13/08/2024 12:23:32.50817	1	1	1	1	1550.16906	1550.26994	1550.27094	1550.26544
13/08/2024 12:23:32.50917	1	1	1	1	1550.16702	1550.26994	1550.27094	1550.26544
13/08/2024 12:23:32.51017	1	1	1	1	1550.16906	1550.26994	1550.27094	1550.26544
13/08/2024 12:23:32.51117	1	1	1	1	1550.16906	1550.26994	1550.27094	1550.26544
13/08/2024 12:23:32.51217	1	1	1	1	1550.16906	1550.26994	1550.27094	1550.26544
13/08/2024 12:23:32.51317	1	1	1	1	1550.16702	1550.26994	1550.27094	1550.26340
13/08/2024 12:23:32.51417	1	1	1	1	1550.16862	1550.26925	1550.27025	1550.26699
13/08/2024 12:23:32.51517	1	1	1	1	1550.16906	1550.26994	1550.27094	1550.26544
13/08/2024 12:23:32.51617	1	1	1	1	1550.16906	1550.26994	1550.27094	1550.26544
13/08/2024 12:23:32.51717	1	1	1	1	1550.16906	1550.26994	1550.27094	1550.26544
13/08/2024 12:23:32.51817	1	1	1	1	1550.16906	1550.26994	1550.27094	1550.26748
13/08/2024 12:23:32.51917	1	1	1	1	1550.16906	1550.27198	1550.27298	1550.26748
13/08/2024 12:23:32.52017	1	1	1	1	1550.16862	1550.27129	1550.27229	1550.26699
13/08/2024 12:23:32.52117	1	1	1	1	1550.16745	1550.27063	1550.27163	1550.26592
13/08/2024 12:23:32.52217	1	1	1	1	1550.16906	1550.26994	1550.27094	1550.26544
13/08/2024 12:23:32.52317	1	1	1	1	1550.16949	1550.27063	1550.27163	1550.26592
13/08/2024 12:23:32.52417	1	1	1	1	1550.16702	1550.26994	1550.27094	1550.26544
13/08/2024 12:23:32.52517	1	1	1	1	1550.16862	1550.26925	1550.27025	1550.26495
13/08/2024 12:23:32.52617	1	1	1	1	1550.16906	1550.26994	1550.27094	1550.26748
13/08/2024 12:23:32.52717	1	1	1	1	1550.16702	1550.26994	1550.27094	1550.26544
13/08/2024 12:23:32.52817	1	1	1	1	1550.16906	1550.26994	1550.27094	1550.26544
13/08/2024 12:23:32.52917	1	1	1	1	1550.16702	1550.26994	1550.27094	1550.26544
13/08/2024 12:23:32.53017	1	1	1	1	1550.16862	1550.27129	1550.27229	1550.26699
13/08/2024 12:23:32.53117	1	1	1	1	1550.16906	1550.26994	1550.27094	1550.26544
13/08/2024 12:23:32.53217	1	1	1	1	1550.16862	1550.27129	1550.27229	1550.26699
13/08/2024 12:23:32.53317	1	1	1	1	1550.16906	1550.27198	1550.27298	1550.26748
13/08/2024 12:23:32.53417	1	1	1	1	1550.16862	1550.27129	1550.27229	1550.26699
13/08/2024 12:23:32.53517	1	1	1	1	1550.16745	1550.27063	1550.26958	1550.26592
13/08/2024 12:23:32.53617	1	1	1	1	1550.16906	1550.26994	1550.27094	1550.26544
13/08/2024 12:23:32.53717	1	1	1	1	1550.16862	1550.27129	1550.27229	1550.26699
13/08/2024 12:23:32.53817	1	1	1	1	1550.16702	1550.26994	1550.27094	1550.26544
13/08/2024 12:23:32.53917	1	1	1	1	1550.16906	1550.26994	1550.27094	1550.26544
13/08/2024 12:23:32.54017	1	1	1	1	1550.16906	1550.26994	1550.27094	1550.26544
13/08/2024 12:23:32.54117	1	1	1	1	1550.16862	1550.27129	1550.27025	1550.26699
13/08/2024 12:23:32.54217	1	1	1	1	1550.16906	1550.26994	1550.27094	1550.26544
13/08/2024 12:23:32.54317	1	1	1	1	1550.16862	1550.26925	1550.27025	1550.26495
13/08/2024 12:23:32.54417	1	1	1	1	1550.16906	1550.26994	1550.27094	1550.26544
13/08/2024 12:23:32.54517	1	1	1	1	1550.16906	1550.26994	1550.27094	1550.26544
13/08/2024 12:23:32.54617	1	1	1	1	1550.16862	1550.26925	1550.27025	1550.26699
13/08/2024 12:23:32.54717	1	1	1	1	1550.16862	1550.27129	1550.27229	1550.26699
13/08/2024 12:23:32.54817	1	1	1	1	1550.16906	1550.26994	1550.27094	1550.26544
13/08/2024 12:23:32.54917	1	1	1	1	1550.16862	1550.27129	1550.27025	1550.26699
13/08/2024 12:23:32.55017	1	1	1	1	1550.16906	1550.26994	1550.27094	1550.26544
13/08/2024 12:23:32.55117	1	1	1	1	1550.16906	1550.27198	1550.27094	1550.26748
13/08/2024 12:23:32.55217	1	1	1	1	1550.16862	1550.26925	1550.27025	1550.26495
13/08/2024 12:23:32.55317	1	1	1	1	1550.16862	1550.27129	1550.27229	1550.26699
13/08/2024 12:23:32.55417	1	1	1	1	1550.16906	1550.26994	1550.27094	1550.26544
13/08/2024 12:23:32.55517	1	1	1	1	1550.16906	1550.26994	1550.27094	1550.26544
13/08/2024 12:23:32.55617	1	1	1	1	1550.16702	1550.26994	1550.27094	1550.26544
13/08/2024 12:23:32.55717	1	1	1	1	1550.16906	1550.26994	1550.27094	1550.26544
13/08/2024 12:23:32.55817	1	1	1	1	1550.16906	1550.26994	1550.27094	1550.26544
13/08/2024 12:23:32.55917	1	1	1	1	1550.16702	1550.26994	1550.27094	1550.26544
13/08/2024 12:23:32.56017	1	1	1	1	1550.16702	1550.26994	1550.27094	1550.26544
13/08/2024 12:23:32.56117	1	1	1	1	1550.16906	1550.26994	1550.27094	1550.26544
13/08/2024 12:23:32.56217	1	1	1	1	1550.16745	1550.27063	1550.27163	1550.26592
13/08/2024 12:23:32.56317	1	1	1	1	1550.16906	1550.26994	1550.27094	1550.26544
13/08/2024 12:23:32.56417	1	1	1	1	1550.16906	1550.26994	1550.27094	1550.26748
13/08/2024 12:23:32.56517	1	1	1	1	1550.16906	1550.26994	1550.27094	1550.26544
13/08/2024 12:23:32.56617	1	1	1	1	1550.17066	1550.27129	1550.27229	1550.26699
13/08/2024 12:23:32.56717	1	1	1	1	1550.16906	1550.26994	1550.27094	1550.26544
13/08/2024 12:23:32.56817	1	1	1	1	1550.16906	1550.26994	1550.27094	1550.26544
13/08/2024 12:23:32.56917	1	1	1	1	1550.16906	1550.26994	1550.27094	1550.26544
13/08/2024 12:23:32.57017	1	1	1	1	1550.16949	1550.27063	1550.27163	1550.26592
13/08/2024 12:23:32.57117	1	1	1	1	1550.16702	1550.26994	1550.27094	1550.26544
13/08/2024 12:23:32.57217	1	1	1	1	1550.16906	1550.26994	1550.27094	1550.26544
13/08/2024 12:23:32.57317	1	1	1	1	1550.16862	1550.27129	1550.27229	1550.26699
13/08/2024 12:23:32.57417	1	1	1	1	1550.16906	1550.26994	1550.27094	1550.26748
13/08/2024 12:23:32.57517	1	1	1	1	1550.16702	1550.26994	1550.27094	1550.26544
13/08/2024 12:23:32.57617	1	1	1	1	1550.16906	1550.27198	1550.27298	1550.26748
13/08/2024 12:23:32.57717	1	1	1	1	1550.16745	1550.26858	1550.26958	1550.26388
13/08/2024 12:23:32.57817	1	1	1	1	1550.16702	1550.26994	1550.26890	1550.26544
13/08/2024 12:23:32.57917	1	1	1	1	1550.16862	1550.26925	1550.27025	1550.26699
13/08/2024 12:23:32.58017	1	1	1	1	1550.16906	1550.26994	1550.27094	1550.26544
13/08/2024 12:23:32.58117	1	1	1	1	1550.16862	1550.26925	1550.27025	1550.26495
13/08/2024 12:23:32.58217	1	1	1	1	1550.16862	1550.27129	1550.27025	1550.26699
13/08/2024 12:23:32.58317	1	1	1	1	1550.16906	1550.26994	1550.27094	1550.26544
13/08/2024 12:23:32.58417	1	1	1	1	1550.17066	1550.27129	1550.27229	1550.26699
13/08/2024 12:23:32.58517	1	1	1	1	1550.16906	1550.26994	1550.27094	1550.26544
13/08/2024 12:23:32.58617	1	1	1	1	1550.16906	1550.27198	1550.27298	1550.26748
13/08/2024 12:23:32.58717	1	1	1	1	1550.16906	1550.26994	1550.27094	1550.26544
13/08/2024 12:23:32.58817	1	1	1	1	1550.16906	1550.26994	1550.27094	1550.26544
13/08/2024 12:23:32.58917	1	1	1	1	1550.16862	1550.27129	1550.27229	1550.26699
13/08/2024 12:23:32.59017	1	1	1	1	1550.16906	1550.26994	1550.27094	1550.26544
13/08/2024 12:23:32.59117	1	1	1	1	1550.16745	1550.27063	1550.27163	1550.26592
13/08/2024 12:23:32.59217	1	1	1	1	1550.16702	1550.26994	1550.27094	1550.26544
13/08/2024 12:23:32.59317	1	1	1	1	1550.16702	1550.26994	1550.27094	1550.26544
13/08/2024 12:23:32.59417	1	1	1	1	1550.16745	1550.27063	1550.27163	1550.26592
13/08/2024 12:23:32.59517	1	1	1	1	1550.16862	1550.26925	1550.27025	1550.26495
13/08/2024 12:23:32.59617	1	1	1	1	1550.16702	1550.26994	1550.26890	1550.26544
13/08/2024 12:23:32.59717	1	1	1	1	1550.16906	1550.26994	1550.27094	1550.26544
13/08/2024 12:23:32.59817	1	1	1	1	1550.16906	1550.26994	1550.27094	1550.26544
13/08/2024 12:23:32.59917	1	1	1	1	1550.16906	1550.26994	1550.27094	1550.26544
13/08/2024 12:23:32.60017	1	1	1	1	1550.16906	1550.27198	1550.27094	1550.26748
13/08/2024 12:23:32.60117	1	1	1	1	1550.16949	1550.27063	1550.27163	1550.26592
13/08/2024 12:23:32.60217	1	1	1	1	1550.16949	1550.27063	1550.26958	1550.26592
13/08/2024 12:23:32.60317	1	1	1	1	1550.16862	1550.27129	1550.27229	1550.26699
13/08/2024 12:23:32.60417	1	1	1	1	1550.16906	1550.26994	1550.27094	1550.26544
13/08/2024 12:23:32.60517	1	1	1	1	1550.16702	1550.26994	1550.27094	1550.26544
13/08/2024 12:23:32.60617	1	1	1	1	1550.16702	1550.26994	1550.27094	1550.26544
13/08/2024 12:23:32.60717	1	1	1	1	1550.16906	1550.26994	1550.27094	1550.26544
13/08/2024 12:23:32.60817	1	1	1	1	1550.16906	1550.27198	1550.27094	1550.26748
13/08/2024 12:23:32.60917	1	1	1	1	1550.16949	1550.27063	1550.27163	1550.26592
13/08/2024 12:23:32.61017	1	1	1	1	1550.16949	1550.27063	1550.27163	1550.26592
13/08/2024 12:23:32.61117	1	1	1	1	1550.16702	1550.26994	1550.27094	1550.26544
13/08/2024 12:23:32.61217	1	1	1	1	1550.16745	1550.26858	1550.26958	1550.26592
13/08/2024 12:23:32.61317	1	1	1	1	1550.16862	1550.27129	1550.27229	1550.26699
13/08/2024 12:23:32.61417	1	1	1	1	1550.16906	1550.26994	1550.27094	1550.26544
13/08/2024 12:23:32.61517	1	1	1	1	1550.16906	1550.26994	1550.27094	1550.26544
13/08/2024 12:23:32.61617	1	1	1	1	1550.16906	1550.26994	1550.27094	1550.26544
13/08/2024 12:23:32.61717	1	1	1	1	1550.16906	1550.26994	1550.27094	1550.26544
13/08/2024 12:23:32.61817	1	1	1	1	1550.16862	1550.27129	1550.27229	1550.26699
13/08/2024 12:23:32.61917	1	1	1	1	1550.17066	1550.27129	1550.27229	1550.26699
13/08/2024 12:23:32.62017	1	1	1	1	1550.16862	1550.27129	1550.27229	1550.26699
13/08/2024 12:23:32.62117	1	1	1	1	1550.16862	1550.27129	1550.27229	1550.26699
13/08/2024 12:23:32.62217	1	1	1	1	1550.16906	1550.26994	1550.27094	1550.26544
13/08/2024 12:23:32.62317	1	1	1	1	1550.16906	1550.26994	1550.27094	1550.26544
13/08/2024 12:23:32.62417	1	1	1	1	1550.16906	1550.26994	1550.27094	1550.26544
13/08/2024 12:23:32.62517	1	1	1	1	1550.16906	1550.26994	1550.27094	1550.26748
13/08/2024 12:23:32.62617	1	1	1	1	1550.16906	1550.26994	1550.27094	1550.26748
13/08/2024 12:23:32.62717	1	1	1	1	1550.16745	1550.27063	1550.27163	1550.26592
13/08/2024 12:23:32.62817	1	1	1	1	1550.16906	1550.26994	1550.27094	1550.26748
13/08/2024 12:23:32.62917	1	1	1	1	1550.16906	1550.26994	1550.27094	1550.26748
13/08/2024 12:23:32.63017	1	1	1	1	1550.16702	1550.26994	1550.27094	1550.26544
13/08/2024 12:23:32.63117	1	1	1	1	1550.16702	1550.26994	1550.27094	1550.26544
13/08/2024 12:23:32.63217	1	1	1	1	1550.16906	1550.26994	1550.27094	1550.26544
13/08/2024 12:23:32.63317	1	1	1	1	1550.16702	1550.26994	1550.27094	1550.26544
13/08/2024 12:23:32.63417	1	1	1	1	1550.16906	1550.26994	1550.27094	1550.26748
13/08/2024 12:23:32.63517	1	1	1	1	1550.16702	1550.26994	1550.26890	1550.26544
13/08/2024 12:23:32.63617	1	1	1	1	1550.16906	1550.26994	1550.27094	1550.26748
13/08/2024 12:23:32.63717	1	1	1	1	1550.16862	1550.27129	1550.27229	1550.26699
13/08/2024 12:23:32.63817	1	1	1	1	1550.16862	1550.26925	1550.27025	1550.26495
13/08/2024 12:23:32.63917	1	1	1	1	1550.16906	1550.26994	1550.27094	1550.26748
13/08/2024 12:23:32.64017	1	1	1	1	1550.16906	1550.26994	1550.27094	1550.26748
13/08/2024 12:23:32.64117	1	1	1	1	1550.16906	1550.26994	1550.27094	1550.26544
13/08/2024 12:23:32.64217	1	1	1	1	1550.16702	1550.26994	1550.27094	1550.26544
13/08/2024 12:23:32.64317	1	1	1	1	1550.16906	1550.27198	1550.27094	1550.26748
13/08/2024 12:23:32.64417	1	1	1	1	1550.16906	1550.27198	1550.27094	1550.26748
13/08/2024 12:23:32.64517	1	1	1	1	1550.16702	1550.26994	1550.27094	1550.26544
13/08/2024 12:23:32.64617	1	1	1	1	1550.16702	1550.26994	1550.27094	1550.26544
13/08/2024 12:23:32.64717	1	1	1	1	1550.16906	1550.26994	1550.27094	1550.26544
13/08/2024 12:23:32.64817	1	1	1	1	1550.16906	1550.26994	1550.27094	1550.26748
13/08/2024 12:23:32.64917	1	1	1	1	1550.16906	1550.26994	1550.27094	1550.26544
13/08/2024 12:23:32.65017	1	1	1	1	1550.16702	1550.26994	1550.27094	1550.26544
13/08/2024 12:23:32.65117	1	1	1	1	1550.16906	1550.26994	1550.27094	1550.26748
13/08/2024 12:23:32.65217	1	1	1	1	1550.16906	1550.26994	1550.27094	1550.26544
13/08/2024 12:23:32.65317	1	1	1	1	1550.16906	1550.26994	1550.27094	1550.26544
13/08/2024 12:23:32.65417	1	1	1	1	1550.16862	1550.26925	1550.27025	1550.26699
13/08/2024 12:23:32.65517	1	1	1	1	1550.16906	1550.26994	1550.27094	1550.26544
13/08/2024 12:23:32.65617	1	1	1	1	1550.16862	1550.27129	1550.27229	1550.26699
13/08/2024 12:23:32.65717	1	1	1	1	1550.16906	1550.26994	1550.27094	1550.26544
13/08/2024 12:23:32.65817	1	1	1	1	1550.16906	1550.26994	1550.27094	1550.26544
13/08/2024 12:23:32.65917	1	1	1	1	1550.16906	1550.26994	1550.27094	1550.26748
13/08/2024 12:23:32.66017	1	1	1	1	1550.16949	1550.27063	1550.27163	1550.26592
13/08/2024 12:23:32.66117	1	1	1	1	1550.16906	1550.26994	1550.27094	1550.26748
13/08/2024 12:23:32.66217	1	1	1	1	1550.16906	1550.27198	1550.27298	1550.26544
13/08/2024 12:23:32.66317	1	1	1	1	1550.16702	1550.26994	1550.27094	1550.26544
13/08/2024 12:23:32.66417	1	1	1	1	1550.16906	1550.26994	1550.27094	1550.26748
13/08/2024 12:23:32.66517	1	1	1	1	1550.16745	1550.27063	1550.26958	1550.26592
13/08/2024 12:23:32.66617	1	1	1	1	1550.16702	1550.26994	1550.27094	1550.26544
13/08/2024 12:23:32.66717	1	1	1	1	1550.16906	1550.26994	1550.27094	1550.26544
13/08/2024 12:23:32.66817	1	1	1	1	1550.16862	1550.27129	1550.27025	1550.26495
13/08/2024 12:23:32.66917	1	1	1	1	1550.16862	1550.27129	1550.27025	1550.26699
13/08/2024 12:23:32.67017	1	1	1	1	1550.16906	1550.26994	1550.27094	1550.26544
13/08/2024 12:23:32.67117	1	1	1	1	1550.16906	1550.26994	1550.27094	1550.26544
13/08/2024 12:23:32.67217	1	1	1	1	1550.16906	1550.26994	1550.27094	1550.26544
13/08/2024 12:23:32.67317	1	1	1	1	1550.16862	1550.26925	1550.27025	1550.26699
13/08/2024 12:23:32.67417	1	1	1	1	1550.16906	1550.26994	1550.27094	1550.26544
13/08/2024 12:23:32.67517	1	1	1	1	1550.17066	1550.27129	1550.27229	1550.26699
13/08/2024 12:23:32.67617	1	1	1	1	1550.16906	1550.26994	1550.27094	1550.26544
13/08/2024 12:23:32.67717	1	1	1	1	1550.16906	1550.27198	1550.27094	1550.26748
13/08/2024 12:23:32.67817	1	1	1	1	1550.16906	1550.27198	1550.27094	1550.26544
13/08/2024 12:23:32.67917	1	1	1	1	1550.16702	1550.26994	1550.27094	1550.26544
13/08/2024 12:23:32.68017	1	1	1	1	1550.16906	1550.26994	1550.27094	1550.26544
13/08/2024 12:23:32.68117	1	1	1	1	1550.16862	1550.27129	1550.27229	1550.26699
13/08/2024 12:23:32.68217	1	1	1	1	1550.16745	1550.27063	1550.27163	1550.26592
13/08/2024 12:23:32.68317	1	1	1	1	1550.16906	1550.26994	1550.27094	1550.26544
13/08/2024 12:23:32.68417	1	1	1	1	1550.16906	1550.26994	1550.27094	1550.26544
13/08/2024 12:23:32.68517	1	1	1	1	1550.16745	1550.26858	1550.26958	1550.26388
13/08/2024 12:23:32.68617	1	1	1	1	1550.16745	1550.26858	1550.26958	1550.26388
13/08/2024 12:23:32.68717	1	1	1	1	1550.16702	1550.26994	1550.27094	1550.26544
13/08/2024 12:23:32.68817	1	1	1	1	1550.16702	1550.26994	1550.27094	1550.26544
13/08/2024 12:23:32.68917	1	1	1	1	1550.16906	1550.26994	1550.27094	1550.26748
13/08/2024 12:23:32.69017	1	1	1	1	1550.16906	1550.26994	1550.27094	1550.26544
13/08/2024 12:23:32.69117	1	1	1	1	1550.16906	1550.26994	1550.27094	1550.26748
13/08/2024 12:23:32.69217	1	1	1	1	1550.16862	1550.27129	1550.27229	1550.26495
13/08/2024 12:23:32.69317	1	1	1	1	1550.16906	1550.26994	1550.27094	1550.26544
13/08/2024 12:23:32.69417	1	1	1	1	1550.16862	1550.26925	1550.27025	1550.26495
13/08/2024 12:23:32.69517	1	1	1	1	1550.16906	1550.26994	1550.27094	1550.26544
13/08/2024 12:23:32.69617	1	1	1	1	1550.16906	1550.27198	1550.27094	1550.26748
13/08/2024 12:23:32.69717	1	1	1	1	1550.16906	1550.26994	1550.27094	1550.26544
13/08/2024 12:23:32.69817	1	1	1	1	1550.16906	1550.27198	1550.27094	1550.26748
13/08/2024 12:23:32.69917	1	1	1	1	1550.16949	1550.27063	1550.27163	1550.26592
13/08/2024 12:23:32.70017	1	1	1	1	1550.16906	1550.26994	1550.27094	1550.26544
13/08/2024 12:23:32.70117	1	1	1	1	1550.16862	1550.26925	1550.27229	1550.26699
13/08/2024 12:23:32.70217	1	1	1	1	1550.16949	1550.27063	1550.27163	1550.26592
13/08/2024 12:23:32.70317	1	1	1	1	1550.16906	1550.26994	1550.27094	1550.26748
13/08/2024 12:23:32.70417	1	1	1	1	1550.16906	1550.26994	1550.27094	1550.26544
13/08/2024 12:23:32.70517	1	1	1	1	1550.16745	1550.26858	1550.26958	1550.26592
13/08/2024 12:23:32.70617	1	1	1	1	1550.16906	1550.26994	1550.27094	1550.26544
13/08/2024 12:23:32.70717	1	1	1	1	1550.16906	1550.26994	1550.27094	1550.26544
13/08/2024 12:23:32.70817	1	1	1	1	1550.16906	1550.26994	1550.27094	1550.26544
13/08/2024 12:23:32.70917	1	1	1	1	1550.16702	1550.26994	1550.27094	1550.26544
13/08/2024 12:23:32.71017	1	1	1	1	1550.17109	1550.27198	1550.27298	1550.26748
13/08/2024 12:23:32.71117	1	1	1	1	1550.16906	1550.26994	1550.27094	1550.26544
13/08/2024 12:23:32.71217	1	1	1	1	1550.16862	1550.27129	1550.27229	1550.26699
13/08/2024 12:23:32.71317	1	1	1	1	1550.16906	1550.26994	1550.27094	1550.26544
13/08/2024 12:23:32.71417	1	1	1	1	1550.16906	1550.26994	1550.27094	1550.26544
13/08/2024 12:23:32.71517	1	1	1	1	1550.16906	1550.26994	1550.27094	1550.26544
13/08/2024 12:23:32.71617	1	1	1	1	1550.16906	1550.27198	1550.27298	1550.26748
13/08/2024 12:23:32.71717	1	1	1	1	1550.16906	1550.26994	1550.27094	1550.26544
13/08/2024 12:23:32.71817	1	1	1	1	1550.16906	1550.26994	1550.27094	1550.26544
13/08/2024 12:23:32.71917	1	1	1	1	1550.16862	1550.27129	1550.27229	1550.26495
13/08/2024 12:23:32.72017	1	1	1	1	1550.16906	1550.26994	1550.27094	1550.26748
13/08/2024 12:23:32.72117	1	1	1	1	1550.16745	1550.27063	1550.27163	1550.26592
13/08/2024 12:23:32.72217	1	1	1	1	1550.16906	1550.26994	1550.27094	1550.26544
13/08/2024 12:23:32.72317	1	1	1	1	1550.16906	1550.26994	1550.27094	1550.26748
13/08/2024 12:23:32.72417	1	1	1	1	1550.16906	1550.26994	1550.27094	1550.26544
13/08/2024 12:23:32.72517	1	1	1	1	1550.16906	1550.26994	1550.27094	1550.26544
13/08/2024 12:23:32.72617	1	1	1	1	1550.16906	1550.26994	1550.27094	1550.26544
13/08/2024 12:23:32.72717	1	1	1	1	1550.16906	1550.26994	1550.27094	1550.26544
13/08/2024 12:23:32.72817	1	1	1	1	1550.16745	1550.26858	1550.26958	1550.26388
13/08/2024 12:23:32.72917	1	1	1	1	1550.16906	1550.26994	1550.27094	1550.26544
13/08/2024 12:23:32.73017	1	1	1	1	1550.16906	1550.26994	1550.27094	1550.26544
13/08/2024 12:23:32.73117	1	1	1	1	1550.16906	1550.26994	1550.27094	1550.26544
13/08/2024 12:23:32.73217	1	1	1	1	1550.16906	1550.26994	1550.27094	1550.26544
13/08/2024 12:23:32.73317	1	1	1	1	1550.16906	1550.27198	1550.27094	1550.26748
13/08/2024 12:23:32.73417	1	1	1	1	1550.16862	1550.26925	1550.27025	1550.26699
13/08/2024 12:23:32.73517	1	1	1	1	1550.16862	1550.27129	1550.27229	1550.26699
13/08/2024 12:23:32.73617	1	1	1	1	1550.16906	1550.26994	1550.27094	1550.26544
13/08/2024 12:23:32.73717	1	1	1	1	1550.17109	1550.27198	1550.27298	1550.26748
13/08/2024 12:23:32.73817	1	1	1	1	1550.16906	1550.26994	1550.27094	1550.26544
13/08/2024 12:23:32.73917	1	1	1	1	1550.16862	1550.27129	1550.27025	1550.26699
13/08/2024 12:23:32.74017	1	1	1	1	1550.16906	1550.26994	1550.27094	1550.26748
13/08/2024 12:23:32.74117	1	1	1	1	1550.16702	1550.26994	1550.27094	1550.26544
13/08/2024 12:23:32.74217	1	1	1	1	1550.16906	1550.26994	1550.27094	1550.26544
13/08/2024 12:23:32.74317	1	1	1	1	1550.16862	1550.26925	1550.27025	1550.26495
13/08/2024 12:23:32.74417	1	1	1	1	1550.16906	1550.26994	1550.27094	1550.26544
13/08/2024 12:23:32.74517	1	1	1	1	1550.16862	1550.27129	1550.27229	1550.26699
13/08/2024 12:23:32.74617	1	1	1	1	1550.16906	1550.26994	1550.27094	1550.26544
13/08/2024 12:23:32.74717	1	1	1	1	1550.16949	1550.27063	1550.27163	1550.26592
13/08/2024 12:23:32.74817	1	1	1	1	1550.16862	1550.26925	1550.27025	1550.26699
13/08/2024 12:23:32.74917	1	1	1	1	1550.16906	1550.26994	1550.27094	1550.26544
13/08/2024 12:23:32.75017	1	1	1	1	1550.16906	1550.27198	1550.27094	1550.26748
13/08/2024 12:23:32.75117	1	1	1	1	1550.16906	1550.26994	1550.27094	1550.26544
13/08/2024 12:23:32.75217	1	1	1	1	1550.16906	1550.26994	1550.27094	1550.26544
13/08/2024 12:23:32.75317	1	1	1	1	1550.16862	1550.26925	1550.27025	1550.26699
13/08/2024 12:23:32.75417	1	1	1	1	1550.16906	1550.26994	1550.27094	1550.26544
13/08/2024 12:23:32.75517	1	1	1	1	1550.16906	1550.26994	1550.27094	1550.26544
13/08/2024 12:23:32.75617	1	1	1	1	1550.16949	1550.27063	1550.27163	1550.26592
13/08/2024 12:23:32.75717	1	1	1	1	1550.16906	1550.26994	1550.27094	1550.26544
13/08/2024 12:23:32.75817	1	1	1	1	1550.16906	1550.26994	1550.27094	1550.26544
13/08/2024 12:23:32.75917	1	1	1	1	1550.16906	1550.26994	1550.27094	1550.26544
13/08/2024 12:23:32.76017	1	1	1	1	1550.16702	1550.26994	1550.27094	1550.26544
13/08/2024 12:23:32.76117	1	1	1	1	1550.16906	1550.26994	1550.27094	1550.26544
13/08/2024 12:23:32.76217	1	1	1	1	1550.16702	1550.26994	1550.27094	1550.26544
13/08/2024 12:23:32.76317	1	1	1	1	1550.16745	1550.26858	1550.26958	1550.26592
13/08/2024 12:23:32.76417	1	1	1	1	1550.16862	1550.26925	1550.27025	1550.26495
13/08/2024 12:23:32.76517	1	1	1	1	1550.16906	1550.26994	1550.27094	1550.26544
13/08/2024 12:23:32.76617	1	1	1	1	1550.16906	1550.26994	1550.27094	1550.26544
13/08/2024 12:23:32.76717	1	1	1	1	1550.16906	1550.27198	1550.27298	1550.26748
13/08/2024 12:23:32.76817	1	1	1	1	1550.16906	1550.26994	1550.27094	1550.26544
13/08/2024 12:23:32.76917	1	1	1	1	1550.16906	1550.26994	1550.27094	1550.26544
13/08/2024 12:23:32.77017	1	1	1	1	1550.16906	1550.26994	1550.27094	1550.26544
13/08/2024 12:23:32.77117	1	1	1	1	1550.16862	1550.26925	1550.27025	1550.26495
13/08/2024 12:23:32.77217	1	1	1	1	1550.16862	1550.27129	1550.27229	1550.26699
13/08/2024 12:23:32.77317	1	1	1	1	1550.16745	1550.27063	1550.27163	1550.26592
13/08/2024 12:23:32.77417	1	1	1	1	1550.16906	1550.26994	1550.27094	1550.26544
13/08/2024 12:23:32.77517	1	1	1	1	1550.16862	1550.27129	1550.27229	1550.26699
13/08/2024 12:23:32.77617	1	1	1	1	1550.16906	1550.26994	1550.27094	1550.26544
13/08/2024 12:23:32.77717	1	1	1	1	1550.16906	1550.26994	1550.27094	1550.26748
13/08/2024 12:23:32.77817	1	1	1	1	1550.16906	1550.26994	1550.27094	1550.26544
13/08/2024 12:23:32.77917	1	1	1	1	1550.16906	1550.26994	1550.27094	1550.26544
13/08/2024 12:23:32.78017	1	1	1	1	1550.16906	1550.26994	1550.27094	1550.26544
13/08/2024 12:23:32.78117	1	1	1	1	1550.16906	1550.26994	1550.27094	1550.26748
13/08/2024 12:23:32.78217	1	1	1	1	1550.16906	1550.26994	1550.27094	1550.26544
13/08/2024 12:23:32.78317	1	1	1	1	1550.16906	1550.26994	1550.27094	1550.26544
13/08/2024 12:23:32.78417	1	1	1	1	1550.16702	1550.26994	1550.27094	1550.26544
13/08/2024 12:23:32.78517	1	1	1	1	1550.16906	1550.26994	1550.27094	1550.26544
13/08/2024 12:23:32.78617	1	1	1	1	1550.16906	1550.26994	1550.27094	1550.26544
13/08/2024 12:23:32.78717	1	1	1	1	1550.16906	1550.27198	1550.27298	1550.26544
13/08/2024 12:23:32.78817	1	1	1	1	1550.16906	1550.26994	1550.27094	1550.26544
13/08/2024 12:23:32.78917	1	1	1	1	1550.16906	1550.26994	1550.27094	1550.26544
13/08/2024 12:23:32.79017	1	1	1	1	1550.16906	1550.26994	1550.27094	1550.26544
13/08/2024 12:23:32.79117	1	1	1	1	1550.16702	1550.26994	1550.27094	1550.26544
13/08/2024 12:23:32.79217	1	1	1	1	1550.17109	1550.27198	1550.27298	1550.26748
13/08/2024 12:23:32.79317	1	1	1	1	1550.16702	1550.26994	1550.27094	1550.26544
13/08/2024 12:23:32.79417	1	1	1	1	1550.16906	1550.26994	1550.27094	1550.26544
13/08/2024 12:23:32.79517	1	1	1	1	1550.16862	1550.27129	1550.27025	1550.26699
13/08/2024 12:23:32.79617	1	1	1	1	1550.16702	1550.26994	1550.27094	1550.26544
13/08/2024 12:23:32.79717	1	1	1	1	1550.16906	1550.26994	1550.27094	1550.26544
13/08/2024 12:23:32.79817	1	1	1	1	1550.16702	1550.26994	1550.27094	1550.26544
13/08/2024 12:23:32.79917	1	1	1	1	1550.16862	1550.26925	1550.27025	1550.26495
13/08/2024 12:23:32.80017	1	1	1	1	1550.16702	1550.26994	1550.27094	1550.26544
13/08/2024 12:23:32.80117	1	1	1	1	1550.16906	1550.26994	1550.27094	1550.26544
13/08/2024 12:23:32.80217	1	1	1	1	1550.16906	1550.26994	1550.27094	1550.26544
13/08/2024 12:23:32.80317	1	1	1	1	1550.17066	1550.27129	1550.27229	1550.26699
13/08/2024 12:23:32.80417	1	1	1	1	1550.16906	1550.26994	1550.27094	1550.26544
13/08/2024 12:23:32.80517	1	1	1	1	1550.16906	1550.27198	1550.27094	1550.26544
13/08/2024 12:23:32.80617	1	1	1	1	1550.16862	1550.27129	1550.27229	1550.26495
13/08/2024 12:23:32.80717	1	1	1	1	1550.16862	1550.26925	1550.27025	1550.26495
13/08/2024 12:23:32.80817	1	1	1	1	1550.16702	1550.26994	1550.27094	1550.26544
13/08/2024 12:23:32.80917	1	1	1	1	1550.16862	1550.27129	1550.27229	1550.26699
13/08/2024 12:23:32.81017	1	1	1	1	1550.16906	1550.26994	1550.27094	1550.26544
13/08/2024 12:23:32.81117	1	1	1	1	1550.16906	1550.27198	1550.27094	1550.26544
13/08/2024 12:23:32.81217	1	1	1	1	1550.16906	1550.26994	1550.27094	1550.26544
13/08/2024 12:23:32.81317	1	1	1	1	1550.16862	1550.27129	1550.27229	1550.26699
13/08/2024 12:23:32.81417	1	1	1	1	1550.16906	1550.26994	1550.27094	1550.26544
13/08/2024 12:23:32.81517	1	1	1	1	1550.16906	1550.26994	1550.27094	1550.26544
13/08/2024 12:23:32.81617	1	1	1	1	1550.16906	1550.26994	1550.27094	1550.26544
13/08/2024 12:23:32.81717	1	1	1	1	1550.16862	1550.27129	1550.27229	1550.26699
13/08/2024 12:23:32.81817	1	1	1	1	1550.16906	1550.26994	1550.27094	1550.26544
13/08/2024 12:23:32.81917	1	1	1	1	1550.16906	1550.26994	1550.27094	1550.26748
13/08/2024 12:23:32.82017	1	1	1	1	1550.16862	1550.26925	1550.27025	1550.26699
13/08/2024 12:23:32.82117	1	1	1	1	1550.16862	1550.26925	1550.27025	1550.26495
13/08/2024 12:23:32.82217	1	1	1	1	1550.16745	1550.27063	1550.27163	1550.26592
13/08/2024 12:23:32.82317	1	1	1	1	1550.16745	1550.26858	1550.26958	1550.26388
13/08/2024 12:23:32.82417	1	1	1	1	1550.16906	1550.26994	1550.27094	1550.26544
13/08/2024 12:23:32.82517	1	1	1	1	1550.16906	1550.26994	1550.27094	1550.26544
13/08/2024 12:23:32.82617	1	1	1	1	1550.16906	1550.26994	1550.27094	1550.26544
13/08/2024 12:23:32.82717	1	1	1	1	1550.16906	1550.27198	1550.27298	1550.26544
13/08/2024 12:23:32.82817	1	1	1	1	1550.16745	1550.27063	1550.27163	1550.26592
13/08/2024 12:23:32.82917	1	1	1	1	1550.16906	1550.26994	1550.27094	1550.26544
13/08/2024 12:23:32.83017	1	1	1	1	1550.16862	1550.27129	1550.27229	1550.26699
13/08/2024 12:23:32.83117	1	1	1	1	1550.16906	1550.27198	1550.27298	1550.26748
13/08/2024 12:23:32.83217	1	1	1	1	1550.16862	1550.27129	1550.27229	1550.26699
13/08/2024 12:23:32.83317	1	1	1	1	1550.16862	1550.27129	1550.27229	1550.26699
13/08/2024 12:23:32.83417	1	1	1	1	1550.16906	1550.26994	1550.27094	1550.26544
13/08/2024 12:23:32.83517	1	1	1	1	1550.16906	1550.26994	1550.27094	1550.26544
13/08/2024 12:23:32.83617	1	1	1	1	1550.16702	1550.26994	1550.27094	1550.26544
13/08/2024 12:23:32.83717	1	1	1	1	1550.16906	1550.27198	1550.27298	1550.26544
13/08/2024 12:23:32.83817	1	1	1	1	1550.16906	1550.26994	1550.27094	1550.26544
13/08/2024 12:23:32.83917	1	1	1	1	1550.16745	1550.26858	1550.26958	1550.26592
13/08/2024 12:23:32.84017	1	1	1	1	1550.16745	1550.27063	1550.26958	1550.26592
13/08/2024 12:23:32.84117	1	1	1	1	1550.16745	1550.26858	1550.26958	1550.26592
13/08/2024 12:23:32.84217	1	1	1	1	1550.16906	1550.26994	1550.27094	1550.26544
13/08/2024 12:23:32.84317	1	1	1	1	1550.16702	1550.26994	1550.27094	1550.26544
13/08/2024 12:23:32.84417	1	1	1	1	1550.16906	1550.26994	1550.27094	1550.26544
13/08/2024 12:23:32.84517	1	1	1	1	1550.16702	1550.26994	1550.26890	1550.26544
13/08/2024 12:23:32.84617	1	1	1	1	1550.16862	1550.26925	1550.27025	1550.26495
13/08/2024 12:23:32.84717	1	1	1	1	1550.16906	1550.26994	1550.27094	1550.26544
13/08/2024 12:23:32.84817	1	1	1	1	1550.16862	1550.27129	1550.27229	1550.26699
13/08/2024 12:23:32.84917	1	1	1	1	1550.16862	1550.27129	1550.27229	1550.26495
13/08/2024 12:23:32.85017	1	1	1	1	1550.16862	1550.27129	1550.27229	1550.26699
13/08/2024 12:23:32.85117	1	1	1	1	1550.16862	1550.27129	1550.27229	1550.26699
13/08/2024 12:23:32.85217	1	1	1	1	1550.16906	1550.26994	1550.27094	1550.26544
13/08/2024 12:23:32.85317	1	1	1	1	1550.16702	1550.26994	1550.27094	1550.26544
13/08/2024 12:23:32.85417	1	1	1	1	1550.16702	1550.26994	1550.27094	1550.26544
13/08/2024 12:23:32.85517	1	1	1	1	1550.16906	1550.26994	1550.27094	1550.26544
13/08/2024 12:23:32.85617	1	1	1	1	1550.16906	1550.26994	1550.27094	1550.26544
13/08/2024 12:23:32.85717	1	1	1	1	1550.16906	1550.26994	1550.27094	1550.26544
13/08/2024 12:23:32.85817	1	1	1	1	1550.16745	1550.26858	1550.26958	1550.26592
13/08/2024 12:23:32.85917	1	1	1	1	1550.16906	1550.26994	1550.27094	1550.26544
13/08/2024 12:23:32.86017	1	1	1	1	1550.16906	1550.26994	1550.27094	1550.26544
13/08/2024 12:23:32.86117	1	1	1	1	1550.16745	1550.26858	1550.26958	1550.26592
13/08/2024 12:23:32.86217	1	1	1	1	1550.16906	1550.26994	1550.27094	1550.26544
13/08/2024 12:23:32.86317	1	1	1	1	1550.16906	1550.26994	1550.27094	1550.26544
13/08/2024 12:23:32.86417	1	1	1	1	1550.16906	1550.26994	1550.27094	1550.26544
13/08/2024 12:23:32.86517	1	1	1	1	1550.16862	1550.27129	1550.27229	1550.26495
13/08/2024 12:23:32.86617	1	1	1	1	1550.16906	1550.26994	1550.27094	1550.26544
13/08/2024 12:23:32.86717	1	1	1	1	1550.16906	1550.26994	1550.27094	1550.26748
13/08/2024 12:23:32.86817	1	1	1	1	1550.16906	1550.26994	1550.27094	1550.26544
13/08/2024 12:23:32.86917	1	1	1	1	1550.16906	1550.26994	1550.27094	1550.26544
13/08/2024 12:23:32.87017	1	1	1	1	1550.16862	1550.27129	1550.27229	1550.26699
13/08/2024 12:23:32.87117	1	1	1	1	1550.16906	1550.26994	1550.27094	1550.26544
13/08/2024 12:23:32.87217	1	1	1	1	1550.16906	1550.26994	1550.27094	1550.26748
13/08/2024 12:23:32.87317	1	1	1	1	1550.16949	1550.27063	1550.27163	1550.26592
13/08/2024 12:23:32.87417	1	1	1	1	1550.16745	1550.26858	1550.26958	1550.26592
13/08/2024 12:23:32.87517	1	1	1	1	1550.16906	1550.26994	1550.27094	1550.26544
13/08/2024 12:23:32.87617	1	1	1	1	1550.16702	1550.26994	1550.27094	1550.26544
13/08/2024 12:23:32.87717	1	1	1	1	1550.16862	1550.26925	1550.27025	1550.26699
13/08/2024 12:23:32.87817	1	1	1	1	1550.16906	1550.26994	1550.27094	1550.26544
13/08/2024 12:23:32.87917	1	1	1	1	1550.16906	1550.26994	1550.27094	1550.26748
13/08/2024 12:23:32.88017	1	1	1	1	1550.16906	1550.26994	1550.27094	1550.26544
13/08/2024 12:23:32.88117	1	1	1	1	1550.16745	1550.26858	1550.26958	1550.26388
13/08/2024 12:23:32.88217	1	1	1	1	1550.16949	1550.27063	1550.27163	1550.26592
13/08/2024 12:23:32.88317	1	1	1	1	1550.16906	1550.26994	1550.27094	1550.26544
13/08/2024 12:23:32.88417	1	1	1	1	1550.16906	1550.26994	1550.27094	1550.26544
13/08/2024 12:23:32.88517	1	1	1	1	1550.16906	1550.27198	1550.27094	1550.26748
13/08/2024 12:23:32.88617	1	1	1	1	1550.16862	1550.27129	1550.27229	1550.26699
13/08/2024 12:23:32.88717	1	1	1	1	1550.17109	1550.27198	1550.27094	1550.26748
13/08/2024 12:23:32.88817	1	1	1	1	1550.16906	1550.27198	1550.27298	1550.26748
13/08/2024 12:23:32.88917	1	1	1	1	1550.16906	1550.27198	1550.27094	1550.26748
13/08/2024 12:23:32.89017	1	1	1	1	1550.16906	1550.26994	1550.27094	1550.26544
13/08/2024 12:23:32.89117	1	1	1	1	1550.16745	1550.27063	1550.27163	1550.26592
13/08/2024 12:23:32.89217	1	1	1	1	1550.16906	1550.26994	1550.27094	1550.26544
13/08/2024 12:23:32.89317	1	1	1	1	1550.16906	1550.27198	1550.27094	1550.26748
13/08/2024 12:23:32.89417	1	1	1	1	1550.16906	1550.26994	1550.27094	1550.26544
13/08/2024 12:23:32.89517	1	1	1	1	1550.16906	1550.26994	1550.27094	1550.26544
13/08/2024 12:23:32.89617	1	1	1	1	1550.16745	1550.27063	1550.27163	1550.26592
13/08/2024 12:23:32.89717	1	1	1	1	1550.16702	1550.26994	1550.27094	1550.26544
13/08/2024 12:23:32.89817	1	1	1	1	1550.16745	1550.26858	1550.26958	1550.26388
13/08/2024 12:23:32.89917	1	1	1	1	1550.16906	1550.26994	1550.27094	1550.26544
13/08/2024 12:23:32.90017	1	1	1	1	1550.16862	1550.26925	1550.27025	1550.26699
13/08/2024 12:23:32.90117	1	1	1	1	1550.16702	1550.26994	1550.27094	1550.26544
13/08/2024 12:23:32.90217	1	1	1	1	1550.16949	1550.27063	1550.27163	1550.26592
13/08/2024 12:23:32.90317	1	1	1	1	1550.16906	1550.26994	1550.27094	1550.26544
13/08/2024 12:23:32.90417	1	1	1	1	1550.16906	1550.26994	1550.27094	1550.26544
13/08/2024 12:23:32.90517	1	1	1	1	1550.16906	1550.26994	1550.27094	1550.26544
13/08/2024 12:23:32.90617	1	1	1	1	1550.16906	1550.27198	1550.27298	1550.26748
13/08/2024 12:23:32.90717	1	1	1	1	1550.16906	1550.27198	1550.27298	1550.26748
13/08/2024 12:23:32.90817	1	1	1	1	1550.16906	1550.26994	1550.27094	1550.26544
13/08/2024 12:23:32.90917	1	1	1	1	1550.16702	1550.26994	1550.27094	1550.26544
13/08/2024 12:23:32.91017	1	1	1	1	1550.16906	1550.27198	1550.27298	1550.26748
13/08/2024 12:23:32.91117	1	1	1	1	1550.16702	1550.26994	1550.27094	1550.26544
13/08/2024 12:23:32.91217	1	1	1	1	1550.16906	1550.26994	1550.27094	1550.26544
13/08/2024 12:23:32.91317	1	1	1	1	1550.16906	1550.26994	1550.27094	1550.26544
13/08/2024 12:23:32.91417	1	1	1	1	1550.16745	1550.27063	1550.27163	1550.26592
13/08/2024 12:23:32.91517	1	1	1	1	1550.16906	1550.26994	1550.27094	1550.26748
13/08/2024 12:23:32.91617	1	1	1	1	1550.16702	1550.26790	1550.26890	1550.26544
13/08/2024 12:23:32.91717	1	1	1	1	1550.17066	1550.27129	1550.27229	1550.26699
13/08/2024 12:23:32.91817	1	1	1	1	1550.16906	1550.26994	1550.27094	1550.26544
13/08/2024 12:23:32.91917	1	1	1	1	1550.16862	1550.27129	1550.27229	1550.26699
13/08/2024 12:23:32.92017	1	1	1	1	1550.16906	1550.26994	1550.27094	1550.26544
13/08/2024 12:23:32.92117	1	1	1	1	1550.16906	1550.26994	1550.27094	1550.26544
13/08/2024 12:23:32.92217	1	1	1	1	1550.16906	1550.27198	1550.27298	1550.26748
13/08/2024 12:23:32.92317	1	1	1	1	1550.16906	1550.26994	1550.27094	1550.26544
13/08/2024 12:23:32.92417	1	1	1	1	1550.16906	1550.27198	1550.27298	1550.26748
13/08/2024 12:23:32.92517	1	1	1	1	1550.16906	1550.26994	1550.27094	1550.26544
13/08/2024 12:23:32.92617	1	1	1	1	1550.16862	1550.27129	1550.27229	1550.26699
13/08/2024 12:23:32.92717	1	1	1	1	1550.16862	1550.27129	1550.27229	1550.26699
13/08/2024 12:23:32.92817	1	1	1	1	1550.16906	1550.26994	1550.27094	1550.26544
13/08/2024 12:23:32.92917	1	1	1	1	1550.16906	1550.26994	1550.27094	1550.26544
13/08/2024 12:23:32.93017	1	1	1	1	1550.16862	1550.26925	1550.27025	1550.26495
13/08/2024 12:23:32.93117	1	1	1	1	1550.16702	1550.26994	1550.27094	1550.26544
13/08/2024 12:23:32.93217	1	1	1	1	1550.16745	1550.26858	1550.26958	1550.26592
13/08/2024 12:23:32.93317	1	1	1	1	1550.16906	1550.26994	1550.27094	1550.26748
13/08/2024 12:23:32.93417	1	1	1	1	1550.16906	1550.26994	1550.27094	1550.26544
13/08/2024 12:23:32.93517	1	1	1	1	1550.16906	1550.26994	1550.27094	1550.26544
13/08/2024 12:23:32.93617	1	1	1	1	1550.16862	1550.27129	1550.27229	1550.26699
13/08/2024 12:23:32.93717	1	1	1	1	1550.16906	1550.26994	1550.27094	1550.26748
13/08/2024 12:23:32.93817	1	1	1	1	1550.16906	1550.26994	1550.27094	1550.26544
13/08/2024 12:23:32.93917	1	1	1	1	1550.16949	1550.27063	1550.27163	1550.26592
13/08/2024 12:23:32.94017	1	1	1	1	1550.16906	1550.26994	1550.27094	1550.26544
13/08/2024 12:23:32.94117	1	1	1	1	1550.17066	1550.27129	1550.27229	1550.26699
13/08/2024 12:23:32.94217	1	1	1	1	1550.16906	1550.26994	1550.27094	1550.26544
13/08/2024 12:23:32.94317	1	1	1	1	1550.16906	1550.26994	1550.27094	1550.26544
13/08/2024 12:23:32.94417	1	1	1	1	1550.17109	1550.27198	1550.27298	1550.26748
13/08/2024 12:23:32.94517	1	1	1	1	1550.16906	1550.26994	1550.27094	1550.26544
13/08/2024 12:23:32.94617	1	1	1	1	1550.16745	1550.26858	1550.26958	1550.26592
13/08/2024 12:23:32.94717	1	1	1	1	1550.16906	1550.26994	1550.27094	1550.26544
13/08/2024 12:23:32.94817	1	1	1	1	1550.16702	1550.26994	1550.27094	1550.26544
13/08/2024 12:23:32.94917	1	1	1	1	1550.16862	1550.27129	1550.27025	1550.26699
13/08/2024 12:23:32.95017	1	1	1	1	1550.16906	1550.26994	1550.27094	1550.26748
13/08/2024 12:23:32.95117	1	1	1	1	1550.16906	1550.26994	1550.27094	1550.26544
13/08/2024 12:23:32.95217	1	1	1	1	1550.16906	1550.26994	1550.27094	1550.26544
13/08/2024 12:23:32.95317	1	1	1	1	1550.16906	1550.26994	1550.27094	1550.26544
13/08/2024 12:23:32.95417	1	1	1	1	1550.16949	1550.27063	1550.27163	1550.26592
13/08/2024 12:23:32.95517	1	1	1	1	1550.16906	1550.26994	1550.27094	1550.26748
13/08/2024 12:23:32.95617	1	1	1	1	1550.16702	1550.26994	1550.27094	1550.26544
13/08/2024 12:23:32.95717	1	1	1	1	1550.16906	1550.27198	1550.27094	1550.26544
13/08/2024 12:23:32.95817	1	1	1	1	1550.16862	1550.27129	1550.27229	1550.26699
13/08/2024 12:23:32.95917	1	1	1	1	1550.16906	1550.26994	1550.27094	1550.26544
13/08/2024 12:23:32.96017	1	1	1	1	1550.16862	1550.27129	1550.27229	1550.26699
13/08/2024 12:23:32.96117	1	1	1	1	1550.16906	1550.26994	1550.27094	1550.26544
13/08/2024 12:23:32.96217	1	1	1	1	1550.16906	1550.26994	1550.27094	1550.26544
13/08/2024 12:23:32.96317	1	1	1	1	1550.16906	1550.26994	1550.27094	1550.26544
13/08/2024 12:23:32.96417	1	1	1	1	1550.16906	1550.27198	1550.27094	1550.26748
13/08/2024 12:23:32.96517	1	1	1	1	1550.16745	1550.27063	1550.27163	1550.26592
13/08/2024 12:23:32.96617	1	1	1	1	1550.16906	1550.26994	1550.27094	1550.26544
13/08/2024 12:23:32.96717	1	1	1	1	1550.16949	1550.27063	1550.27163	1550.26592
13/08/2024 12:23:32.96817	1	1	1	1	1550.16906	1550.26994	1550.27094	1550.26544
13/08/2024 12:23:32.96917	1	1	1	1	1550.16906	1550.26994	1550.27094	1550.26544
13/08/2024 12:23:32.97017	1	1	1	1	1550.16906	1550.26994	1550.27094	1550.26544
13/08/2024 12:23:32.97117	1	1	1	1	1550.16906	1550.26994	1550.27094	1550.26544
13/08/2024 12:23:32.97217	1	1	1	1	1550.16906	1550.26994	1550.27094	1550.26544
13/08/2024 12:23:32.97317	1	1	1	1	1550.16906	1550.26994	1550.27094	1550.26544
13/08/2024 12:23:32.97417	1	1	1	1	1550.16906	1550.26994	1550.27094	1550.26748
13/08/2024 12:23:32.97517	1	1	1	1	1550.16862	1550.27129	1550.27229	1550.26699
13/08/2024 12:23:32.97617	1	1	1	1	1550.17066	1550.27129	1550.27229	1550.26699
13/08/2024 12:23:32.97717	1	1	1	1	1550.16949	1550.27063	1550.27163	1550.26592
13/08/2024 12:23:32.97817	1	1	1	1	1550.16862	1550.27129	1550.27229	1550.26699
13/08/2024 12:23:32.97917	1	1	1	1	1550.16906	1550.26994	1550.27094	1550.26544
13/08/2024 12:23:32.98017	1	1	1	1	1550.16906	1550.26994	1550.27094	1550.26544
13/08/2024 12:23:32.98117	1	1	1	1	1550.16702	1550.26994	1550.27094	1550.26544
13/08/2024 12:23:32.98217	1	1	1	1	1550.16745	1550.27063	1550.27163	1550.26592
13/08/2024 12:23:32.98317	1	1	1	1	1550.16906	1550.26994	1550.27094	1550.26748
13/08/2024 12:23:32.98417	1	1	1	1	1550.16906	1550.26994	1550.27094	1550.26544
13/08/2024 12:23:32.98517	1	1	1	1	1550.16906	1550.26994	1550.27094	1550.26544
13/08/2024 12:23:32.98617	1	1	1	1	1550.16906	1550.26790	1550.26890	1550.26544
13/08/2024 12:23:32.98717	1	1	1	1	1550.16906	1550.26994	1550.27094	1550.26544
13/08/2024 12:23:32.98817	1	1	1	1	1550.16702	1550.26994	1550.27094	1550.26544
13/08/2024 12:23:32.98917	1	1	1	1	1550.16745	1550.26858	1550.26958	1550.26592
13/08/2024 12:23:32.99017	1	1	1	1	1550.16745	1550.26858	1550.26958	1550.26592
13/08/2024 12:23:32.99117	1	1	1	1	1550.16906	1550.26994	1550.27094	1550.26544
13/08/2024 12:23:32.99217	1	1	1	1	1550.16862	1550.26925	1550.27025	1550.26495
13/08/2024 12:23:32.99317	1	1	1	1	1550.16906	1550.26994	1550.27094	1550.26544
13/08/2024 12:23:32.99417	1	1	1	1	1550.16862	1550.27129	1550.27025	1550.26699
13/08/2024 12:23:32.99517	1	1	1	1	1550.16906	1550.26994	1550.27094	1550.26544
13/08/2024 12:23:32.99617	1	1	1	1	1550.16906	1550.26994	1550.27094	1550.26544
13/08/2024 12:23:32.99717	1	1	1	1	1550.16906	1550.26994	1550.27094	1550.26544
13/08/2024 12:23:32.99817	1	1	1	1	1550.16862	1550.27129	1550.27229	1550.26495
13/08/2024 12:23:32.99917	1	1	1	1	1550.16906	1550.26994	1550.27094	1550.26544
13/08/2024 12:23:33.00017	1	1	1	1	1550.16702	1550.26994	1550.27094	1550.26340
13/08/2024 12:23:33.00117	1	1	1	1	1550.16862	1550.26925	1550.27025	1550.26699
13/08/2024 12:23:33.00217	1	1	1	1	1550.16906	1550.26994	1550.27094	1550.26544
13/08/2024 12:23:33.00317	1	1	1	1	1550.16906	1550.26994	1550.27094	1550.26544
13/08/2024 12:23:33.00417	1	1	1	1	1550.16906	1550.27198	1550.27094	1550.26748
13/08/2024 12:23:33.00517	1	1	1	1	1550.16906	1550.26994	1550.27094	1550.26544
13/08/2024 12:23:33.00617	1	1	1	1	1550.16862	1550.27129	1550.27229	1550.26699
13/08/2024 12:23:33.00717	1	1	1	1	1550.16906	1550.26994	1550.27094	1550.26544
13/08/2024 12:23:33.00817	1	1	1	1	1550.16906	1550.26994	1550.27094	1550.26544
13/08/2024 12:23:33.00917	1	1	1	1	1550.16702	1550.26994	1550.27094	1550.26544
13/08/2024 12:23:33.01017	1	1	1	1	1550.16906	1550.26994	1550.27094	1550.26544
13/08/2024 12:23:33.01117	1	1	1	1	1550.16906	1550.26994	1550.27094	1550.26544
13/08/2024 12:23:33.01217	1	1	1	1	1550.16862	1550.26925	1550.27025	1550.26495
13/08/2024 12:23:33.01317	1	1	1	1	1550.16745	1550.27063	1550.27163	1550.26592
13/08/2024 12:23:33.01417	1	1	1	1	1550.16862	1550.27129	1550.27229	1550.26495
13/08/2024 12:23:33.01517	1	1	1	1	1550.16862	1550.27129	1550.27229	1550.26699
13/08/2024 12:23:33.01617	1	1	1	1	1550.16906	1550.27198	1550.27094	1550.26748
13/08/2024 12:23:33.01717	1	1	1	1	1550.16906	1550.26994	1550.27094	1550.26544
13/08/2024 12:23:33.01817	1	1	1	1	1550.16906	1550.26994	1550.27094	1550.26544
13/08/2024 12:23:33.01917	1	1	1	1	1550.16906	1550.26994	1550.27094	1550.26544
13/08/2024 12:23:33.02017	1	1	1	1	1550.16906	1550.26994	1550.27094	1550.26544
13/08/2024 12:23:33.02117	1	1	1	1	1550.16906	1550.27198	1550.27298	1550.26544
13/08/2024 12:23:33.02217	1	1	1	1	1550.16702	1550.26994	1550.27094	1550.26544
13/08/2024 12:23:33.02317	1	1	1	1	1550.16906	1550.26994	1550.27094	1550.26544
13/08/2024 12:23:33.02417	1	1	1	1	1550.16862	1550.26925	1550.27025	1550.26495
13/08/2024 12:23:33.02517	1	1	1	1	1550.16745	1550.26858	1550.26958	1550.26592
13/08/2024 12:23:33.02617	1	1	1	1	1550.16862	1550.27129	1550.27025	1550.26495
13/08/2024 12:23:33.02717	1	1	1	1	1550.16702	1550.26994	1550.27094	1550.26544
13/08/2024 12:23:33.02817	1	1	1	1	1550.16862	1550.27129	1550.27229	1550.26699
13/08/2024 12:23:33.02917	1	1	1	1	1550.16906	1550.26994	1550.27094	1550.26544
13/08/2024 12:23:33.03017	1	1	1	1	1550.16906	1550.26994	1550.27094	1550.26544
13/08/2024 12:23:33.03117	1	1	1	1	1550.16862	1550.27129	1550.27229	1550.26699
13/08/2024 12:23:33.03217	1	1	1	1	1550.16906	1550.26994	1550.27094	1550.26544
13/08/2024 12:23:33.03317	1	1	1	1	1550.17066	1550.27129	1550.27229	1550.26699
13/08/2024 12:23:33.03417	1	1	1	1	1550.16906	1550.26994	1550.27094	1550.26544
13/08/2024 12:23:33.03517	1	1	1	1	1550.16862	1550.27129	1550.27229	1550.26699
13/08/2024 12:23:33.03617	1	1	1	1	1550.16862	1550.27129	1550.27229	1550.26699
13/08/2024 12:23:33.03717	1	1	1	1	1550.16949	1550.27063	1550.27163	1550.26592
13/08/2024 12:23:33.03817	1	1	1	1	1550.16906	1550.27198	1550.27094	1550.26748
13/08/2024 12:23:33.03917	1	1	1	1	1550.16862	1550.27129	1550.27229	1550.26699
13/08/2024 12:23:33.04017	1	1	1	1	1550.16906	1550.26994	1550.27094	1550.26748
13/08/2024 12:23:33.04117	1	1	1	1	1550.16862	1550.27129	1550.27229	1550.26699
13/08/2024 12:23:33.04217	1	1	1	1	1550.16906	1550.26994	1550.27094	1550.26544
13/08/2024 12:23:33.04317	1	1	1	1	1550.16702	1550.26994	1550.27094	1550.26544
13/08/2024 12:23:33.04417	1	1	1	1	1550.16745	1550.27063	1550.27163	1550.26592
13/08/2024 12:23:33.04517	1	1	1	1	1550.16906	1550.26994	1550.27094	1550.26748
13/08/2024 12:23:33.04617	1	1	1	1	1550.16906	1550.26994	1550.27094	1550.26748
13/08/2024 12:23:33.04717	1	1	1	1	1550.16906	1550.26994	1550.27094	1550.26544
13/08/2024 12:23:33.04817	1	1	1	1	1550.16906	1550.26994	1550.27094	1550.26544
13/08/2024 12:23:33.04917	1	1	1	1	1550.16906	1550.26994	1550.27094	1550.26544
13/08/2024 12:23:33.05017	1	1	1	1	1550.16862	1550.26925	1550.27025	1550.26495
13/08/2024 12:23:33.05117	1	1	1	1	1550.16906	1550.26994	1550.27094	1550.26544
13/08/2024 12:23:33.05217	1	1	1	1	1550.17066	1550.27129	1550.27229	1550.26699
13/08/2024 12:23:33.05317	1	1	1	1	1550.16906	1550.26994	1550.27094	1550.26748
13/08/2024 12:23:33.05417	1	1	1	1	1550.16906	1550.27198	1550.27298	1550.26544
13/08/2024 12:23:33.05517	1	1	1	1	1550.16906	1550.26994	1550.27094	1550.26748
13/08/2024 12:23:33.05617	1	1	1	1	1550.16862	1550.27129	1550.27229	1550.26699
13/08/2024 12:23:33.05717	1	1	1	1	1550.16906	1550.26994	1550.27094	1550.26544
13/08/2024 12:23:33.05817	1	1	1	1	1550.16745	1550.27063	1550.27163	1550.26592
13/08/2024 12:23:33.05917	1	1	1	1	1550.16906	1550.26994	1550.27094	1550.26748
13/08/2024 12:23:33.06017	1	1	1	1	1550.16906	1550.26994	1550.27094	1550.26544
13/08/2024 12:23:33.06117	1	1	1	1	1550.16906	1550.26994	1550.27094	1550.26748
13/08/2024 12:23:33.06217	1	1	1	1	1550.17066	1550.27129	1550.27229	1550.26699
13/08/2024 12:23:33.06317	1	1	1	1	1550.16702	1550.26994	1550.27094	1550.26544
13/08/2024 12:23:33.06417	1	1	1	1	1550.16906	1550.26994	1550.27094	1550.26544
13/08/2024 12:23:33.06517	1	1	1	1	1550.16702	1550.26994	1550.27094	1550.26544
13/08/2024 12:23:33.06617	1	1	1	1	1550.16906	1550.26994	1550.27094	1550.26544
13/08/2024 12:23:33.06717	1	1	1	1	1550.16906	1550.27198	1550.27094	1550.26544
13/08/2024 12:23:33.06817	1	1	1	1	1550.16906	1550.26994	1550.27094	1550.26544
13/08/2024 12:23:33.06917	1	1	1	1	1550.17066	1550.27129	1550.27229	1550.26699
13/08/2024 12:23:33.07017	1	1	1	1	1550.16906	1550.26994	1550.27094	1550.26544
13/08/2024 12:23:33.07117	1	1	1	1	1550.16906	1550.26994	1550.27094	1550.26544
13/08/2024 12:23:33.07217	1	1	1	1	1550.16906	1550.26994	1550.27094	1550.26748
13/08/2024 12:23:33.07317	1	1	1	1	1550.16906	1550.26994	1550.27094	1550.26544
13/08/2024 12:23:33.07417	1	1	1	1	1550.16906	1550.26994	1550.27094	1550.26544
13/08/2024 12:23:33.07517	1	1	1	1	1550.16702	1550.26994	1550.27094	1550.26544
13/08/2024 12:23:33.07617	1	1	1	1	1550.16862	1550.26925	1550.27025	1550.26495
13/08/2024 12:23:33.07717	1	1	1	1	1550.16906	1550.26994	1550.27094	1550.26748
13/08/2024 12:23:33.07817	1	1	1	1	1550.16906	1550.26994	1550.27094	1550.26544
13/08/2024 12:23:33.07917	1	1	1	1	1550.16702	1550.26790	1550.26890	1550.26544
13/08/2024 12:23:33.08017	1	1	1	1	1550.16906	1550.26994	1550.27094	1550.26544
13/08/2024 12:23:33.08117	1	1	1	1	1550.16906	1550.26994	1550.27094	1550.26748
13/08/2024 12:23:33.08217	1	1	1	1	1550.16906	1550.26994	1550.27094	1550.26748
13/08/2024 12:23:33.08317	1	1	1	1	1550.16949	1550.27063	1550.26958	1550.26592
13/08/2024 12:23:33.08417	1	1	1	1	1550.16906	1550.26994	1550.27094	1550.26544
13/08/2024 12:23:33.08517	1	1	1	1	1550.16862	1550.27129	1550.27025	1550.26495
13/08/2024 12:23:33.08617	1	1	1	1	1550.16906	1550.26994	1550.27094	1550.26544
13/08/2024 12:23:33.08717	1	1	1	1	1550.16862	1550.27129	1550.27229	1550.26699
13/08/2024 12:23:33.08817	1	1	1	1	1550.16862	1550.27129	1550.27229	1550.26495
13/08/2024 12:23:33.08917	1	1	1	1	1550.16906	1550.26994	1550.27094	1550.26544
13/08/2024 12:23:33.09017	1	1	1	1	1550.16906	1550.26994	1550.27094	1550.26544
13/08/2024 12:23:33.09117	1	1	1	1	1550.16906	1550.26994	1550.27094	1550.26748
13/08/2024 12:23:33.09217	1	1	1	1	1550.16745	1550.27063	1550.27163	1550.26592
13/08/2024 12:23:33.09317	1	1	1	1	1550.16906	1550.26994	1550.27094	1550.26544
13/08/2024 12:23:33.09417	1	1	1	1	1550.16862	1550.27129	1550.27229	1550.26699
13/08/2024 12:23:33.09517	1	1	1	1	1550.16906	1550.27198	1550.27298	1550.26748
13/08/2024 12:23:33.09617	1	1	1	1	1550.16906	1550.26994	1550.27094	1550.26544
13/08/2024 12:23:33.09717	1	1	1	1	1550.16745	1550.26858	1550.26958	1550.26388
13/08/2024 12:23:33.09817	1	1	1	1	1550.16862	1550.26925	1550.27025	1550.26495
13/08/2024 12:23:33.09917	1	1	1	1	1550.16906	1550.26994	1550.27094	1550.26544
13/08/2024 12:23:33.10017	1	1	1	1	1550.16906	1550.26994	1550.27094	1550.26544
13/08/2024 12:23:33.10117	1	1	1	1	1550.16906	1550.26994	1550.27094	1550.26544
13/08/2024 12:23:33.10217	1	1	1	1	1550.16906	1550.26994	1550.27094	1550.26544
13/08/2024 12:23:33.10317	1	1	1	1	1550.16906	1550.26994	1550.27094	1550.26544
13/08/2024 12:23:33.10417	1	1	1	1	1550.16906	1550.26994	1550.27094	1550.26748
13/08/2024 12:23:33.10517	1	1	1	1	1550.16949	1550.27063	1550.27163	1550.26592
13/08/2024 12:23:33.10617	1	1	1	1	1550.16906	1550.27198	1550.27298	1550.26544
13/08/2024 12:23:33.10717	1	1	1	1	1550.16862	1550.27129	1550.27229	1550.26699
13/08/2024 12:23:33.10817	1	1	1	1	1550.16906	1550.26994	1550.27094	1550.26544
13/08/2024 12:23:33.10917	1	1	1	1	1550.16906	1550.27198	1550.27298	1550.26748
13/08/2024 12:23:33.11017	1	1	1	1	1550.16906	1550.26994	1550.27094	1550.26748
13/08/2024 12:23:33.11117	1	1	1	1	1550.16862	1550.27129	1550.27025	1550.26699
13/08/2024 12:23:33.11217	1	1	1	1	1550.16745	1550.27063	1550.27163	1550.26592
13/08/2024 12:23:33.11317	1	1	1	1	1550.16906	1550.26994	1550.27094	1550.26544
13/08/2024 12:23:33.11417	1	1	1	1	1550.16906	1550.26994	1550.27094	1550.26544
13/08/2024 12:23:33.11517	1	1	1	1	1550.16906	1550.26994	1550.27094	1550.26544
13/08/2024 12:23:33.11617	1	1	1	1	1550.16702	1550.26994	1550.27094	1550.26544
13/08/2024 12:23:33.11717	1	1	1	1	1550.16906	1550.26994	1550.27094	1550.26748
13/08/2024 12:23:33.11817	1	1	1	1	1550.16906	1550.26994	1550.27094	1550.26544
13/08/2024 12:23:33.11917	1	1	1	1	1550.16862	1550.26925	1550.27025	1550.26495
13/08/2024 12:23:33.12017	1	1	1	1	1550.16906	1550.26994	1550.27094	1550.26544
13/08/2024 12:23:33.12117	1	1	1	1	1550.16862	1550.27129	1550.27229	1550.26699
13/08/2024 12:23:33.12217	1	1	1	1	1550.16906	1550.27198	1550.27298	1550.26748
13/08/2024 12:23:33.12317	1	1	1	1	1550.16906	1550.26994	1550.27094	1550.26544
13/08/2024 12:23:33.12417	1	1	1	1	1550.16906	1550.26994	1550.27094	1550.26544
13/08/2024 12:23:33.12517	1	1	1	1	1550.16862	1550.27129	1550.27229	1550.26699
13/08/2024 12:23:33.12617	1	1	1	1	1550.16906	1550.27198	1550.27298	1550.26748
13/08/2024 12:23:33.12717	1	1	1	1	1550.16906	1550.27198	1550.27298	1550.26748
13/08/2024 12:23:33.12817	1	1	1	1	1550.16949	1550.27063	1550.27163	1550.26592
13/08/2024 12:23:33.12917	1	1	1	1	1550.16906	1550.26994	1550.27094	1550.26544
13/08/2024 12:23:33.13017	1	1	1	1	1550.16862	1550.27129	1550.27025	1550.26495
13/08/2024 12:23:33.13117	1	1	1	1	1550.16702	1550.26994	1550.27094	1550.26544
13/08/2024 12:23:33.13217	1	1	1	1	1550.16906	1550.26994	1550.27094	1550.26748
13/08/2024 12:23:33.13317	1	1	1	1	1550.16906	1550.26994	1550.27094	1550.26748
13/08/2024 12:23:33.13417	1	1	1	1	1550.16906	1550.26994	1550.27094	1550.26544
13/08/2024 12:23:33.13517	1	1	1	1	1550.16906	1550.26994	1550.27094	1550.26544
13/08/2024 12:23:33.13617	1	1	1	1	1550.16906	1550.26994	1550.27094	1550.26544
13/08/2024 12:23:33.13717	1	1	1	1	1550.16906	1550.26994	1550.27094	1550.26544
13/08/2024 12:23:33.13817	1	1	1	1	1550.17066	1550.27129	1550.27229	1550.26699
13/08/2024 12:23:33.13917	1	1	1	1	1550.16745	1550.27063	1550.27163	1550.26592
13/08/2024 12:23:33.14017	1	1	1	1	1550.16702	1550.26994	1550.27094	1550.26544
13/08/2024 12:23:33.14117	1	1	1	1	1550.16906	1550.27198	1550.27094	1550.26748
13/08/2024 12:23:33.14217	1	1	1	1	1550.16862	1550.27129	1550.27229	1550.26699
13/08/2024 12:23:33.14317	1	1	1	1	1550.16862	1550.27129	1550.27229	1550.26699
13/08/2024 12:23:33.14417	1	1	1	1	1550.17066	1550.27129	1550.27229	1550.26699
13/08/2024 12:23:33.14517	1	1	1	1	1550.16906	1550.26994	1550.27094	1550.26544
13/08/2024 12:23:33.14617	1	1	1	1	1550.16906	1550.26994	1550.27094	1550.26544
13/08/2024 12:23:33.14717	1	1	1	1	1550.16906	1550.26994	1550.27094	1550.26544
13/08/2024 12:23:33.14817	1	1	1	1	1550.16906	1550.26994	1550.27094	1550.26544
13/08/2024 12:23:33.14917	1	1	1	1	1550.16906	1550.26994	1550.27094	1550.26544
13/08/2024 12:23:33.15017	1	1	1	1	1550.16906	1550.26994	1550.27094	1550.26544
13/08/2024 12:23:33.15117	1	1	1	1	1550.16906	1550.26994	1550.27094	1550.26544
13/08/2024 12:23:33.15217	1	1	1	1	1550.16906	1550.26994	1550.27094	1550.26544
13/08/2024 12:23:33.15317	1	1	1	1	1550.16862	1550.26925	1550.27025	1550.26495
13/08/2024 12:23:33.15417	1	1	1	1	1550.16906	1550.26994	1550.27094	1550.26544
13/08/2024 12:23:33.15517	1	1	1	1	1550.16702	1550.26994	1550.27094	1550.26340
13/08/2024 12:23:33.15617	1	1	1	1	1550.16906	1550.26994	1550.27094	1550.26544
13/08/2024 12:23:33.15717	1	1	1	1	1550.16906	1550.26994	1550.27094	1550.26748
13/08/2024 12:23:33.15817	1	1	1	1	1550.16906	1550.26994	1550.27094	1550.26544
13/08/2024 12:23:33.15917	1	1	1	1	1550.16862	1550.27129	1550.27229	1550.26699
13/08/2024 12:23:33.16017	1	1	1	1	1550.16862	1550.27129	1550.27229	1550.26699
13/08/2024 12:23:33.16117	1	1	1	1	1550.16862	1550.26925	1550.27025	1550.26495
13/08/2024 12:23:33.16217	1	1	1	1	1550.16906	1550.26994	1550.27094	1550.26748
13/08/2024 12:23:33.16317	1	1	1	1	1550.16906	1550.26994	1550.27094	1550.26544
13/08/2024 12:23:33.16417	1	1	1	1	1550.16702	1550.26994	1550.27094	1550.26544
13/08/2024 12:23:33.16517	1	1	1	1	1550.16702	1550.26994	1550.26890	1550.26544
13/08/2024 12:23:33.16617	1	1	1	1	1550.16906	1550.26994	1550.27094	1550.26748
13/08/2024 12:23:33.16717	1	1	1	1	1550.16906	1550.26994	1550.27094	1550.26544
13/08/2024 12:23:33.16817	1	1	1	1	1550.16862	1550.26925	1550.27025	1550.26495
13/08/2024 12:23:33.16917	1	1	1	1	1550.16906	1550.26994	1550.27094	1550.26544
13/08/2024 12:23:33.17017	1	1	1	1	1550.16906	1550.26994	1550.27094	1550.26544
13/08/2024 12:23:33.17117	1	1	1	1	1550.16906	1550.26994	1550.27094	1550.26544
13/08/2024 12:23:33.17217	1	1	1	1	1550.16702	1550.26994	1550.27094	1550.26544
13/08/2024 12:23:33.17317	1	1	1	1	1550.16906	1550.26994	1550.27094	1550.26748
13/08/2024 12:23:33.17417	1	1	1	1	1550.16906	1550.26994	1550.27094	1550.26748
13/08/2024 12:23:33.17517	1	1	1	1	1550.16862	1550.26925	1550.27025	1550.26495
13/08/2024 12:23:33.17617	1	1	1	1	1550.16906	1550.26994	1550.27094	1550.26544
13/08/2024 12:23:33.17717	1	1	1	1	1550.16906	1550.26994	1550.27094	1550.26544
13/08/2024 12:23:33.17817	1	1	1	1	1550.16906	1550.26994	1550.27094	1550.26544
13/08/2024 12:23:33.17917	1	1	1	1	1550.16906	1550.26994	1550.27094	1550.26544
13/08/2024 12:23:33.18017	1	1	1	1	1550.16906	1550.26994	1550.27094	1550.26544
13/08/2024 12:23:33.18117	1	1	1	1	1550.16949	1550.27063	1550.27163	1550.26592
13/08/2024 12:23:33.18217	1	1	1	1	1550.16906	1550.26994	1550.27094	1550.26544
13/08/2024 12:23:33.18317	1	1	1	1	1550.16906	1550.26994	1550.27094	1550.26544
13/08/2024 12:23:33.18417	1	1	1	1	1550.16906	1550.26994	1550.27094	1550.26544
13/08/2024 12:23:33.18517	1	1	1	1	1550.16906	1550.26994	1550.27094	1550.26544
13/08/2024 12:23:33.18617	1	1	1	1	1550.16862	1550.26925	1550.27025	1550.26495
13/08/2024 12:23:33.18717	1	1	1	1	1550.16745	1550.27063	1550.27163	1550.26592
13/08/2024 12:23:33.18817	1	1	1	1	1550.16906	1550.26994	1550.27094	1550.26544
13/08/2024 12:23:33.18917	1	1	1	1	1550.16906	1550.26994	1550.27094	1550.26544
13/08/2024 12:23:33.19017	1	1	1	1	1550.16906	1550.26994	1550.27094	1550.26544
13/08/2024 12:23:33.19117	1	1	1	1	1550.16906	1550.26994	1550.27094	1550.26544
13/08/2024 12:23:33.19217	1	1	1	1	1550.16906	1550.26994	1550.27094	1550.26544
13/08/2024 12:23:33.19317	1	1	1	1	1550.16862	1550.27129	1550.27229	1550.26699
13/08/2024 12:23:33.19417	1	1	1	1	1550.16906	1550.26994	1550.27094	1550.26544
13/08/2024 12:23:33.19517	1	1	1	1	1550.16906	1550.26994	1550.27094	1550.26544
13/08/2024 12:23:33.19617	1	1	1	1	1550.16906	1550.27198	1550.27298	1550.26544
13/08/2024 12:23:33.19717	1	1	1	1	1550.16745	1550.27063	1550.27163	1550.26592
13/08/2024 12:23:33.19817	1	1	1	1	1550.16906	1550.26994	1550.27094	1550.26544
13/08/2024 12:23:33.19917	1	1	1	1	1550.16949	1550.27063	1550.27163	1550.26592
13/08/2024 12:23:33.20017	1	1	1	1	1550.16906	1550.26994	1550.27094	1550.26544
13/08/2024 12:23:33.20117	1	1	1	1	1550.16906	1550.26994	1550.27094	1550.26748
13/08/2024 12:23:33.20217	1	1	1	1	1550.16745	1550.26858	1550.26958	1550.26388
13/08/2024 12:23:33.20317	1	1	1	1	1550.16906	1550.26994	1550.27094	1550.26544
13/08/2024 12:23:33.20417	1	1	1	1	1550.16862	1550.26925	1550.27025	1550.26495
13/08/2024 12:23:33.20517	1	1	1	1	1550.16906	1550.26994	1550.27094	1550.26544
13/08/2024 12:23:33.20617	1	1	1	1	1550.16906	1550.27198	1550.27298	1550.26748
13/08/2024 12:23:33.20717	1	1	1	1	1550.16906	1550.26994	1550.27094	1550.26544
13/08/2024 12:23:33.20817	1	1	1	1	1550.16862	1550.27129	1550.27229	1550.26699
13/08/2024 12:23:33.20917	1	1	1	1	1550.16906	1550.26994	1550.27094	1550.26748
13/08/2024 12:23:33.21017	1	1	1	1	1550.16906	1550.26994	1550.27094	1550.26544
13/08/2024 12:23:33.21117	1	1	1	1	1550.16906	1550.27198	1550.27094	1550.26748
13/08/2024 12:23:33.21217	1	1	1	1	1550.16745	1550.27063	1550.26958	1550.26592
13/08/2024 12:23:33.21317	1	1	1	1	1550.16906	1550.27198	1550.27298	1550.26748
13/08/2024 12:23:33.21417	1	1	1	1	1550.16745	1550.27063	1550.27163	1550.26592
13/08/2024 12:23:33.21517	1	1	1	1	1550.16862	1550.27129	1550.27229	1550.26699
13/08/2024 12:23:33.21617	1	1	1	1	1550.16906	1550.26994	1550.27094	1550.26544
13/08/2024 12:23:33.21717	1	1	1	1	1550.16906	1550.26994	1550.27094	1550.26544
13/08/2024 12:23:33.21817	1	1	1	1	1550.16862	1550.26925	1550.27025	1550.26495
13/08/2024 12:23:33.21917	1	1	1	1	1550.16906	1550.26994	1550.27094	1550.26544
13/08/2024 12:23:33.22017	1	1	1	1	1550.16906	1550.26994	1550.27094	1550.26544
13/08/2024 12:23:33.22117	1	1	1	1	1550.16862	1550.27129	1550.27025	1550.26699
13/08/2024 12:23:33.22217	1	1	1	1	1550.16862	1550.26925	1550.27025	1550.26699
13/08/2024 12:23:33.22317	1	1	1	1	1550.16862	1550.26925	1550.27025	1550.26495
13/08/2024 12:23:33.22417	1	1	1	1	1550.16906	1550.27198	1550.27094	1550.26544
13/08/2024 12:23:33.22517	1	1	1	1	1550.16906	1550.26994	1550.27094	1550.26544
13/08/2024 12:23:33.22617	1	1	1	1	1550.17066	1550.27129	1550.27229	1550.26699
13/08/2024 12:23:33.22717	1	1	1	1	1550.16906	1550.26994	1550.27094	1550.26544
13/08/2024 12:23:33.22817	1	1	1	1	1550.16906	1550.26994	1550.27094	1550.26544
13/08/2024 12:23:33.22917	1	1	1	1	1550.16862	1550.27129	1550.27025	1550.26699
13/08/2024 12:23:33.23017	1	1	1	1	1550.16702	1550.26994	1550.27094	1550.26544
13/08/2024 12:23:33.23117	1	1	1	1	1550.16745	1550.26858	1550.26958	1550.26592
13/08/2024 12:23:33.23217	1	1	1	1	1550.16745	1550.26858	1550.26958	1550.26592
13/08/2024 12:23:33.23317	1	1	1	1	1550.16906	1550.26994	1550.27094	1550.26544
13/08/2024 12:23:33.23417	1	1	1	1	1550.16702	1550.26994	1550.27094	1550.26544
13/08/2024 12:23:33.23517	1	1	1	1	1550.16702	1550.26994	1550.27094	1550.26544
13/08/2024 12:23:33.23617	1	1	1	1	1550.16862	1550.27129	1550.27229	1550.26699
13/08/2024 12:23:33.23717	1	1	1	1	1550.16906	1550.26994	1550.27094	1550.26748
13/08/2024 12:23:33.23817	1	1	1	1	1550.16906	1550.27198	1550.27298	1550.26748
13/08/2024 12:23:33.23917	1	1	1	1	1550.16906	1550.26994	1550.27094	1550.26544
13/08/2024 12:23:33.24017	1	1	1	1	1550.16906	1550.27198	1550.27298	1550.26748
13/08/2024 12:23:33.24117	1	1	1	1	1550.16862	1550.27129	1550.27229	1550.26699
13/08/2024 12:23:33.24217	1	1	1	1	1550.16906	1550.26994	1550.27094	1550.26544
13/08/2024 12:23:33.24317	1	1	1	1	1550.16862	1550.26925	1550.27025	1550.26495
13/08/2024 12:23:33.24417	1	1	1	1	1550.16702	1550.26994	1550.27094	1550.26544
13/08/2024 12:23:33.24517	1	1	1	1	1550.16702	1550.26994	1550.27094	1550.26544
13/08/2024 12:23:33.24617	1	1	1	1	1550.16906	1550.26994	1550.27094	1550.26544
13/08/2024 12:23:33.24717	1	1	1	1	1550.16906	1550.26994	1550.27094	1550.26544
13/08/2024 12:23:33.24817	1	1	1	1	1550.16862	1550.26925	1550.27025	1550.26699
13/08/2024 12:23:33.24917	1	1	1	1	1550.16862	1550.27129	1550.27229	1550.26699
13/08/2024 12:23:33.25017	1	1	1	1	1550.17109	1550.26994	1550.27094	1550.26748
13/08/2024 12:23:33.25117	1	1	1	1	1550.16906	1550.26994	1550.27094	1550.26748
13/08/2024 12:23:33.25217	1	1	1	1	1550.16862	1550.26925	1550.27025	1550.26495
13/08/2024 12:23:33.25317	1	1	1	1	1550.16906	1550.26994	1550.27094	1550.26544
13/08/2024 12:23:33.25417	1	1	1	1	1550.16906	1550.26994	1550.27094	1550.26544
13/08/2024 12:23:33.25517	1	1	1	1	1550.16862	1550.26925	1550.27025	1550.26699
13/08/2024 12:23:33.25617	1	1	1	1	1550.16906	1550.26994	1550.27094	1550.26544
13/08/2024 12:23:33.25717	1	1	1	1	1550.16862	1550.27129	1550.27229	1550.26699
13/08/2024 12:23:33.25817	1	1	1	1	1550.16906	1550.27198	1550.27094	1550.26748
13/08/2024 12:23:33.25917	1	1	1	1	1550.16906	1550.26994	1550.27094	1550.26544
13/08/2024 12:23:33.26017	1	1	1	1	1550.16906	1550.26994	1550.26890	1550.26544
13/08/2024 12:23:33.26117	1	1	1	1	1550.16906	1550.26994	1550.27094	1550.26544
13/08/2024 12:23:33.26217	1	1	1	1	1550.16906	1550.26994	1550.27094	1550.26544
13/08/2024 12:23:33.26317	1	1	1	1	1550.16906	1550.26994	1550.27094	1550.26544
13/08/2024 12:23:33.26417	1	1	1	1	1550.16906	1550.26994	1550.27094	1550.26544
13/08/2024 12:23:33.26517	1	1	1	1	1550.16906	1550.26994	1550.27094	1550.26544
13/08/2024 12:23:33.26617	1	1	1	1	1550.16906	1550.26994	1550.27094	1550.26544
13/08/2024 12:23:33.26717	1	1	1	1	1550.16906	1550.26994	1550.27094	1550.26544
13/08/2024 12:23:33.26817	1	1	1	1	1550.16906	1550.27198	1550.27298	1550.26748
13/08/2024 12:23:33.26917	1	1	1	1	1550.16906	1550.26994	1550.27094	1550.26544
13/08/2024 12:23:33.27017	1	1	1	1	1550.17066	1550.27129	1550.27229	1550.26699
13/08/2024 12:23:33.27117	1	1	1	1	1550.16906	1550.26994	1550.27094	1550.26748
13/08/2024 12:23:33.27217	1	1	1	1	1550.16949	1550.27063	1550.27163	1550.26592
13/08/2024 12:23:33.27317	1	1	1	1	1550.16745	1550.27063	1550.27163	1550.26592
13/08/2024 12:23:33.27417	1	1	1	1	1550.16906	1550.26994	1550.27094	1550.26544
13/08/2024 12:23:33.27517	1	1	1	1	1550.16906	1550.26994	1550.27094	1550.26544
13/08/2024 12:23:33.27617	1	1	1	1	1550.16906	1550.26994	1550.27094	1550.26544
13/08/2024 12:23:33.27717	1	1	1	1	1550.16906	1550.26994	1550.27094	1550.26748
13/08/2024 12:23:33.27817	1	1	1	1	1550.16906	1550.26994	1550.27094	1550.26544
13/08/2024 12:23:33.27917	1	1	1	1	1550.16949	1550.26858	1550.26958	1550.26388
13/08/2024 12:23:33.28017	1	1	1	1	1550.16862	1550.27129	1550.27229	1550.26699
13/08/2024 12:23:33.28117	1	1	1	1	1550.16906	1550.26994	1550.27094	1550.26544
13/08/2024 12:23:33.28217	1	1	1	1	1550.16862	1550.26925	1550.27025	1550.26495
13/08/2024 12:23:33.28317	1	1	1	1	1550.16906	1550.26994	1550.27094	1550.26544
13/08/2024 12:23:33.28417	1	1	1	1	1550.16862	1550.27129	1550.27229	1550.26699
13/08/2024 12:23:33.28517	1	1	1	1	1550.17066	1550.27129	1550.27229	1550.26699
13/08/2024 12:23:33.28617	1	1	1	1	1550.16906	1550.27198	1550.27298	1550.26748
13/08/2024 12:23:33.28717	1	1	1	1	1550.16906	1550.26994	1550.27094	1550.26544
13/08/2024 12:23:33.28817	1	1	1	1	1550.16906	1550.26994	1550.27094	1550.26544
13/08/2024 12:23:33.28917	1	1	1	1	1550.16862	1550.26925	1550.27025	1550.26699
13/08/2024 12:23:33.29017	1	1	1	1	1550.16906	1550.26994	1550.27094	1550.26544
13/08/2024 12:23:33.29117	1	1	1	1	1550.16906	1550.26994	1550.27094	1550.26544
13/08/2024 12:23:33.29217	1	1	1	1	1550.16949	1550.27063	1550.27163	1550.26592
13/08/2024 12:23:33.29317	1	1	1	1	1550.16906	1550.26994	1550.27298	1550.26748
13/08/2024 12:23:33.29417	1	1	1	1	1550.16906	1550.26994	1550.27094	1550.26544
13/08/2024 12:23:33.29517	1	1	1	1	1550.16702	1550.26994	1550.27094	1550.26544
13/08/2024 12:23:33.29617	1	1	1	1	1550.16906	1550.26994	1550.27094	1550.26544
13/08/2024 12:23:33.29717	1	1	1	1	1550.16906	1550.26994	1550.27094	1550.26544
13/08/2024 12:23:33.29817	1	1	1	1	1550.16906	1550.26994	1550.27094	1550.26544
13/08/2024 12:23:33.29917	1	1	1	1	1550.16906	1550.27198	1550.27298	1550.26748
13/08/2024 12:23:33.30017	1	1	1	1	1550.16862	1550.27129	1550.27229	1550.26699
13/08/2024 12:23:33.30117	1	1	1	1	1550.17066	1550.27129	1550.27229	1550.26699
13/08/2024 12:23:33.30217	1	1	1	1	1550.16906	1550.26994	1550.27094	1550.26544
13/08/2024 12:23:33.30317	1	1	1	1	1550.16862	1550.26925	1550.27025	1550.26699
13/08/2024 12:23:33.30417	1	1	1	1	1550.16862	1550.27129	1550.27229	1550.26495
13/08/2024 12:23:33.30517	1	1	1	1	1550.16906	1550.26994	1550.27094	1550.26544
13/08/2024 12:23:33.30617	1	1	1	1	1550.16906	1550.26994	1550.27094	1550.26544
13/08/2024 12:23:33.30717	1	1	1	1	1550.16702	1550.26994	1550.27094	1550.26544
13/08/2024 12:23:33.30817	1	1	1	1	1550.16702	1550.26994	1550.27094	1550.26544
13/08/2024 12:23:33.30917	1	1	1	1	1550.16906	1550.26994	1550.27094	1550.26544
13/08/2024 12:23:33.31017	1	1	1	1	1550.16906	1550.26994	1550.27094	1550.26544
13/08/2024 12:23:33.31117	1	1	1	1	1550.16702	1550.26994	1550.27094	1550.26544
13/08/2024 12:23:33.31217	1	1	1	1	1550.16862	1550.26925	1550.27025	1550.26495
13/08/2024 12:23:33.31317	1	1	1	1	1550.16702	1550.26790	1550.26890	1550.26544
13/08/2024 12:23:33.31417	1	1	1	1	1550.16906	1550.26994	1550.27094	1550.26544
13/08/2024 12:23:33.31517	1	1	1	1	1550.16862	1550.27129	1550.27229	1550.26699
13/08/2024 12:23:33.31617	1	1	1	1	1550.17066	1550.27129	1550.27229	1550.26699
13/08/2024 12:23:33.31717	1	1	1	1	1550.16906	1550.26994	1550.27094	1550.26544
13/08/2024 12:23:33.31817	1	1	1	1	1550.17066	1550.27129	1550.27229	1550.26699
13/08/2024 12:23:33.31917	1	1	1	1	1550.16906	1550.27198	1550.27094	1550.26748
13/08/2024 12:23:33.32017	1	1	1	1	1550.16702	1550.26994	1550.27094	1550.26544
13/08/2024 12:23:33.32117	1	1	1	1	1550.16906	1550.26994	1550.27094	1550.26544
13/08/2024 12:23:33.32217	1	1	1	1	1550.16745	1550.26858	1550.26958	1550.26592
13/08/2024 12:23:33.32317	1	1	1	1	1550.16906	1550.26994	1550.27094	1550.26544
13/08/2024 12:23:33.32417	1	1	1	1	1550.16702	1550.26994	1550.27094	1550.26544
13/08/2024 12:23:33.32517	1	1	1	1	1550.16745	1550.26858	1550.26958	1550.26592
13/08/2024 12:23:33.32617	1	1	1	1	1550.16862	1550.26925	1550.27025	1550.26495
13/08/2024 12:23:33.32717	1	1	1	1	1550.16702	1550.26994	1550.27094	1550.26544
13/08/2024 12:23:33.32817	1	1	1	1	1550.16862	1550.27129	1550.27229	1550.26699
13/08/2024 12:23:33.32917	1	1	1	1	1550.16906	1550.27198	1550.27094	1550.26748
13/08/2024 12:23:33.33017	1	1	1	1	1550.16906	1550.27198	1550.27298	1550.26748
13/08/2024 12:23:33.33117	1	1	1	1	1550.16906	1550.26994	1550.27094	1550.26544
13/08/2024 12:23:33.33217	1	1	1	1	1550.16906	1550.26994	1550.27094	1550.26544
13/08/2024 12:23:33.33317	1	1	1	1	1550.17066	1550.27129	1550.27229	1550.26699
13/08/2024 12:23:33.33417	1	1	1	1	1550.16906	1550.26994	1550.27094	1550.26544
13/08/2024 12:23:33.33517	1	1	1	1	1550.16906	1550.27198	1550.27298	1550.26544
13/08/2024 12:23:33.33617	1	1	1	1	1550.16906	1550.26994	1550.27094	1550.26544
13/08/2024 12:23:33.33717	1	1	1	1	1550.16745	1550.27063	1550.26958	1550.26592
13/08/2024 12:23:33.33817	1	1	1	1	1550.16862	1550.26925	1550.27025	1550.26495
13/08/2024 12:23:33.33917	1	1	1	1	1550.16906	1550.26994	1550.27094	1550.26544
13/08/2024 12:23:33.34017	1	1	1	1	1550.16906	1550.26994	1550.27094	1550.26544
13/08/2024 12:23:33.34117	1	1	1	1	1550.16702	1550.26994	1550.27094	1550.26544
13/08/2024 12:23:33.34217	1	1	1	1	1550.16906	1550.26994	1550.27094	1550.26544
13/08/2024 12:23:33.34317	1	1	1	1	1550.16862	1550.27129	1550.27229	1550.26699
13/08/2024 12:23:33.34417	1	1	1	1	1550.16702	1550.26994	1550.27094	1550.26544
13/08/2024 12:23:33.34517	1	1	1	1	1550.16906	1550.26994	1550.27094	1550.26544
13/08/2024 12:23:33.34617	1	1	1	1	1550.16906	1550.27198	1550.27094	1550.26748
13/08/2024 12:23:33.34717	1	1	1	1	1550.16906	1550.26994	1550.27094	1550.26544
13/08/2024 12:23:33.34817	1	1	1	1	1550.16862	1550.27129	1550.27229	1550.26699
13/08/2024 12:23:33.34917	1	1	1	1	1550.16906	1550.26994	1550.27094	1550.26748
13/08/2024 12:23:33.35017	1	1	1	1	1550.16906	1550.26994	1550.27094	1550.26544
13/08/2024 12:23:33.35117	1	1	1	1	1550.16906	1550.26994	1550.27094	1550.26544
13/08/2024 12:23:33.35217	1	1	1	1	1550.16702	1550.26994	1550.27094	1550.26544
13/08/2024 12:23:33.35317	1	1	1	1	1550.16906	1550.26994	1550.27094	1550.26544
13/08/2024 12:23:33.35417	1	1	1	1	1550.16745	1550.27063	1550.27163	1550.26592
13/08/2024 12:23:33.35517	1	1	1	1	1550.16906	1550.26994	1550.27094	1550.26544
13/08/2024 12:23:33.35617	1	1	1	1	1550.16906	1550.26994	1550.27094	1550.26544
13/08/2024 12:23:33.35717	1	1	1	1	1550.16702	1550.26994	1550.27094	1550.26544
13/08/2024 12:23:33.35817	1	1	1	1	1550.16702	1550.26994	1550.27094	1550.26544
13/08/2024 12:23:33.35917	1	1	1	1	1550.16949	1550.27063	1550.27163	1550.26592
13/08/2024 12:23:33.36017	1	1	1	1	1550.16906	1550.26994	1550.27094	1550.26544
13/08/2024 12:23:33.36117	1	1	1	1	1550.16702	1550.26994	1550.27094	1550.26544
13/08/2024 12:23:33.36217	1	1	1	1	1550.16906	1550.26994	1550.27094	1550.26544
13/08/2024 12:23:33.36317	1	1	1	1	1550.16906	1550.26994	1550.27094	1550.26544
13/08/2024 12:23:33.36417	1	1	1	1	1550.16906	1550.26994	1550.27094	1550.26544
13/08/2024 12:23:33.36517	1	1	1	1	1550.16862	1550.27129	1550.27229	1550.26699
13/08/2024 12:23:33.36617	1	1	1	1	1550.16906	1550.27198	1550.27298	1550.26544
13/08/2024 12:23:33.36717	1	1	1	1	1550.16906	1550.27198	1550.27094	1550.26748
13/08/2024 12:23:33.36817	1	1	1	1	1550.16949	1550.27063	1550.27163	1550.26592
13/08/2024 12:23:33.36917	1	1	1	1	1550.16702	1550.26994	1550.27094	1550.26544
13/08/2024 12:23:33.37017	1	1	1	1	1550.16906	1550.26994	1550.27094	1550.26748
13/08/2024 12:23:33.37117	1	1	1	1	1550.16906	1550.26994	1550.27094	1550.26544
13/08/2024 12:23:33.37217	1	1	1	1	1550.16702	1550.26994	1550.26890	1550.26544
13/08/2024 12:23:33.37317	1	1	1	1	1550.16906	1550.26994	1550.27094	1550.26544
13/08/2024 12:23:33.37417	1	1	1	1	1550.16906	1550.26994	1550.27094	1550.26544
13/08/2024 12:23:33.37517	1	1	1	1	1550.16906	1550.26994	1550.27094	1550.26544
13/08/2024 12:23:33.37617	1	1	1	1	1550.16745	1550.27063	1550.27163	1550.26592
13/08/2024 12:23:33.37717	1	1	1	1	1550.16862	1550.26925	1550.27025	1550.26699
13/08/2024 12:23:33.37817	1	1	1	1	1550.16906	1550.26994	1550.27094	1550.26544
13/08/2024 12:23:33.37917	1	1	1	1	1550.16906	1550.26994	1550.27094	1550.26544
13/08/2024 12:23:33.38017	1	1	1	1	1550.16702	1550.26994	1550.27094	1550.26544
13/08/2024 12:23:33.38117	1	1	1	1	1550.16862	1550.27129	1550.27229	1550.26699
13/08/2024 12:23:33.38217	1	1	1	1	1550.16906	1550.26994	1550.27094	1550.26544
13/08/2024 12:23:33.38317	1	1	1	1	1550.16906	1550.26994	1550.27094	1550.26544
13/08/2024 12:23:33.38417	1	1	1	1	1550.16906	1550.26994	1550.27094	1550.26544
13/08/2024 12:23:33.38517	1	1	1	1	1550.16906	1550.26994	1550.27094	1550.26748
13/08/2024 12:23:33.38617	1	1	1	1	1550.16702	1550.26994	1550.27094	1550.26544
13/08/2024 12:23:33.38717	1	1	1	1	1550.16702	1550.26994	1550.27094	1550.26544
13/08/2024 12:23:33.38817	1	1	1	1	1550.16862	1550.26925	1550.27025	1550.26699
13/08/2024 12:23:33.38917	1	1	1	1	1550.16906	1550.26994	1550.27094	1550.26544
13/08/2024 12:23:33.39017	1	1	1	1	1550.16906	1550.26994	1550.27094	1550.26544
13/08/2024 12:23:33.39117	1	1	1	1	1550.16906	1550.27198	1550.27094	1550.26748
13/08/2024 12:23:33.39217	1	1	1	1	1550.16862	1550.27129	1550.27229	1550.26495
13/08/2024 12:23:33.39317	1	1	1	1	1550.16906	1550.26994	1550.27094	1550.26544
13/08/2024 12:23:33.39417	1	1	1	1	1550.16906	1550.26994	1550.27094	1550.26544
13/08/2024 12:23:33.39517	1	1	1	1	1550.16862	1550.27129	1550.27229	1550.26699
13/08/2024 12:23:33.39617	1	1	1	1	1550.16906	1550.27198	1550.27094	1550.26544
13/08/2024 12:23:33.39717	1	1	1	1	1550.16906	1550.26994	1550.27094	1550.26544
13/08/2024 12:23:33.39817	1	1	1	1	1550.16906	1550.26994	1550.27094	1550.26748
13/08/2024 12:23:33.39917	1	1	1	1	1550.16906	1550.26994	1550.27094	1550.26544
13/08/2024 12:23:33.40017	1	1	1	1	1550.16906	1550.26994	1550.27094	1550.26544
13/08/2024 12:23:33.40117	1	1	1	1	1550.16906	1550.26994	1550.27094	1550.26748
13/08/2024 12:23:33.40217	1	1	1	1	1550.16906	1550.26994	1550.27094	1550.26748
13/08/2024 12:23:33.40317	1	1	1	1	1550.16906	1550.26994	1550.27094	1550.26544
13/08/2024 12:23:33.40417	1	1	1	1	1550.16862	1550.26925	1550.27025	1550.26495
13/08/2024 12:23:33.40517	1	1	1	1	1550.16906	1550.26994	1550.27094	1550.26544
13/08/2024 12:23:33.40617	1	1	1	1	1550.16906	1550.26994	1550.27094	1550.26544
13/08/2024 12:23:33.40717	1	1	1	1	1550.16906	1550.26994	1550.27094	1550.26544
13/08/2024 12:23:33.40817	1	1	1	1	1550.16862	1550.27129	1550.27229	1550.26699
13/08/2024 12:23:33.40917	1	1	1	1	1550.16906	1550.26994	1550.27094	1550.26544
13/08/2024 12:23:33.41017	1	1	1	1	1550.16906	1550.26994	1550.27094	1550.26544
13/08/2024 12:23:33.41117	1	1	1	1	1550.16906	1550.26994	1550.27094	1550.26544
13/08/2024 12:23:33.41217	1	1	1	1	1550.16702	1550.26994	1550.27094	1550.26544
13/08/2024 12:23:33.41317	1	1	1	1	1550.16906	1550.26994	1550.27094	1550.26544
13/08/2024 12:23:33.41417	1	1	1	1	1550.16906	1550.26994	1550.27094	1550.26544
13/08/2024 12:23:33.41517	1	1	1	1	1550.16906	1550.26994	1550.27094	1550.26544
13/08/2024 12:23:33.41617	1	1	1	1	1550.16906	1550.26994	1550.27094	1550.26544
13/08/2024 12:23:33.41717	1	1	1	1	1550.16906	1550.26994	1550.27094	1550.26544
13/08/2024 12:23:33.41817	1	1	1	1	1550.16862	1550.26925	1550.27025	1550.26699
13/08/2024 12:23:33.41917	1	1	1	1	1550.16906	1550.26994	1550.27094	1550.26544
13/08/2024 12:23:33.42017	1	1	1	1	1550.16906	1550.26994	1550.27094	1550.26748
13/08/2024 12:23:33.42117	1	1	1	1	1550.16862	1550.27129	1550.27025	1550.26495
13/08/2024 12:23:33.42217	1	1	1	1	1550.16906	1550.27198	1550.27298	1550.26748
13/08/2024 12:23:33.42317	1	1	1	1	1550.16862	1550.27129	1550.27229	1550.26699
13/08/2024 12:23:33.42417	1	1	1	1	1550.16906	1550.26994	1550.27094	1550.26748
13/08/2024 12:23:33.42517	1	1	1	1	1550.16702	1550.26994	1550.27094	1550.26544
13/08/2024 12:23:33.42617	1	1	1	1	1550.16745	1550.27063	1550.27163	1550.26388
13/08/2024 12:23:33.42717	1	1	1	1	1550.16702	1550.26994	1550.27094	1550.26544
13/08/2024 12:23:33.42817	1	1	1	1	1550.16906	1550.26994	1550.27094	1550.26544
13/08/2024 12:23:33.42917	1	1	1	1	1550.16745	1550.26858	1550.26958	1550.26388
13/08/2024 12:23:33.43017	1	1	1	1	1550.16906	1550.26994	1550.27094	1550.26544
13/08/2024 12:23:33.43117	1	1	1	1	1550.16702	1550.26994	1550.27094	1550.26544
13/08/2024 12:23:33.43217	1	1	1	1	1550.16862	1550.26925	1550.27025	1550.26699
13/08/2024 12:23:33.43317	1	1	1	1	1550.16906	1550.26994	1550.27094	1550.26544
13/08/2024 12:23:33.43417	1	1	1	1	1550.16949	1550.27063	1550.27163	1550.26592
13/08/2024 12:23:33.43517	1	1	1	1	1550.16906	1550.26994	1550.27094	1550.26544
13/08/2024 12:23:33.43617	1	1	1	1	1550.16906	1550.26994	1550.27094	1550.26544
13/08/2024 12:23:33.43717	1	1	1	1	1550.16702	1550.26994	1550.27094	1550.26544
13/08/2024 12:23:33.43817	1	1	1	1	1550.16906	1550.26994	1550.27094	1550.26544
13/08/2024 12:23:33.43917	1	1	1	1	1550.16906	1550.26994	1550.27094	1550.26544
13/08/2024 12:23:33.44017	1	1	1	1	1550.16862	1550.26925	1550.27025	1550.26699
13/08/2024 12:23:33.44117	1	1	1	1	1550.16745	1550.27063	1550.27163	1550.26592
13/08/2024 12:23:33.44217	1	1	1	1	1550.16745	1550.27063	1550.27163	1550.26592
13/08/2024 12:23:33.44317	1	1	1	1	1550.16949	1550.27063	1550.27163	1550.26592
13/08/2024 12:23:33.44417	1	1	1	1	1550.16702	1550.26994	1550.27094	1550.26544
13/08/2024 12:23:33.44517	1	1	1	1	1550.16745	1550.26858	1550.26958	1550.26592
13/08/2024 12:23:33.44617	1	1	1	1	1550.16906	1550.26994	1550.27094	1550.26544
13/08/2024 12:23:33.44717	1	1	1	1	1550.16906	1550.26994	1550.27094	1550.26748
13/08/2024 12:23:33.44817	1	1	1	1	1550.16906	1550.26994	1550.27094	1550.26544
13/08/2024 12:23:33.44917	1	1	1	1	1550.17066	1550.27129	1550.27229	1550.26699
13/08/2024 12:23:33.45017	1	1	1	1	1550.16906	1550.26994	1550.27094	1550.26544
13/08/2024 12:23:33.45117	1	1	1	1	1550.16906	1550.27198	1550.27094	1550.26748
13/08/2024 12:23:33.45217	1	1	1	1	1550.16906	1550.26994	1550.27094	1550.26748
13/08/2024 12:23:33.45317	1	1	1	1	1550.16906	1550.26994	1550.27094	1550.26544
13/08/2024 12:23:33.45417	1	1	1	1	1550.16906	1550.26994	1550.27094	1550.26544
13/08/2024 12:23:33.45517	1	1	1	1	1550.16745	1550.27063	1550.27163	1550.26592
13/08/2024 12:23:33.45617	1	1	1	1	1550.16906	1550.27198	1550.27298	1550.26748
13/08/2024 12:23:33.45717	1	1	1	1	1550.16906	1550.26994	1550.27094	1550.26748
13/08/2024 12:23:33.45817	1	1	1	1	1550.16906	1550.26994	1550.27094	1550.26544
13/08/2024 12:23:33.45917	1	1	1	1	1550.16862	1550.26925	1550.27025	1550.26495
13/08/2024 12:23:33.46017	1	1	1	1	1550.16906	1550.26994	1550.27094	1550.26748
13/08/2024 12:23:33.46117	1	1	1	1	1550.16906	1550.26994	1550.27094	1550.26544
13/08/2024 12:23:33.46217	1	1	1	1	1550.16906	1550.26994	1550.27094	1550.26544
13/08/2024 12:23:33.46317	1	1	1	1	1550.16906	1550.26994	1550.27094	1550.26748
13/08/2024 12:23:33.46417	1	1	1	1	1550.16906	1550.26994	1550.27094	1550.26544
13/08/2024 12:23:33.46517	1	1	1	1	1550.16862	1550.26925	1550.27025	1550.26699
13/08/2024 12:23:33.46617	1	1	1	1	1550.16906	1550.27198	1550.27298	1550.26748
13/08/2024 12:23:33.46717	1	1	1	1	1550.16906	1550.27198	1550.27094	1550.26748
13/08/2024 12:23:33.46817	1	1	1	1	1550.16949	1550.27063	1550.27163	1550.26592
13/08/2024 12:23:33.46917	1	1	1	1	1550.17109	1550.27198	1550.27094	1550.26748
13/08/2024 12:23:33.47017	1	1	1	1	1550.16906	1550.26994	1550.27094	1550.26544
13/08/2024 12:23:33.47117	1	1	1	1	1550.16906	1550.26994	1550.27094	1550.26544
13/08/2024 12:23:33.47217	1	1	1	1	1550.16702	1550.26994	1550.27094	1550.26544
13/08/2024 12:23:33.47317	1	1	1	1	1550.16906	1550.26994	1550.27094	1550.26544
13/08/2024 12:23:33.47417	1	1	1	1	1550.16862	1550.27129	1550.27025	1550.26699
13/08/2024 12:23:33.47517	1	1	1	1	1550.16862	1550.26925	1550.27025	1550.26495
13/08/2024 12:23:33.47617	1	1	1	1	1550.16862	1550.26925	1550.27025	1550.26495
13/08/2024 12:23:33.47717	1	1	1	1	1550.16906	1550.26994	1550.27094	1550.26544
13/08/2024 12:23:33.47817	1	1	1	1	1550.16862	1550.26925	1550.27025	1550.26699
13/08/2024 12:23:33.47917	1	1	1	1	1550.16906	1550.26994	1550.27094	1550.26544
13/08/2024 12:23:33.48017	1	1	1	1	1550.16906	1550.26994	1550.27094	1550.26748
13/08/2024 12:23:33.48117	1	1	1	1	1550.16862	1550.26925	1550.27025	1550.26495
13/08/2024 12:23:33.48217	1	1	1	1	1550.16702	1550.26994	1550.27094	1550.26544
13/08/2024 12:23:33.48317	1	1	1	1	1550.16906	1550.26994	1550.27094	1550.26544
13/08/2024 12:23:33.48417	1	1	1	1	1550.16906	1550.26994	1550.27094	1550.26544
13/08/2024 12:23:33.48517	1	1	1	1	1550.16906	1550.26994	1550.27094	1550.26748
13/08/2024 12:23:33.48617	1	1	1	1	1550.16862	1550.26925	1550.27025	1550.26495
13/08/2024 12:23:33.48717	1	1	1	1	1550.16906	1550.26994	1550.27094	1550.26544
13/08/2024 12:23:33.48817	1	1	1	1	1550.16906	1550.26994	1550.27094	1550.26748
13/08/2024 12:23:33.48917	1	1	1	1	1550.16906	1550.27198	1550.27094	1550.26748
13/08/2024 12:23:33.49017	1	1	1	1	1550.16906	1550.26994	1550.27094	1550.26544
13/08/2024 12:23:33.49117	1	1	1	1	1550.16906	1550.26994	1550.27094	1550.26544
13/08/2024 12:23:33.49217	1	1	1	1	1550.17066	1550.27129	1550.27229	1550.26699
13/08/2024 12:23:33.49317	1	1	1	1	1550.16906	1550.27198	1550.27298	1550.26748
13/08/2024 12:23:33.49417	1	1	1	1	1550.16906	1550.26994	1550.27094	1550.26544
13/08/2024 12:23:33.49517	1	1	1	1	1550.16745	1550.27063	1550.26958	1550.26592
13/08/2024 12:23:33.49617	1	1	1	1	1550.16745	1550.27063	1550.26958	1550.26592
13/08/2024 12:23:33.49717	1	1	1	1	1550.16906	1550.26994	1550.27094	1550.26748
13/08/2024 12:23:33.49817	1	1	1	1	1550.16702	1550.26994	1550.27094	1550.26544
13/08/2024 12:23:33.49917	1	1	1	1	1550.16862	1550.26925	1550.27025	1550.26495
13/08/2024 12:23:33.50017	1	1	1	1	1550.16702	1550.26994	1550.27094	1550.26544
13/08/2024 12:23:33.50117	1	1	1	1	1550.16906	1550.26994	1550.27094	1550.26544
13/08/2024 12:23:33.50217	1	1	1	1	1550.16906	1550.26994	1550.27094	1550.26544
13/08/2024 12:23:33.50317	1	1	1	1	1550.16862	1550.27129	1550.27229	1550.26699
13/08/2024 12:23:33.50417	1	1	1	1	1550.16862	1550.27129	1550.27229	1550.26699
13/08/2024 12:23:33.50517	1	1	1	1	1550.16906	1550.26994	1550.27094	1550.26544
13/08/2024 12:23:33.50617	1	1	1	1	1550.16862	1550.26925	1550.27025	1550.26495
13/08/2024 12:23:33.50717	1	1	1	1	1550.16906	1550.26994	1550.27094	1550.26544
13/08/2024 12:23:33.50817	1	1	1	1	1550.16906	1550.26994	1550.27094	1550.26544
13/08/2024 12:23:33.50917	1	1	1	1	1550.16862	1550.26925	1550.27025	1550.26699
13/08/2024 12:23:33.51017	1	1	1	1	1550.16906	1550.26994	1550.27094	1550.26544
13/08/2024 12:23:33.51117	1	1	1	1	1550.16906	1550.26994	1550.27094	1550.26544
13/08/2024 12:23:33.51217	1	1	1	1	1550.16906	1550.26994	1550.27094	1550.26544
13/08/2024 12:23:33.51317	1	1	1	1	1550.16862	1550.26925	1550.27025	1550.26495
13/08/2024 12:23:33.51417	1	1	1	1	1550.16949	1550.27063	1550.27163	1550.26592
13/08/2024 12:23:33.51517	1	1	1	1	1550.16906	1550.26994	1550.27094	1550.26544
13/08/2024 12:23:33.51617	1	1	1	1	1550.16906	1550.26994	1550.27094	1550.26544
13/08/2024 12:23:33.51717	1	1	1	1	1550.16862	1550.26925	1550.27025	1550.26495
13/08/2024 12:23:33.51817	1	1	1	1	1550.16906	1550.26994	1550.27094	1550.26544
13/08/2024 12:23:33.51917	1	1	1	1	1550.16906	1550.26994	1550.27094	1550.26544
13/08/2024 12:23:33.52017	1	1	1	1	1550.16906	1550.27198	1550.27094	1550.26748
13/08/2024 12:23:33.52117	1	1	1	1	1550.17066	1550.27129	1550.27229	1550.26699
13/08/2024 12:23:33.52217	1	1	1	1	1550.16862	1550.27129	1550.27229	1550.26699
13/08/2024 12:23:33.52317	1	1	1	1	1550.16745	1550.27063	1550.27163	1550.26592
13/08/2024 12:23:33.52417	1	1	1	1	1550.16906	1550.26994	1550.27094	1550.26544
13/08/2024 12:23:33.52517	1	1	1	1	1550.16862	1550.27129	1550.27229	1550.26699
13/08/2024 12:23:33.52617	1	1	1	1	1550.16906	1550.26994	1550.27094	1550.26544
13/08/2024 12:23:33.52717	1	1	1	1	1550.16702	1550.26994	1550.27094	1550.26544
13/08/2024 12:23:33.52817	1	1	1	1	1550.16862	1550.26925	1550.27025	1550.26495
13/08/2024 12:23:33.52917	1	1	1	1	1550.16702	1550.26994	1550.26890	1550.26544
13/08/2024 12:23:33.53017	1	1	1	1	1550.16906	1550.26994	1550.27298	1550.26544
13/08/2024 12:23:33.53117	1	1	1	1	1550.16862	1550.27129	1550.27025	1550.26699
13/08/2024 12:23:33.53217	1	1	1	1	1550.16906	1550.26994	1550.27094	1550.26748
13/08/2024 12:23:33.53317	1	1	1	1	1550.16906	1550.26994	1550.27094	1550.26544
13/08/2024 12:23:33.53417	1	1	1	1	1550.16906	1550.26994	1550.27094	1550.26544
13/08/2024 12:23:33.53517	1	1	1	1	1550.16862	1550.26925	1550.27025	1550.26699
13/08/2024 12:23:33.53617	1	1	1	1	1550.16906	1550.26994	1550.27094	1550.26544
13/08/2024 12:23:33.53717	1	1	1	1	1550.16906	1550.26994	1550.27094	1550.26748
13/08/2024 12:23:33.53817	1	1	1	1	1550.16906	1550.27198	1550.27298	1550.26544
13/08/2024 12:23:33.53917	1	1	1	1	1550.16906	1550.26994	1550.27094	1550.26544
13/08/2024 12:23:33.54017	1	1	1	1	1550.16906	1550.27198	1550.27094	1550.26748
13/08/2024 12:23:33.54117	1	1	1	1	1550.16949	1550.27063	1550.27163	1550.26592
13/08/2024 12:23:33.54217	1	1	1	1	1550.16745	1550.27063	1550.26958	1550.26592
13/08/2024 12:23:33.54317	1	1	1	1	1550.16702	1550.26790	1550.26890	1550.26544
13/08/2024 12:23:33.54417	1	1	1	1	1550.17066	1550.27129	1550.27229	1550.26699
13/08/2024 12:23:33.54517	1	1	1	1	1550.16906	1550.26994	1550.27094	1550.26544
13/08/2024 12:23:33.54617	1	1	1	1	1550.16702	1550.26994	1550.27094	1550.26544
13/08/2024 12:23:33.54717	1	1	1	1	1550.16906	1550.26994	1550.27094	1550.26544
13/08/2024 12:23:33.54817	1	1	1	1	1550.16906	1550.26994	1550.27094	1550.26544
13/08/2024 12:23:33.54917	1	1	1	1	1550.16862	1550.27129	1550.27025	1550.26699
13/08/2024 12:23:33.55017	1	1	1	1	1550.16906	1550.26994	1550.27094	1550.26544
13/08/2024 12:23:33.55117	1	1	1	1	1550.16862	1550.27129	1550.27229	1550.26699
13/08/2024 12:23:33.55217	1	1	1	1	1550.16949	1550.27063	1550.27163	1550.26592
13/08/2024 12:23:33.55317	1	1	1	1	1550.16906	1550.26994	1550.27094	1550.26544
13/08/2024 12:23:33.55417	1	1	1	1	1550.16906	1550.26994	1550.27094	1550.26544
13/08/2024 12:23:33.55517	1	1	1	1	1550.16745	1550.27063	1550.27163	1550.26592
13/08/2024 12:23:33.55617	1	1	1	1	1550.16745	1550.26858	1550.26958	1550.26388
13/08/2024 12:23:33.55717	1	1	1	1	1550.16702	1550.26994	1550.26890	1550.26544
13/08/2024 12:23:33.55817	1	1	1	1	1550.16702	1550.26994	1550.26890	1550.26544
13/08/2024 12:23:33.55917	1	1	1	1	1550.16906	1550.26994	1550.27094	1550.26544
13/08/2024 12:23:33.56017	1	1	1	1	1550.16862	1550.27129	1550.27229	1550.26699
13/08/2024 12:23:33.56117	1	1	1	1	1550.16906	1550.26994	1550.27094	1550.26544
13/08/2024 12:23:33.56217	1	1	1	1	1550.17066	1550.27129	1550.27229	1550.26699
13/08/2024 12:23:33.56317	1	1	1	1	1550.16906	1550.26994	1550.27094	1550.26544
13/08/2024 12:23:33.56417	1	1	1	1	1550.16702	1550.26994	1550.27094	1550.26544
13/08/2024 12:23:33.56517	1	1	1	1	1550.16906	1550.27198	1550.27298	1550.26748
13/08/2024 12:23:33.56617	1	1	1	1	1550.16906	1550.26994	1550.27094	1550.26544
13/08/2024 12:23:33.56717	1	1	1	1	1550.16906	1550.27198	1550.27094	1550.26748
13/08/2024 12:23:33.56817	1	1	1	1	1550.16906	1550.26994	1550.27094	1550.26544
13/08/2024 12:23:33.56917	1	1	1	1	1550.16745	1550.27063	1550.27163	1550.26592
13/08/2024 12:23:33.57017	1	1	1	1	1550.16906	1550.26994	1550.27094	1550.26544
13/08/2024 12:23:33.57117	1	1	1	1	1550.16862	1550.27129	1550.27229	1550.26699
13/08/2024 12:23:33.57217	1	1	1	1	1550.16906	1550.26994	1550.27094	1550.26748
13/08/2024 12:23:33.57317	1	1	1	1	1550.16862	1550.27129	1550.27229	1550.26699
13/08/2024 12:23:33.57417	1	1	1	1	1550.16862	1550.26925	1550.27025	1550.26495
13/08/2024 12:23:33.57517	1	1	1	1	1550.16702	1550.26994	1550.27094	1550.26544
13/08/2024 12:23:33.57617	1	1	1	1	1550.16745	1550.27063	1550.26958	1550.26592
13/08/2024 12:23:33.57717	1	1	1	1	1550.16906	1550.26994	1550.27094	1550.26544
13/08/2024 12:23:33.57817	1	1	1	1	1550.16906	1550.27198	1550.27298	1550.26748
13/08/2024 12:23:33.57917	1	1	1	1	1550.16862	1550.26925	1550.27025	1550.26495
13/08/2024 12:23:33.58017	1	1	1	1	1550.16906	1550.26994	1550.27094	1550.26748
13/08/2024 12:23:33.58117	1	1	1	1	1550.16906	1550.26994	1550.27094	1550.26748
13/08/2024 12:23:33.58217	1	1	1	1	1550.16906	1550.26994	1550.27094	1550.26544
13/08/2024 12:23:33.58317	1	1	1	1	1550.16906	1550.26994	1550.27094	1550.26544
13/08/2024 12:23:33.58417	1	1	1	1	1550.16906	1550.26994	1550.27094	1550.26544
13/08/2024 12:23:33.58517	1	1	1	1	1550.16702	1550.26994	1550.26890	1550.26544
13/08/2024 12:23:33.58617	1	1	1	1	1550.16906	1550.26994	1550.27094	1550.26544
13/08/2024 12:23:33.58717	1	1	1	1	1550.16862	1550.26925	1550.27025	1550.26699
13/08/2024 12:23:33.58817	1	1	1	1	1550.16906	1550.27198	1550.27094	1550.26544
13/08/2024 12:23:33.58917	1	1	1	1	1550.16906	1550.26994	1550.27094	1550.26544
13/08/2024 12:23:33.59017	1	1	1	1	1550.16906	1550.26994	1550.27094	1550.26544
13/08/2024 12:23:33.59117	1	1	1	1	1550.16906	1550.26994	1550.27094	1550.26544
13/08/2024 12:23:33.59217	1	1	1	1	1550.16862	1550.26925	1550.27025	1550.26699
13/08/2024 12:23:33.59317	1	1	1	1	1550.16906	1550.26994	1550.27094	1550.26544
13/08/2024 12:23:33.59417	1	1	1	1	1550.16906	1550.26994	1550.27094	1550.26544
13/08/2024 12:23:33.59517	1	1	1	1	1550.16906	1550.26994	1550.27094	1550.26544
13/08/2024 12:23:33.59617	1	1	1	1	1550.16906	1550.26994	1550.27094	1550.26544
13/08/2024 12:23:33.59717	1	1	1	1	1550.16862	1550.27129	1550.27229	1550.26699
13/08/2024 12:23:33.59817	1	1	1	1	1550.16702	1550.26994	1550.27094	1550.26544
13/08/2024 12:23:33.59917	1	1	1	1	1550.16862	1550.27129	1550.27229	1550.26699
13/08/2024 12:23:33.60017	1	1	1	1	1550.16906	1550.26994	1550.27094	1550.26748
13/08/2024 12:23:33.60117	1	1	1	1	1550.16906	1550.26994	1550.27094	1550.26544
13/08/2024 12:23:33.60217	1	1	1	1	1550.16949	1550.27063	1550.27163	1550.26592
13/08/2024 12:23:33.60317	1	1	1	1	1550.16906	1550.26994	1550.27094	1550.26544
13/08/2024 12:23:33.60417	1	1	1	1	1550.16862	1550.27129	1550.27229	1550.26699
13/08/2024 12:23:33.60517	1	1	1	1	1550.16906	1550.26994	1550.27094	1550.26544
13/08/2024 12:23:33.60617	1	1	1	1	1550.16906	1550.27198	1550.27298	1550.26748
13/08/2024 12:23:33.60717	1	1	1	1	1550.16702	1550.26994	1550.27094	1550.26544
13/08/2024 12:23:33.60817	1	1	1	1	1550.16906	1550.27198	1550.27094	1550.26748
13/08/2024 12:23:33.60917	1	1	1	1	1550.16906	1550.26994	1550.27094	1550.26544
13/08/2024 12:23:33.61017	1	1	1	1	1550.16906	1550.26994	1550.27094	1550.26748
13/08/2024 12:23:33.61117	1	1	1	1	1550.16906	1550.26994	1550.26890	1550.26544
13/08/2024 12:23:33.61217	1	1	1	1	1550.16906	1550.26994	1550.27094	1550.26544
13/08/2024 12:23:33.61317	1	1	1	1	1550.16906	1550.27198	1550.27298	1550.26748
13/08/2024 12:23:33.61417	1	1	1	1	1550.16906	1550.26994	1550.27094	1550.26544
13/08/2024 12:23:33.61517	1	1	1	1	1550.16745	1550.26858	1550.26958	1550.26592
13/08/2024 12:23:33.61617	1	1	1	1	1550.16906	1550.26994	1550.27094	1550.26544
13/08/2024 12:23:33.61717	1	1	1	1	1550.16862	1550.26925	1550.27025	1550.26495
13/08/2024 12:23:33.61817	1	1	1	1	1550.16862	1550.27129	1550.27025	1550.26699
13/08/2024 12:23:33.61917	1	1	1	1	1550.16906	1550.26994	1550.27094	1550.26544
13/08/2024 12:23:33.62017	1	1	1	1	1550.16906	1550.26994	1550.27094	1550.26544
13/08/2024 12:23:33.62117	1	1	1	1	1550.16862	1550.26925	1550.27025	1550.26495
13/08/2024 12:23:33.62217	1	1	1	1	1550.16906	1550.27198	1550.27094	1550.26748
13/08/2024 12:23:33.62317	1	1	1	1	1550.16906	1550.27198	1550.27298	1550.26748
13/08/2024 12:23:33.62417	1	1	1	1	1550.16949	1550.27063	1550.27163	1550.26592
13/08/2024 12:23:33.62517	1	1	1	1	1550.16702	1550.26994	1550.27094	1550.26544
13/08/2024 12:23:33.62617	1	1	1	1	1550.16906	1550.26994	1550.27094	1550.26544
13/08/2024 12:23:33.62717	1	1	1	1	1550.16702	1550.26994	1550.26890	1550.26544
13/08/2024 12:23:33.62817	1	1	1	1	1550.16702	1550.26994	1550.27094	1550.26544
13/08/2024 12:23:33.62917	1	1	1	1	1550.16906	1550.26994	1550.27094	1550.26544
13/08/2024 12:23:33.63017	1	1	1	1	1550.16862	1550.26925	1550.27025	1550.26699
13/08/2024 12:23:33.63117	1	1	1	1	1550.16949	1550.27063	1550.27163	1550.26592
13/08/2024 12:23:33.63217	1	1	1	1	1550.16906	1550.26994	1550.27094	1550.26544
13/08/2024 12:23:33.63317	1	1	1	1	1550.16862	1550.26925	1550.27025	1550.26699
13/08/2024 12:23:33.63417	1	1	1	1	1550.16906	1550.26994	1550.27094	1550.26544
13/08/2024 12:23:33.63517	1	1	1	1	1550.16862	1550.27129	1550.27025	1550.26699
13/08/2024 12:23:33.63617	1	1	1	1	1550.16862	1550.27129	1550.27229	1550.26699
13/08/2024 12:23:33.63717	1	1	1	1	1550.16906	1550.27198	1550.27298	1550.26748
13/08/2024 12:23:33.63817	1	1	1	1	1550.16906	1550.26994	1550.27094	1550.26544
13/08/2024 12:23:33.63917	1	1	1	1	1550.16906	1550.26994	1550.27094	1550.26544
13/08/2024 12:23:33.64017	1	1	1	1	1550.16949	1550.27063	1550.27163	1550.26592
13/08/2024 12:23:33.64117	1	1	1	1	1550.16906	1550.26994	1550.27094	1550.26544
13/08/2024 12:23:33.64217	1	1	1	1	1550.16745	1550.27063	1550.26958	1550.26592
13/08/2024 12:23:33.64317	1	1	1	1	1550.16906	1550.26994	1550.27094	1550.26748
13/08/2024 12:23:33.64417	1	1	1	1	1550.16862	1550.26925	1550.27025	1550.26699
13/08/2024 12:23:33.64517	1	1	1	1	1550.16906	1550.26994	1550.27094	1550.26544
13/08/2024 12:23:33.64617	1	1	1	1	1550.16906	1550.26994	1550.27094	1550.26544
13/08/2024 12:23:33.64717	1	1	1	1	1550.16862	1550.26925	1550.27025	1550.26699
13/08/2024 12:23:33.64817	1	1	1	1	1550.16906	1550.26994	1550.27094	1550.26544
13/08/2024 12:23:33.64917	1	1	1	1	1550.16949	1550.27063	1550.27163	1550.26592
13/08/2024 12:23:33.65017	1	1	1	1	1550.16906	1550.26994	1550.27094	1550.26748
13/08/2024 12:23:33.65117	1	1	1	1	1550.16862	1550.27129	1550.27229	1550.26699
13/08/2024 12:23:33.65217	1	1	1	1	1550.16906	1550.27198	1550.27298	1550.26748
13/08/2024 12:23:33.65317	1	1	1	1	1550.16862	1550.26925	1550.27025	1550.26495
13/08/2024 12:23:33.65417	1	1	1	1	1550.16906	1550.26994	1550.27094	1550.26544
13/08/2024 12:23:33.65517	1	1	1	1	1550.16949	1550.27063	1550.27163	1550.26592
13/08/2024 12:23:33.65617	1	1	1	1	1550.16906	1550.26994	1550.27094	1550.26544
13/08/2024 12:23:33.65717	1	1	1	1	1550.16906	1550.26994	1550.27094	1550.26544
13/08/2024 12:23:33.65817	1	1	1	1	1550.16949	1550.27063	1550.27163	1550.26592
13/08/2024 12:23:33.65917	1	1	1	1	1550.16906	1550.26994	1550.27094	1550.26544
13/08/2024 12:23:33.66017	1	1	1	1	1550.16906	1550.26994	1550.27094	1550.26544
13/08/2024 12:23:33.66117	1	1	1	1	1550.16906	1550.26994	1550.27094	1550.26544
13/08/2024 12:23:33.66217	1	1	1	1	1550.16906	1550.26994	1550.27094	1550.26748
13/08/2024 12:23:33.66317	1	1	1	1	1550.16906	1550.26994	1550.27094	1550.26748
13/08/2024 12:23:33.66417	1	1	1	1	1550.16906	1550.26994	1550.27094	1550.26544
13/08/2024 12:23:33.66517	1	1	1	1	1550.16906	1550.27198	1550.27298	1550.26748
13/08/2024 12:23:33.66617	1	1	1	1	1550.16906	1550.26994	1550.27094	1550.26544
13/08/2024 12:23:33.66717	1	1	1	1	1550.16745	1550.27063	1550.27163	1550.26592
13/08/2024 12:23:33.66817	1	1	1	1	1550.16906	1550.26994	1550.27094	1550.26544
13/08/2024 12:23:33.66917	1	1	1	1	1550.16906	1550.26994	1550.27094	1550.26544
13/08/2024 12:23:33.67017	1	1	1	1	1550.16949	1550.27063	1550.26958	1550.26592
13/08/2024 12:23:33.67117	1	1	1	1	1550.16906	1550.26994	1550.27094	1550.26544
13/08/2024 12:23:33.67217	1	1	1	1	1550.16702	1550.26994	1550.27094	1550.26544
13/08/2024 12:23:33.67317	1	1	1	1	1550.16906	1550.26994	1550.27094	1550.26544
13/08/2024 12:23:33.67417	1	1	1	1	1550.16862	1550.27129	1550.27229	1550.26699
13/08/2024 12:23:33.67517	1	1	1	1	1550.16906	1550.26994	1550.27094	1550.26544
13/08/2024 12:23:33.67617	1	1	1	1	1550.16906	1550.26994	1550.27094	1550.26544
13/08/2024 12:23:33.67717	1	1	1	1	1550.16906	1550.27198	1550.27298	1550.26544
13/08/2024 12:23:33.67817	1	1	1	1	1550.17109	1550.27198	1550.27298	1550.26748
13/08/2024 12:23:33.67917	1	1	1	1	1550.16906	1550.26994	1550.27094	1550.26748
13/08/2024 12:23:33.68017	1	1	1	1	1550.16745	1550.27063	1550.26958	1550.26592
13/08/2024 12:23:33.68117	1	1	1	1	1550.16906	1550.26994	1550.27094	1550.26544
13/08/2024 12:23:33.68217	1	1	1	1	1550.16702	1550.26994	1550.27094	1550.26544
13/08/2024 12:23:33.68317	1	1	1	1	1550.16906	1550.26994	1550.27094	1550.26340
13/08/2024 12:23:33.68417	1	1	1	1	1550.16702	1550.26790	1550.26890	1550.26544
13/08/2024 12:23:33.68517	1	1	1	1	1550.16906	1550.26994	1550.27094	1550.26544
13/08/2024 12:23:33.68617	1	1	1	1	1550.16862	1550.26925	1550.27025	1550.26699
13/08/2024 12:23:33.68717	1	1	1	1	1550.17109	1550.27198	1550.27298	1550.26748
13/08/2024 12:23:33.68817	1	1	1	1	1550.16906	1550.27198	1550.27298	1550.26748
13/08/2024 12:23:33.68917	1	1	1	1	1550.16702	1550.26994	1550.26890	1550.26544
13/08/2024 12:23:33.69017	1	1	1	1	1550.16702	1550.26994	1550.27094	1550.26544
13/08/2024 12:23:33.69117	1	1	1	1	1550.16745	1550.27063	1550.27163	1550.26592
13/08/2024 12:23:33.69217	1	1	1	1	1550.16906	1550.26994	1550.27094	1550.26544
13/08/2024 12:23:33.69317	1	1	1	1	1550.16906	1550.27198	1550.27298	1550.26748
13/08/2024 12:23:33.69417	1	1	1	1	1550.16862	1550.27129	1550.27229	1550.26699
13/08/2024 12:23:33.69517	1	1	1	1	1550.16906	1550.26994	1550.27094	1550.26544
13/08/2024 12:23:33.69617	1	1	1	1	1550.16906	1550.27198	1550.27298	1550.26748
13/08/2024 12:23:33.69717	1	1	1	1	1550.17066	1550.27129	1550.27229	1550.26699
13/08/2024 12:23:33.69817	1	1	1	1	1550.16702	1550.26994	1550.26890	1550.26544
13/08/2024 12:23:33.69917	1	1	1	1	1550.16906	1550.26994	1550.27094	1550.26544
13/08/2024 12:23:33.70017	1	1	1	1	1550.16702	1550.26994	1550.27094	1550.26544
13/08/2024 12:23:33.70117	1	1	1	1	1550.16906	1550.26994	1550.27094	1550.26544
13/08/2024 12:23:33.70217	1	1	1	1	1550.16906	1550.26994	1550.27094	1550.26544
13/08/2024 12:23:33.70317	1	1	1	1	1550.16906	1550.26994	1550.27094	1550.26544
13/08/2024 12:23:33.70417	1	1	1	1	1550.16906	1550.27198	1550.27298	1550.26544
13/08/2024 12:23:33.70517	1	1	1	1	1550.16906	1550.26994	1550.27094	1550.26748
13/08/2024 12:23:33.70617	1	1	1	1	1550.16906	1550.26994	1550.27094	1550.26544
13/08/2024 12:23:33.70717	1	1	1	1	1550.16906	1550.27198	1550.27298	1550.26748
13/08/2024 12:23:33.70817	1	1	1	1	1550.16906	1550.26994	1550.27094	1550.26544
13/08/2024 12:23:33.70917	1	1	1	1	1550.16906	1550.26994	1550.27094	1550.26544
13/08/2024 12:23:33.71017	1	1	1	1	1550.16906	1550.26994	1550.27094	1550.26748
13/08/2024 12:23:33.71117	1	1	1	1	1550.16906	1550.27198	1550.27094	1550.26544
13/08/2024 12:23:33.71217	1	1	1	1	1550.16906	1550.26994	1550.27094	1550.26544
13/08/2024 12:23:33.71317	1	1	1	1	1550.16745	1550.26858	1550.26958	1550.26592
13/08/2024 12:23:33.71417	1	1	1	1	1550.16906	1550.26994	1550.27094	1550.26544
13/08/2024 12:23:33.71517	1	1	1	1	1550.16745	1550.26858	1550.26958	1550.26592
13/08/2024 12:23:33.71617	1	1	1	1	1550.16906	1550.26994	1550.27094	1550.26544
13/08/2024 12:23:33.71717	1	1	1	1	1550.16906	1550.26994	1550.27094	1550.26544
13/08/2024 12:23:33.71817	1	1	1	1	1550.16906	1550.26994	1550.27094	1550.26544
13/08/2024 12:23:33.71917	1	1	1	1	1550.16862	1550.27129	1550.27229	1550.26699
13/08/2024 12:23:33.72017	1	1	1	1	1550.16906	1550.26994	1550.27094	1550.26544
13/08/2024 12:23:33.72117	1	1	1	1	1550.16906	1550.26994	1550.27094	1550.26544
13/08/2024 12:23:33.72217	1	1	1	1	1550.16862	1550.27129	1550.27229	1550.26699
13/08/2024 12:23:33.72317	1	1	1	1	1550.17109	1550.27198	1550.27298	1550.26748
13/08/2024 12:23:33.72417	1	1	1	1	1550.16906	1550.26994	1550.27094	1550.26544
13/08/2024 12:23:33.72517	1	1	1	1	1550.16906	1550.26994	1550.27094	1550.26544
13/08/2024 12:23:33.72617	1	1	1	1	1550.16906	1550.27198	1550.27298	1550.26544
13/08/2024 12:23:33.72717	1	1	1	1	1550.16906	1550.26994	1550.27094	1550.26544
13/08/2024 12:23:33.72817	1	1	1	1	1550.16745	1550.27063	1550.27163	1550.26592
13/08/2024 12:23:33.72917	1	1	1	1	1550.16906	1550.26994	1550.27094	1550.26748
13/08/2024 12:23:33.73017	1	1	1	1	1550.16949	1550.27063	1550.27163	1550.26592
13/08/2024 12:23:33.73117	1	1	1	1	1550.16906	1550.26994	1550.27094	1550.26544
13/08/2024 12:23:33.73217	1	1	1	1	1550.16702	1550.26994	1550.27094	1550.26544
13/08/2024 12:23:33.73317	1	1	1	1	1550.16745	1550.27063	1550.27163	1550.26592
13/08/2024 12:23:33.73417	1	1	1	1	1550.16906	1550.26994	1550.27094	1550.26544
13/08/2024 12:23:33.73517	1	1	1	1	1550.17066	1550.27129	1550.27229	1550.26699
13/08/2024 12:23:33.73617	1	1	1	1	1550.16906	1550.26994	1550.27094	1550.26544
13/08/2024 12:23:33.73717	1	1	1	1	1550.16906	1550.26994	1550.27094	1550.26544
13/08/2024 12:23:33.73817	1	1	1	1	1550.16906	1550.26994	1550.27094	1550.26544
13/08/2024 12:23:33.73917	1	1	1	1	1550.17109	1550.27198	1550.27298	1550.26748
13/08/2024 12:23:33.74017	1	1	1	1	1550.16862	1550.27129	1550.27229	1550.26699
13/08/2024 12:23:33.74117	1	1	1	1	1550.16906	1550.26994	1550.27094	1550.26748
13/08/2024 12:23:33.74217	1	1	1	1	1550.16862	1550.27129	1550.27025	1550.26699
13/08/2024 12:23:33.74317	1	1	1	1	1550.16906	1550.26994	1550.27094	1550.26544
13/08/2024 12:23:33.74417	1	1	1	1	1550.16906	1550.26994	1550.27094	1550.26544
13/08/2024 12:23:33.74517	1	1	1	1	1550.16702	1550.26994	1550.27094	1550.26544
13/08/2024 12:23:33.74617	1	1	1	1	1550.16906	1550.26994	1550.27094	1550.26544
13/08/2024 12:23:33.74717	1	1	1	1	1550.16906	1550.26994	1550.27094	1550.26544
13/08/2024 12:23:33.74817	1	1	1	1	1550.16702	1550.26994	1550.27094	1550.26544
13/08/2024 12:23:33.74917	1	1	1	1	1550.16862	1550.27129	1550.27229	1550.26699
13/08/2024 12:23:33.75017	1	1	1	1	1550.16862	1550.26925	1550.27025	1550.26699
13/08/2024 12:23:33.75117	1	1	1	1	1550.16906	1550.27198	1550.27298	1550.26748
13/08/2024 12:23:33.75217	1	1	1	1	1550.16906	1550.26994	1550.27094	1550.26544
13/08/2024 12:23:33.75317	1	1	1	1	1550.16906	1550.26994	1550.27094	1550.26748
13/08/2024 12:23:33.75417	1	1	1	1	1550.16906	1550.26994	1550.27094	1550.26544
13/08/2024 12:23:33.75517	1	1	1	1	1550.16906	1550.26994	1550.27094	1550.26544
13/08/2024 12:23:33.75617	1	1	1	1	1550.16862	1550.27129	1550.27229	1550.26699
13/08/2024 12:23:33.75717	1	1	1	1	1550.16906	1550.26994	1550.27094	1550.26544
13/08/2024 12:23:33.75817	1	1	1	1	1550.16906	1550.26994	1550.27094	1550.26544
13/08/2024 12:23:33.75917	1	1	1	1	1550.16906	1550.26994	1550.27094	1550.26544
13/08/2024 12:23:33.76017	1	1	1	1	1550.16745	1550.27063	1550.26958	1550.26592
13/08/2024 12:23:33.76117	1	1	1	1	1550.16906	1550.26994	1550.27094	1550.26544
13/08/2024 12:23:33.76217	1	1	1	1	1550.16862	1550.27129	1550.27229	1550.26699
13/08/2024 12:23:33.76317	1	1	1	1	1550.16906	1550.26994	1550.27094	1550.26544
13/08/2024 12:23:33.76417	1	1	1	1	1550.16862	1550.27129	1550.27025	1550.26699
13/08/2024 12:23:33.76517	1	1	1	1	1550.16862	1550.27129	1550.27229	1550.26495
13/08/2024 12:23:33.76617	1	1	1	1	1550.16906	1550.26994	1550.27094	1550.26748
13/08/2024 12:23:33.76717	1	1	1	1	1550.16862	1550.27129	1550.27229	1550.26699
13/08/2024 12:23:33.76817	1	1	1	1	1550.16862	1550.27129	1550.27229	1550.26699
13/08/2024 12:23:33.76917	1	1	1	1	1550.16906	1550.26994	1550.27094	1550.26544
13/08/2024 12:23:33.77017	1	1	1	1	1550.16702	1550.26994	1550.27094	1550.26544
13/08/2024 12:23:33.77117	1	1	1	1	1550.16745	1550.27063	1550.27163	1550.26592
13/08/2024 12:23:33.77217	1	1	1	1	1550.16862	1550.26925	1550.27229	1550.26495
13/08/2024 12:23:33.77317	1	1	1	1	1550.16906	1550.26994	1550.27094	1550.26544
13/08/2024 12:23:33.77417	1	1	1	1	1550.16702	1550.26994	1550.27094	1550.26544
13/08/2024 12:23:33.77517	1	1	1	1	1550.17109	1550.27198	1550.27298	1550.26748
13/08/2024 12:23:33.77617	1	1	1	1	1550.16906	1550.26994	1550.27094	1550.26544
13/08/2024 12:23:33.77717	1	1	1	1	1550.16906	1550.26994	1550.27094	1550.26544
13/08/2024 12:23:33.77817	1	1	1	1	1550.16862	1550.26925	1550.27025	1550.26699
13/08/2024 12:23:33.77917	1	1	1	1	1550.17066	1550.27129	1550.27229	1550.26699
13/08/2024 12:23:33.78017	1	1	1	1	1550.16862	1550.27129	1550.27229	1550.26495
13/08/2024 12:23:33.78117	1	1	1	1	1550.17066	1550.27129	1550.27229	1550.26699
13/08/2024 12:23:33.78217	1	1	1	1	1550.16906	1550.26994	1550.27094	1550.26544
13/08/2024 12:23:33.78317	1	1	1	1	1550.16906	1550.26994	1550.27094	1550.26748
13/08/2024 12:23:33.78417	1	1	1	1	1550.16906	1550.27198	1550.27298	1550.26544
13/08/2024 12:23:33.78517	1	1	1	1	1550.16702	1550.26994	1550.27094	1550.26544
13/08/2024 12:23:33.78617	1	1	1	1	1550.16659	1550.26925	1550.27025	1550.26495
13/08/2024 12:23:33.78717	1	1	1	1	1550.16702	1550.26994	1550.27094	1550.26544
13/08/2024 12:23:33.78817	1	1	1	1	1550.16906	1550.26994	1550.27094	1550.26544
13/08/2024 12:23:33.78917	1	1	1	1	1550.16906	1550.26994	1550.27094	1550.26544
13/08/2024 12:23:33.79017	1	1	1	1	1550.16745	1550.27063	1550.26958	1550.26592
13/08/2024 12:23:33.79117	1	1	1	1	1550.16906	1550.26994	1550.27094	1550.26544
13/08/2024 12:23:33.79217	1	1	1	1	1550.16906	1550.27198	1550.27298	1550.26748
13/08/2024 12:23:33.79317	1	1	1	1	1550.16862	1550.27129	1550.27229	1550.26699
13/08/2024 12:23:33.79417	1	1	1	1	1550.16702	1550.26994	1550.27094	1550.26544
13/08/2024 12:23:33.79517	1	1	1	1	1550.16862	1550.27129	1550.27229	1550.26699
13/08/2024 12:23:33.79617	1	1	1	1	1550.16906	1550.27198	1550.27094	1550.26748
13/08/2024 12:23:33.79717	1	1	1	1	1550.16906	1550.26994	1550.27094	1550.26544
13/08/2024 12:23:33.79817	1	1	1	1	1550.16906	1550.26994	1550.27094	1550.26544
13/08/2024 12:23:33.79917	1	1	1	1	1550.16862	1550.27129	1550.27229	1550.26699
13/08/2024 12:23:33.80017	1	1	1	1	1550.16906	1550.26994	1550.27094	1550.26544
13/08/2024 12:23:33.80117	1	1	1	1	1550.16906	1550.26994	1550.27094	1550.26544
13/08/2024 12:23:33.80217	1	1	1	1	1550.16906	1550.26994	1550.27094	1550.26544
13/08/2024 12:23:33.80317	1	1	1	1	1550.16702	1550.26994	1550.27094	1550.26544
13/08/2024 12:23:33.80417	1	1	1	1	1550.16906	1550.26994	1550.27094	1550.26544
13/08/2024 12:23:33.80517	1	1	1	1	1550.16906	1550.26994	1550.27094	1550.26748
13/08/2024 12:23:33.80617	1	1	1	1	1550.16906	1550.26994	1550.27094	1550.26544
13/08/2024 12:23:33.80717	1	1	1	1	1550.16906	1550.26994	1550.27094	1550.26544
13/08/2024 12:23:33.80817	1	1	1	1	1550.16906	1550.26994	1550.27094	1550.26544
13/08/2024 12:23:33.80917	1	1	1	1	1550.16906	1550.27198	1550.27298	1550.26748
13/08/2024 12:23:33.81017	1	1	1	1	1550.16862	1550.27129	1550.27229	1550.26699
13/08/2024 12:23:33.81117	1	1	1	1	1550.16862	1550.26925	1550.27025	1550.26495
13/08/2024 12:23:33.81217	1	1	1	1	1550.16906	1550.27198	1550.27298	1550.26748
13/08/2024 12:23:33.81317	1	1	1	1	1550.16862	1550.27129	1550.27229	1550.26699
13/08/2024 12:23:33.81417	1	1	1	1	1550.16906	1550.26994	1550.27094	1550.26748
13/08/2024 12:23:33.81517	1	1	1	1	1550.16906	1550.27198	1550.27094	1550.26748
13/08/2024 12:23:33.81617	1	1	1	1	1550.16862	1550.26925	1550.27025	1550.26699
13/08/2024 12:23:33.81717	1	1	1	1	1550.16906	1550.26994	1550.27094	1550.26544
13/08/2024 12:23:33.81817	1	1	1	1	1550.16906	1550.26994	1550.27094	1550.26544
13/08/2024 12:23:33.81917	1	1	1	1	1550.16906	1550.26994	1550.27094	1550.26544
13/08/2024 12:23:33.82017	1	1	1	1	1550.16906	1550.26994	1550.27094	1550.26544
13/08/2024 12:23:33.82117	1	1	1	1	1550.16906	1550.26994	1550.27094	1550.26544
13/08/2024 12:23:33.82217	1	1	1	1	1550.16862	1550.26925	1550.27025	1550.26699
13/08/2024 12:23:33.82317	1	1	1	1	1550.16906	1550.26994	1550.27094	1550.26544
13/08/2024 12:23:33.82417	1	1	1	1	1550.16906	1550.26994	1550.27094	1550.26544
13/08/2024 12:23:33.82517	1	1	1	1	1550.16906	1550.27198	1550.27094	1550.26748
13/08/2024 12:23:33.82617	1	1	1	1	1550.16906	1550.26994	1550.27094	1550.26748
13/08/2024 12:23:33.82717	1	1	1	1	1550.16906	1550.26994	1550.27094	1550.26544
13/08/2024 12:23:33.82817	1	1	1	1	1550.16702	1550.26994	1550.27094	1550.26544
13/08/2024 12:23:33.82917	1	1	1	1	1550.16906	1550.26994	1550.27094	1550.26544
13/08/2024 12:23:33.83017	1	1	1	1	1550.16906	1550.26994	1550.27094	1550.26544
13/08/2024 12:23:33.83117	1	1	1	1	1550.16949	1550.26858	1550.26958	1550.26592
13/08/2024 12:23:33.83217	1	1	1	1	1550.16906	1550.26994	1550.27094	1550.26544
13/08/2024 12:23:33.83317	1	1	1	1	1550.16862	1550.27129	1550.27025	1550.26699
13/08/2024 12:23:33.83417	1	1	1	1	1550.16906	1550.26994	1550.27094	1550.26544
13/08/2024 12:23:33.83517	1	1	1	1	1550.16906	1550.26994	1550.27094	1550.26544
13/08/2024 12:23:33.83617	1	1	1	1	1550.16862	1550.26925	1550.27025	1550.26495
13/08/2024 12:23:33.83717	1	1	1	1	1550.16862	1550.27129	1550.27229	1550.26495
13/08/2024 12:23:33.83817	1	1	1	1	1550.16906	1550.26994	1550.27094	1550.26544
13/08/2024 12:23:33.83917	1	1	1	1	1550.16862	1550.27129	1550.27229	1550.26699
13/08/2024 12:23:33.84017	1	1	1	1	1550.16906	1550.26994	1550.27094	1550.26544
13/08/2024 12:23:33.84117	1	1	1	1	1550.16906	1550.26994	1550.27094	1550.26544
13/08/2024 12:23:33.84217	1	1	1	1	1550.16906	1550.26994	1550.27094	1550.26748
13/08/2024 12:23:33.84317	1	1	1	1	1550.16702	1550.26994	1550.27094	1550.26544
13/08/2024 12:23:33.84417	1	1	1	1	1550.16745	1550.26858	1550.26958	1550.26592
13/08/2024 12:23:33.84517	1	1	1	1	1550.16906	1550.26994	1550.27094	1550.26544
13/08/2024 12:23:33.84617	1	1	1	1	1550.16949	1550.27063	1550.27163	1550.26592
13/08/2024 12:23:33.84717	1	1	1	1	1550.16862	1550.26925	1550.27025	1550.26495
13/08/2024 12:23:33.84817	1	1	1	1	1550.16906	1550.26994	1550.27094	1550.26544
13/08/2024 12:23:33.84917	1	1	1	1	1550.16862	1550.27129	1550.27229	1550.26699
13/08/2024 12:23:33.85017	1	1	1	1	1550.16906	1550.26994	1550.27094	1550.26544
13/08/2024 12:23:33.85117	1	1	1	1	1550.16906	1550.27198	1550.27298	1550.26748
13/08/2024 12:23:33.85217	1	1	1	1	1550.16906	1550.27198	1550.27094	1550.26748
13/08/2024 12:23:33.85317	1	1	1	1	1550.16906	1550.27198	1550.27298	1550.26748
13/08/2024 12:23:33.85417	1	1	1	1	1550.16906	1550.27198	1550.27298	1550.26748
13/08/2024 12:23:33.85517	1	1	1	1	1550.16906	1550.26994	1550.27094	1550.26544
13/08/2024 12:23:33.85617	1	1	1	1	1550.16906	1550.26994	1550.27094	1550.26544
13/08/2024 12:23:33.85717	1	1	1	1	1550.16745	1550.27063	1550.27163	1550.26592
13/08/2024 12:23:33.85817	1	1	1	1	1550.16745	1550.27063	1550.27163	1550.26592
13/08/2024 12:23:33.85917	1	1	1	1	1550.16906	1550.26994	1550.27094	1550.26544
13/08/2024 12:23:33.86017	1	1	1	1	1550.16906	1550.26994	1550.27094	1550.26544
13/08/2024 12:23:33.86117	1	1	1	1	1550.16862	1550.26925	1550.27025	1550.26495
13/08/2024 12:23:33.86217	1	1	1	1	1550.16702	1550.26994	1550.27094	1550.26544
13/08/2024 12:23:33.86317	1	1	1	1	1550.16906	1550.27198	1550.27298	1550.26544
13/08/2024 12:23:33.86417	1	1	1	1	1550.16862	1550.27129	1550.27025	1550.26699
13/08/2024 12:23:33.86517	1	1	1	1	1550.16862	1550.26925	1550.27025	1550.26495
13/08/2024 12:23:33.86617	1	1	1	1	1550.16906	1550.27198	1550.27298	1550.26748
13/08/2024 12:23:33.86717	1	1	1	1	1550.16862	1550.26925	1550.27025	1550.26495
13/08/2024 12:23:33.86817	1	1	1	1	1550.16906	1550.26994	1550.27094	1550.26544
13/08/2024 12:23:33.86917	1	1	1	1	1550.16906	1550.26994	1550.27094	1550.26544
13/08/2024 12:23:33.87017	1	1	1	1	1550.16906	1550.27198	1550.27298	1550.26748
13/08/2024 12:23:33.87117	1	1	1	1	1550.16702	1550.26994	1550.27094	1550.26544
13/08/2024 12:23:33.87217	1	1	1	1	1550.16906	1550.26994	1550.27094	1550.26748
13/08/2024 12:23:33.87317	1	1	1	1	1550.16906	1550.26994	1550.27094	1550.26544
13/08/2024 12:23:33.87417	1	1	1	1	1550.16906	1550.26994	1550.27094	1550.26544
13/08/2024 12:23:33.87517	1	1	1	1	1550.16906	1550.26994	1550.27094	1550.26544
13/08/2024 12:23:33.87617	1	1	1	1	1550.16906	1550.26994	1550.27094	1550.26544
13/08/2024 12:23:33.87717	1	1	1	1	1550.16906	1550.26994	1550.27094	1550.26544
13/08/2024 12:23:33.87817	1	1	1	1	1550.16862	1550.26925	1550.27025	1550.26495
13/08/2024 12:23:33.87917	1	1	1	1	1550.16702	1550.26994	1550.27094	1550.26544
13/08/2024 12:23:33.88017	1	1	1	1	1550.16862	1550.26925	1550.27025	1550.26699
13/08/2024 12:23:33.88117	1	1	1	1	1550.17066	1550.27129	1550.27229	1550.26699
13/08/2024 12:23:33.88217	1	1	1	1	1550.16862	1550.26925	1550.27025	1550.26699
13/08/2024 12:23:33.88317	1	1	1	1	1550.16906	1550.26994	1550.27094	1550.26544
13/08/2024 12:23:33.88417	1	1	1	1	1550.16906	1550.26994	1550.27094	1550.26544
13/08/2024 12:23:33.88517	1	1	1	1	1550.16906	1550.27198	1550.27298	1550.26748
13/08/2024 12:23:33.88617	1	1	1	1	1550.16949	1550.27063	1550.27163	1550.26797
13/08/2024 12:23:33.88717	1	1	1	1	1550.16906	1550.26994	1550.27094	1550.26544
13/08/2024 12:23:33.88817	1	1	1	1	1550.16906	1550.26994	1550.27094	1550.26544
13/08/2024 12:23:33.88917	1	1	1	1	1550.16702	1550.26994	1550.27094	1550.26544
13/08/2024 12:23:33.89017	1	1	1	1	1550.16702	1550.26994	1550.27094	1550.26544
13/08/2024 12:23:33.89117	1	1	1	1	1550.16906	1550.26994	1550.27094	1550.26544
13/08/2024 12:23:33.89217	1	1	1	1	1550.16862	1550.27129	1550.27229	1550.26699
13/08/2024 12:23:33.89317	1	1	1	1	1550.16702	1550.26994	1550.27094	1550.26544
13/08/2024 12:23:33.89417	1	1	1	1	1550.16745	1550.26858	1550.26958	1550.26592
13/08/2024 12:23:33.89517	1	1	1	1	1550.16702	1550.26790	1550.26890	1550.26340
13/08/2024 12:23:33.89617	1	1	1	1	1550.16906	1550.26994	1550.27094	1550.26544
13/08/2024 12:23:33.89717	1	1	1	1	1550.16906	1550.26994	1550.27094	1550.26544
13/08/2024 12:23:33.89817	1	1	1	1	1550.16906	1550.26994	1550.27094	1550.26544
13/08/2024 12:23:33.89917	1	1	1	1	1550.16906	1550.27198	1550.27094	1550.26544
13/08/2024 12:23:33.90017	1	1	1	1	1550.16906	1550.26994	1550.27094	1550.26544
13/08/2024 12:23:33.90117	1	1	1	1	1550.16862	1550.26925	1550.27025	1550.26495
13/08/2024 12:23:33.90217	1	1	1	1	1550.16862	1550.26925	1550.27025	1550.26495
13/08/2024 12:23:33.90317	1	1	1	1	1550.16906	1550.26994	1550.27094	1550.26748
13/08/2024 12:23:33.90417	1	1	1	1	1550.16906	1550.26994	1550.27094	1550.26544
13/08/2024 12:23:33.90517	1	1	1	1	1550.16702	1550.26994	1550.27094	1550.26544
13/08/2024 12:23:33.90617	1	1	1	1	1550.16702	1550.26994	1550.27094	1550.26544
13/08/2024 12:23:33.90717	1	1	1	1	1550.16862	1550.26925	1550.27025	1550.26495
13/08/2024 12:23:33.90817	1	1	1	1	1550.16862	1550.26925	1550.27025	1550.26699
13/08/2024 12:23:33.90917	1	1	1	1	1550.16862	1550.26925	1550.27025	1550.26495
13/08/2024 12:23:33.91017	1	1	1	1	1550.16906	1550.26994	1550.27094	1550.26544
13/08/2024 12:23:33.91117	1	1	1	1	1550.16862	1550.26925	1550.27025	1550.26495
13/08/2024 12:23:33.91217	1	1	1	1	1550.16862	1550.27129	1550.27229	1550.26699
13/08/2024 12:23:33.91317	1	1	1	1	1550.16906	1550.27198	1550.27094	1550.26748
13/08/2024 12:23:33.91417	1	1	1	1	1550.16862	1550.26925	1550.27025	1550.26495
13/08/2024 12:23:33.91517	1	1	1	1	1550.16906	1550.26994	1550.27094	1550.26748
13/08/2024 12:23:33.91617	1	1	1	1	1550.16906	1550.26994	1550.27094	1550.26544
13/08/2024 12:23:33.91717	1	1	1	1	1550.16906	1550.26994	1550.27094	1550.26544
13/08/2024 12:23:33.91817	1	1	1	1	1550.16906	1550.26994	1550.27094	1550.26544
13/08/2024 12:23:33.91917	1	1	1	1	1550.16906	1550.26994	1550.27094	1550.26544
13/08/2024 12:23:33.92017	1	1	1	1	1550.16949	1550.27063	1550.27163	1550.26592
13/08/2024 12:23:33.92117	1	1	1	1	1550.16906	1550.26994	1550.27094	1550.26544
13/08/2024 12:23:33.92217	1	1	1	1	1550.16862	1550.26925	1550.27025	1550.26495
13/08/2024 12:23:33.92317	1	1	1	1	1550.16906	1550.26994	1550.27094	1550.26544
13/08/2024 12:23:33.92417	1	1	1	1	1550.16906	1550.26994	1550.27094	1550.26544
13/08/2024 12:23:33.92517	1	1	1	1	1550.16906	1550.26994	1550.27094	1550.26544
13/08/2024 12:23:33.92617	1	1	1	1	1550.16906	1550.26994	1550.27094	1550.26544
13/08/2024 12:23:33.92717	1	1	1	1	1550.16862	1550.27129	1550.27229	1550.26699
13/08/2024 12:23:33.92817	1	1	1	1	1550.16906	1550.27198	1550.27298	1550.26748
13/08/2024 12:23:33.92917	1	1	1	1	1550.16745	1550.26858	1550.26958	1550.26592
13/08/2024 12:23:33.93017	1	1	1	1	1550.16906	1550.26994	1550.27094	1550.26544
13/08/2024 12:23:33.93117	1	1	1	1	1550.16906	1550.26994	1550.27094	1550.26544
13/08/2024 12:23:33.93217	1	1	1	1	1550.16906	1550.26994	1550.27094	1550.26544
13/08/2024 12:23:33.93317	1	1	1	1	1550.16862	1550.27129	1550.27229	1550.26699
13/08/2024 12:23:33.93417	1	1	1	1	1550.16906	1550.26994	1550.27094	1550.26544
13/08/2024 12:23:33.93517	1	1	1	1	1550.16906	1550.26994	1550.27094	1550.26544
13/08/2024 12:23:33.93617	1	1	1	1	1550.16745	1550.26858	1550.26958	1550.26592
13/08/2024 12:23:33.93717	1	1	1	1	1550.16906	1550.26994	1550.27094	1550.26544
13/08/2024 12:23:33.93817	1	1	1	1	1550.16906	1550.26994	1550.27094	1550.26544
13/08/2024 12:23:33.93917	1	1	1	1	1550.16862	1550.27129	1550.27229	1550.26699
13/08/2024 12:23:33.94017	1	1	1	1	1550.16862	1550.27129	1550.27025	1550.26699
13/08/2024 12:23:33.94117	1	1	1	1	1550.16862	1550.27129	1550.27229	1550.26699
13/08/2024 12:23:33.94217	1	1	1	1	1550.17109	1550.27198	1550.27298	1550.26748
13/08/2024 12:23:33.94317	1	1	1	1	1550.16906	1550.26994	1550.27094	1550.26544
13/08/2024 12:23:33.94417	1	1	1	1	1550.16906	1550.26994	1550.27094	1550.26544
13/08/2024 12:23:33.94517	1	1	1	1	1550.16906	1550.26994	1550.27094	1550.26544
13/08/2024 12:23:33.94617	1	1	1	1	1550.16906	1550.26994	1550.27094	1550.26544
13/08/2024 12:23:33.94717	1	1	1	1	1550.16745	1550.27063	1550.27163	1550.26592
13/08/2024 12:23:33.94817	1	1	1	1	1550.16949	1550.27063	1550.27163	1550.26592
13/08/2024 12:23:33.94917	1	1	1	1	1550.16906	1550.26994	1550.27094	1550.26748
13/08/2024 12:23:33.95017	1	1	1	1	1550.16702	1550.26994	1550.27094	1550.26544
13/08/2024 12:23:33.95117	1	1	1	1	1550.16862	1550.26925	1550.27025	1550.26495
13/08/2024 12:23:33.95217	1	1	1	1	1550.16906	1550.26994	1550.27094	1550.26544
13/08/2024 12:23:33.95317	1	1	1	1	1550.16862	1550.27129	1550.27229	1550.26699
13/08/2024 12:23:33.95417	1	1	1	1	1550.16906	1550.27198	1550.27094	1550.26748
13/08/2024 12:23:33.95517	1	1	1	1	1550.16862	1550.27129	1550.27229	1550.26699
13/08/2024 12:23:33.95617	1	1	1	1	1550.16906	1550.27198	1550.27298	1550.26748
13/08/2024 12:23:33.95717	1	1	1	1	1550.16906	1550.26994	1550.27094	1550.26544
13/08/2024 12:23:33.95817	1	1	1	1	1550.16862	1550.27129	1550.27025	1550.26699
13/08/2024 12:23:33.95917	1	1	1	1	1550.16906	1550.27198	1550.27094	1550.26748
13/08/2024 12:23:33.96017	1	1	1	1	1550.16906	1550.26994	1550.27094	1550.26544
13/08/2024 12:23:33.96117	1	1	1	1	1550.16906	1550.26994	1550.27094	1550.26544
13/08/2024 12:23:33.96217	1	1	1	1	1550.16906	1550.26994	1550.26890	1550.26544
13/08/2024 12:23:33.96317	1	1	1	1	1550.16906	1550.26994	1550.27094	1550.26544
13/08/2024 12:23:33.96417	1	1	1	1	1550.16702	1550.26790	1550.26890	1550.26544
13/08/2024 12:23:33.96517	1	1	1	1	1550.16862	1550.26925	1550.27025	1550.26495
13/08/2024 12:23:33.96617	1	1	1	1	1550.16862	1550.27129	1550.27229	1550.26699
13/08/2024 12:23:33.96717	1	1	1	1	1550.16906	1550.26994	1550.27094	1550.26544
13/08/2024 12:23:33.96817	1	1	1	1	1550.17066	1550.27129	1550.27229	1550.26699
13/08/2024 12:23:33.96917	1	1	1	1	1550.16862	1550.27129	1550.27229	1550.26699
13/08/2024 12:23:33.97017	1	1	1	1	1550.16906	1550.26994	1550.27094	1550.26544
13/08/2024 12:23:33.97117	1	1	1	1	1550.16906	1550.26994	1550.27094	1550.26544
13/08/2024 12:23:33.97217	1	1	1	1	1550.16906	1550.26994	1550.27094	1550.26544
13/08/2024 12:23:33.97317	1	1	1	1	1550.16906	1550.26994	1550.27094	1550.26544
13/08/2024 12:23:33.97417	1	1	1	1	1550.16906	1550.26994	1550.27094	1550.26748
13/08/2024 12:23:33.97517	1	1	1	1	1550.16906	1550.26994	1550.27094	1550.26748
13/08/2024 12:23:33.97617	1	1	1	1	1550.16862	1550.27129	1550.27229	1550.26699
13/08/2024 12:23:33.97717	1	1	1	1	1550.16906	1550.26994	1550.26890	1550.26544
13/08/2024 12:23:33.97817	1	1	1	1	1550.16906	1550.26994	1550.27094	1550.26544
13/08/2024 12:23:33.97917	1	1	1	1	1550.16906	1550.26994	1550.27094	1550.26544
13/08/2024 12:23:33.98017	1	1	1	1	1550.16862	1550.26925	1550.27025	1550.26495
13/08/2024 12:23:33.98117	1	1	1	1	1550.16906	1550.26994	1550.27094	1550.26544
13/08/2024 12:23:33.98217	1	1	1	1	1550.16862	1550.26925	1550.27025	1550.26699
13/08/2024 12:23:33.98317	1	1	1	1	1550.17066	1550.27129	1550.27229	1550.26699
13/08/2024 12:23:33.98417	1	1	1	1	1550.16906	1550.27198	1550.27094	1550.26748
13/08/2024 12:23:33.98517	1	1	1	1	1550.16862	1550.27129	1550.27229	1550.26699
13/08/2024 12:23:33.98617	1	1	1	1	1550.16906	1550.26994	1550.27094	1550.26544
13/08/2024 12:23:33.98717	1	1	1	1	1550.16906	1550.27198	1550.27094	1550.26748
13/08/2024 12:23:33.98817	1	1	1	1	1550.16906	1550.26994	1550.27094	1550.26544
13/08/2024 12:23:33.98917	1	1	1	1	1550.16906	1550.26994	1550.27094	1550.26748
13/08/2024 12:23:33.99017	1	1	1	1	1550.16906	1550.27198	1550.27298	1550.26748
13/08/2024 12:23:33.99117	1	1	1	1	1550.16906	1550.26994	1550.27094	1550.26544
13/08/2024 12:23:33.99217	1	1	1	1	1550.16702	1550.26994	1550.27094	1550.26340
13/08/2024 12:23:33.99317	1	1	1	1	1550.16906	1550.26994	1550.27094	1550.26544
13/08/2024 12:23:33.99417	1	1	1	1	1550.16906	1550.26994	1550.27094	1550.26544
13/08/2024 12:23:33.99517	1	1	1	1	1550.16702	1550.26994	1550.27094	1550.26544
13/08/2024 12:23:33.99617	1	1	1	1	1550.16906	1550.26994	1550.27094	1550.26544
13/08/2024 12:23:33.99717	1	1	1	1	1550.16906	1550.26994	1550.27094	1550.26544
13/08/2024 12:23:33.99817	1	1	1	1	1550.16862	1550.26925	1550.27025	1550.26699
13/08/2024 12:23:33.99917	1	1	1	1	1550.16906	1550.26994	1550.27094	1550.26544
13/08/2024 12:23:34.00017	1	1	1	1	1550.16862	1550.27129	1550.27025	1550.26699
13/08/2024 12:23:34.00117	1	1	1	1	1550.16702	1550.26994	1550.27094	1550.26544
13/08/2024 12:23:34.00217	1	1	1	1	1550.16906	1550.26994	1550.27094	1550.26544
13/08/2024 12:23:34.00317	1	1	1	1	1550.16906	1550.26994	1550.27094	1550.26544
13/08/2024 12:23:34.00417	1	1	1	1	1550.16745	1550.26858	1550.26958	1550.26592
13/08/2024 12:23:34.00517	1	1	1	1	1550.16906	1550.26994	1550.27094	1550.26748
13/08/2024 12:23:34.00617	1	1	1	1	1550.16906	1550.27198	1550.27094	1550.26748
13/08/2024 12:23:34.00717	1	1	1	1	1550.16906	1550.26994	1550.26890	1550.26544
13/08/2024 12:23:34.00817	1	1	1	1	1550.16702	1550.26994	1550.27094	1550.26544
13/08/2024 12:23:34.00917	1	1	1	1	1550.16745	1550.27063	1550.27163	1550.26592
13/08/2024 12:23:34.01017	1	1	1	1	1550.16862	1550.26925	1550.27025	1550.26495
13/08/2024 12:23:34.01117	1	1	1	1	1550.16906	1550.26994	1550.27094	1550.26544
13/08/2024 12:23:34.01217	1	1	1	1	1550.16906	1550.26994	1550.27094	1550.26544
13/08/2024 12:23:34.01317	1	1	1	1	1550.16862	1550.27129	1550.27229	1550.26699
13/08/2024 12:23:34.01417	1	1	1	1	1550.16906	1550.26994	1550.27094	1550.26544
13/08/2024 12:23:34.01517	1	1	1	1	1550.16906	1550.26994	1550.27094	1550.26544
13/08/2024 12:23:34.01617	1	1	1	1	1550.16862	1550.27129	1550.27229	1550.26699
13/08/2024 12:23:34.01717	1	1	1	1	1550.16906	1550.26994	1550.27094	1550.26544
13/08/2024 12:23:34.01817	1	1	1	1	1550.16906	1550.27198	1550.27094	1550.26748
13/08/2024 12:23:34.01917	1	1	1	1	1550.16906	1550.26994	1550.27094	1550.26544
13/08/2024 12:23:34.02017	1	1	1	1	1550.16949	1550.27063	1550.27163	1550.26592
13/08/2024 12:23:34.02117	1	1	1	1	1550.16906	1550.26994	1550.27094	1550.26748
13/08/2024 12:23:34.02217	1	1	1	1	1550.16862	1550.27129	1550.27025	1550.26699
13/08/2024 12:23:34.02317	1	1	1	1	1550.16906	1550.26994	1550.27094	1550.26544
13/08/2024 12:23:34.02417	1	1	1	1	1550.16906	1550.26994	1550.27094	1550.26544
13/08/2024 12:23:34.02517	1	1	1	1	1550.16702	1550.26994	1550.27094	1550.26340
13/08/2024 12:23:34.02617	1	1	1	1	1550.16862	1550.27129	1550.27229	1550.26699
13/08/2024 12:23:34.02717	1	1	1	1	1550.17066	1550.27129	1550.27229	1550.26699
13/08/2024 12:23:34.02817	1	1	1	1	1550.16906	1550.27198	1550.27094	1550.26544
13/08/2024 12:23:34.02917	1	1	1	1	1550.16906	1550.26994	1550.27298	1550.26544
13/08/2024 12:23:34.03017	1	1	1	1	1550.16702	1550.26994	1550.27094	1550.26544
13/08/2024 12:23:34.03117	1	1	1	1	1550.16949	1550.27063	1550.27163	1550.26592
13/08/2024 12:23:34.03217	1	1	1	1	1550.16862	1550.27129	1550.27229	1550.26699
13/08/2024 12:23:34.03317	1	1	1	1	1550.16906	1550.26994	1550.27094	1550.26544
13/08/2024 12:23:34.03417	1	1	1	1	1550.16906	1550.26994	1550.27094	1550.26544
13/08/2024 12:23:34.03517	1	1	1	1	1550.16745	1550.27063	1550.26958	1550.26592
13/08/2024 12:23:34.03617	1	1	1	1	1550.16906	1550.27198	1550.27094	1550.26748
13/08/2024 12:23:34.03717	1	1	1	1	1550.16862	1550.26925	1550.27025	1550.26699
13/08/2024 12:23:34.03817	1	1	1	1	1550.16862	1550.27129	1550.27025	1550.26699
13/08/2024 12:23:34.03917	1	1	1	1	1550.16906	1550.26994	1550.27094	1550.26748
13/08/2024 12:23:34.04017	1	1	1	1	1550.16906	1550.26994	1550.27094	1550.26748
13/08/2024 12:23:34.04117	1	1	1	1	1550.16906	1550.26994	1550.27094	1550.26544
13/08/2024 12:23:34.04217	1	1	1	1	1550.16906	1550.26994	1550.27094	1550.26544
13/08/2024 12:23:34.04317	1	1	1	1	1550.16906	1550.26994	1550.27094	1550.26544
13/08/2024 12:23:34.04417	1	1	1	1	1550.16862	1550.27129	1550.27229	1550.26699
13/08/2024 12:23:34.04517	1	1	1	1	1550.16906	1550.26994	1550.27094	1550.26748
13/08/2024 12:23:34.04617	1	1	1	1	1550.16906	1550.26994	1550.27094	1550.26544
13/08/2024 12:23:34.04717	1	1	1	1	1550.16906	1550.26994	1550.27094	1550.26544
13/08/2024 12:23:34.04817	1	1	1	1	1550.16862	1550.27129	1550.27229	1550.26699
13/08/2024 12:23:34.04917	1	1	1	1	1550.17066	1550.27129	1550.27229	1550.26699
13/08/2024 12:23:34.05017	1	1	1	1	1550.16862	1550.27129	1550.27229	1550.26699
13/08/2024 12:23:34.05117	1	1	1	1	1550.16906	1550.26994	1550.27094	1550.26544
13/08/2024 12:23:34.05217	1	1	1	1	1550.16906	1550.26994	1550.27094	1550.26544
13/08/2024 12:23:34.05317	1	1	1	1	1550.16702	1550.26994	1550.27094	1550.26544
13/08/2024 12:23:34.05417	1	1	1	1	1550.16906	1550.26994	1550.27094	1550.26544
13/08/2024 12:23:34.05517	1	1	1	1	1550.16906	1550.26994	1550.27094	1550.26544
13/08/2024 12:23:34.05617	1	1	1	1	1550.16745	1550.26858	1550.26958	1550.26592
13/08/2024 12:23:34.05717	1	1	1	1	1550.16745	1550.26858	1550.26958	1550.26592
13/08/2024 12:23:34.05817	1	1	1	1	1550.16906	1550.26994	1550.27094	1550.26544
13/08/2024 12:23:34.05917	1	1	1	1	1550.16906	1550.26994	1550.27094	1550.26544
13/08/2024 12:23:34.06017	1	1	1	1	1550.16949	1550.27063	1550.27163	1550.26592
13/08/2024 12:23:34.06117	1	1	1	1	1550.16906	1550.26994	1550.27094	1550.26544
13/08/2024 12:23:34.06217	1	1	1	1	1550.16906	1550.27198	1550.27094	1550.26748
13/08/2024 12:23:34.06317	1	1	1	1	1550.16906	1550.26994	1550.27094	1550.26544
13/08/2024 12:23:34.06417	1	1	1	1	1550.16906	1550.26994	1550.27094	1550.26544
13/08/2024 12:23:34.06517	1	1	1	1	1550.17066	1550.27129	1550.27229	1550.26699
13/08/2024 12:23:34.06617	1	1	1	1	1550.16862	1550.27129	1550.27229	1550.26699
13/08/2024 12:23:34.06717	1	1	1	1	1550.16862	1550.26925	1550.27025	1550.26699
13/08/2024 12:23:34.06817	1	1	1	1	1550.16906	1550.26994	1550.27094	1550.26544
13/08/2024 12:23:34.06917	1	1	1	1	1550.16906	1550.26994	1550.27094	1550.26544
13/08/2024 12:23:34.07017	1	1	1	1	1550.16906	1550.26994	1550.27094	1550.26544
13/08/2024 12:23:34.07117	1	1	1	1	1550.16906	1550.26994	1550.27094	1550.26544
13/08/2024 12:23:34.07217	1	1	1	1	1550.16906	1550.26994	1550.27094	1550.26544
13/08/2024 12:23:34.07317	1	1	1	1	1550.16906	1550.26994	1550.27094	1550.26544
13/08/2024 12:23:34.07417	1	1	1	1	1550.16906	1550.26994	1550.27094	1550.26544
13/08/2024 12:23:34.07517	1	1	1	1	1550.16906	1550.26994	1550.27094	1550.26544
13/08/2024 12:23:34.07617	1	1	1	1	1550.16906	1550.26994	1550.27094	1550.26544
13/08/2024 12:23:34.07717	1	1	1	1	1550.16906	1550.26994	1550.27094	1550.26748
13/08/2024 12:23:34.07817	1	1	1	1	1550.16949	1550.27063	1550.27163	1550.26797
13/08/2024 12:23:34.07917	1	1	1	1	1550.16906	1550.26994	1550.27094	1550.26544
13/08/2024 12:23:34.08017	1	1	1	1	1550.17066	1550.27129	1550.27229	1550.26699
13/08/2024 12:23:34.08117	1	1	1	1	1550.16862	1550.26925	1550.27025	1550.26495
13/08/2024 12:23:34.08217	1	1	1	1	1550.16906	1550.27198	1550.27298	1550.26544
13/08/2024 12:23:34.08317	1	1	1	1	1550.16906	1550.26994	1550.27094	1550.26544
13/08/2024 12:23:34.08417	1	1	1	1	1550.16906	1550.27198	1550.27094	1550.26748
13/08/2024 12:23:34.08517	1	1	1	1	1550.16906	1550.26994	1550.27094	1550.26544
13/08/2024 12:23:34.08617	1	1	1	1	1550.16745	1550.27063	1550.27163	1550.26592
13/08/2024 12:23:34.08717	1	1	1	1	1550.16745	1550.26858	1550.26958	1550.26388
13/08/2024 12:23:34.08817	1	1	1	1	1550.16906	1550.26994	1550.27094	1550.26544
13/08/2024 12:23:34.08917	1	1	1	1	1550.16906	1550.26994	1550.27094	1550.26544
13/08/2024 12:23:34.09017	1	1	1	1	1550.16702	1550.26994	1550.27094	1550.26544
13/08/2024 12:23:34.09117	1	1	1	1	1550.16906	1550.26994	1550.27094	1550.26748
13/08/2024 12:23:34.09217	1	1	1	1	1550.16745	1550.27063	1550.26958	1550.26592
13/08/2024 12:23:34.09317	1	1	1	1	1550.16906	1550.27198	1550.27298	1550.26544
13/08/2024 12:23:34.09417	1	1	1	1	1550.16906	1550.27198	1550.27298	1550.26748
13/08/2024 12:23:34.09517	1	1	1	1	1550.16906	1550.27198	1550.27094	1550.26748
13/08/2024 12:23:34.09617	1	1	1	1	1550.16949	1550.27063	1550.27163	1550.26592
13/08/2024 12:23:34.09717	1	1	1	1	1550.17066	1550.27129	1550.27229	1550.26699
13/08/2024 12:23:34.09817	1	1	1	1	1550.16906	1550.26994	1550.27094	1550.26544
13/08/2024 12:23:34.09917	1	1	1	1	1550.16906	1550.26994	1550.27094	1550.26544
13/08/2024 12:23:34.10017	1	1	1	1	1550.16862	1550.27129	1550.27025	1550.26699
13/08/2024 12:23:34.10117	1	1	1	1	1550.16906	1550.26994	1550.27094	1550.26544
13/08/2024 12:23:34.10217	1	1	1	1	1550.16702	1550.26994	1550.27094	1550.26544
13/08/2024 12:23:34.10317	1	1	1	1	1550.16906	1550.26994	1550.27094	1550.26544
13/08/2024 12:23:34.10417	1	1	1	1	1550.16862	1550.26925	1550.27025	1550.26699
13/08/2024 12:23:34.10517	1	1	1	1	1550.16862	1550.26925	1550.27025	1550.26495
13/08/2024 12:23:34.10617	1	1	1	1	1550.16906	1550.27198	1550.27094	1550.26748
13/08/2024 12:23:34.10717	1	1	1	1	1550.16862	1550.27129	1550.27229	1550.26699
13/08/2024 12:23:34.10817	1	1	1	1	1550.16906	1550.26994	1550.27094	1550.26544
13/08/2024 12:23:34.10917	1	1	1	1	1550.16906	1550.26994	1550.27094	1550.26544
13/08/2024 12:23:34.11017	1	1	1	1	1550.16906	1550.26994	1550.27094	1550.26544
13/08/2024 12:23:34.11117	1	1	1	1	1550.16906	1550.27198	1550.27094	1550.26748
13/08/2024 12:23:34.11217	1	1	1	1	1550.16906	1550.26994	1550.27094	1550.26544
13/08/2024 12:23:34.11317	1	1	1	1	1550.16906	1550.27198	1550.27298	1550.26748
13/08/2024 12:23:34.11417	1	1	1	1	1550.16906	1550.26994	1550.27094	1550.26544
13/08/2024 12:23:34.11517	1	1	1	1	1550.16906	1550.26994	1550.27094	1550.26544
13/08/2024 12:23:34.11617	1	1	1	1	1550.16862	1550.26925	1550.27025	1550.26495
13/08/2024 12:23:34.11717	1	1	1	1	1550.16906	1550.26994	1550.27094	1550.26544
13/08/2024 12:23:34.11817	1	1	1	1	1550.16906	1550.26994	1550.27094	1550.26544
13/08/2024 12:23:34.11917	1	1	1	1	1550.16745	1550.27063	1550.27163	1550.26388
13/08/2024 12:23:34.12017	1	1	1	1	1550.16906	1550.26994	1550.27094	1550.26544
13/08/2024 12:23:34.12117	1	1	1	1	1550.16906	1550.26994	1550.27094	1550.26544
13/08/2024 12:23:34.12217	1	1	1	1	1550.16906	1550.26994	1550.27094	1550.26748
13/08/2024 12:23:34.12317	1	1	1	1	1550.16906	1550.26994	1550.27094	1550.26544
13/08/2024 12:23:34.12417	1	1	1	1	1550.16862	1550.27129	1550.27229	1550.26699
13/08/2024 12:23:34.12517	1	1	1	1	1550.16906	1550.26994	1550.27094	1550.26748
13/08/2024 12:23:34.12617	1	1	1	1	1550.16906	1550.26994	1550.27094	1550.26544
13/08/2024 12:23:34.12717	1	1	1	1	1550.17109	1550.27198	1550.27298	1550.26748
13/08/2024 12:23:34.12817	1	1	1	1	1550.16906	1550.26994	1550.27094	1550.26748
13/08/2024 12:23:34.12917	1	1	1	1	1550.16906	1550.27198	1550.27094	1550.26748
13/08/2024 12:23:34.13017	1	1	1	1	1550.16906	1550.26994	1550.27094	1550.26544
13/08/2024 12:23:34.13117	1	1	1	1	1550.16702	1550.26994	1550.26890	1550.26340
13/08/2024 12:23:34.13217	1	1	1	1	1550.16906	1550.26994	1550.27094	1550.26544
13/08/2024 12:23:34.13317	1	1	1	1	1550.16906	1550.26994	1550.27094	1550.26544
13/08/2024 12:23:34.13417	1	1	1	1	1550.16862	1550.26925	1550.27025	1550.26495
13/08/2024 12:23:34.13517	1	1	1	1	1550.16906	1550.26994	1550.27094	1550.26544
13/08/2024 12:23:34.13617	1	1	1	1	1550.16702	1550.26994	1550.26890	1550.26544
13/08/2024 12:23:34.13717	1	1	1	1	1550.16906	1550.26994	1550.27094	1550.26544
13/08/2024 12:23:34.13817	1	1	1	1	1550.16862	1550.26925	1550.27025	1550.26495
13/08/2024 12:23:34.13917	1	1	1	1	1550.16702	1550.26994	1550.27094	1550.26544
13/08/2024 12:23:34.14017	1	1	1	1	1550.16906	1550.26994	1550.27094	1550.26544
13/08/2024 12:23:34.14117	1	1	1	1	1550.16949	1550.27063	1550.27163	1550.26592
13/08/2024 12:23:34.14217	1	1	1	1	1550.16906	1550.26994	1550.27094	1550.26544
13/08/2024 12:23:34.14317	1	1	1	1	1550.16906	1550.27198	1550.27094	1550.26748
13/08/2024 12:23:34.14417	1	1	1	1	1550.16862	1550.27129	1550.27229	1550.26699
13/08/2024 12:23:34.14517	1	1	1	1	1550.16906	1550.26994	1550.27094	1550.26544
13/08/2024 12:23:34.14617	1	1	1	1	1550.16906	1550.26994	1550.27094	1550.26544
13/08/2024 12:23:34.14717	1	1	1	1	1550.16949	1550.27063	1550.26958	1550.26592
13/08/2024 12:23:34.14817	1	1	1	1	1550.16906	1550.26994	1550.27094	1550.26748
13/08/2024 12:23:34.14917	1	1	1	1	1550.16906	1550.26994	1550.27094	1550.26748
13/08/2024 12:23:34.15017	1	1	1	1	1550.16862	1550.27129	1550.27025	1550.26699
13/08/2024 12:23:34.15117	1	1	1	1	1550.16862	1550.26925	1550.27025	1550.26495
13/08/2024 12:23:34.15217	1	1	1	1	1550.16906	1550.26994	1550.27094	1550.26544
13/08/2024 12:23:34.15317	1	1	1	1	1550.16906	1550.26994	1550.27094	1550.26544
13/08/2024 12:23:34.15417	1	1	1	1	1550.16862	1550.26925	1550.27025	1550.26495
13/08/2024 12:23:34.15517	1	1	1	1	1550.16862	1550.27129	1550.27229	1550.26699
13/08/2024 12:23:34.15617	1	1	1	1	1550.16745	1550.27063	1550.27163	1550.26592
13/08/2024 12:23:34.15717	1	1	1	1	1550.16906	1550.26994	1550.27094	1550.26544
13/08/2024 12:23:34.15817	1	1	1	1	1550.16906	1550.26994	1550.27094	1550.26544
13/08/2024 12:23:34.15917	1	1	1	1	1550.16906	1550.26994	1550.27094	1550.26544
13/08/2024 12:23:34.16017	1	1	1	1	1550.16745	1550.27063	1550.26958	1550.26592
13/08/2024 12:23:34.16117	1	1	1	1	1550.16702	1550.26994	1550.27094	1550.26544
13/08/2024 12:23:34.16217	1	1	1	1	1550.16906	1550.26994	1550.27094	1550.26748
13/08/2024 12:23:34.16317	1	1	1	1	1550.16745	1550.27063	1550.27163	1550.26592
13/08/2024 12:23:34.16417	1	1	1	1	1550.16906	1550.26994	1550.27094	1550.26748
13/08/2024 12:23:34.16517	1	1	1	1	1550.16906	1550.26994	1550.27094	1550.26748
13/08/2024 12:23:34.16617	1	1	1	1	1550.16906	1550.26994	1550.27094	1550.26544
13/08/2024 12:23:34.16717	1	1	1	1	1550.16906	1550.26994	1550.27094	1550.26544
13/08/2024 12:23:34.16817	1	1	1	1	1550.16906	1550.26994	1550.27094	1550.26544
13/08/2024 12:23:34.16917	1	1	1	1	1550.16906	1550.26994	1550.27094	1550.26544
13/08/2024 12:23:34.17017	1	1	1	1	1550.16906	1550.26994	1550.27094	1550.26748
13/08/2024 12:23:34.17117	1	1	1	1	1550.16906	1550.26994	1550.27094	1550.26544
13/08/2024 12:23:34.17217	1	1	1	1	1550.16862	1550.27129	1550.27025	1550.26699
13/08/2024 12:23:34.17317	1	1	1	1	1550.16862	1550.27129	1550.27025	1550.26495
13/08/2024 12:23:34.17417	1	1	1	1	1550.16862	1550.27129	1550.27229	1550.26699
13/08/2024 12:23:34.17517	1	1	1	1	1550.16906	1550.26994	1550.27094	1550.26544
13/08/2024 12:23:34.17617	1	1	1	1	1550.16906	1550.27198	1550.27298	1550.26748
13/08/2024 12:23:34.17717	1	1	1	1	1550.16906	1550.26994	1550.27094	1550.26544
13/08/2024 12:23:34.17817	1	1	1	1	1550.16906	1550.26994	1550.27094	1550.26544
13/08/2024 12:23:34.17917	1	1	1	1	1550.16906	1550.26994	1550.27094	1550.26748
13/08/2024 12:23:34.18017	1	1	1	1	1550.16906	1550.26994	1550.27094	1550.26544
13/08/2024 12:23:34.18117	1	1	1	1	1550.16745	1550.27063	1550.27163	1550.26388
13/08/2024 12:23:34.18217	1	1	1	1	1550.16906	1550.26994	1550.27094	1550.26544
13/08/2024 12:23:34.18317	1	1	1	1	1550.16906	1550.26994	1550.27094	1550.26544
13/08/2024 12:23:34.18417	1	1	1	1	1550.16862	1550.27129	1550.27025	1550.26699
13/08/2024 12:23:34.18517	1	1	1	1	1550.16906	1550.26994	1550.27094	1550.26748
13/08/2024 12:23:34.18617	1	1	1	1	1550.17109	1550.26994	1550.27094	1550.26544
13/08/2024 12:23:34.18717	1	1	1	1	1550.16702	1550.26994	1550.27094	1550.26544
13/08/2024 12:23:34.18817	1	1	1	1	1550.16862	1550.27129	1550.27229	1550.26699
13/08/2024 12:23:34.18917	1	1	1	1	1550.16906	1550.26994	1550.27094	1550.26544
13/08/2024 12:23:34.19017	1	1	1	1	1550.16906	1550.26994	1550.27094	1550.26544
13/08/2024 12:23:34.19117	1	1	1	1	1550.16906	1550.26994	1550.27094	1550.26544
13/08/2024 12:23:34.19217	1	1	1	1	1550.16702	1550.26994	1550.27094	1550.26544
13/08/2024 12:23:34.19317	1	1	1	1	1550.16906	1550.26994	1550.27094	1550.26544
13/08/2024 12:23:34.19417	1	1	1	1	1550.16702	1550.26994	1550.26890	1550.26544
13/08/2024 12:23:34.19517	1	1	1	1	1550.16702	1550.26994	1550.27094	1550.26544
13/08/2024 12:23:34.19617	1	1	1	1	1550.16702	1550.26994	1550.27094	1550.26544
13/08/2024 12:23:34.19717	1	1	1	1	1550.16702	1550.26994	1550.27094	1550.26544
13/08/2024 12:23:34.19817	1	1	1	1	1550.16906	1550.27198	1550.27298	1550.26748
13/08/2024 12:23:34.19917	1	1	1	1	1550.17066	1550.27129	1550.27025	1550.26699
13/08/2024 12:23:34.20017	1	1	1	1	1550.16862	1550.27129	1550.27229	1550.26495
13/08/2024 12:23:34.20117	1	1	1	1	1550.16906	1550.27198	1550.27094	1550.26748
13/08/2024 12:23:34.20217	1	1	1	1	1550.16745	1550.27063	1550.27163	1550.26592
13/08/2024 12:23:34.20317	1	1	1	1	1550.16906	1550.26994	1550.27094	1550.26544
13/08/2024 12:23:34.20417	1	1	1	1	1550.16906	1550.26994	1550.27094	1550.26544
13/08/2024 12:23:34.20517	1	1	1	1	1550.16906	1550.26994	1550.27094	1550.26544
13/08/2024 12:23:34.20617	1	1	1	1	1550.16702	1550.26994	1550.27094	1550.26544
13/08/2024 12:23:34.20717	1	1	1	1	1550.16745	1550.27063	1550.27163	1550.26592
13/08/2024 12:23:34.20817	1	1	1	1	1550.16906	1550.26994	1550.27094	1550.26544
13/08/2024 12:23:34.20917	1	1	1	1	1550.16862	1550.26925	1550.27025	1550.26495
13/08/2024 12:23:34.21017	1	1	1	1	1550.16745	1550.27063	1550.27163	1550.26592
13/08/2024 12:23:34.21117	1	1	1	1	1550.16906	1550.26994	1550.27094	1550.26544
13/08/2024 12:23:34.21217	1	1	1	1	1550.16906	1550.26994	1550.27094	1550.26544
13/08/2024 12:23:34.21317	1	1	1	1	1550.16906	1550.26994	1550.27094	1550.26544
13/08/2024 12:23:34.21417	1	1	1	1	1550.17109	1550.27198	1550.27298	1550.26748
13/08/2024 12:23:34.21517	1	1	1	1	1550.16702	1550.26994	1550.27094	1550.26544
13/08/2024 12:23:34.21617	1	1	1	1	1550.16906	1550.26994	1550.27094	1550.26544
13/08/2024 12:23:34.21717	1	1	1	1	1550.16906	1550.26994	1550.27094	1550.26544
13/08/2024 12:23:34.21817	1	1	1	1	1550.16862	1550.27129	1550.27229	1550.26699
13/08/2024 12:23:34.21917	1	1	1	1	1550.16906	1550.27198	1550.27094	1550.26748
13/08/2024 12:23:34.22017	1	1	1	1	1550.16702	1550.26994	1550.27094	1550.26544
13/08/2024 12:23:34.22117	1	1	1	1	1550.16702	1550.26994	1550.27094	1550.26544
13/08/2024 12:23:34.22217	1	1	1	1	1550.16906	1550.26994	1550.27094	1550.26544
13/08/2024 12:23:34.22317	1	1	1	1	1550.16906	1550.26994	1550.27094	1550.26544
13/08/2024 12:23:34.22417	1	1	1	1	1550.16702	1550.26994	1550.27094	1550.26544
13/08/2024 12:23:34.22517	1	1	1	1	1550.16906	1550.26994	1550.27094	1550.26544
13/08/2024 12:23:34.22617	1	1	1	1	1550.16862	1550.26925	1550.27025	1550.26699
13/08/2024 12:23:34.22717	1	1	1	1	1550.16906	1550.26994	1550.27094	1550.26544
13/08/2024 12:23:34.22817	1	1	1	1	1550.16906	1550.27198	1550.27298	1550.26544
13/08/2024 12:23:34.22917	1	1	1	1	1550.16862	1550.27129	1550.27229	1550.26699
13/08/2024 12:23:34.23017	1	1	1	1	1550.16906	1550.26994	1550.27094	1550.26544
13/08/2024 12:23:34.23117	1	1	1	1	1550.16906	1550.26994	1550.27094	1550.26544
13/08/2024 12:23:34.23217	1	1	1	1	1550.16906	1550.27198	1550.27298	1550.26748
13/08/2024 12:23:34.23317	1	1	1	1	1550.16906	1550.26994	1550.27094	1550.26544
13/08/2024 12:23:34.23417	1	1	1	1	1550.16906	1550.26994	1550.27094	1550.26544
13/08/2024 12:23:34.23517	1	1	1	1	1550.16906	1550.26994	1550.27094	1550.26544
13/08/2024 12:23:34.23617	1	1	1	1	1550.16906	1550.26994	1550.27094	1550.26544
13/08/2024 12:23:34.23717	1	1	1	1	1550.16862	1550.27129	1550.27229	1550.26495
13/08/2024 12:23:34.23817	1	1	1	1	1550.16906	1550.26994	1550.27094	1550.26340
13/08/2024 12:23:34.23917	1	1	1	1	1550.16862	1550.27129	1550.27229	1550.26699
13/08/2024 12:23:34.24017	1	1	1	1	1550.16906	1550.26994	1550.27094	1550.26544
13/08/2024 12:23:34.24117	1	1	1	1	1550.16862	1550.27129	1550.27229	1550.26699
13/08/2024 12:23:34.24217	1	1	1	1	1550.16906	1550.26994	1550.27094	1550.26544
13/08/2024 12:23:34.24317	1	1	1	1	1550.16862	1550.26925	1550.27025	1550.26699
13/08/2024 12:23:34.24417	1	1	1	1	1550.16906	1550.26994	1550.27094	1550.26544
13/08/2024 12:23:34.24517	1	1	1	1	1550.16906	1550.27198	1550.27094	1550.26748
13/08/2024 12:23:34.24617	1	1	1	1	1550.17066	1550.27129	1550.27229	1550.26699
13/08/2024 12:23:34.24717	1	1	1	1	1550.16862	1550.27129	1550.27229	1550.26699
13/08/2024 12:23:34.24817	1	1	1	1	1550.16906	1550.26994	1550.27094	1550.26544
13/08/2024 12:23:34.24917	1	1	1	1	1550.16702	1550.26994	1550.27094	1550.26544
13/08/2024 12:23:34.25017	1	1	1	1	1550.16949	1550.27063	1550.27163	1550.26592
13/08/2024 12:23:34.25117	1	1	1	1	1550.16906	1550.26994	1550.27094	1550.26544
13/08/2024 12:23:34.25217	1	1	1	1	1550.16906	1550.26994	1550.27094	1550.26544
13/08/2024 12:23:34.25317	1	1	1	1	1550.16906	1550.26994	1550.27094	1550.26748
13/08/2024 12:23:34.25417	1	1	1	1	1550.16906	1550.26994	1550.27094	1550.26544
13/08/2024 12:23:34.25517	1	1	1	1	1550.16906	1550.26994	1550.27094	1550.26544
13/08/2024 12:23:34.25617	1	1	1	1	1550.16862	1550.27129	1550.27229	1550.26699
13/08/2024 12:23:34.25717	1	1	1	1	1550.16906	1550.26994	1550.27094	1550.26544
13/08/2024 12:23:34.25817	1	1	1	1	1550.16906	1550.26994	1550.27094	1550.26544
13/08/2024 12:23:34.25917	1	1	1	1	1550.16906	1550.26994	1550.27094	1550.26748
13/08/2024 12:23:34.26017	1	1	1	1	1550.16745	1550.27063	1550.27163	1550.26592
13/08/2024 12:23:34.26117	1	1	1	1	1550.17066	1550.27129	1550.27229	1550.26699
13/08/2024 12:23:34.26217	1	1	1	1	1550.16906	1550.26994	1550.27094	1550.26544
13/08/2024 12:23:34.26317	1	1	1	1	1550.16906	1550.27198	1550.27298	1550.26748
13/08/2024 12:23:34.26417	1	1	1	1	1550.16906	1550.26994	1550.27094	1550.26748
13/08/2024 12:23:34.26517	1	1	1	1	1550.16862	1550.26925	1550.27025	1550.26699
13/08/2024 12:23:34.26617	1	1	1	1	1550.16702	1550.26994	1550.26890	1550.26340
13/08/2024 12:23:34.26717	1	1	1	1	1550.16906	1550.27198	1550.27298	1550.26748
13/08/2024 12:23:34.26817	1	1	1	1	1550.16906	1550.26994	1550.27094	1550.26544
13/08/2024 12:23:34.26917	1	1	1	1	1550.16906	1550.26994	1550.27094	1550.26544
13/08/2024 12:23:34.27017	1	1	1	1	1550.16906	1550.26994	1550.27094	1550.26544
13/08/2024 12:23:34.27117	1	1	1	1	1550.16702	1550.26994	1550.27094	1550.26544
13/08/2024 12:23:34.27217	1	1	1	1	1550.16862	1550.26925	1550.27025	1550.26495
13/08/2024 12:23:34.27317	1	1	1	1	1550.16862	1550.27129	1550.27025	1550.26699
13/08/2024 12:23:34.27417	1	1	1	1	1550.16862	1550.27129	1550.27229	1550.26495
13/08/2024 12:23:34.27517	1	1	1	1	1550.16862	1550.26925	1550.27025	1550.26495
13/08/2024 12:23:34.27617	1	1	1	1	1550.16906	1550.26994	1550.27094	1550.26544
13/08/2024 12:23:34.27717	1	1	1	1	1550.16906	1550.27198	1550.27094	1550.26748
13/08/2024 12:23:34.27817	1	1	1	1	1550.16906	1550.26994	1550.27094	1550.26544
13/08/2024 12:23:34.27917	1	1	1	1	1550.16906	1550.26994	1550.27094	1550.26748
13/08/2024 12:23:34.28017	1	1	1	1	1550.16702	1550.26994	1550.27094	1550.26544
13/08/2024 12:23:34.28117	1	1	1	1	1550.16906	1550.26994	1550.27094	1550.26544
13/08/2024 12:23:34.28217	1	1	1	1	1550.16906	1550.26994	1550.27094	1550.26544
13/08/2024 12:23:34.28317	1	1	1	1	1550.16702	1550.26994	1550.27094	1550.26544
13/08/2024 12:23:34.28417	1	1	1	1	1550.16906	1550.26994	1550.27094	1550.26544
13/08/2024 12:23:34.28517	1	1	1	1	1550.16862	1550.27129	1550.27229	1550.26495
13/08/2024 12:23:34.28617	1	1	1	1	1550.16906	1550.26994	1550.27094	1550.26544
13/08/2024 12:23:34.28717	1	1	1	1	1550.16906	1550.26994	1550.27094	1550.26544
13/08/2024 12:23:34.28817	1	1	1	1	1550.16862	1550.26925	1550.27025	1550.26495
13/08/2024 12:23:34.28917	1	1	1	1	1550.16906	1550.26994	1550.27094	1550.26544
13/08/2024 12:23:34.29017	1	1	1	1	1550.16906	1550.26994	1550.27094	1550.26544
13/08/2024 12:23:34.29117	1	1	1	1	1550.16906	1550.26994	1550.27094	1550.26544
13/08/2024 12:23:34.29217	1	1	1	1	1550.16906	1550.26994	1550.27094	1550.26748
13/08/2024 12:23:34.29317	1	1	1	1	1550.16906	1550.26994	1550.27094	1550.26544
13/08/2024 12:23:34.29417	1	1	1	1	1550.16702	1550.26994	1550.27094	1550.26544
13/08/2024 12:23:34.29517	1	1	1	1	1550.16702	1550.26790	1550.26890	1550.26544
13/08/2024 12:23:34.29617	1	1	1	1	1550.16862	1550.26925	1550.27025	1550.26699
13/08/2024 12:23:34.29717	1	1	1	1	1550.16906	1550.26994	1550.27094	1550.26544
13/08/2024 12:23:34.29817	1	1	1	1	1550.16906	1550.26994	1550.27094	1550.26544
13/08/2024 12:23:34.29917	1	1	1	1	1550.16702	1550.26994	1550.27094	1550.26544
13/08/2024 12:23:34.30017	1	1	1	1	1550.17066	1550.27129	1550.27229	1550.26699
13/08/2024 12:23:34.30117	1	1	1	1	1550.16702	1550.26994	1550.27094	1550.26544
13/08/2024 12:23:34.30217	1	1	1	1	1550.16702	1550.26994	1550.27094	1550.26544
13/08/2024 12:23:34.30317	1	1	1	1	1550.16862	1550.27129	1550.27229	1550.26699
13/08/2024 12:23:34.30417	1	1	1	1	1550.17109	1550.27198	1550.27298	1550.26748
13/08/2024 12:23:34.30517	1	1	1	1	1550.16906	1550.26994	1550.27094	1550.26544
13/08/2024 12:23:34.30617	1	1	1	1	1550.16702	1550.26994	1550.27094	1550.26544
13/08/2024 12:23:34.30717	1	1	1	1	1550.16745	1550.27063	1550.26958	1550.26592
13/08/2024 12:23:34.30817	1	1	1	1	1550.16906	1550.26994	1550.27094	1550.26544
13/08/2024 12:23:34.30917	1	1	1	1	1550.16862	1550.27129	1550.27025	1550.26699
13/08/2024 12:23:34.31017	1	1	1	1	1550.16702	1550.26994	1550.27094	1550.26544
13/08/2024 12:23:34.31117	1	1	1	1	1550.16906	1550.26994	1550.27094	1550.26544
13/08/2024 12:23:34.31217	1	1	1	1	1550.16862	1550.26925	1550.27025	1550.26495
13/08/2024 12:23:34.31317	1	1	1	1	1550.16906	1550.26994	1550.27094	1550.26544
13/08/2024 12:23:34.31417	1	1	1	1	1550.16906	1550.27198	1550.27094	1550.26544
13/08/2024 12:23:34.31517	1	1	1	1	1550.16949	1550.27063	1550.27163	1550.26592
13/08/2024 12:23:34.31617	1	1	1	1	1550.16862	1550.27129	1550.27229	1550.26699
13/08/2024 12:23:34.31717	1	1	1	1	1550.16862	1550.26925	1550.27025	1550.26495
13/08/2024 12:23:34.31817	1	1	1	1	1550.16906	1550.26994	1550.27094	1550.26544
13/08/2024 12:23:34.31917	1	1	1	1	1550.16906	1550.26994	1550.27094	1550.26748
13/08/2024 12:23:34.32017	1	1	1	1	1550.16906	1550.27198	1550.27298	1550.26544
13/08/2024 12:23:34.32117	1	1	1	1	1550.16862	1550.26925	1550.27025	1550.26495
13/08/2024 12:23:34.32217	1	1	1	1	1550.16906	1550.26994	1550.27094	1550.26544
13/08/2024 12:23:34.32317	1	1	1	1	1550.16906	1550.26994	1550.27094	1550.26544
13/08/2024 12:23:34.32417	1	1	1	1	1550.16906	1550.27198	1550.27094	1550.26748
13/08/2024 12:23:34.32517	1	1	1	1	1550.16949	1550.27063	1550.27163	1550.26592
13/08/2024 12:23:34.32617	1	1	1	1	1550.16906	1550.26994	1550.27094	1550.26544
13/08/2024 12:23:34.32717	1	1	1	1	1550.16906	1550.26994	1550.27094	1550.26544
13/08/2024 12:23:34.32817	1	1	1	1	1550.16745	1550.27063	1550.27163	1550.26388
13/08/2024 12:23:34.32917	1	1	1	1	1550.16862	1550.27129	1550.27229	1550.26699
13/08/2024 12:23:34.33017	1	1	1	1	1550.16906	1550.26994	1550.27094	1550.26544
13/08/2024 12:23:34.33117	1	1	1	1	1550.16906	1550.26994	1550.27094	1550.26748
13/08/2024 12:23:34.33217	1	1	1	1	1550.16906	1550.26994	1550.27094	1550.26544
13/08/2024 12:23:34.33317	1	1	1	1	1550.16906	1550.27198	1550.27094	1550.26748
13/08/2024 12:23:34.33417	1	1	1	1	1550.16906	1550.26994	1550.27094	1550.26544
13/08/2024 12:23:34.33517	1	1	1	1	1550.16862	1550.27129	1550.27229	1550.26699
13/08/2024 12:23:34.33617	1	1	1	1	1550.16862	1550.27129	1550.27229	1550.26699
13/08/2024 12:23:34.33717	1	1	1	1	1550.16906	1550.26994	1550.27094	1550.26544
13/08/2024 12:23:34.33817	1	1	1	1	1550.16906	1550.26994	1550.27094	1550.26544
13/08/2024 12:23:34.33917	1	1	1	1	1550.16745	1550.27063	1550.27163	1550.26592
13/08/2024 12:23:34.34017	1	1	1	1	1550.16949	1550.27063	1550.27163	1550.26592
13/08/2024 12:23:34.34117	1	1	1	1	1550.16862	1550.26925	1550.27025	1550.26495
13/08/2024 12:23:34.34217	1	1	1	1	1550.16949	1550.27063	1550.27163	1550.26592
13/08/2024 12:23:34.34317	1	1	1	1	1550.16906	1550.26994	1550.27094	1550.26544
13/08/2024 12:23:34.34417	1	1	1	1	1550.16862	1550.26925	1550.27025	1550.26699
13/08/2024 12:23:34.34517	1	1	1	1	1550.16906	1550.26994	1550.27094	1550.26544
13/08/2024 12:23:34.34617	1	1	1	1	1550.16906	1550.26994	1550.27094	1550.26544
13/08/2024 12:23:34.34717	1	1	1	1	1550.16906	1550.26994	1550.27094	1550.26544
13/08/2024 12:23:34.34817	1	1	1	1	1550.16906	1550.26994	1550.27094	1550.26544
13/08/2024 12:23:34.34917	1	1	1	1	1550.16862	1550.26925	1550.27025	1550.26495
13/08/2024 12:23:34.35017	1	1	1	1	1550.16906	1550.26994	1550.27094	1550.26544
13/08/2024 12:23:34.35117	1	1	1	1	1550.16906	1550.27198	1550.27298	1550.26544
13/08/2024 12:23:34.35217	1	1	1	1	1550.16906	1550.26994	1550.27094	1550.26544
13/08/2024 12:23:34.35317	1	1	1	1	1550.16702	1550.26994	1550.27094	1550.26544
13/08/2024 12:23:34.35417	1	1	1	1	1550.16906	1550.26994	1550.27094	1550.26544
13/08/2024 12:23:34.35517	1	1	1	1	1550.16745	1550.27063	1550.27163	1550.26592
13/08/2024 12:23:34.35617	1	1	1	1	1550.16906	1550.26994	1550.27094	1550.26748
13/08/2024 12:23:34.35717	1	1	1	1	1550.16906	1550.26994	1550.27094	1550.26544
13/08/2024 12:23:34.35817	1	1	1	1	1550.16906	1550.26994	1550.27094	1550.26544
13/08/2024 12:23:34.35917	1	1	1	1	1550.16906	1550.26994	1550.27094	1550.26544
13/08/2024 12:23:34.36017	1	1	1	1	1550.16906	1550.26994	1550.27094	1550.26544
13/08/2024 12:23:34.36117	1	1	1	1	1550.16949	1550.27063	1550.27163	1550.26592
13/08/2024 12:23:34.36217	1	1	1	1	1550.16862	1550.26925	1550.27025	1550.26699
13/08/2024 12:23:34.36317	1	1	1	1	1550.16862	1550.27129	1550.27229	1550.26699
13/08/2024 12:23:34.36417	1	1	1	1	1550.16906	1550.26994	1550.27094	1550.26544
13/08/2024 12:23:34.36517	1	1	1	1	1550.16862	1550.27129	1550.27229	1550.26699
13/08/2024 12:23:34.36617	1	1	1	1	1550.16906	1550.26994	1550.27094	1550.26544
13/08/2024 12:23:34.36717	1	1	1	1	1550.16906	1550.27198	1550.27298	1550.26544
13/08/2024 12:23:34.36817	1	1	1	1	1550.16862	1550.27129	1550.27229	1550.26699
13/08/2024 12:23:34.36917	1	1	1	1	1550.16949	1550.27063	1550.27163	1550.26592
13/08/2024 12:23:34.37017	1	1	1	1	1550.16906	1550.27198	1550.27298	1550.26748
13/08/2024 12:23:34.37117	1	1	1	1	1550.16906	1550.27198	1550.27094	1550.26748
13/08/2024 12:23:34.37217	1	1	1	1	1550.16906	1550.26994	1550.27094	1550.26544
13/08/2024 12:23:34.37317	1	1	1	1	1550.16906	1550.26994	1550.27094	1550.26544
13/08/2024 12:23:34.37417	1	1	1	1	1550.16862	1550.27129	1550.27229	1550.26495
13/08/2024 12:23:34.37517	1	1	1	1	1550.16906	1550.26994	1550.27094	1550.26544
13/08/2024 12:23:34.37617	1	1	1	1	1550.16862	1550.27129	1550.27229	1550.26699
13/08/2024 12:23:34.37717	1	1	1	1	1550.16906	1550.26994	1550.27094	1550.26544
13/08/2024 12:23:34.37817	1	1	1	1	1550.16862	1550.26925	1550.27025	1550.26495
13/08/2024 12:23:34.37917	1	1	1	1	1550.16906	1550.27198	1550.27298	1550.26748
13/08/2024 12:23:34.38017	1	1	1	1	1550.16702	1550.26994	1550.27094	1550.26544
13/08/2024 12:23:34.38117	1	1	1	1	1550.16862	1550.27129	1550.27025	1550.26699
13/08/2024 12:23:34.38217	1	1	1	1	1550.16906	1550.27198	1550.27298	1550.26748
13/08/2024 12:23:34.38317	1	1	1	1	1550.16702	1550.26994	1550.27094	1550.26544
13/08/2024 12:23:34.38417	1	1	1	1	1550.16906	1550.27198	1550.27298	1550.26748
13/08/2024 12:23:34.38517	1	1	1	1	1550.17066	1550.27129	1550.27229	1550.26699
13/08/2024 12:23:34.38617	1	1	1	1	1550.16906	1550.26994	1550.27094	1550.26544
13/08/2024 12:23:34.38717	1	1	1	1	1550.16862	1550.27129	1550.27229	1550.26699
13/08/2024 12:23:34.38817	1	1	1	1	1550.16906	1550.26994	1550.27094	1550.26544
13/08/2024 12:23:34.38917	1	1	1	1	1550.16862	1550.27129	1550.27229	1550.26699
13/08/2024 12:23:34.39017	1	1	1	1	1550.16906	1550.26994	1550.26890	1550.26544
13/08/2024 12:23:34.39117	1	1	1	1	1550.16862	1550.26925	1550.27025	1550.26699
13/08/2024 12:23:34.39217	1	1	1	1	1550.16906	1550.26994	1550.27094	1550.26544
13/08/2024 12:23:34.39317	1	1	1	1	1550.16745	1550.27063	1550.27163	1550.26592
13/08/2024 12:23:34.39417	1	1	1	1	1550.16906	1550.26994	1550.27094	1550.26544
13/08/2024 12:23:34.39517	1	1	1	1	1550.16862	1550.26925	1550.27025	1550.26699
13/08/2024 12:23:34.39617	1	1	1	1	1550.16862	1550.27129	1550.27229	1550.26699
13/08/2024 12:23:34.39717	1	1	1	1	1550.16949	1550.27063	1550.27163	1550.26592
13/08/2024 12:23:34.39817	1	1	1	1	1550.16906	1550.26994	1550.27094	1550.26544
13/08/2024 12:23:34.39917	1	1	1	1	1550.16906	1550.27198	1550.27298	1550.26748
13/08/2024 12:23:34.40017	1	1	1	1	1550.16906	1550.26994	1550.27094	1550.26544
13/08/2024 12:23:34.40117	1	1	1	1	1550.16906	1550.27198	1550.27298	1550.26748
13/08/2024 12:23:34.40217	1	1	1	1	1550.16906	1550.26994	1550.27094	1550.26544
13/08/2024 12:23:34.40317	1	1	1	1	1550.16906	1550.26994	1550.27094	1550.26544
13/08/2024 12:23:34.40417	1	1	1	1	1550.16906	1550.26994	1550.27094	1550.26544
13/08/2024 12:23:34.40517	1	1	1	1	1550.16862	1550.26925	1550.27025	1550.26495
13/08/2024 12:23:34.40617	1	1	1	1	1550.16906	1550.26994	1550.27094	1550.26544
13/08/2024 12:23:34.40717	1	1	1	1	1550.16949	1550.27063	1550.27163	1550.26592
13/08/2024 12:23:34.40817	1	1	1	1	1550.16702	1550.26994	1550.27094	1550.26544
13/08/2024 12:23:34.40917	1	1	1	1	1550.16862	1550.26925	1550.27025	1550.26699
13/08/2024 12:23:34.41017	1	1	1	1	1550.16702	1550.26994	1550.26890	1550.26544
13/08/2024 12:23:34.41117	1	1	1	1	1550.16906	1550.26994	1550.27094	1550.26544
13/08/2024 12:23:34.41217	1	1	1	1	1550.16906	1550.26994	1550.27094	1550.26544
13/08/2024 12:23:34.41317	1	1	1	1	1550.16906	1550.26994	1550.27094	1550.26544
13/08/2024 12:23:34.41417	1	1	1	1	1550.16906	1550.26994	1550.27094	1550.26544
13/08/2024 12:23:34.41517	1	1	1	1	1550.16862	1550.27129	1550.27229	1550.26699
13/08/2024 12:23:34.41617	1	1	1	1	1550.16745	1550.27063	1550.27163	1550.26592
13/08/2024 12:23:34.41717	1	1	1	1	1550.16906	1550.26994	1550.27094	1550.26544
13/08/2024 12:23:34.41817	1	1	1	1	1550.16906	1550.27198	1550.27298	1550.26748
13/08/2024 12:23:34.41917	1	1	1	1	1550.16906	1550.26994	1550.27094	1550.26544
13/08/2024 12:23:34.42017	1	1	1	1	1550.16906	1550.27198	1550.27094	1550.26544
13/08/2024 12:23:34.42117	1	1	1	1	1550.16745	1550.27063	1550.27163	1550.26592
13/08/2024 12:23:34.42217	1	1	1	1	1550.16906	1550.26994	1550.27094	1550.26544
13/08/2024 12:23:34.42317	1	1	1	1	1550.16906	1550.26994	1550.27094	1550.26544
13/08/2024 12:23:34.42417	1	1	1	1	1550.16862	1550.26925	1550.27025	1550.26495
13/08/2024 12:23:34.42517	1	1	1	1	1550.16745	1550.26858	1550.26958	1550.26592
13/08/2024 12:23:34.42617	1	1	1	1	1550.16702	1550.26994	1550.27094	1550.26544
13/08/2024 12:23:34.42717	1	1	1	1	1550.16906	1550.26994	1550.27094	1550.26748
13/08/2024 12:23:34.42817	1	1	1	1	1550.16949	1550.27063	1550.27163	1550.26592
13/08/2024 12:23:34.42917	1	1	1	1	1550.16906	1550.26994	1550.27094	1550.26544
13/08/2024 12:23:34.43017	1	1	1	1	1550.16906	1550.26994	1550.27094	1550.26544
13/08/2024 12:23:34.43117	1	1	1	1	1550.16906	1550.26994	1550.27094	1550.26544
13/08/2024 12:23:34.43217	1	1	1	1	1550.16862	1550.27129	1550.27229	1550.26699
13/08/2024 12:23:34.43317	1	1	1	1	1550.16906	1550.26994	1550.27094	1550.26544
13/08/2024 12:23:34.43417	1	1	1	1	1550.16906	1550.27198	1550.27298	1550.26544
13/08/2024 12:23:34.43517	1	1	1	1	1550.16906	1550.27198	1550.27298	1550.26748
13/08/2024 12:23:34.43617	1	1	1	1	1550.16745	1550.26858	1550.26958	1550.26592
13/08/2024 12:23:34.43717	1	1	1	1	1550.16906	1550.26994	1550.27094	1550.26544
13/08/2024 12:23:34.43817	1	1	1	1	1550.16906	1550.26994	1550.27094	1550.26544
13/08/2024 12:23:34.43917	1	1	1	1	1550.16745	1550.26858	1550.26958	1550.26592
13/08/2024 12:23:34.44017	1	1	1	1	1550.16906	1550.26994	1550.27094	1550.26544
13/08/2024 12:23:34.44117	1	1	1	1	1550.16906	1550.26994	1550.27094	1550.26544
13/08/2024 12:23:34.44217	1	1	1	1	1550.16862	1550.26925	1550.27025	1550.26699
13/08/2024 12:23:34.44317	1	1	1	1	1550.16862	1550.27129	1550.27229	1550.26699
13/08/2024 12:23:34.44417	1	1	1	1	1550.16906	1550.26994	1550.27094	1550.26544
13/08/2024 12:23:34.44517	1	1	1	1	1550.17109	1550.27198	1550.27298	1550.26748
13/08/2024 12:23:34.44617	1	1	1	1	1550.16862	1550.26925	1550.27025	1550.26495
13/08/2024 12:23:34.44717	1	1	1	1	1550.16862	1550.27129	1550.27229	1550.26699
13/08/2024 12:23:34.44817	1	1	1	1	1550.16906	1550.26994	1550.27094	1550.26544
13/08/2024 12:23:34.44917	1	1	1	1	1550.16906	1550.26994	1550.27094	1550.26748
13/08/2024 12:23:34.45017	1	1	1	1	1550.16906	1550.27198	1550.27298	1550.26748
13/08/2024 12:23:34.45117	1	1	1	1	1550.16906	1550.26994	1550.27094	1550.26544
13/08/2024 12:23:34.45217	1	1	1	1	1550.16702	1550.26994	1550.26890	1550.26340
13/08/2024 12:23:34.45317	1	1	1	1	1550.16906	1550.26994	1550.27094	1550.26544
13/08/2024 12:23:34.45417	1	1	1	1	1550.16906	1550.26994	1550.27094	1550.26544
13/08/2024 12:23:34.45517	1	1	1	1	1550.16906	1550.26994	1550.27094	1550.26544
13/08/2024 12:23:34.45617	1	1	1	1	1550.16906	1550.26994	1550.27094	1550.26544
13/08/2024 12:23:34.45717	1	1	1	1	1550.16906	1550.26994	1550.27094	1550.26544
13/08/2024 12:23:34.45817	1	1	1	1	1550.16862	1550.27129	1550.27025	1550.26699
13/08/2024 12:23:34.45917	1	1	1	1	1550.16862	1550.26925	1550.27025	1550.26495
13/08/2024 12:23:34.46017	1	1	1	1	1550.16906	1550.26994	1550.27094	1550.26544
13/08/2024 12:23:34.46117	1	1	1	1	1550.16906	1550.27198	1550.27298	1550.26748
13/08/2024 12:23:34.46217	1	1	1	1	1550.16862	1550.27129	1550.27229	1550.26699
13/08/2024 12:23:34.46317	1	1	1	1	1550.16906	1550.26994	1550.27094	1550.26748
13/08/2024 12:23:34.46417	1	1	1	1	1550.16862	1550.27129	1550.27025	1550.26495
13/08/2024 12:23:34.46517	1	1	1	1	1550.16906	1550.26994	1550.27094	1550.26544
13/08/2024 12:23:34.46617	1	1	1	1	1550.16862	1550.27129	1550.27229	1550.26699
13/08/2024 12:23:34.46717	1	1	1	1	1550.16745	1550.27063	1550.26958	1550.26592
13/08/2024 12:23:34.46817	1	1	1	1	1550.16906	1550.26994	1550.27094	1550.26748
13/08/2024 12:23:34.46917	1	1	1	1	1550.16906	1550.26994	1550.27094	1550.26544
13/08/2024 12:23:34.47017	1	1	1	1	1550.16906	1550.26994	1550.27094	1550.26544
13/08/2024 12:23:34.47117	1	1	1	1	1550.16906	1550.26994	1550.27094	1550.26544
13/08/2024 12:23:34.47217	1	1	1	1	1550.16906	1550.26994	1550.27094	1550.26544
13/08/2024 12:23:34.47317	1	1	1	1	1550.16906	1550.26994	1550.27094	1550.26544
13/08/2024 12:23:34.47417	1	1	1	1	1550.17066	1550.27129	1550.27025	1550.26699
13/08/2024 12:23:34.47517	1	1	1	1	1550.16745	1550.27063	1550.27163	1550.26592
13/08/2024 12:23:34.47617	1	1	1	1	1550.16702	1550.26994	1550.27094	1550.26544
13/08/2024 12:23:34.47717	1	1	1	1	1550.16906	1550.26994	1550.27094	1550.26544
13/08/2024 12:23:34.47817	1	1	1	1	1550.16906	1550.26994	1550.27094	1550.26544
13/08/2024 12:23:34.47917	1	1	1	1	1550.16906	1550.26994	1550.27094	1550.26544
13/08/2024 12:23:34.48017	1	1	1	1	1550.16906	1550.27198	1550.27298	1550.26748
13/08/2024 12:23:34.48117	1	1	1	1	1550.16906	1550.26994	1550.27094	1550.26544
13/08/2024 12:23:34.48217	1	1	1	1	1550.16906	1550.26994	1550.27094	1550.26544
13/08/2024 12:23:34.48317	1	1	1	1	1550.16906	1550.26994	1550.27298	1550.26748
13/08/2024 12:23:34.48417	1	1	1	1	1550.16745	1550.27063	1550.27163	1550.26592
13/08/2024 12:23:34.48517	1	1	1	1	1550.16906	1550.26994	1550.27094	1550.26544
13/08/2024 12:23:34.48617	1	1	1	1	1550.16906	1550.26994	1550.27094	1550.26544
13/08/2024 12:23:34.48717	1	1	1	1	1550.16702	1550.26994	1550.27094	1550.26544
13/08/2024 12:23:34.48817	1	1	1	1	1550.16906	1550.26994	1550.27094	1550.26544
13/08/2024 12:23:34.48917	1	1	1	1	1550.16906	1550.26994	1550.27094	1550.26544
13/08/2024 12:23:34.49017	1	1	1	1	1550.16906	1550.26994	1550.27094	1550.26544
13/08/2024 12:23:34.49117	1	1	1	1	1550.16906	1550.27198	1550.27298	1550.26748
13/08/2024 12:23:34.49217	1	1	1	1	1550.16862	1550.26925	1550.27025	1550.26699
13/08/2024 12:23:34.49317	1	1	1	1	1550.16906	1550.26994	1550.27094	1550.26544
13/08/2024 12:23:34.49417	1	1	1	1	1550.16906	1550.26994	1550.27094	1550.26544
13/08/2024 12:23:34.49517	1	1	1	1	1550.16862	1550.27129	1550.27025	1550.26699
13/08/2024 12:23:34.49617	1	1	1	1	1550.16906	1550.26994	1550.27094	1550.26544
13/08/2024 12:23:34.49717	1	1	1	1	1550.16906	1550.26994	1550.27094	1550.26544
13/08/2024 12:23:34.49817	1	1	1	1	1550.16949	1550.27063	1550.27163	1550.26592
13/08/2024 12:23:34.49917	1	1	1	1	1550.16862	1550.26925	1550.27025	1550.26495
13/08/2024 12:23:34.50017	1	1	1	1	1550.16906	1550.26994	1550.27094	1550.26544
13/08/2024 12:23:34.50117	1	1	1	1	1550.16862	1550.27129	1550.27229	1550.26699
13/08/2024 12:23:34.50217	1	1	1	1	1550.16906	1550.26994	1550.27094	1550.26544
13/08/2024 12:23:34.50317	1	1	1	1	1550.16702	1550.26994	1550.27094	1550.26544
13/08/2024 12:23:34.50417	1	1	1	1	1550.16702	1550.26994	1550.27094	1550.26544
13/08/2024 12:23:34.50517	1	1	1	1	1550.16906	1550.26994	1550.27094	1550.26544
13/08/2024 12:23:34.50617	1	1	1	1	1550.16906	1550.26994	1550.27094	1550.26544
13/08/2024 12:23:34.50717	1	1	1	1	1550.16906	1550.26994	1550.27094	1550.26544
13/08/2024 12:23:34.50817	1	1	1	1	1550.16906	1550.26994	1550.27094	1550.26544
13/08/2024 12:23:34.50917	1	1	1	1	1550.16906	1550.26994	1550.27094	1550.26544
13/08/2024 12:23:34.51017	1	1	1	1	1550.16906	1550.26994	1550.27094	1550.26748
13/08/2024 12:23:34.51117	1	1	1	1	1550.16906	1550.26994	1550.27094	1550.26748
13/08/2024 12:23:34.51217	1	1	1	1	1550.16949	1550.27063	1550.27163	1550.26592
13/08/2024 12:23:34.51317	1	1	1	1	1550.16745	1550.27063	1550.27163	1550.26592
13/08/2024 12:23:34.51417	1	1	1	1	1550.16906	1550.26994	1550.27094	1550.26544
13/08/2024 12:23:34.51517	1	1	1	1	1550.16906	1550.26994	1550.27094	1550.26544
13/08/2024 12:23:34.51617	1	1	1	1	1550.16702	1550.26994	1550.27094	1550.26544
13/08/2024 12:23:34.51717	1	1	1	1	1550.16906	1550.26994	1550.27094	1550.26544
13/08/2024 12:23:34.51817	1	1	1	1	1550.16702	1550.26994	1550.26890	1550.26544
13/08/2024 12:23:34.51917	1	1	1	1	1550.16862	1550.26925	1550.27025	1550.26495
13/08/2024 12:23:34.52017	1	1	1	1	1550.16906	1550.26994	1550.27094	1550.26544
13/08/2024 12:23:34.52117	1	1	1	1	1550.16906	1550.26994	1550.27094	1550.26544
13/08/2024 12:23:34.52217	1	1	1	1	1550.16906	1550.26994	1550.27094	1550.26544
13/08/2024 12:23:34.52317	1	1	1	1	1550.16906	1550.26994	1550.27094	1550.26544
13/08/2024 12:23:34.52417	1	1	1	1	1550.16906	1550.26994	1550.27094	1550.26544
13/08/2024 12:23:34.52517	1	1	1	1	1550.16862	1550.27129	1550.27229	1550.26699
13/08/2024 12:23:34.52617	1	1	1	1	1550.16862	1550.27129	1550.27229	1550.26699
13/08/2024 12:23:34.52717	1	1	1	1	1550.16906	1550.27198	1550.27298	1550.26748
13/08/2024 12:23:34.52817	1	1	1	1	1550.16906	1550.27198	1550.27298	1550.26748
13/08/2024 12:23:34.52917	1	1	1	1	1550.16745	1550.27063	1550.27163	1550.26592
13/08/2024 12:23:34.53017	1	1	1	1	1550.16906	1550.26994	1550.27094	1550.26544
13/08/2024 12:23:34.53117	1	1	1	1	1550.16906	1550.26994	1550.27094	1550.26544
13/08/2024 12:23:34.53217	1	1	1	1	1550.16906	1550.26994	1550.27094	1550.26544
13/08/2024 12:23:34.53317	1	1	1	1	1550.16906	1550.26994	1550.27094	1550.26544
13/08/2024 12:23:34.53417	1	1	1	1	1550.16906	1550.26994	1550.27094	1550.26544
13/08/2024 12:23:34.53517	1	1	1	1	1550.16906	1550.26994	1550.27094	1550.26544
13/08/2024 12:23:34.53617	1	1	1	1	1550.16906	1550.26994	1550.27094	1550.26544
13/08/2024 12:23:34.53717	1	1	1	1	1550.16702	1550.26994	1550.27094	1550.26544
13/08/2024 12:23:34.53817	1	1	1	1	1550.16702	1550.26994	1550.26890	1550.26544
13/08/2024 12:23:34.53917	1	1	1	1	1550.16702	1550.26994	1550.26890	1550.26544
13/08/2024 12:23:34.54017	1	1	1	1	1550.16906	1550.26994	1550.27094	1550.26544
13/08/2024 12:23:34.54117	1	1	1	1	1550.16702	1550.26790	1550.26890	1550.26544
13/08/2024 12:23:34.54217	1	1	1	1	1550.16702	1550.26994	1550.27094	1550.26544
13/08/2024 12:23:34.54317	1	1	1	1	1550.16862	1550.27129	1550.27229	1550.26699
13/08/2024 12:23:34.54417	1	1	1	1	1550.16906	1550.26994	1550.27094	1550.26544
13/08/2024 12:23:34.54517	1	1	1	1	1550.16862	1550.27129	1550.27229	1550.26699
13/08/2024 12:23:34.54617	1	1	1	1	1550.16862	1550.27129	1550.27025	1550.26699
13/08/2024 12:23:34.54717	1	1	1	1	1550.16906	1550.26994	1550.27094	1550.26544
13/08/2024 12:23:34.54817	1	1	1	1	1550.16906	1550.26994	1550.27094	1550.26544
13/08/2024 12:23:34.54917	1	1	1	1	1550.16745	1550.27063	1550.26958	1550.26592
13/08/2024 12:23:34.55017	1	1	1	1	1550.16906	1550.26994	1550.27094	1550.26748
13/08/2024 12:23:34.55117	1	1	1	1	1550.16906	1550.26994	1550.27094	1550.26544
13/08/2024 12:23:34.55217	1	1	1	1	1550.16906	1550.26994	1550.27094	1550.26748
13/08/2024 12:23:34.55317	1	1	1	1	1550.16906	1550.26994	1550.27094	1550.26544
13/08/2024 12:23:34.55417	1	1	1	1	1550.16906	1550.26994	1550.27094	1550.26544
13/08/2024 12:23:34.55517	1	1	1	1	1550.16906	1550.26994	1550.27094	1550.26748
13/08/2024 12:23:34.55617	1	1	1	1	1550.16862	1550.26925	1550.27025	1550.26495
13/08/2024 12:23:34.55717	1	1	1	1	1550.16906	1550.26994	1550.27094	1550.26544
13/08/2024 12:23:34.55817	1	1	1	1	1550.16949	1550.27063	1550.27163	1550.26592
13/08/2024 12:23:34.55917	1	1	1	1	1550.17109	1550.27198	1550.27298	1550.26748
13/08/2024 12:23:34.56017	1	1	1	1	1550.16702	1550.26994	1550.27094	1550.26544
13/08/2024 12:23:34.56117	1	1	1	1	1550.16906	1550.26994	1550.27094	1550.26544
13/08/2024 12:23:34.56217	1	1	1	1	1550.16702	1550.26994	1550.27094	1550.26544
13/08/2024 12:23:34.56317	1	1	1	1	1550.16862	1550.27129	1550.27229	1550.26699
13/08/2024 12:23:34.56417	1	1	1	1	1550.16862	1550.27129	1550.27229	1550.26699
13/08/2024 12:23:34.56517	1	1	1	1	1550.16702	1550.26994	1550.27094	1550.26544
13/08/2024 12:23:34.56617	1	1	1	1	1550.16949	1550.27063	1550.27163	1550.26592
13/08/2024 12:23:34.56717	1	1	1	1	1550.16702	1550.26994	1550.27094	1550.26544
13/08/2024 12:23:34.56817	1	1	1	1	1550.16862	1550.26925	1550.27025	1550.26495
13/08/2024 12:23:34.56917	1	1	1	1	1550.16862	1550.26925	1550.27025	1550.26495
13/08/2024 12:23:34.57017	1	1	1	1	1550.16906	1550.26994	1550.27094	1550.26544
13/08/2024 12:23:34.57117	1	1	1	1	1550.16862	1550.26925	1550.27025	1550.26699
13/08/2024 12:23:34.57217	1	1	1	1	1550.16745	1550.27063	1550.27163	1550.26592
13/08/2024 12:23:34.57317	1	1	1	1	1550.16906	1550.26994	1550.27094	1550.26544
13/08/2024 12:23:34.57417	1	1	1	1	1550.16862	1550.27129	1550.27025	1550.26699
13/08/2024 12:23:34.57517	1	1	1	1	1550.16906	1550.26994	1550.27094	1550.26544
13/08/2024 12:23:34.57617	1	1	1	1	1550.16906	1550.26994	1550.27094	1550.26544
13/08/2024 12:23:34.57717	1	1	1	1	1550.16906	1550.27198	1550.27298	1550.26544
13/08/2024 12:23:34.57817	1	1	1	1	1550.16906	1550.26994	1550.27094	1550.26544
13/08/2024 12:23:34.57917	1	1	1	1	1550.16906	1550.27198	1550.27298	1550.26748
13/08/2024 12:23:34.58017	1	1	1	1	1550.16906	1550.26994	1550.27094	1550.26544
13/08/2024 12:23:34.58117	1	1	1	1	1550.16906	1550.26994	1550.27094	1550.26748
13/08/2024 12:23:34.58217	1	1	1	1	1550.16906	1550.26994	1550.27094	1550.26544
13/08/2024 12:23:34.58317	1	1	1	1	1550.16906	1550.26994	1550.27094	1550.26748
13/08/2024 12:23:34.58417	1	1	1	1	1550.16906	1550.27198	1550.27094	1550.26748
13/08/2024 12:23:34.58517	1	1	1	1	1550.16906	1550.26994	1550.27094	1550.26544
13/08/2024 12:23:34.58617	1	1	1	1	1550.16906	1550.26994	1550.27094	1550.26544
13/08/2024 12:23:34.58717	1	1	1	1	1550.16862	1550.26925	1550.27025	1550.26699
13/08/2024 12:23:34.58817	1	1	1	1	1550.16906	1550.26994	1550.27094	1550.26544
13/08/2024 12:23:34.58917	1	1	1	1	1550.16745	1550.27063	1550.27163	1550.26592
13/08/2024 12:23:34.59017	1	1	1	1	1550.16906	1550.26994	1550.27094	1550.26544
13/08/2024 12:23:34.59117	1	1	1	1	1550.16906	1550.26994	1550.27094	1550.26544
13/08/2024 12:23:34.59217	1	1	1	1	1550.17066	1550.27129	1550.27229	1550.26699
13/08/2024 12:23:34.59317	1	1	1	1	1550.16906	1550.26994	1550.27094	1550.26544
13/08/2024 12:23:34.59417	1	1	1	1	1550.16906	1550.27198	1550.27094	1550.26748
13/08/2024 12:23:34.59517	1	1	1	1	1550.16906	1550.26994	1550.27094	1550.26544
13/08/2024 12:23:34.59617	1	1	1	1	1550.16906	1550.26994	1550.27094	1550.26544
13/08/2024 12:23:34.59717	1	1	1	1	1550.16906	1550.26994	1550.27094	1550.26544
13/08/2024 12:23:34.59817	1	1	1	1	1550.16906	1550.26994	1550.27094	1550.26544
13/08/2024 12:23:34.59917	1	1	1	1	1550.16949	1550.27063	1550.27163	1550.26592
13/08/2024 12:23:34.60017	1	1	1	1	1550.16949	1550.27063	1550.27163	1550.26592
13/08/2024 12:23:34.60117	1	1	1	1	1550.16745	1550.26858	1550.26958	1550.26592
13/08/2024 12:23:34.60217	1	1	1	1	1550.16906	1550.26994	1550.27094	1550.26544
13/08/2024 12:23:34.60317	1	1	1	1	1550.16906	1550.27198	1550.27298	1550.26748
13/08/2024 12:23:34.60417	1	1	1	1	1550.16906	1550.26994	1550.27094	1550.26544
13/08/2024 12:23:34.60517	1	1	1	1	1550.16906	1550.26994	1550.27094	1550.26544
13/08/2024 12:23:34.60617	1	1	1	1	1550.16906	1550.26994	1550.27094	1550.26544
13/08/2024 12:23:34.60717	1	1	1	1	1550.16906	1550.26994	1550.27094	1550.26544
13/08/2024 12:23:34.60817	1	1	1	1	1550.17109	1550.27198	1550.27298	1550.26748
13/08/2024 12:23:34.60917	1	1	1	1	1550.16906	1550.26994	1550.27094	1550.26544
13/08/2024 12:23:34.61017	1	1	1	1	1550.16906	1550.26994	1550.27094	1550.26544
13/08/2024 12:23:34.61117	1	1	1	1	1550.16906	1550.27198	1550.27298	1550.26748
13/08/2024 12:23:34.61217	1	1	1	1	1550.16906	1550.26994	1550.27094	1550.26544
13/08/2024 12:23:34.61317	1	1	1	1	1550.16906	1550.26994	1550.27094	1550.26748
13/08/2024 12:23:34.61417	1	1	1	1	1550.16745	1550.27063	1550.27163	1550.26592
13/08/2024 12:23:34.61517	1	1	1	1	1550.16745	1550.27063	1550.27163	1550.26592
13/08/2024 12:23:34.61617	1	1	1	1	1550.16906	1550.26994	1550.27094	1550.26748
13/08/2024 12:23:34.61717	1	1	1	1	1550.16702	1550.26994	1550.26890	1550.26544
13/08/2024 12:23:34.61817	1	1	1	1	1550.16702	1550.26994	1550.27094	1550.26544
13/08/2024 12:23:34.61917	1	1	1	1	1550.16862	1550.27129	1550.27229	1550.26699
13/08/2024 12:23:34.62017	1	1	1	1	1550.16906	1550.26994	1550.27094	1550.26544
13/08/2024 12:23:34.62117	1	1	1	1	1550.16906	1550.26994	1550.27094	1550.26544
13/08/2024 12:23:34.62217	1	1	1	1	1550.16906	1550.26994	1550.27094	1550.26544
13/08/2024 12:23:34.62317	1	1	1	1	1550.16906	1550.26994	1550.27094	1550.26544
13/08/2024 12:23:34.62417	1	1	1	1	1550.16862	1550.27129	1550.27229	1550.26495
13/08/2024 12:23:34.62517	1	1	1	1	1550.16702	1550.26994	1550.27094	1550.26544
13/08/2024 12:23:34.62617	1	1	1	1	1550.16906	1550.26994	1550.27094	1550.26544
13/08/2024 12:23:34.62717	1	1	1	1	1550.16906	1550.26994	1550.27094	1550.26544
13/08/2024 12:23:34.62817	1	1	1	1	1550.16862	1550.27129	1550.27229	1550.26699
13/08/2024 12:23:34.62917	1	1	1	1	1550.16862	1550.27129	1550.27229	1550.26699
13/08/2024 12:23:34.63017	1	1	1	1	1550.16702	1550.26994	1550.27094	1550.26544
13/08/2024 12:23:34.63117	1	1	1	1	1550.16906	1550.26994	1550.27094	1550.26544
13/08/2024 12:23:34.63217	1	1	1	1	1550.16702	1550.26994	1550.26890	1550.26544
13/08/2024 12:23:34.63317	1	1	1	1	1550.16906	1550.26994	1550.27094	1550.26544
13/08/2024 12:23:34.63417	1	1	1	1	1550.16702	1550.26994	1550.27094	1550.26544
13/08/2024 12:23:34.63517	1	1	1	1	1550.16702	1550.26994	1550.27094	1550.26544
13/08/2024 12:23:34.63617	1	1	1	1	1550.16862	1550.27129	1550.27229	1550.26699
13/08/2024 12:23:34.63717	1	1	1	1	1550.16862	1550.27129	1550.27229	1550.26699
13/08/2024 12:23:34.63817	1	1	1	1	1550.16862	1550.27129	1550.27025	1550.26495
13/08/2024 12:23:34.63917	1	1	1	1	1550.16906	1550.26994	1550.27094	1550.26748
13/08/2024 12:23:34.64017	1	1	1	1	1550.16906	1550.26994	1550.27094	1550.26748
13/08/2024 12:23:34.64117	1	1	1	1	1550.16906	1550.26994	1550.27094	1550.26544
13/08/2024 12:23:34.64217	1	1	1	1	1550.16862	1550.27129	1550.27229	1550.26699
13/08/2024 12:23:34.64317	1	1	1	1	1550.16906	1550.26994	1550.27094	1550.26544
13/08/2024 12:23:34.64417	1	1	1	1	1550.16906	1550.26994	1550.27094	1550.26544
13/08/2024 12:23:34.64517	1	1	1	1	1550.16702	1550.26994	1550.26890	1550.26544
13/08/2024 12:23:34.64617	1	1	1	1	1550.16906	1550.26994	1550.27094	1550.26544
13/08/2024 12:23:34.64717	1	1	1	1	1550.16906	1550.27198	1550.27298	1550.26748
13/08/2024 12:23:34.64817	1	1	1	1	1550.16906	1550.26994	1550.27094	1550.26544
13/08/2024 12:23:34.64917	1	1	1	1	1550.16702	1550.26994	1550.27094	1550.26544
13/08/2024 12:23:34.65017	1	1	1	1	1550.16906	1550.27198	1550.27094	1550.26748
13/08/2024 12:23:34.65117	1	1	1	1	1550.16906	1550.26994	1550.27094	1550.26544
13/08/2024 12:23:34.65217	1	1	1	1	1550.16862	1550.27129	1550.27229	1550.26699
13/08/2024 12:23:34.65317	1	1	1	1	1550.16906	1550.26994	1550.27094	1550.26748
13/08/2024 12:23:34.65417	1	1	1	1	1550.16906	1550.26994	1550.27094	1550.26748
13/08/2024 12:23:34.65517	1	1	1	1	1550.16906	1550.27198	1550.27298	1550.26748
13/08/2024 12:23:34.65617	1	1	1	1	1550.16862	1550.27129	1550.27229	1550.26699
13/08/2024 12:23:34.65717	1	1	1	1	1550.16906	1550.26994	1550.27094	1550.26748
13/08/2024 12:23:34.65817	1	1	1	1	1550.16906	1550.26994	1550.27094	1550.26544
13/08/2024 12:23:34.65917	1	1	1	1	1550.16906	1550.26994	1550.27094	1550.26544
13/08/2024 12:23:34.66017	1	1	1	1	1550.16702	1550.26994	1550.27094	1550.26544
13/08/2024 12:23:34.66117	1	1	1	1	1550.16906	1550.26994	1550.27094	1550.26748
13/08/2024 12:23:34.66217	1	1	1	1	1550.16906	1550.26994	1550.27094	1550.26544
13/08/2024 12:23:34.66317	1	1	1	1	1550.16906	1550.26994	1550.27094	1550.26544
13/08/2024 12:23:34.66417	1	1	1	1	1550.16906	1550.26994	1550.27094	1550.26544
13/08/2024 12:23:34.66517	1	1	1	1	1550.16906	1550.26994	1550.27094	1550.26544
13/08/2024 12:23:34.66617	1	1	1	1	1550.16949	1550.27063	1550.26958	1550.26592
13/08/2024 12:23:34.66717	1	1	1	1	1550.16906	1550.26994	1550.27094	1550.26544
13/08/2024 12:23:34.66817	1	1	1	1	1550.16702	1550.26994	1550.27094	1550.26544
13/08/2024 12:23:34.66917	1	1	1	1	1550.16862	1550.26925	1550.27025	1550.26699
13/08/2024 12:23:34.67017	1	1	1	1	1550.16862	1550.27129	1550.27025	1550.26699
13/08/2024 12:23:34.67117	1	1	1	1	1550.17066	1550.27129	1550.27025	1550.26699
13/08/2024 12:23:34.67217	1	1	1	1	1550.16906	1550.27198	1550.27094	1550.26748
13/08/2024 12:23:34.67317	1	1	1	1	1550.16702	1550.26994	1550.27094	1550.26544
13/08/2024 12:23:34.67417	1	1	1	1	1550.16906	1550.27198	1550.27094	1550.26748
13/08/2024 12:23:34.67517	1	1	1	1	1550.16906	1550.26994	1550.27094	1550.26544
13/08/2024 12:23:34.67617	1	1	1	1	1550.16862	1550.26925	1550.27025	1550.26699
13/08/2024 12:23:34.67717	1	1	1	1	1550.16906	1550.26994	1550.27094	1550.26748
13/08/2024 12:23:34.67817	1	1	1	1	1550.16906	1550.26994	1550.27094	1550.26544
13/08/2024 12:23:34.67917	1	1	1	1	1550.16906	1550.26994	1550.27094	1550.26544
13/08/2024 12:23:34.68017	1	1	1	1	1550.16906	1550.26994	1550.27094	1550.26544
13/08/2024 12:23:34.68117	1	1	1	1	1550.16702	1550.26994	1550.27094	1550.26544
13/08/2024 12:23:34.68217	1	1	1	1	1550.16906	1550.26994	1550.27094	1550.26544
13/08/2024 12:23:34.68317	1	1	1	1	1550.16702	1550.26994	1550.27094	1550.26544
13/08/2024 12:23:34.68417	1	1	1	1	1550.16906	1550.26994	1550.27094	1550.26544
13/08/2024 12:23:34.68517	1	1	1	1	1550.16906	1550.26994	1550.27094	1550.26748
13/08/2024 12:23:34.68617	1	1	1	1	1550.16906	1550.26994	1550.27094	1550.26544
13/08/2024 12:23:34.68717	1	1	1	1	1550.16906	1550.26994	1550.27094	1550.26544
13/08/2024 12:23:34.68817	1	1	1	1	1550.16906	1550.26994	1550.27094	1550.26544
13/08/2024 12:23:34.68917	1	1	1	1	1550.16906	1550.26994	1550.27094	1550.26544
13/08/2024 12:23:34.69017	1	1	1	1	1550.16906	1550.26994	1550.27094	1550.26544
13/08/2024 12:23:34.69117	1	1	1	1	1550.16906	1550.27198	1550.27094	1550.26748
13/08/2024 12:23:34.69217	1	1	1	1	1550.16906	1550.26994	1550.27094	1550.26544
13/08/2024 12:23:34.69317	1	1	1	1	1550.16906	1550.27198	1550.27094	1550.26748
13/08/2024 12:23:34.69417	1	1	1	1	1550.16906	1550.26994	1550.27094	1550.26544
13/08/2024 12:23:34.69517	1	1	1	1	1550.16906	1550.26994	1550.27094	1550.26544
13/08/2024 12:23:34.69617	1	1	1	1	1550.16906	1550.26994	1550.27094	1550.26544
13/08/2024 12:23:34.69717	1	1	1	1	1550.16702	1550.26994	1550.27094	1550.26544
13/08/2024 12:23:34.69817	1	1	1	1	1550.16745	1550.26858	1550.26958	1550.26592
13/08/2024 12:23:34.69917	1	1	1	1	1550.16906	1550.26994	1550.27094	1550.26544
13/08/2024 12:23:34.70017	1	1	1	1	1550.16906	1550.26994	1550.27094	1550.26544
13/08/2024 12:23:34.70117	1	1	1	1	1550.16862	1550.26925	1550.27025	1550.26699
13/08/2024 12:23:34.70217	1	1	1	1	1550.16862	1550.26925	1550.27025	1550.26699
13/08/2024 12:23:34.70317	1	1	1	1	1550.16745	1550.27063	1550.26958	1550.26592
13/08/2024 12:23:34.70417	1	1	1	1	1550.16906	1550.26994	1550.27094	1550.26544
13/08/2024 12:23:34.70517	1	1	1	1	1550.16906	1550.26994	1550.27094	1550.26544
13/08/2024 12:23:34.70617	1	1	1	1	1550.16906	1550.27198	1550.27298	1550.26544
13/08/2024 12:23:34.70717	1	1	1	1	1550.16949	1550.27063	1550.27163	1550.26592
13/08/2024 12:23:34.70817	1	1	1	1	1550.16906	1550.27198	1550.27298	1550.26748
13/08/2024 12:23:34.70917	1	1	1	1	1550.16906	1550.26994	1550.27094	1550.26544
13/08/2024 12:23:34.71017	1	1	1	1	1550.16906	1550.26994	1550.27094	1550.26544
13/08/2024 12:23:34.71117	1	1	1	1	1550.16745	1550.27063	1550.27163	1550.26592
13/08/2024 12:23:34.71217	1	1	1	1	1550.16906	1550.27198	1550.27094	1550.26544
13/08/2024 12:23:34.71317	1	1	1	1	1550.16745	1550.26858	1550.26958	1550.26592
13/08/2024 12:23:34.71417	1	1	1	1	1550.16745	1550.27063	1550.27163	1550.26592
13/08/2024 12:23:34.71517	1	1	1	1	1550.16745	1550.27063	1550.26958	1550.26592
13/08/2024 12:23:34.71617	1	1	1	1	1550.16906	1550.26994	1550.27094	1550.26544
13/08/2024 12:23:34.71717	1	1	1	1	1550.16906	1550.26994	1550.27094	1550.26544
13/08/2024 12:23:34.71817	1	1	1	1	1550.16906	1550.26994	1550.27094	1550.26544
13/08/2024 12:23:34.71917	1	1	1	1	1550.16906	1550.26994	1550.27094	1550.26748
13/08/2024 12:23:34.72017	1	1	1	1	1550.16702	1550.26994	1550.26890	1550.26544
13/08/2024 12:23:34.72117	1	1	1	1	1550.16906	1550.26994	1550.27094	1550.26544
13/08/2024 12:23:34.72217	1	1	1	1	1550.16862	1550.27129	1550.27025	1550.26699
13/08/2024 12:23:34.72317	1	1	1	1	1550.16906	1550.26994	1550.27094	1550.26544
13/08/2024 12:23:34.72417	1	1	1	1	1550.16906	1550.26994	1550.27094	1550.26748
13/08/2024 12:23:34.72517	1	1	1	1	1550.16862	1550.27129	1550.27025	1550.26495
13/08/2024 12:23:34.72617	1	1	1	1	1550.16862	1550.27129	1550.27025	1550.26699
13/08/2024 12:23:34.72717	1	1	1	1	1550.16906	1550.26994	1550.27094	1550.26544
13/08/2024 12:23:34.72817	1	1	1	1	1550.16906	1550.26994	1550.27094	1550.26544
13/08/2024 12:23:34.72917	1	1	1	1	1550.16906	1550.26994	1550.27094	1550.26544
13/08/2024 12:23:34.73017	1	1	1	1	1550.16949	1550.27063	1550.27163	1550.26592
13/08/2024 12:23:34.73117	1	1	1	1	1550.16906	1550.27198	1550.27094	1550.26748
13/08/2024 12:23:34.73217	1	1	1	1	1550.16745	1550.27063	1550.27163	1550.26592
13/08/2024 12:23:34.73317	1	1	1	1	1550.16702	1550.26994	1550.27094	1550.26544
13/08/2024 12:23:34.73417	1	1	1	1	1550.17109	1550.26994	1550.27094	1550.26748
13/08/2024 12:23:34.73517	1	1	1	1	1550.16906	1550.26994	1550.27094	1550.26544
13/08/2024 12:23:34.73617	1	1	1	1	1550.16862	1550.26925	1550.27025	1550.26699
13/08/2024 12:23:34.73717	1	1	1	1	1550.16906	1550.26994	1550.27094	1550.26748
13/08/2024 12:23:34.73817	1	1	1	1	1550.16862	1550.26925	1550.27025	1550.26495
13/08/2024 12:23:34.73917	1	1	1	1	1550.16906	1550.26994	1550.27094	1550.26748
13/08/2024 12:23:34.74017	1	1	1	1	1550.16906	1550.26994	1550.27094	1550.26544
13/08/2024 12:23:34.74117	1	1	1	1	1550.17066	1550.27129	1550.27229	1550.26699
13/08/2024 12:23:34.74217	1	1	1	1	1550.16906	1550.26994	1550.27094	1550.26544
13/08/2024 12:23:34.74317	1	1	1	1	1550.16862	1550.27129	1550.27229	1550.26495
13/08/2024 12:23:34.74417	1	1	1	1	1550.16862	1550.27129	1550.27229	1550.26495
13/08/2024 12:23:34.74517	1	1	1	1	1550.16862	1550.27129	1550.27025	1550.26699
13/08/2024 12:23:34.74617	1	1	1	1	1550.16906	1550.26994	1550.27094	1550.26544
13/08/2024 12:23:34.74717	1	1	1	1	1550.16862	1550.27129	1550.27229	1550.26699
13/08/2024 12:23:34.74817	1	1	1	1	1550.16906	1550.26994	1550.27094	1550.26748
13/08/2024 12:23:34.74917	1	1	1	1	1550.16862	1550.27129	1550.27025	1550.26699
13/08/2024 12:23:34.75017	1	1	1	1	1550.16862	1550.26925	1550.27025	1550.26495
13/08/2024 12:23:34.75117	1	1	1	1	1550.16906	1550.26994	1550.27094	1550.26544
13/08/2024 12:23:34.75217	1	1	1	1	1550.16906	1550.26994	1550.27094	1550.26544
13/08/2024 12:23:34.75317	1	1	1	1	1550.16745	1550.27063	1550.26958	1550.26592
13/08/2024 12:23:34.75417	1	1	1	1	1550.16745	1550.26858	1550.26958	1550.26592
13/08/2024 12:23:34.75517	1	1	1	1	1550.16906	1550.26994	1550.27094	1550.26544
13/08/2024 12:23:34.75617	1	1	1	1	1550.16702	1550.26790	1550.26890	1550.26544
13/08/2024 12:23:34.75717	1	1	1	1	1550.16906	1550.26994	1550.27094	1550.26544
13/08/2024 12:23:34.75817	1	1	1	1	1550.16906	1550.26994	1550.27094	1550.26544
13/08/2024 12:23:34.75917	1	1	1	1	1550.16906	1550.26994	1550.27094	1550.26748
13/08/2024 12:23:34.76017	1	1	1	1	1550.16702	1550.26994	1550.27094	1550.26544
13/08/2024 12:23:34.76117	1	1	1	1	1550.16906	1550.26994	1550.27094	1550.26544
13/08/2024 12:23:34.76217	1	1	1	1	1550.16906	1550.26994	1550.27094	1550.26544
13/08/2024 12:23:34.76317	1	1	1	1	1550.16906	1550.26994	1550.27094	1550.26748
13/08/2024 12:23:34.76417	1	1	1	1	1550.16906	1550.27198	1550.27094	1550.26748
13/08/2024 12:23:34.76517	1	1	1	1	1550.16745	1550.27063	1550.27163	1550.26592
13/08/2024 12:23:34.76617	1	1	1	1	1550.16862	1550.27129	1550.27229	1550.26699
13/08/2024 12:23:34.76717	1	1	1	1	1550.16906	1550.26994	1550.27094	1550.26748
13/08/2024 12:23:34.76817	1	1	1	1	1550.16906	1550.26994	1550.27094	1550.26544
13/08/2024 12:23:34.76917	1	1	1	1	1550.16949	1550.27063	1550.27163	1550.26592
13/08/2024 12:23:34.77017	1	1	1	1	1550.16862	1550.26925	1550.27025	1550.26495
13/08/2024 12:23:34.77117	1	1	1	1	1550.16906	1550.26994	1550.27094	1550.26544
13/08/2024 12:23:34.77217	1	1	1	1	1550.16906	1550.26994	1550.27094	1550.26544
13/08/2024 12:23:34.77317	1	1	1	1	1550.16906	1550.26994	1550.27094	1550.26544
13/08/2024 12:23:34.77417	1	1	1	1	1550.16906	1550.26994	1550.27094	1550.26544
13/08/2024 12:23:34.77517	1	1	1	1	1550.16862	1550.26925	1550.27025	1550.26495
13/08/2024 12:23:34.77617	1	1	1	1	1550.16906	1550.26994	1550.27094	1550.26544
13/08/2024 12:23:34.77717	1	1	1	1	1550.16702	1550.26790	1550.26890	1550.26544
13/08/2024 12:23:34.77817	1	1	1	1	1550.16906	1550.26994	1550.27094	1550.26544
13/08/2024 12:23:34.77917	1	1	1	1	1550.16906	1550.27198	1550.27298	1550.26748
13/08/2024 12:23:34.78017	1	1	1	1	1550.16862	1550.27129	1550.27229	1550.26699
13/08/2024 12:23:34.78117	1	1	1	1	1550.16906	1550.27198	1550.27298	1550.26748
13/08/2024 12:23:34.78217	1	1	1	1	1550.16906	1550.26994	1550.27094	1550.26544
13/08/2024 12:23:34.78317	1	1	1	1	1550.16745	1550.27063	1550.27163	1550.26592
13/08/2024 12:23:34.78417	1	1	1	1	1550.16906	1550.26994	1550.27094	1550.26544
13/08/2024 12:23:34.78517	1	1	1	1	1550.16745	1550.27063	1550.26958	1550.26592
13/08/2024 12:23:34.78617	1	1	1	1	1550.16906	1550.26994	1550.27094	1550.26748
13/08/2024 12:23:34.78717	1	1	1	1	1550.16862	1550.26925	1550.27025	1550.26495
13/08/2024 12:23:34.78817	1	1	1	1	1550.16906	1550.26994	1550.27094	1550.26748
13/08/2024 12:23:34.78917	1	1	1	1	1550.16745	1550.26858	1550.26958	1550.26592
13/08/2024 12:23:34.79017	1	1	1	1	1550.16906	1550.26994	1550.27094	1550.26748
13/08/2024 12:23:34.79117	1	1	1	1	1550.16906	1550.26994	1550.27094	1550.26544
13/08/2024 12:23:34.79217	1	1	1	1	1550.16702	1550.26994	1550.27094	1550.26544
13/08/2024 12:23:34.79317	1	1	1	1	1550.16906	1550.26994	1550.27094	1550.26544
13/08/2024 12:23:34.79417	1	1	1	1	1550.16906	1550.26994	1550.27094	1550.26544
13/08/2024 12:23:34.79517	1	1	1	1	1550.16862	1550.26925	1550.27025	1550.26699
13/08/2024 12:23:34.79617	1	1	1	1	1550.16906	1550.27198	1550.27094	1550.26748
13/08/2024 12:23:34.79717	1	1	1	1	1550.16906	1550.26994	1550.27094	1550.26544
13/08/2024 12:23:34.79817	1	1	1	1	1550.16906	1550.26994	1550.27094	1550.26544
13/08/2024 12:23:34.79917	1	1	1	1	1550.16906	1550.27198	1550.27094	1550.26748
13/08/2024 12:23:34.80017	1	1	1	1	1550.16906	1550.26994	1550.27094	1550.26544
13/08/2024 12:23:34.80117	1	1	1	1	1550.16906	1550.26994	1550.27094	1550.26544
13/08/2024 12:23:34.80217	1	1	1	1	1550.16906	1550.27198	1550.27094	1550.26748
13/08/2024 12:23:34.80317	1	1	1	1	1550.16702	1550.26994	1550.27094	1550.26544
13/08/2024 12:23:34.80417	1	1	1	1	1550.16906	1550.26994	1550.27094	1550.26544
13/08/2024 12:23:34.80517	1	1	1	1	1550.16906	1550.26994	1550.27094	1550.26748
13/08/2024 12:23:34.80617	1	1	1	1	1550.16906	1550.26994	1550.27094	1550.26544
13/08/2024 12:23:34.80717	1	1	1	1	1550.16862	1550.26925	1550.27025	1550.26495
13/08/2024 12:23:34.80817	1	1	1	1	1550.16906	1550.26994	1550.27094	1550.26544
13/08/2024 12:23:34.80917	1	1	1	1	1550.16745	1550.26858	1550.26958	1550.26592
13/08/2024 12:23:34.81017	1	1	1	1	1550.16702	1550.26994	1550.27094	1550.26340
13/08/2024 12:23:34.81117	1	1	1	1	1550.16906	1550.26994	1550.27094	1550.26544
13/08/2024 12:23:34.81217	1	1	1	1	1550.16862	1550.27129	1550.27025	1550.26699
13/08/2024 12:23:34.81317	1	1	1	1	1550.16906	1550.26994	1550.27094	1550.26748
13/08/2024 12:23:34.81417	1	1	1	1	1550.16702	1550.26994	1550.27094	1550.26544
13/08/2024 12:23:34.81517	1	1	1	1	1550.16862	1550.27129	1550.27229	1550.26699
13/08/2024 12:23:34.81617	1	1	1	1	1550.16906	1550.26994	1550.27094	1550.26544
13/08/2024 12:23:34.81717	1	1	1	1	1550.17066	1550.27129	1550.27229	1550.26699
13/08/2024 12:23:34.81817	1	1	1	1	1550.16906	1550.27198	1550.27094	1550.26748
13/08/2024 12:23:34.81917	1	1	1	1	1550.16906	1550.26994	1550.27094	1550.26544
13/08/2024 12:23:34.82017	1	1	1	1	1550.16906	1550.26994	1550.27094	1550.26544
13/08/2024 12:23:34.82117	1	1	1	1	1550.16906	1550.26994	1550.27094	1550.26748
13/08/2024 12:23:34.82217	1	1	1	1	1550.16745	1550.26858	1550.26958	1550.26592
13/08/2024 12:23:34.82317	1	1	1	1	1550.16906	1550.27198	1550.27298	1550.26544
13/08/2024 12:23:34.82417	1	1	1	1	1550.16906	1550.26994	1550.27094	1550.26544
13/08/2024 12:23:34.82517	1	1	1	1	1550.16906	1550.26994	1550.27094	1550.26544
13/08/2024 12:23:34.82617	1	1	1	1	1550.16906	1550.26994	1550.27094	1550.26748
13/08/2024 12:23:34.82717	1	1	1	1	1550.17066	1550.27129	1550.27229	1550.26495
13/08/2024 12:23:34.82817	1	1	1	1	1550.16906	1550.26994	1550.27094	1550.26544
13/08/2024 12:23:34.82917	1	1	1	1	1550.16745	1550.27063	1550.27163	1550.26592
13/08/2024 12:23:34.83017	1	1	1	1	1550.16906	1550.26994	1550.27094	1550.26544
13/08/2024 12:23:34.83117	1	1	1	1	1550.16906	1550.26994	1550.27094	1550.26544
13/08/2024 12:23:34.83217	1	1	1	1	1550.16862	1550.27129	1550.27229	1550.26699
13/08/2024 12:23:34.83317	1	1	1	1	1550.16862	1550.27129	1550.27025	1550.26699
13/08/2024 12:23:34.83417	1	1	1	1	1550.16906	1550.26994	1550.27094	1550.26544
13/08/2024 12:23:34.83517	1	1	1	1	1550.16906	1550.27198	1550.27298	1550.26748
13/08/2024 12:23:34.83617	1	1	1	1	1550.16949	1550.27063	1550.27163	1550.26592
13/08/2024 12:23:34.83717	1	1	1	1	1550.16906	1550.26994	1550.27094	1550.26544
13/08/2024 12:23:34.83817	1	1	1	1	1550.16906	1550.26994	1550.27094	1550.26748
13/08/2024 12:23:34.83917	1	1	1	1	1550.16702	1550.26994	1550.27094	1550.26544
13/08/2024 12:23:34.84017	1	1	1	1	1550.16745	1550.27063	1550.27163	1550.26592
13/08/2024 12:23:34.84117	1	1	1	1	1550.16906	1550.26994	1550.27094	1550.26748
13/08/2024 12:23:34.84217	1	1	1	1	1550.16702	1550.26994	1550.27094	1550.26544
13/08/2024 12:23:34.84317	1	1	1	1	1550.16906	1550.26994	1550.27094	1550.26544
13/08/2024 12:23:34.84417	1	1	1	1	1550.16906	1550.26994	1550.27094	1550.26544
13/08/2024 12:23:34.84517	1	1	1	1	1550.16906	1550.26994	1550.27094	1550.26544
13/08/2024 12:23:34.84617	1	1	1	1	1550.17066	1550.27129	1550.27229	1550.26699
13/08/2024 12:23:34.84717	1	1	1	1	1550.16906	1550.26994	1550.27094	1550.26544
13/08/2024 12:23:34.84817	1	1	1	1	1550.16906	1550.26994	1550.27094	1550.26544
13/08/2024 12:23:34.84917	1	1	1	1	1550.16906	1550.26994	1550.27094	1550.26544
13/08/2024 12:23:34.85017	1	1	1	1	1550.16906	1550.26994	1550.27094	1550.26544
13/08/2024 12:23:34.85117	1	1	1	1	1550.16862	1550.27129	1550.27229	1550.26699
13/08/2024 12:23:34.85217	1	1	1	1	1550.16906	1550.26994	1550.27094	1550.26544
13/08/2024 12:23:34.85317	1	1	1	1	1550.16862	1550.27129	1550.27229	1550.26699
13/08/2024 12:23:34.85417	1	1	1	1	1550.16906	1550.26994	1550.27094	1550.26544
13/08/2024 12:23:34.85517	1	1	1	1	1550.16906	1550.27198	1550.27094	1550.26748
13/08/2024 12:23:34.85617	1	1	1	1	1550.16906	1550.27198	1550.27094	1550.26748
13/08/2024 12:23:34.85717	1	1	1	1	1550.16906	1550.26994	1550.27094	1550.26544
13/08/2024 12:23:34.85817	1	1	1	1	1550.16702	1550.26994	1550.27094	1550.26544
13/08/2024 12:23:34.85917	1	1	1	1	1550.16906	1550.26994	1550.27094	1550.26544
13/08/2024 12:23:34.86017	1	1	1	1	1550.16702	1550.26994	1550.27094	1550.26544
13/08/2024 12:23:34.86117	1	1	1	1	1550.16702	1550.26994	1550.26890	1550.26544
13/08/2024 12:23:34.86217	1	1	1	1	1550.16906	1550.26994	1550.27094	1550.26544
13/08/2024 12:23:34.86317	1	1	1	1	1550.16906	1550.26994	1550.27094	1550.26544
13/08/2024 12:23:34.86417	1	1	1	1	1550.16906	1550.26994	1550.27094	1550.26544
13/08/2024 12:23:34.86517	1	1	1	1	1550.16906	1550.26994	1550.27094	1550.26544
13/08/2024 12:23:34.86617	1	1	1	1	1550.17066	1550.27129	1550.27229	1550.26699
13/08/2024 12:23:34.86717	1	1	1	1	1550.16906	1550.26994	1550.27094	1550.26544
13/08/2024 12:23:34.86817	1	1	1	1	1550.16906	1550.26994	1550.27094	1550.26544
13/08/2024 12:23:34.86917	1	1	1	1	1550.16906	1550.26994	1550.27094	1550.26544
13/08/2024 12:23:34.87017	1	1	1	1	1550.16906	1550.26994	1550.27094	1550.26544
13/08/2024 12:23:34.87117	1	1	1	1	1550.16906	1550.26994	1550.27094	1550.26748
13/08/2024 12:23:34.87217	1	1	1	1	1550.16862	1550.27129	1550.27229	1550.26699
13/08/2024 12:23:34.87317	1	1	1	1	1550.16906	1550.26994	1550.27094	1550.26544
13/08/2024 12:23:34.87417	1	1	1	1	1550.16906	1550.26994	1550.27094	1550.26748
13/08/2024 12:23:34.87517	1	1	1	1	1550.16702	1550.26994	1550.27094	1550.26544
13/08/2024 12:23:34.87617	1	1	1	1	1550.16745	1550.27063	1550.27163	1550.26592
13/08/2024 12:23:34.87717	1	1	1	1	1550.16906	1550.26994	1550.27094	1550.26544
13/08/2024 12:23:34.87817	1	1	1	1	1550.16862	1550.27129	1550.27025	1550.26699
13/08/2024 12:23:34.87917	1	1	1	1	1550.16862	1550.26925	1550.27025	1550.26495
13/08/2024 12:23:34.88017	1	1	1	1	1550.16745	1550.27063	1550.26958	1550.26592
13/08/2024 12:23:34.88117	1	1	1	1	1550.16702	1550.26994	1550.26890	1550.26544
13/08/2024 12:23:34.88217	1	1	1	1	1550.16906	1550.26994	1550.27094	1550.26544
13/08/2024 12:23:34.88317	1	1	1	1	1550.16862	1550.26925	1550.27025	1550.26495
13/08/2024 12:23:34.88417	1	1	1	1	1550.16702	1550.26994	1550.27094	1550.26544
13/08/2024 12:23:34.88517	1	1	1	1	1550.16906	1550.27198	1550.27094	1550.26748
13/08/2024 12:23:34.88617	1	1	1	1	1550.16906	1550.27198	1550.27298	1550.26544
13/08/2024 12:23:34.88717	1	1	1	1	1550.16906	1550.26994	1550.27094	1550.26544
13/08/2024 12:23:34.88817	1	1	1	1	1550.16906	1550.26994	1550.27094	1550.26544
13/08/2024 12:23:34.88917	1	1	1	1	1550.16862	1550.27129	1550.27229	1550.26699
13/08/2024 12:23:34.89017	1	1	1	1	1550.16862	1550.27129	1550.27229	1550.26699
13/08/2024 12:23:34.89117	1	1	1	1	1550.16862	1550.27129	1550.27025	1550.26495
13/08/2024 12:23:34.89217	1	1	1	1	1550.16862	1550.26925	1550.27025	1550.26495
13/08/2024 12:23:34.89317	1	1	1	1	1550.16702	1550.26994	1550.27094	1550.26544
13/08/2024 12:23:34.89417	1	1	1	1	1550.16745	1550.27063	1550.26958	1550.26592
13/08/2024 12:23:34.89517	1	1	1	1	1550.16906	1550.26994	1550.27094	1550.26544
13/08/2024 12:23:34.89617	1	1	1	1	1550.16906	1550.27198	1550.27094	1550.26748
13/08/2024 12:23:34.89717	1	1	1	1	1550.16906	1550.26994	1550.27094	1550.26544
13/08/2024 12:23:34.89817	1	1	1	1	1550.16702	1550.26994	1550.27094	1550.26544
13/08/2024 12:23:34.89917	1	1	1	1	1550.16906	1550.26994	1550.26890	1550.26544
13/08/2024 12:23:34.90017	1	1	1	1	1550.16906	1550.26994	1550.27094	1550.26544
13/08/2024 12:23:34.90117	1	1	1	1	1550.16702	1550.26994	1550.26890	1550.26544
13/08/2024 12:23:34.90217	1	1	1	1	1550.16702	1550.26994	1550.27094	1550.26544
13/08/2024 12:23:34.90317	1	1	1	1	1550.16862	1550.26925	1550.27025	1550.26699
13/08/2024 12:23:34.90417	1	1	1	1	1550.17066	1550.27129	1550.27229	1550.26699
13/08/2024 12:23:34.90517	1	1	1	1	1550.16906	1550.27198	1550.27298	1550.26544
13/08/2024 12:23:34.90617	1	1	1	1	1550.17066	1550.27129	1550.27229	1550.26699
13/08/2024 12:23:34.90717	1	1	1	1	1550.16862	1550.27129	1550.27229	1550.26699
13/08/2024 12:23:34.90817	1	1	1	1	1550.16906	1550.27198	1550.27094	1550.26748
13/08/2024 12:23:34.90917	1	1	1	1	1550.16702	1550.26994	1550.27094	1550.26544
13/08/2024 12:23:34.91017	1	1	1	1	1550.16906	1550.26994	1550.27094	1550.26544
13/08/2024 12:23:34.91117	1	1	1	1	1550.16906	1550.26994	1550.27094	1550.26544
13/08/2024 12:23:34.91217	1	1	1	1	1550.16906	1550.26994	1550.27094	1550.26544
13/08/2024 12:23:34.91317	1	1	1	1	1550.16702	1550.26994	1550.27094	1550.26544
13/08/2024 12:23:34.91417	1	1	1	1	1550.16906	1550.26994	1550.27094	1550.26544
13/08/2024 12:23:34.91517	1	1	1	1	1550.16862	1550.26925	1550.27025	1550.26495
13/08/2024 12:23:34.91617	1	1	1	1	1550.16906	1550.26994	1550.27094	1550.26544
13/08/2024 12:23:34.91717	1	1	1	1	1550.16745	1550.27063	1550.27163	1550.26592
13/08/2024 12:23:34.91817	1	1	1	1	1550.16906	1550.26994	1550.27094	1550.26748
13/08/2024 12:23:34.91917	1	1	1	1	1550.16745	1550.26858	1550.26958	1550.26388
13/08/2024 12:23:34.92017	1	1	1	1	1550.16862	1550.27129	1550.27229	1550.26495
13/08/2024 12:23:34.92117	1	1	1	1	1550.16906	1550.26994	1550.27094	1550.26544
13/08/2024 12:23:34.92217	1	1	1	1	1550.16702	1550.26994	1550.27094	1550.26544
13/08/2024 12:23:34.92317	1	1	1	1	1550.16862	1550.26925	1550.27025	1550.26495
13/08/2024 12:23:34.92417	1	1	1	1	1550.16906	1550.26994	1550.27094	1550.26544
13/08/2024 12:23:34.92517	1	1	1	1	1550.16906	1550.26994	1550.27094	1550.26544
13/08/2024 12:23:34.92617	1	1	1	1	1550.16862	1550.26925	1550.27025	1550.26495
13/08/2024 12:23:34.92717	1	1	1	1	1550.16862	1550.27129	1550.27229	1550.26699
13/08/2024 12:23:34.92817	1	1	1	1	1550.16906	1550.27198	1550.27298	1550.26748
13/08/2024 12:23:34.92917	1	1	1	1	1550.16862	1550.27129	1550.27229	1550.26699
13/08/2024 12:23:34.93017	1	1	1	1	1550.16906	1550.26994	1550.27094	1550.26544
13/08/2024 12:23:34.93117	1	1	1	1	1550.16906	1550.26994	1550.27094	1550.26544
13/08/2024 12:23:34.93217	1	1	1	1	1550.16702	1550.26994	1550.27094	1550.26544
13/08/2024 12:23:34.93317	1	1	1	1	1550.16906	1550.26994	1550.27094	1550.26544
13/08/2024 12:23:34.93417	1	1	1	1	1550.16745	1550.27063	1550.27163	1550.26592
13/08/2024 12:23:34.93517	1	1	1	1	1550.16702	1550.26994	1550.26890	1550.26544
13/08/2024 12:23:34.93617	1	1	1	1	1550.16906	1550.26994	1550.27094	1550.26544
13/08/2024 12:23:34.93717	1	1	1	1	1550.16906	1550.26994	1550.27094	1550.26748
13/08/2024 12:23:34.93817	1	1	1	1	1550.16702	1550.26790	1550.26890	1550.26544
13/08/2024 12:23:34.93917	1	1	1	1	1550.16862	1550.26925	1550.27025	1550.26699
13/08/2024 12:23:34.94017	1	1	1	1	1550.16906	1550.26994	1550.27094	1550.26544
13/08/2024 12:23:34.94117	1	1	1	1	1550.16906	1550.26994	1550.27094	1550.26544
13/08/2024 12:23:34.94217	1	1	1	1	1550.16702	1550.26994	1550.27094	1550.26544
13/08/2024 12:23:34.94317	1	1	1	1	1550.17066	1550.27129	1550.27229	1550.26699
13/08/2024 12:23:34.94417	1	1	1	1	1550.17066	1550.27129	1550.27229	1550.26699
13/08/2024 12:23:34.94517	1	1	1	1	1550.16906	1550.26994	1550.27094	1550.26544
13/08/2024 12:23:34.94617	1	1	1	1	1550.16702	1550.26994	1550.27094	1550.26544
13/08/2024 12:23:34.94717	1	1	1	1	1550.16906	1550.26994	1550.27094	1550.26544
13/08/2024 12:23:34.94817	1	1	1	1	1550.16906	1550.26994	1550.27094	1550.26748
13/08/2024 12:23:34.94917	1	1	1	1	1550.16702	1550.26994	1550.27094	1550.26544
13/08/2024 12:23:34.95017	1	1	1	1	1550.16906	1550.26994	1550.27094	1550.26544
13/08/2024 12:23:34.95117	1	1	1	1	1550.16906	1550.26994	1550.27094	1550.26544
13/08/2024 12:23:34.95217	1	1	1	1	1550.16906	1550.26994	1550.27094	1550.26544
13/08/2024 12:23:34.95317	1	1	1	1	1550.16702	1550.26994	1550.27094	1550.26544
13/08/2024 12:23:34.95417	1	1	1	1	1550.16906	1550.26994	1550.26890	1550.26544
13/08/2024 12:23:34.95517	1	1	1	1	1550.16702	1550.26994	1550.27094	1550.26544
13/08/2024 12:23:34.95617	1	1	1	1	1550.16906	1550.27198	1550.27298	1550.26544
13/08/2024 12:23:34.95717	1	1	1	1	1550.16906	1550.26994	1550.27094	1550.26544
13/08/2024 12:23:34.95817	1	1	1	1	1550.16862	1550.27129	1550.27025	1550.26495
13/08/2024 12:23:34.95917	1	1	1	1	1550.16702	1550.26994	1550.27094	1550.26340
13/08/2024 12:23:34.96017	1	1	1	1	1550.16862	1550.27129	1550.27229	1550.26495
13/08/2024 12:23:34.96117	1	1	1	1	1550.16862	1550.27129	1550.27229	1550.26699
13/08/2024 12:23:34.96217	1	1	1	1	1550.16906	1550.26994	1550.27094	1550.26544
13/08/2024 12:23:34.96317	1	1	1	1	1550.16906	1550.27198	1550.27094	1550.26544
13/08/2024 12:23:34.96417	1	1	1	1	1550.16906	1550.26994	1550.27094	1550.26544
13/08/2024 12:23:34.96517	1	1	1	1	1550.16906	1550.26994	1550.27094	1550.26544
13/08/2024 12:23:34.96617	1	1	1	1	1550.16949	1550.27063	1550.27163	1550.26592
13/08/2024 12:23:34.96717	1	1	1	1	1550.16906	1550.26994	1550.27094	1550.26544
13/08/2024 12:23:34.96817	1	1	1	1	1550.16906	1550.26994	1550.27094	1550.26544
13/08/2024 12:23:34.96917	1	1	1	1	1550.16949	1550.27063	1550.27163	1550.26592
13/08/2024 12:23:34.97017	1	1	1	1	1550.16906	1550.26994	1550.27094	1550.26544
13/08/2024 12:23:34.97117	1	1	1	1	1550.16862	1550.27129	1550.27025	1550.26699
13/08/2024 12:23:34.97217	1	1	1	1	1550.16906	1550.27198	1550.27094	1550.26748
13/08/2024 12:23:34.97317	1	1	1	1	1550.16862	1550.26925	1550.27025	1550.26495
13/08/2024 12:23:34.97417	1	1	1	1	1550.16862	1550.27129	1550.27229	1550.26495
13/08/2024 12:23:34.97517	1	1	1	1	1550.16906	1550.26994	1550.27094	1550.26748
13/08/2024 12:23:34.97617	1	1	1	1	1550.16906	1550.26994	1550.27094	1550.26544
13/08/2024 12:23:34.97717	1	1	1	1	1550.16906	1550.26994	1550.27094	1550.26748
13/08/2024 12:23:34.97817	1	1	1	1	1550.16906	1550.26994	1550.27094	1550.26544
13/08/2024 12:23:34.97917	1	1	1	1	1550.16745	1550.27063	1550.27163	1550.26592
13/08/2024 12:23:34.98017	1	1	1	1	1550.16906	1550.26994	1550.27094	1550.26748
13/08/2024 12:23:34.98117	1	1	1	1	1550.16906	1550.26994	1550.27094	1550.26544
13/08/2024 12:23:34.98217	1	1	1	1	1550.16906	1550.26994	1550.27094	1550.26544
13/08/2024 12:23:34.98317	1	1	1	1	1550.16862	1550.26925	1550.27025	1550.26495
13/08/2024 12:23:34.98417	1	1	1	1	1550.16906	1550.26994	1550.27094	1550.26748
13/08/2024 12:23:34.98517	1	1	1	1	1550.16702	1550.26994	1550.27094	1550.26544
13/08/2024 12:23:34.98617	1	1	1	1	1550.16702	1550.26790	1550.26890	1550.26340
13/08/2024 12:23:34.98717	1	1	1	1	1550.16862	1550.26925	1550.27025	1550.26699
13/08/2024 12:23:34.98817	1	1	1	1	1550.16862	1550.26925	1550.27025	1550.26699
13/08/2024 12:23:34.98917	1	1	1	1	1550.16862	1550.26925	1550.27025	1550.26495
13/08/2024 12:23:34.99017	1	1	1	1	1550.16906	1550.26994	1550.27094	1550.26544
13/08/2024 12:23:34.99117	1	1	1	1	1550.17066	1550.27129	1550.27229	1550.26699
13/08/2024 12:23:34.99217	1	1	1	1	1550.16906	1550.26994	1550.27094	1550.26748
13/08/2024 12:23:34.99317	1	1	1	1	1550.16906	1550.26994	1550.27094	1550.26544
13/08/2024 12:23:34.99417	1	1	1	1	1550.16906	1550.26994	1550.27094	1550.26544
13/08/2024 12:23:34.99517	1	1	1	1	1550.17109	1550.27198	1550.27298	1550.26748
13/08/2024 12:23:34.99617	1	1	1	1	1550.16906	1550.26994	1550.27094	1550.26544
13/08/2024 12:23:34.99717	1	1	1	1	1550.16906	1550.26994	1550.27094	1550.26544
13/08/2024 12:23:34.99817	1	1	1	1	1550.16862	1550.27129	1550.27229	1550.26699
13/08/2024 12:23:34.99917	1	1	1	1	1550.16906	1550.27198	1550.27298	1550.26748
13/08/2024 12:23:35.00017	1	1	1	1	1550.16906	1550.26994	1550.27094	1550.26544
13/08/2024 12:23:35.00117	1	1	1	1	1550.16745	1550.27063	1550.27163	1550.26592
13/08/2024 12:23:35.00217	1	1	1	1	1550.16702	1550.26994	1550.27094	1550.26544
13/08/2024 12:23:35.00317	1	1	1	1	1550.16906	1550.26994	1550.27094	1550.26544
13/08/2024 12:23:35.00417	1	1	1	1	1550.16862	1550.26925	1550.27025	1550.26495
13/08/2024 12:23:35.00517	1	1	1	1	1550.16906	1550.26994	1550.27094	1550.26544
13/08/2024 12:23:35.00617	1	1	1	1	1550.16906	1550.26994	1550.27094	1550.26748
13/08/2024 12:23:35.00717	1	1	1	1	1550.16906	1550.26994	1550.27094	1550.26748
13/08/2024 12:23:35.00817	1	1	1	1	1550.16906	1550.26994	1550.27094	1550.26544
13/08/2024 12:23:35.00917	1	1	1	1	1550.16862	1550.27129	1550.27025	1550.26699
13/08/2024 12:23:35.01017	1	1	1	1	1550.17066	1550.27129	1550.27229	1550.26699
13/08/2024 12:23:35.01117	1	1	1	1	1550.16906	1550.27198	1550.27094	1550.26748
13/08/2024 12:23:35.01217	1	1	1	1	1550.16906	1550.26994	1550.27094	1550.26544
13/08/2024 12:23:35.01317	1	1	1	1	1550.16906	1550.27198	1550.27094	1550.26748
13/08/2024 12:23:35.01417	1	1	1	1	1550.16906	1550.26994	1550.27094	1550.26748
13/08/2024 12:23:35.01517	1	1	1	1	1550.16906	1550.27198	1550.27298	1550.26748
13/08/2024 12:23:35.01617	1	1	1	1	1550.16702	1550.26994	1550.26890	1550.26544
13/08/2024 12:23:35.01717	1	1	1	1	1550.16862	1550.27129	1550.27025	1550.26699
13/08/2024 12:23:35.01817	1	1	1	1	1550.16906	1550.26994	1550.27094	1550.26544
13/08/2024 12:23:35.01917	1	1	1	1	1550.16906	1550.26994	1550.27094	1550.26544
13/08/2024 12:23:35.02017	1	1	1	1	1550.16906	1550.27198	1550.27298	1550.26748
13/08/2024 12:23:35.02117	1	1	1	1	1550.16702	1550.26994	1550.26890	1550.26544
13/08/2024 12:23:35.02217	1	1	1	1	1550.16906	1550.26994	1550.27094	1550.26544
13/08/2024 12:23:35.02317	1	1	1	1	1550.17066	1550.27129	1550.27229	1550.26699
13/08/2024 12:23:35.02417	1	1	1	1	1550.16862	1550.27129	1550.27229	1550.26699
13/08/2024 12:23:35.02517	1	1	1	1	1550.16906	1550.26994	1550.27094	1550.26544
13/08/2024 12:23:35.02617	1	1	1	1	1550.16906	1550.26994	1550.27094	1550.26544
13/08/2024 12:23:35.02717	1	1	1	1	1550.16906	1550.26994	1550.27094	1550.26544
13/08/2024 12:23:35.02817	1	1	1	1	1550.16745	1550.27063	1550.27163	1550.26592
13/08/2024 12:23:35.02917	1	1	1	1	1550.16906	1550.26994	1550.27094	1550.26544
13/08/2024 12:23:35.03017	1	1	1	1	1550.16906	1550.26994	1550.27094	1550.26748
13/08/2024 12:23:35.03117	1	1	1	1	1550.16906	1550.26994	1550.27094	1550.26544
13/08/2024 12:23:35.03217	1	1	1	1	1550.16906	1550.27198	1550.27094	1550.26544
13/08/2024 12:23:35.03317	1	1	1	1	1550.16906	1550.26994	1550.27094	1550.26748
13/08/2024 12:23:35.03417	1	1	1	1	1550.16862	1550.26925	1550.27025	1550.26495
13/08/2024 12:23:35.03517	1	1	1	1	1550.16906	1550.26994	1550.27094	1550.26544
13/08/2024 12:23:35.03617	1	1	1	1	1550.16862	1550.27129	1550.27229	1550.26495
13/08/2024 12:23:35.03717	1	1	1	1	1550.16906	1550.26994	1550.27094	1550.26544
13/08/2024 12:23:35.03817	1	1	1	1	1550.16906	1550.26994	1550.27094	1550.26544
13/08/2024 12:23:35.03917	1	1	1	1	1550.16906	1550.26994	1550.27094	1550.26544
13/08/2024 12:23:35.04017	1	1	1	1	1550.16906	1550.26994	1550.27094	1550.26748
13/08/2024 12:23:35.04117	1	1	1	1	1550.17109	1550.27198	1550.27298	1550.26748
13/08/2024 12:23:35.04217	1	1	1	1	1550.16906	1550.26994	1550.27094	1550.26544
13/08/2024 12:23:35.04317	1	1	1	1	1550.16862	1550.26925	1550.27025	1550.26699
13/08/2024 12:23:35.04417	1	1	1	1	1550.16862	1550.27129	1550.27229	1550.26699
13/08/2024 12:23:35.04517	1	1	1	1	1550.16906	1550.26994	1550.27094	1550.26544
13/08/2024 12:23:35.04617	1	1	1	1	1550.16862	1550.26925	1550.27025	1550.26699
13/08/2024 12:23:35.04717	1	1	1	1	1550.16906	1550.26994	1550.27094	1550.26748
13/08/2024 12:23:35.04817	1	1	1	1	1550.16906	1550.26994	1550.27094	1550.26748
13/08/2024 12:23:35.04917	1	1	1	1	1550.16745	1550.27063	1550.27163	1550.26592
13/08/2024 12:23:35.05017	1	1	1	1	1550.16906	1550.26994	1550.27094	1550.26544
13/08/2024 12:23:35.05117	1	1	1	1	1550.16906	1550.26994	1550.27094	1550.26544
13/08/2024 12:23:35.05217	1	1	1	1	1550.16862	1550.26925	1550.27025	1550.26495
13/08/2024 12:23:35.05317	1	1	1	1	1550.16906	1550.26994	1550.27094	1550.26544
13/08/2024 12:23:35.05417	1	1	1	1	1550.16906	1550.26994	1550.27094	1550.26544
13/08/2024 12:23:35.05517	1	1	1	1	1550.16862	1550.27129	1550.27229	1550.26699
13/08/2024 12:23:35.05617	1	1	1	1	1550.16906	1550.26994	1550.27094	1550.26544
13/08/2024 12:23:35.05717	1	1	1	1	1550.16906	1550.26994	1550.27094	1550.26544
13/08/2024 12:23:35.05817	1	1	1	1	1550.16862	1550.27129	1550.27229	1550.26699
13/08/2024 12:23:35.05917	1	1	1	1	1550.16906	1550.26994	1550.27094	1550.26544
13/08/2024 12:23:35.06017	1	1	1	1	1550.16906	1550.26994	1550.27094	1550.26748
13/08/2024 12:23:35.06117	1	1	1	1	1550.16906	1550.26994	1550.27094	1550.26544
13/08/2024 12:23:35.06217	1	1	1	1	1550.16906	1550.26994	1550.27094	1550.26544
13/08/2024 12:23:35.06317	1	1	1	1	1550.16906	1550.26994	1550.27094	1550.26544
13/08/2024 12:23:35.06417	1	1	1	1	1550.16906	1550.26994	1550.27298	1550.26748
13/08/2024 12:23:35.06517	1	1	1	1	1550.16906	1550.26994	1550.27094	1550.26544
13/08/2024 12:23:35.06617	1	1	1	1	1550.16906	1550.26994	1550.27094	1550.26544
13/08/2024 12:23:35.06717	1	1	1	1	1550.16906	1550.26994	1550.27094	1550.26544
13/08/2024 12:23:35.06817	1	1	1	1	1550.16906	1550.26994	1550.27094	1550.26544
13/08/2024 12:23:35.06917	1	1	1	1	1550.16906	1550.26994	1550.27094	1550.26544
13/08/2024 12:23:35.07017	1	1	1	1	1550.16862	1550.27129	1550.27229	1550.26699
13/08/2024 12:23:35.07117	1	1	1	1	1550.16862	1550.27129	1550.27025	1550.26495
13/08/2024 12:23:35.07217	1	1	1	1	1550.16906	1550.27198	1550.27094	1550.26748
13/08/2024 12:23:35.07317	1	1	1	1	1550.16906	1550.26994	1550.27094	1550.26544
13/08/2024 12:23:35.07417	1	1	1	1	1550.16906	1550.26994	1550.27094	1550.26544
13/08/2024 12:23:35.07517	1	1	1	1	1550.16862	1550.27129	1550.27025	1550.26699
13/08/2024 12:23:35.07617	1	1	1	1	1550.16906	1550.27198	1550.27298	1550.26748
13/08/2024 12:23:35.07717	1	1	1	1	1550.16906	1550.26994	1550.27094	1550.26544
13/08/2024 12:23:35.07817	1	1	1	1	1550.16906	1550.26994	1550.27094	1550.26544
13/08/2024 12:23:35.07917	1	1	1	1	1550.16702	1550.26994	1550.27094	1550.26544
13/08/2024 12:23:35.08017	1	1	1	1	1550.16906	1550.26994	1550.27094	1550.26544
13/08/2024 12:23:35.08117	1	1	1	1	1550.16906	1550.26994	1550.27094	1550.26544
13/08/2024 12:23:35.08217	1	1	1	1	1550.16949	1550.27063	1550.27163	1550.26592
13/08/2024 12:23:35.08317	1	1	1	1	1550.16862	1550.26925	1550.27025	1550.26495
13/08/2024 12:23:35.08417	1	1	1	1	1550.16906	1550.26994	1550.27094	1550.26544
13/08/2024 12:23:35.08517	1	1	1	1	1550.17066	1550.27129	1550.27229	1550.26699
13/08/2024 12:23:35.08617	1	1	1	1	1550.16906	1550.27198	1550.27094	1550.26748
13/08/2024 12:23:35.08717	1	1	1	1	1550.16906	1550.27198	1550.27298	1550.26748
13/08/2024 12:23:35.08817	1	1	1	1	1550.16906	1550.26994	1550.27094	1550.26544
13/08/2024 12:23:35.08917	1	1	1	1	1550.16906	1550.26994	1550.27094	1550.26748
13/08/2024 12:23:35.09017	1	1	1	1	1550.16906	1550.26994	1550.27094	1550.26544
13/08/2024 12:23:35.09117	1	1	1	1	1550.16906	1550.26994	1550.27094	1550.26544
13/08/2024 12:23:35.09217	1	1	1	1	1550.16906	1550.26994	1550.27094	1550.26748
13/08/2024 12:23:35.09317	1	1	1	1	1550.16906	1550.26994	1550.27094	1550.26748
13/08/2024 12:23:35.09417	1	1	1	1	1550.16745	1550.27063	1550.27163	1550.26592
13/08/2024 12:23:35.09517	1	1	1	1	1550.16906	1550.26994	1550.27094	1550.26544
13/08/2024 12:23:35.09617	1	1	1	1	1550.16702	1550.26994	1550.27094	1550.26544
13/08/2024 12:23:35.09717	1	1	1	1	1550.16906	1550.26994	1550.27094	1550.26544
13/08/2024 12:23:35.09817	1	1	1	1	1550.16702	1550.26994	1550.27094	1550.26544
13/08/2024 12:23:35.09917	1	1	1	1	1550.16906	1550.26994	1550.27094	1550.26544
13/08/2024 12:23:35.10017	1	1	1	1	1550.16906	1550.26994	1550.27094	1550.26544
13/08/2024 12:23:35.10117	1	1	1	1	1550.16949	1550.27063	1550.27163	1550.26592
13/08/2024 12:23:35.10217	1	1	1	1	1550.16702	1550.26994	1550.27094	1550.26544
13/08/2024 12:23:35.10317	1	1	1	1	1550.16702	1550.26994	1550.27094	1550.26544
13/08/2024 12:23:35.10417	1	1	1	1	1550.16906	1550.26994	1550.27094	1550.26748
13/08/2024 12:23:35.10517	1	1	1	1	1550.16906	1550.27198	1550.27094	1550.26748
13/08/2024 12:23:35.10617	1	1	1	1	1550.16862	1550.27129	1550.27229	1550.26699
13/08/2024 12:23:35.10717	1	1	1	1	1550.16906	1550.26994	1550.27094	1550.26544
13/08/2024 12:23:35.10817	1	1	1	1	1550.16906	1550.26994	1550.27094	1550.26544
13/08/2024 12:23:35.10917	1	1	1	1	1550.16862	1550.26925	1550.27025	1550.26699
13/08/2024 12:23:35.11017	1	1	1	1	1550.16906	1550.26994	1550.27094	1550.26544
13/08/2024 12:23:35.11117	1	1	1	1	1550.16862	1550.26925	1550.27025	1550.26495
13/08/2024 12:23:35.11217	1	1	1	1	1550.16745	1550.26858	1550.26958	1550.26592
13/08/2024 12:23:35.11317	1	1	1	1	1550.16862	1550.26925	1550.27025	1550.26495
13/08/2024 12:23:35.11417	1	1	1	1	1550.16906	1550.26994	1550.27094	1550.26544
13/08/2024 12:23:35.11517	1	1	1	1	1550.16906	1550.26994	1550.27094	1550.26544
13/08/2024 12:23:35.11617	1	1	1	1	1550.16906	1550.26994	1550.27094	1550.26544
13/08/2024 12:23:35.11717	1	1	1	1	1550.16906	1550.26994	1550.27094	1550.26544
13/08/2024 12:23:35.11817	1	1	1	1	1550.16906	1550.26994	1550.27094	1550.26544
13/08/2024 12:23:35.11917	1	1	1	1	1550.16906	1550.26994	1550.27094	1550.26544
13/08/2024 12:23:35.12017	1	1	1	1	1550.16702	1550.26994	1550.27094	1550.26544
13/08/2024 12:23:35.12117	1	1	1	1	1550.16745	1550.27063	1550.27163	1550.26592
13/08/2024 12:23:35.12217	1	1	1	1	1550.16906	1550.27198	1550.27298	1550.26748
13/08/2024 12:23:35.12317	1	1	1	1	1550.16906	1550.26994	1550.27094	1550.26544
13/08/2024 12:23:35.12417	1	1	1	1	1550.16906	1550.26994	1550.27094	1550.26544
13/08/2024 12:23:35.12517	1	1	1	1	1550.16906	1550.26994	1550.27094	1550.26544
13/08/2024 12:23:35.12617	1	1	1	1	1550.16906	1550.26994	1550.27094	1550.26544
13/08/2024 12:23:35.12717	1	1	1	1	1550.16906	1550.26994	1550.27094	1550.26544
13/08/2024 12:23:35.12817	1	1	1	1	1550.16906	1550.26994	1550.27094	1550.26544
13/08/2024 12:23:35.12917	1	1	1	1	1550.17066	1550.27129	1550.27229	1550.26699
13/08/2024 12:23:35.13017	1	1	1	1	1550.16906	1550.26994	1550.27094	1550.26544
13/08/2024 12:23:35.13117	1	1	1	1	1550.16862	1550.27129	1550.27025	1550.26699
13/08/2024 12:23:35.13217	1	1	1	1	1550.16906	1550.26994	1550.27094	1550.26544
13/08/2024 12:23:35.13317	1	1	1	1	1550.16906	1550.26994	1550.27298	1550.26544
13/08/2024 12:23:35.13417	1	1	1	1	1550.16702	1550.26994	1550.27094	1550.26544
13/08/2024 12:23:35.13517	1	1	1	1	1550.16906	1550.27198	1550.27094	1550.26748
13/08/2024 12:23:35.13617	1	1	1	1	1550.16702	1550.26994	1550.27094	1550.26544
13/08/2024 12:23:35.13717	1	1	1	1	1550.17066	1550.27129	1550.27229	1550.26699
13/08/2024 12:23:35.13817	1	1	1	1	1550.16906	1550.26994	1550.27094	1550.26544
13/08/2024 12:23:35.13917	1	1	1	1	1550.16906	1550.27198	1550.27298	1550.26748
13/08/2024 12:23:35.14017	1	1	1	1	1550.16906	1550.26994	1550.27094	1550.26544
13/08/2024 12:23:35.14117	1	1	1	1	1550.16702	1550.26994	1550.27094	1550.26544
13/08/2024 12:23:35.14217	1	1	1	1	1550.16702	1550.26994	1550.27094	1550.26544
13/08/2024 12:23:35.14317	1	1	1	1	1550.16906	1550.26994	1550.27094	1550.26544
13/08/2024 12:23:35.14417	1	1	1	1	1550.16862	1550.26925	1550.27025	1550.26495
13/08/2024 12:23:35.14517	1	1	1	1	1550.16906	1550.26994	1550.27094	1550.26544
13/08/2024 12:23:35.14617	1	1	1	1	1550.16862	1550.27129	1550.27229	1550.26699
13/08/2024 12:23:35.14717	1	1	1	1	1550.16906	1550.26994	1550.27094	1550.26544
13/08/2024 12:23:35.14817	1	1	1	1	1550.16906	1550.26994	1550.27094	1550.26544
13/08/2024 12:23:35.14917	1	1	1	1	1550.16906	1550.26994	1550.27094	1550.26544
13/08/2024 12:23:35.15017	1	1	1	1	1550.16906	1550.26994	1550.27094	1550.26544
13/08/2024 12:23:35.15117	1	1	1	1	1550.16862	1550.27129	1550.27229	1550.26699
13/08/2024 12:23:35.15217	1	1	1	1	1550.16862	1550.27129	1550.27229	1550.26699
13/08/2024 12:23:35.15317	1	1	1	1	1550.16906	1550.27198	1550.27298	1550.26748
13/08/2024 12:23:35.15417	1	1	1	1	1550.16906	1550.26994	1550.27094	1550.26748
13/08/2024 12:23:35.15517	1	1	1	1	1550.16906	1550.26994	1550.27094	1550.26544
13/08/2024 12:23:35.15617	1	1	1	1	1550.16906	1550.26994	1550.27094	1550.26544
13/08/2024 12:23:35.15717	1	1	1	1	1550.16906	1550.26994	1550.27094	1550.26544
13/08/2024 12:23:35.15817	1	1	1	1	1550.16906	1550.26994	1550.27094	1550.26544
13/08/2024 12:23:35.15917	1	1	1	1	1550.16906	1550.26994	1550.27094	1550.26544
13/08/2024 12:23:35.16017	1	1	1	1	1550.16862	1550.26925	1550.27025	1550.26699
13/08/2024 12:23:35.16117	1	1	1	1	1550.16745	1550.27063	1550.27163	1550.26592
13/08/2024 12:23:35.16217	1	1	1	1	1550.16862	1550.27129	1550.27229	1550.26699
13/08/2024 12:23:35.16317	1	1	1	1	1550.16906	1550.26994	1550.27094	1550.26544
13/08/2024 12:23:35.16417	1	1	1	1	1550.16906	1550.26994	1550.27094	1550.26544
13/08/2024 12:23:35.16517	1	1	1	1	1550.17066	1550.27129	1550.27229	1550.26699
13/08/2024 12:23:35.16617	1	1	1	1	1550.17066	1550.27129	1550.27229	1550.26699
13/08/2024 12:23:35.16717	1	1	1	1	1550.16906	1550.26994	1550.27094	1550.26544
13/08/2024 12:23:35.16817	1	1	1	1	1550.16862	1550.27129	1550.27025	1550.26495
13/08/2024 12:23:35.16917	1	1	1	1	1550.16906	1550.27198	1550.27298	1550.26748
13/08/2024 12:23:35.17017	1	1	1	1	1550.16906	1550.26994	1550.27094	1550.26544
13/08/2024 12:23:35.17117	1	1	1	1	1550.16906	1550.26994	1550.27094	1550.26544
13/08/2024 12:23:35.17217	1	1	1	1	1550.16906	1550.26994	1550.27094	1550.26544
13/08/2024 12:23:35.17317	1	1	1	1	1550.16906	1550.26994	1550.27094	1550.26544
13/08/2024 12:23:35.17417	1	1	1	1	1550.16906	1550.26994	1550.27094	1550.26544
13/08/2024 12:23:35.17517	1	1	1	1	1550.16906	1550.26994	1550.27094	1550.26544
13/08/2024 12:23:35.17617	1	1	1	1	1550.16906	1550.26994	1550.27094	1550.26748
13/08/2024 12:23:35.17717	1	1	1	1	1550.16906	1550.26994	1550.27094	1550.26544
13/08/2024 12:23:35.17817	1	1	1	1	1550.16862	1550.26925	1550.27025	1550.26699
13/08/2024 12:23:35.17917	1	1	1	1	1550.16906	1550.26994	1550.27094	1550.26748
13/08/2024 12:23:35.18017	1	1	1	1	1550.16862	1550.27129	1550.27025	1550.26699
13/08/2024 12:23:35.18117	1	1	1	1	1550.16862	1550.26925	1550.27025	1550.26495
13/08/2024 12:23:35.18217	1	1	1	1	1550.16949	1550.27063	1550.27163	1550.26592
13/08/2024 12:23:35.18317	1	1	1	1	1550.16906	1550.26994	1550.27094	1550.26544
13/08/2024 12:23:35.18417	1	1	1	1	1550.16862	1550.27129	1550.27229	1550.26699
13/08/2024 12:23:35.18517	1	1	1	1	1550.16906	1550.26994	1550.27094	1550.26544
13/08/2024 12:23:35.18617	1	1	1	1	1550.16906	1550.26994	1550.27094	1550.26748
13/08/2024 12:23:35.18717	1	1	1	1	1550.16906	1550.26994	1550.27094	1550.26544
13/08/2024 12:23:35.18817	1	1	1	1	1550.16906	1550.27198	1550.27094	1550.26748
13/08/2024 12:23:35.18917	1	1	1	1	1550.16906	1550.26994	1550.27094	1550.26748
13/08/2024 12:23:35.19017	1	1	1	1	1550.16906	1550.26994	1550.27094	1550.26544
13/08/2024 12:23:35.19117	1	1	1	1	1550.16906	1550.26994	1550.27094	1550.26544
13/08/2024 12:23:35.19217	1	1	1	1	1550.16906	1550.26994	1550.27094	1550.26544
13/08/2024 12:23:35.19317	1	1	1	1	1550.16906	1550.26994	1550.27094	1550.26544
13/08/2024 12:23:35.19417	1	1	1	1	1550.16906	1550.26994	1550.27094	1550.26544
13/08/2024 12:23:35.19517	1	1	1	1	1550.16862	1550.26925	1550.27025	1550.26495
13/08/2024 12:23:35.19617	1	1	1	1	1550.16906	1550.26994	1550.27094	1550.26544
13/08/2024 12:23:35.19717	1	1	1	1	1550.16906	1550.26994	1550.27094	1550.26544
13/08/2024 12:23:35.19817	1	1	1	1	1550.16906	1550.26994	1550.27094	1550.26544
13/08/2024 12:23:35.19917	1	1	1	1	1550.16906	1550.27198	1550.27094	1550.26748
13/08/2024 12:23:35.20017	1	1	1	1	1550.17066	1550.27129	1550.27229	1550.26699
13/08/2024 12:23:35.20117	1	1	1	1	1550.16906	1550.27198	1550.27298	1550.26544
13/08/2024 12:23:35.20217	1	1	1	1	1550.16862	1550.27129	1550.27229	1550.26699
13/08/2024 12:23:35.20317	1	1	1	1	1550.16906	1550.27198	1550.27298	1550.26748
13/08/2024 12:23:35.20417	1	1	1	1	1550.16702	1550.26994	1550.27094	1550.26544
13/08/2024 12:23:35.20517	1	1	1	1	1550.16906	1550.26994	1550.27094	1550.26544
13/08/2024 12:23:35.20617	1	1	1	1	1550.16949	1550.27063	1550.27163	1550.26592
13/08/2024 12:23:35.20717	1	1	1	1	1550.16906	1550.26994	1550.27094	1550.26544
13/08/2024 12:23:35.20817	1	1	1	1	1550.16906	1550.26994	1550.27094	1550.26544
13/08/2024 12:23:35.20917	1	1	1	1	1550.16906	1550.26994	1550.27094	1550.26544
13/08/2024 12:23:35.21017	1	1	1	1	1550.16906	1550.26994	1550.27094	1550.26544
13/08/2024 12:23:35.21117	1	1	1	1	1550.16862	1550.26925	1550.27025	1550.26699
13/08/2024 12:23:35.21217	1	1	1	1	1550.16906	1550.26994	1550.27094	1550.26748
13/08/2024 12:23:35.21317	1	1	1	1	1550.16862	1550.27129	1550.27229	1550.26699
13/08/2024 12:23:35.21417	1	1	1	1	1550.16862	1550.27129	1550.27229	1550.26699
13/08/2024 12:23:35.21517	1	1	1	1	1550.16906	1550.26994	1550.27094	1550.26544
13/08/2024 12:23:35.21617	1	1	1	1	1550.16906	1550.27198	1550.27094	1550.26748
13/08/2024 12:23:35.21717	1	1	1	1	1550.17109	1550.27198	1550.27298	1550.26748
13/08/2024 12:23:35.21817	1	1	1	1	1550.16906	1550.26994	1550.27094	1550.26544
13/08/2024 12:23:35.21917	1	1	1	1	1550.16906	1550.26994	1550.27094	1550.26544
13/08/2024 12:23:35.22017	1	1	1	1	1550.16906	1550.27198	1550.27094	1550.26544
13/08/2024 12:23:35.22117	1	1	1	1	1550.16906	1550.27198	1550.27298	1550.26748
13/08/2024 12:23:35.22217	1	1	1	1	1550.16906	1550.26994	1550.27094	1550.26544
13/08/2024 12:23:35.22317	1	1	1	1	1550.16702	1550.26790	1550.26890	1550.26340
13/08/2024 12:23:35.22417	1	1	1	1	1550.16906	1550.26994	1550.27094	1550.26544
13/08/2024 12:23:35.22517	1	1	1	1	1550.16906	1550.26994	1550.27094	1550.26544
13/08/2024 12:23:35.22617	1	1	1	1	1550.16862	1550.27129	1550.27229	1550.26495
13/08/2024 12:23:35.22717	1	1	1	1	1550.16906	1550.26994	1550.27094	1550.26544
13/08/2024 12:23:35.22817	1	1	1	1	1550.16906	1550.26994	1550.27094	1550.26544
13/08/2024 12:23:35.22917	1	1	1	1	1550.16862	1550.27129	1550.27229	1550.26699
13/08/2024 12:23:35.23017	1	1	1	1	1550.16906	1550.27198	1550.27298	1550.26544
13/08/2024 12:23:35.23117	1	1	1	1	1550.16906	1550.26994	1550.27094	1550.26544
13/08/2024 12:23:35.23217	1	1	1	1	1550.16949	1550.27063	1550.27163	1550.26592
13/08/2024 12:23:35.23317	1	1	1	1	1550.16862	1550.26925	1550.27025	1550.26495
13/08/2024 12:23:35.23417	1	1	1	1	1550.16906	1550.26994	1550.27094	1550.26544
13/08/2024 12:23:35.23517	1	1	1	1	1550.16906	1550.26994	1550.27094	1550.26544
13/08/2024 12:23:35.23617	1	1	1	1	1550.16906	1550.26994	1550.27094	1550.26544
13/08/2024 12:23:35.23717	1	1	1	1	1550.16906	1550.26994	1550.27094	1550.26544
13/08/2024 12:23:35.23817	1	1	1	1	1550.16906	1550.26994	1550.27094	1550.26544
13/08/2024 12:23:35.23917	1	1	1	1	1550.16906	1550.26994	1550.27094	1550.26544
13/08/2024 12:23:35.24017	1	1	1	1	1550.16862	1550.27129	1550.27025	1550.26699
13/08/2024 12:23:35.24117	1	1	1	1	1550.16906	1550.26994	1550.27094	1550.26544
13/08/2024 12:23:35.24217	1	1	1	1	1550.16862	1550.27129	1550.27025	1550.26699
13/08/2024 12:23:35.24317	1	1	1	1	1550.16906	1550.26994	1550.27094	1550.26544
13/08/2024 12:23:35.24417	1	1	1	1	1550.16906	1550.26994	1550.27298	1550.26748
13/08/2024 12:23:35.24517	1	1	1	1	1550.16862	1550.27129	1550.27025	1550.26699
13/08/2024 12:23:35.24617	1	1	1	1	1550.16862	1550.27129	1550.27229	1550.26699
13/08/2024 12:23:35.24717	1	1	1	1	1550.16906	1550.26994	1550.27094	1550.26544
13/08/2024 12:23:35.24817	1	1	1	1	1550.16906	1550.26994	1550.27094	1550.26748
13/08/2024 12:23:35.24917	1	1	1	1	1550.16702	1550.26994	1550.27094	1550.26544
13/08/2024 12:23:35.25017	1	1	1	1	1550.16906	1550.26994	1550.27094	1550.26748
13/08/2024 12:23:35.25117	1	1	1	1	1550.16906	1550.26994	1550.27094	1550.26544
13/08/2024 12:23:35.25217	1	1	1	1	1550.16906	1550.26994	1550.27094	1550.26544
13/08/2024 12:23:35.25317	1	1	1	1	1550.16906	1550.26994	1550.27094	1550.26544
13/08/2024 12:23:35.25417	1	1	1	1	1550.16906	1550.26994	1550.27094	1550.26748
13/08/2024 12:23:35.25517	1	1	1	1	1550.16702	1550.26790	1550.26890	1550.26544
13/08/2024 12:23:35.25617	1	1	1	1	1550.16862	1550.26925	1550.27025	1550.26699
13/08/2024 12:23:35.25717	1	1	1	1	1550.16862	1550.26925	1550.27025	1550.26495
13/08/2024 12:23:35.25817	1	1	1	1	1550.16906	1550.26994	1550.27094	1550.26544
13/08/2024 12:23:35.25917	1	1	1	1	1550.16906	1550.26994	1550.27094	1550.26748
13/08/2024 12:23:35.26017	1	1	1	1	1550.16862	1550.27129	1550.27229	1550.26699
13/08/2024 12:23:35.26117	1	1	1	1	1550.16906	1550.27198	1550.27298	1550.26748
13/08/2024 12:23:35.26217	1	1	1	1	1550.16862	1550.27129	1550.27229	1550.26699
13/08/2024 12:23:35.26317	1	1	1	1	1550.17109	1550.27198	1550.27298	1550.26748
13/08/2024 12:23:35.26417	1	1	1	1	1550.16949	1550.27063	1550.27163	1550.26592
13/08/2024 12:23:35.26517	1	1	1	1	1550.16906	1550.27198	1550.27298	1550.26748
13/08/2024 12:23:35.26617	1	1	1	1	1550.16949	1550.27063	1550.27163	1550.26592
13/08/2024 12:23:35.26717	1	1	1	1	1550.16906	1550.26994	1550.27094	1550.26748
13/08/2024 12:23:35.26817	1	1	1	1	1550.16906	1550.26994	1550.27094	1550.26544
13/08/2024 12:23:35.26917	1	1	1	1	1550.16906	1550.26994	1550.27094	1550.26544
13/08/2024 12:23:35.27017	1	1	1	1	1550.16702	1550.26994	1550.26890	1550.26544
13/08/2024 12:23:35.27117	1	1	1	1	1550.16659	1550.26925	1550.27025	1550.26495
13/08/2024 12:23:35.27217	1	1	1	1	1550.16862	1550.26925	1550.27025	1550.26495
13/08/2024 12:23:35.27317	1	1	1	1	1550.16906	1550.26994	1550.26890	1550.26544
13/08/2024 12:23:35.27417	1	1	1	1	1550.16906	1550.26994	1550.27094	1550.26544
13/08/2024 12:23:35.27517	1	1	1	1	1550.16906	1550.26994	1550.27094	1550.26544
13/08/2024 12:23:35.27617	1	1	1	1	1550.16906	1550.26994	1550.27094	1550.26544
13/08/2024 12:23:35.27717	1	1	1	1	1550.16906	1550.26994	1550.27094	1550.26544
13/08/2024 12:23:35.27817	1	1	1	1	1550.16862	1550.27129	1550.27229	1550.26699
13/08/2024 12:23:35.27917	1	1	1	1	1550.16862	1550.27129	1550.27229	1550.26699
13/08/2024 12:23:35.28017	1	1	1	1	1550.16906	1550.26994	1550.27094	1550.26544
13/08/2024 12:23:35.28117	1	1	1	1	1550.16906	1550.27198	1550.27094	1550.26748
13/08/2024 12:23:35.28217	1	1	1	1	1550.16906	1550.26994	1550.27094	1550.26544
13/08/2024 12:23:35.28317	1	1	1	1	1550.16745	1550.27063	1550.27163	1550.26388
13/08/2024 12:23:35.28417	1	1	1	1	1550.16949	1550.27063	1550.27163	1550.26592
13/08/2024 12:23:35.28517	1	1	1	1	1550.16906	1550.26994	1550.27094	1550.26544
13/08/2024 12:23:35.28617	1	1	1	1	1550.16906	1550.26994	1550.27094	1550.26544
13/08/2024 12:23:35.28717	1	1	1	1	1550.16906	1550.26994	1550.27094	1550.26748
13/08/2024 12:23:35.28817	1	1	1	1	1550.16906	1550.26994	1550.27094	1550.26748
13/08/2024 12:23:35.28917	1	1	1	1	1550.16745	1550.27063	1550.27163	1550.26592
13/08/2024 12:23:35.29017	1	1	1	1	1550.16906	1550.26994	1550.27094	1550.26544
13/08/2024 12:23:35.29117	1	1	1	1	1550.16906	1550.26994	1550.27094	1550.26544
13/08/2024 12:23:35.29217	1	1	1	1	1550.16906	1550.26994	1550.27094	1550.26544
13/08/2024 12:23:35.29317	1	1	1	1	1550.16862	1550.27129	1550.27025	1550.26699
13/08/2024 12:23:35.29417	1	1	1	1	1550.16906	1550.26994	1550.27094	1550.26544
13/08/2024 12:23:35.29517	1	1	1	1	1550.16862	1550.27129	1550.27229	1550.26699
13/08/2024 12:23:35.29617	1	1	1	1	1550.16862	1550.26925	1550.27025	1550.26495
13/08/2024 12:23:35.29717	1	1	1	1	1550.16906	1550.26994	1550.27094	1550.26544
13/08/2024 12:23:35.29817	1	1	1	1	1550.16906	1550.26994	1550.27094	1550.26544
13/08/2024 12:23:35.29917	1	1	1	1	1550.16862	1550.27129	1550.27229	1550.26699
13/08/2024 12:23:35.30017	1	1	1	1	1550.16906	1550.26994	1550.27094	1550.26748
13/08/2024 12:23:35.30117	1	1	1	1	1550.16702	1550.26994	1550.27094	1550.26544
13/08/2024 12:23:35.30217	1	1	1	1	1550.16906	1550.26994	1550.27094	1550.26544
13/08/2024 12:23:35.30317	1	1	1	1	1550.16862	1550.27129	1550.27229	1550.26699
13/08/2024 12:23:35.30417	1	1	1	1	1550.16745	1550.26858	1550.26958	1550.26592
13/08/2024 12:23:35.30517	1	1	1	1	1550.16862	1550.26925	1550.27025	1550.26495
13/08/2024 12:23:35.30617	1	1	1	1	1550.16906	1550.26994	1550.27094	1550.26544
13/08/2024 12:23:35.30717	1	1	1	1	1550.16906	1550.26994	1550.27094	1550.26748
13/08/2024 12:23:35.30817	1	1	1	1	1550.16745	1550.26858	1550.26958	1550.26592
13/08/2024 12:23:35.30917	1	1	1	1	1550.16659	1550.26925	1550.27025	1550.26495
13/08/2024 12:23:35.31017	1	1	1	1	1550.16862	1550.26925	1550.27025	1550.26699
13/08/2024 12:23:35.31117	1	1	1	1	1550.16906	1550.26994	1550.27094	1550.26748
13/08/2024 12:23:35.31217	1	1	1	1	1550.16906	1550.27198	1550.27298	1550.26748
13/08/2024 12:23:35.31317	1	1	1	1	1550.16949	1550.27063	1550.27163	1550.26592
13/08/2024 12:23:35.31417	1	1	1	1	1550.16906	1550.26994	1550.27094	1550.26544
13/08/2024 12:23:35.31517	1	1	1	1	1550.16906	1550.26994	1550.27094	1550.26544
13/08/2024 12:23:35.31617	1	1	1	1	1550.16906	1550.26994	1550.27094	1550.26544
13/08/2024 12:23:35.31717	1	1	1	1	1550.16906	1550.26994	1550.27094	1550.26544
13/08/2024 12:23:35.31817	1	1	1	1	1550.16906	1550.26994	1550.27094	1550.26544
13/08/2024 12:23:35.31917	1	1	1	1	1550.16906	1550.26994	1550.27094	1550.26544
13/08/2024 12:23:35.32017	1	1	1	1	1550.16906	1550.27198	1550.27298	1550.26748
13/08/2024 12:23:35.32117	1	1	1	1	1550.16906	1550.26994	1550.27094	1550.26544
13/08/2024 12:23:35.32217	1	1	1	1	1550.16862	1550.27129	1550.27229	1550.26699
13/08/2024 12:23:35.32317	1	1	1	1	1550.16906	1550.26994	1550.27094	1550.26544
13/08/2024 12:23:35.32417	1	1	1	1	1550.16906	1550.26994	1550.27094	1550.26544
13/08/2024 12:23:35.32517	1	1	1	1	1550.16862	1550.26925	1550.27025	1550.26699
13/08/2024 12:23:35.32617	1	1	1	1	1550.16906	1550.26994	1550.27094	1550.26748
13/08/2024 12:23:35.32717	1	1	1	1	1550.16906	1550.26994	1550.27094	1550.26544
13/08/2024 12:23:35.32817	1	1	1	1	1550.16906	1550.26994	1550.27094	1550.26544
13/08/2024 12:23:35.32917	1	1	1	1	1550.16949	1550.27063	1550.27163	1550.26592
13/08/2024 12:23:35.33017	1	1	1	1	1550.16906	1550.26994	1550.27094	1550.26544
13/08/2024 12:23:35.33117	1	1	1	1	1550.16906	1550.26994	1550.27094	1550.26544
13/08/2024 12:23:35.33217	1	1	1	1	1550.16862	1550.26925	1550.27025	1550.26495
13/08/2024 12:23:35.33317	1	1	1	1	1550.16702	1550.26994	1550.27094	1550.26544
13/08/2024 12:23:35.33417	1	1	1	1	1550.16745	1550.27063	1550.26958	1550.26592
13/08/2024 12:23:35.33517	1	1	1	1	1550.16862	1550.26925	1550.27025	1550.26495
13/08/2024 12:23:35.33617	1	1	1	1	1550.16906	1550.26994	1550.27094	1550.26544
13/08/2024 12:23:35.33717	1	1	1	1	1550.16702	1550.26994	1550.26890	1550.26544
13/08/2024 12:23:35.33817	1	1	1	1	1550.16906	1550.26994	1550.27094	1550.26544
13/08/2024 12:23:35.33917	1	1	1	1	1550.16906	1550.26994	1550.27094	1550.26544
13/08/2024 12:23:35.34017	1	1	1	1	1550.16862	1550.27129	1550.27229	1550.26699
13/08/2024 12:23:35.34117	1	1	1	1	1550.16702	1550.26994	1550.27094	1550.26544
13/08/2024 12:23:35.34217	1	1	1	1	1550.16906	1550.26994	1550.27094	1550.26544
13/08/2024 12:23:35.34317	1	1	1	1	1550.16906	1550.27198	1550.27298	1550.26748
13/08/2024 12:23:35.34417	1	1	1	1	1550.16862	1550.27129	1550.27229	1550.26699
13/08/2024 12:23:35.34517	1	1	1	1	1550.17066	1550.27129	1550.27229	1550.26699
13/08/2024 12:23:35.34617	1	1	1	1	1550.16702	1550.26994	1550.27094	1550.26544
13/08/2024 12:23:35.34717	1	1	1	1	1550.16906	1550.26994	1550.27094	1550.26544
13/08/2024 12:23:35.34817	1	1	1	1	1550.16949	1550.27063	1550.27163	1550.26592
13/08/2024 12:23:35.34917	1	1	1	1	1550.16906	1550.26994	1550.27094	1550.26544
13/08/2024 12:23:35.35017	1	1	1	1	1550.16702	1550.26994	1550.27094	1550.26544
13/08/2024 12:23:35.35117	1	1	1	1	1550.16702	1550.26790	1550.26890	1550.26340
13/08/2024 12:23:35.35217	1	1	1	1	1550.16906	1550.26994	1550.27094	1550.26544
13/08/2024 12:23:35.35317	1	1	1	1	1550.16862	1550.26925	1550.27025	1550.26699
13/08/2024 12:23:35.35417	1	1	1	1	1550.16906	1550.26994	1550.27094	1550.26544
13/08/2024 12:23:35.35517	1	1	1	1	1550.16906	1550.26994	1550.27094	1550.26544
13/08/2024 12:23:35.35617	1	1	1	1	1550.17066	1550.27129	1550.27229	1550.26699
13/08/2024 12:23:35.35717	1	1	1	1	1550.16906	1550.26994	1550.27094	1550.26544
13/08/2024 12:23:35.35817	1	1	1	1	1550.16906	1550.26994	1550.27094	1550.26544
13/08/2024 12:23:35.35917	1	1	1	1	1550.16906	1550.27198	1550.27298	1550.26748
13/08/2024 12:23:35.36017	1	1	1	1	1550.16906	1550.26994	1550.27094	1550.26544
13/08/2024 12:23:35.36117	1	1	1	1	1550.16745	1550.27063	1550.27163	1550.26592
13/08/2024 12:23:35.36217	1	1	1	1	1550.16906	1550.26994	1550.27094	1550.26544
13/08/2024 12:23:35.36317	1	1	1	1	1550.16906	1550.26994	1550.27094	1550.26544
13/08/2024 12:23:35.36417	1	1	1	1	1550.16862	1550.27129	1550.27229	1550.26699
13/08/2024 12:23:35.36517	1	1	1	1	1550.16702	1550.26790	1550.26890	1550.26544
13/08/2024 12:23:35.36617	1	1	1	1	1550.16949	1550.27063	1550.27163	1550.26592
13/08/2024 12:23:35.36717	1	1	1	1	1550.16906	1550.26994	1550.27094	1550.26544
13/08/2024 12:23:35.36817	1	1	1	1	1550.16906	1550.26994	1550.27094	1550.26544
13/08/2024 12:23:35.36917	1	1	1	1	1550.16862	1550.27129	1550.27229	1550.26699
13/08/2024 12:23:35.37017	1	1	1	1	1550.16906	1550.27198	1550.27298	1550.26748
13/08/2024 12:23:35.37117	1	1	1	1	1550.17109	1550.27198	1550.27298	1550.26748
13/08/2024 12:23:35.37217	1	1	1	1	1550.16862	1550.27129	1550.27229	1550.26699
13/08/2024 12:23:35.37317	1	1	1	1	1550.16702	1550.26994	1550.27094	1550.26544
13/08/2024 12:23:35.37417	1	1	1	1	1550.16906	1550.26994	1550.27094	1550.26544
13/08/2024 12:23:35.37517	1	1	1	1	1550.16906	1550.26994	1550.27094	1550.26544
13/08/2024 12:23:35.37617	1	1	1	1	1550.16949	1550.27063	1550.27163	1550.26592
13/08/2024 12:23:35.37717	1	1	1	1	1550.16906	1550.26994	1550.27094	1550.26544
13/08/2024 12:23:35.37817	1	1	1	1	1550.16906	1550.26994	1550.27094	1550.26544
13/08/2024 12:23:35.37917	1	1	1	1	1550.16906	1550.26994	1550.27094	1550.26748
13/08/2024 12:23:35.38017	1	1	1	1	1550.16906	1550.26994	1550.27094	1550.26748
13/08/2024 12:23:35.38117	1	1	1	1	1550.16906	1550.26994	1550.27094	1550.26544
13/08/2024 12:23:35.38217	1	1	1	1	1550.16862	1550.27129	1550.27229	1550.26699
13/08/2024 12:23:35.38317	1	1	1	1	1550.16702	1550.26994	1550.27094	1550.26544
13/08/2024 12:23:35.38417	1	1	1	1	1550.17066	1550.27129	1550.27229	1550.26699
13/08/2024 12:23:35.38517	1	1	1	1	1550.16906	1550.26994	1550.27094	1550.26544
13/08/2024 12:23:35.38617	1	1	1	1	1550.16702	1550.26994	1550.27094	1550.26544
13/08/2024 12:23:35.38717	1	1	1	1	1550.16906	1550.26994	1550.27094	1550.26748
13/08/2024 12:23:35.38817	1	1	1	1	1550.16862	1550.27129	1550.27229	1550.26699
13/08/2024 12:23:35.38917	1	1	1	1	1550.16906	1550.26994	1550.27094	1550.26544
13/08/2024 12:23:35.39017	1	1	1	1	1550.16702	1550.26994	1550.27094	1550.26544
13/08/2024 12:23:35.39117	1	1	1	1	1550.16906	1550.26994	1550.27094	1550.26544
13/08/2024 12:23:35.39217	1	1	1	1	1550.16862	1550.27129	1550.27229	1550.26699
13/08/2024 12:23:35.39317	1	1	1	1	1550.16862	1550.26925	1550.27025	1550.26495
13/08/2024 12:23:35.39417	1	1	1	1	1550.16949	1550.27063	1550.27163	1550.26592
13/08/2024 12:23:35.39517	1	1	1	1	1550.16906	1550.26994	1550.27094	1550.26544
13/08/2024 12:23:35.39617	1	1	1	1	1550.16906	1550.26994	1550.27094	1550.26748
13/08/2024 12:23:35.39717	1	1	1	1	1550.16906	1550.26994	1550.27094	1550.26544
13/08/2024 12:23:35.39817	1	1	1	1	1550.17066	1550.27129	1550.27229	1550.26699
13/08/2024 12:23:35.39917	1	1	1	1	1550.16906	1550.27198	1550.27298	1550.26748
13/08/2024 12:23:35.40017	1	1	1	1	1550.16862	1550.27129	1550.27229	1550.26699
13/08/2024 12:23:35.40117	1	1	1	1	1550.16906	1550.26994	1550.27094	1550.26544
13/08/2024 12:23:35.40217	1	1	1	1	1550.16906	1550.26994	1550.27094	1550.26544
13/08/2024 12:23:35.40317	1	1	1	1	1550.17109	1550.27198	1550.27298	1550.26748
13/08/2024 12:23:35.40417	1	1	1	1	1550.16906	1550.26994	1550.27094	1550.26544
13/08/2024 12:23:35.40517	1	1	1	1	1550.16862	1550.27129	1550.27025	1550.26699
13/08/2024 12:23:35.40617	1	1	1	1	1550.16906	1550.26994	1550.27094	1550.26544
13/08/2024 12:23:35.40717	1	1	1	1	1550.16906	1550.26994	1550.27094	1550.26544
13/08/2024 12:23:35.40817	1	1	1	1	1550.16906	1550.26994	1550.27094	1550.26544
13/08/2024 12:23:35.40917	1	1	1	1	1550.16906	1550.26994	1550.27094	1550.26544
13/08/2024 12:23:35.41017	1	1	1	1	1550.16906	1550.26994	1550.27094	1550.26544
13/08/2024 12:23:35.41117	1	1	1	1	1550.16906	1550.26994	1550.27094	1550.26544
13/08/2024 12:23:35.41217	1	1	1	1	1550.16906	1550.26994	1550.27094	1550.26544
13/08/2024 12:23:35.41317	1	1	1	1	1550.16906	1550.26994	1550.27094	1550.26544
13/08/2024 12:23:35.41417	1	1	1	1	1550.17109	1550.27198	1550.27298	1550.26748
13/08/2024 12:23:35.41517	1	1	1	1	1550.16906	1550.26994	1550.27094	1550.26544
13/08/2024 12:23:35.41617	1	1	1	1	1550.16906	1550.26994	1550.27094	1550.26544
13/08/2024 12:23:35.41717	1	1	1	1	1550.16862	1550.27129	1550.27229	1550.26699
13/08/2024 12:23:35.41817	1	1	1	1	1550.16906	1550.26994	1550.27094	1550.26544
13/08/2024 12:23:35.41917	1	1	1	1	1550.16906	1550.26994	1550.27094	1550.26544
13/08/2024 12:23:35.42017	1	1	1	1	1550.16906	1550.26994	1550.27094	1550.26544
13/08/2024 12:23:35.42117	1	1	1	1	1550.16906	1550.26994	1550.27094	1550.26544
13/08/2024 12:23:35.42217	1	1	1	1	1550.16745	1550.26858	1550.26958	1550.26592
13/08/2024 12:23:35.42317	1	1	1	1	1550.16906	1550.26994	1550.27094	1550.26544
13/08/2024 12:23:35.42417	1	1	1	1	1550.16702	1550.26790	1550.26890	1550.26544
13/08/2024 12:23:35.42517	1	1	1	1	1550.16702	1550.26790	1550.26890	1550.26340
13/08/2024 12:23:35.42617	1	1	1	1	1550.16702	1550.26994	1550.27094	1550.26544
13/08/2024 12:23:35.42717	1	1	1	1	1550.16906	1550.26994	1550.27094	1550.26544
13/08/2024 12:23:35.42817	1	1	1	1	1550.16906	1550.26994	1550.27094	1550.26544
13/08/2024 12:23:35.42917	1	1	1	1	1550.17066	1550.27129	1550.27229	1550.26699
13/08/2024 12:23:35.43017	1	1	1	1	1550.16862	1550.27129	1550.27229	1550.26699
13/08/2024 12:23:35.43117	1	1	1	1	1550.16906	1550.26994	1550.27094	1550.26748
13/08/2024 12:23:35.43217	1	1	1	1	1550.16862	1550.27129	1550.27229	1550.26495
13/08/2024 12:23:35.43317	1	1	1	1	1550.16906	1550.26994	1550.27094	1550.26544
13/08/2024 12:23:35.43417	1	1	1	1	1550.16906	1550.26994	1550.27094	1550.26544
13/08/2024 12:23:35.43517	1	1	1	1	1550.16949	1550.27063	1550.27163	1550.26592
13/08/2024 12:23:35.43617	1	1	1	1	1550.16862	1550.27129	1550.27229	1550.26699
13/08/2024 12:23:35.43717	1	1	1	1	1550.16906	1550.26994	1550.27094	1550.26544
13/08/2024 12:23:35.43817	1	1	1	1	1550.16906	1550.26994	1550.27094	1550.26544
13/08/2024 12:23:35.43917	1	1	1	1	1550.16949	1550.27063	1550.27163	1550.26592
13/08/2024 12:23:35.44017	1	1	1	1	1550.16906	1550.26994	1550.27094	1550.26544
13/08/2024 12:23:35.44117	1	1	1	1	1550.16702	1550.26994	1550.27094	1550.26544
13/08/2024 12:23:35.44217	1	1	1	1	1550.16906	1550.26994	1550.27094	1550.26544
13/08/2024 12:23:35.44317	1	1	1	1	1550.17066	1550.27129	1550.27229	1550.26699
13/08/2024 12:23:35.44417	1	1	1	1	1550.16862	1550.26925	1550.27025	1550.26495
13/08/2024 12:23:35.44517	1	1	1	1	1550.16906	1550.26994	1550.27094	1550.26544
13/08/2024 12:23:35.44617	1	1	1	1	1550.16702	1550.26994	1550.27094	1550.26544
13/08/2024 12:23:35.44717	1	1	1	1	1550.16862	1550.26925	1550.27025	1550.26495
13/08/2024 12:23:35.44817	1	1	1	1	1550.16906	1550.26994	1550.27094	1550.26544
13/08/2024 12:23:35.44917	1	1	1	1	1550.16906	1550.26994	1550.27094	1550.26544
13/08/2024 12:23:35.45017	1	1	1	1	1550.16906	1550.26994	1550.27094	1550.26544
13/08/2024 12:23:35.45117	1	1	1	1	1550.16906	1550.26994	1550.27094	1550.26748
13/08/2024 12:23:35.45217	1	1	1	1	1550.16906	1550.26994	1550.27094	1550.26748
13/08/2024 12:23:35.45317	1	1	1	1	1550.16745	1550.27063	1550.27163	1550.26592
13/08/2024 12:23:35.45417	1	1	1	1	1550.16906	1550.26994	1550.27094	1550.26544
13/08/2024 12:23:35.45517	1	1	1	1	1550.16906	1550.26994	1550.27094	1550.26544
13/08/2024 12:23:35.45617	1	1	1	1	1550.16906	1550.26994	1550.27094	1550.26748
13/08/2024 12:23:35.45717	1	1	1	1	1550.16745	1550.27063	1550.27163	1550.26592
13/08/2024 12:23:35.45817	1	1	1	1	1550.16906	1550.26994	1550.27094	1550.26544
13/08/2024 12:23:35.45917	1	1	1	1	1550.16745	1550.26858	1550.26958	1550.26592
13/08/2024 12:23:35.46017	1	1	1	1	1550.16702	1550.26994	1550.27094	1550.26544
13/08/2024 12:23:35.46117	1	1	1	1	1550.16906	1550.26994	1550.27094	1550.26748
13/08/2024 12:23:35.46217	1	1	1	1	1550.16906	1550.26994	1550.27094	1550.26544
13/08/2024 12:23:35.46317	1	1	1	1	1550.16906	1550.26994	1550.27094	1550.26544
13/08/2024 12:23:35.46417	1	1	1	1	1550.16906	1550.26994	1550.27094	1550.26748
13/08/2024 12:23:35.46517	1	1	1	1	1550.16906	1550.27198	1550.27298	1550.26748
13/08/2024 12:23:35.46617	1	1	1	1	1550.17066	1550.27129	1550.27229	1550.26699
13/08/2024 12:23:35.46717	1	1	1	1	1550.16906	1550.26994	1550.27094	1550.26544
13/08/2024 12:23:35.46817	1	1	1	1	1550.16702	1550.26994	1550.27094	1550.26544
13/08/2024 12:23:35.46917	1	1	1	1	1550.16906	1550.26994	1550.27094	1550.26544
13/08/2024 12:23:35.47017	1	1	1	1	1550.16702	1550.26994	1550.27094	1550.26544
13/08/2024 12:23:35.47117	1	1	1	1	1550.16906	1550.26994	1550.27094	1550.26544
13/08/2024 12:23:35.47217	1	1	1	1	1550.16906	1550.26994	1550.27094	1550.26544
13/08/2024 12:23:35.47317	1	1	1	1	1550.16702	1550.26994	1550.27094	1550.26544
13/08/2024 12:23:35.47417	1	1	1	1	1550.16906	1550.26994	1550.27094	1550.26544
13/08/2024 12:23:35.47517	1	1	1	1	1550.16906	1550.26994	1550.27094	1550.26544
13/08/2024 12:23:35.47617	1	1	1	1	1550.16862	1550.27129	1550.27229	1550.26699
13/08/2024 12:23:35.47717	1	1	1	1	1550.16862	1550.26925	1550.27025	1550.26699
13/08/2024 12:23:35.47817	1	1	1	1	1550.16906	1550.27198	1550.27094	1550.26748
13/08/2024 12:23:35.47917	1	1	1	1	1550.17066	1550.27129	1550.27229	1550.26699
13/08/2024 12:23:35.48017	1	1	1	1	1550.16949	1550.27063	1550.27163	1550.26592
13/08/2024 12:23:35.48117	1	1	1	1	1550.16906	1550.27198	1550.27298	1550.26748
13/08/2024 12:23:35.48217	1	1	1	1	1550.16906	1550.26994	1550.27094	1550.26544
13/08/2024 12:23:35.48317	1	1	1	1	1550.16906	1550.26994	1550.27094	1550.26544
13/08/2024 12:23:35.48417	1	1	1	1	1550.16906	1550.26994	1550.27094	1550.26748
13/08/2024 12:23:35.48517	1	1	1	1	1550.16906	1550.26994	1550.27094	1550.26544
13/08/2024 12:23:35.48617	1	1	1	1	1550.16906	1550.26994	1550.27094	1550.26544
13/08/2024 12:23:35.48717	1	1	1	1	1550.16906	1550.26994	1550.27094	1550.26544
13/08/2024 12:23:35.48817	1	1	1	1	1550.16745	1550.26858	1550.26958	1550.26388
13/08/2024 12:23:35.48917	1	1	1	1	1550.16906	1550.27198	1550.27094	1550.26748
13/08/2024 12:23:35.49017	1	1	1	1	1550.16949	1550.27063	1550.27163	1550.26592
13/08/2024 12:23:35.49117	1	1	1	1	1550.16906	1550.26994	1550.27094	1550.26544
13/08/2024 12:23:35.49217	1	1	1	1	1550.16862	1550.26925	1550.27025	1550.26495
13/08/2024 12:23:35.49317	1	1	1	1	1550.16862	1550.26925	1550.27025	1550.26495
13/08/2024 12:23:35.49417	1	1	1	1	1550.16862	1550.27129	1550.27229	1550.26699
13/08/2024 12:23:35.49517	1	1	1	1	1550.16906	1550.26994	1550.27094	1550.26544
13/08/2024 12:23:35.49617	1	1	1	1	1550.16906	1550.26994	1550.27094	1550.26544
13/08/2024 12:23:35.49717	1	1	1	1	1550.16906	1550.26994	1550.27094	1550.26544
13/08/2024 12:23:35.49817	1	1	1	1	1550.16906	1550.27198	1550.27298	1550.26748
13/08/2024 12:23:35.49917	1	1	1	1	1550.16906	1550.26994	1550.27094	1550.26544
13/08/2024 12:23:35.50017	1	1	1	1	1550.16906	1550.26994	1550.27094	1550.26748
13/08/2024 12:23:35.50117	1	1	1	1	1550.16745	1550.27063	1550.27163	1550.26592
13/08/2024 12:23:35.50217	1	1	1	1	1550.16906	1550.26994	1550.27094	1550.26544
13/08/2024 12:23:35.50317	1	1	1	1	1550.16745	1550.27063	1550.26958	1550.26592
13/08/2024 12:23:35.50417	1	1	1	1	1550.16745	1550.27063	1550.27163	1550.26592
13/08/2024 12:23:35.50517	1	1	1	1	1550.16906	1550.26994	1550.27094	1550.26544
13/08/2024 12:23:35.50617	1	1	1	1	1550.16702	1550.26790	1550.26890	1550.26340
13/08/2024 12:23:35.50717	1	1	1	1	1550.16862	1550.27129	1550.27229	1550.26699
13/08/2024 12:23:35.50817	1	1	1	1	1550.16702	1550.26994	1550.27094	1550.26340
13/08/2024 12:23:35.50917	1	1	1	1	1550.16862	1550.26925	1550.27025	1550.26495
13/08/2024 12:23:35.51017	1	1	1	1	1550.16702	1550.26994	1550.26890	1550.26544
13/08/2024 12:23:35.51117	1	1	1	1	1550.16906	1550.26994	1550.27094	1550.26544
13/08/2024 12:23:35.51217	1	1	1	1	1550.16906	1550.26994	1550.27094	1550.26544
13/08/2024 12:23:35.51317	1	1	1	1	1550.16862	1550.27129	1550.27229	1550.26699
13/08/2024 12:23:35.51417	1	1	1	1	1550.16862	1550.27129	1550.27229	1550.26699
13/08/2024 12:23:35.51517	1	1	1	1	1550.16906	1550.27198	1550.27298	1550.26748
13/08/2024 12:23:35.51617	1	1	1	1	1550.16862	1550.27129	1550.27229	1550.26699
13/08/2024 12:23:35.51717	1	1	1	1	1550.16949	1550.27063	1550.27163	1550.26592
13/08/2024 12:23:35.51817	1	1	1	1	1550.16906	1550.26994	1550.27094	1550.26544
13/08/2024 12:23:35.51917	1	1	1	1	1550.16745	1550.27063	1550.27163	1550.26592
13/08/2024 12:23:35.52017	1	1	1	1	1550.16949	1550.27063	1550.26958	1550.26592
13/08/2024 12:23:35.52117	1	1	1	1	1550.16862	1550.26925	1550.27025	1550.26699
13/08/2024 12:23:35.52217	1	1	1	1	1550.16949	1550.27063	1550.26958	1550.26592
13/08/2024 12:23:35.52317	1	1	1	1	1550.16906	1550.26994	1550.27094	1550.26544
13/08/2024 12:23:35.52417	1	1	1	1	1550.16906	1550.26994	1550.27094	1550.26544
13/08/2024 12:23:35.52517	1	1	1	1	1550.16906	1550.26994	1550.27094	1550.26544
13/08/2024 12:23:35.52617	1	1	1	1	1550.16745	1550.27063	1550.27163	1550.26592
13/08/2024 12:23:35.52717	1	1	1	1	1550.17066	1550.27129	1550.27229	1550.26699
13/08/2024 12:23:35.52817	1	1	1	1	1550.16745	1550.27063	1550.27163	1550.26592
13/08/2024 12:23:35.52917	1	1	1	1	1550.16862	1550.27129	1550.27229	1550.26699
13/08/2024 12:23:35.53017	1	1	1	1	1550.16906	1550.26994	1550.27094	1550.26544
13/08/2024 12:23:35.53117	1	1	1	1	1550.16906	1550.27198	1550.27298	1550.26544
13/08/2024 12:23:35.53217	1	1	1	1	1550.16906	1550.26994	1550.27094	1550.26544
13/08/2024 12:23:35.53317	1	1	1	1	1550.16745	1550.27063	1550.27163	1550.26592
13/08/2024 12:23:35.53417	1	1	1	1	1550.16906	1550.27198	1550.27298	1550.26544
13/08/2024 12:23:35.53517	1	1	1	1	1550.16906	1550.26994	1550.27094	1550.26544
13/08/2024 12:23:35.53617	1	1	1	1	1550.16862	1550.27129	1550.27229	1550.26699
13/08/2024 12:23:35.53717	1	1	1	1	1550.16862	1550.26925	1550.27025	1550.26495
13/08/2024 12:23:35.53817	1	1	1	1	1550.16702	1550.26790	1550.26890	1550.26340
13/08/2024 12:23:35.53917	1	1	1	1	1550.16702	1550.26994	1550.26890	1550.26544
13/08/2024 12:23:35.54017	1	1	1	1	1550.16906	1550.26994	1550.27094	1550.26544
13/08/2024 12:23:35.54117	1	1	1	1	1550.16906	1550.26994	1550.27094	1550.26544
13/08/2024 12:23:35.54217	1	1	1	1	1550.16702	1550.26994	1550.27094	1550.26544
13/08/2024 12:23:35.54317	1	1	1	1	1550.16949	1550.27063	1550.27163	1550.26592
13/08/2024 12:23:35.54417	1	1	1	1	1550.16906	1550.26994	1550.27094	1550.26544
13/08/2024 12:23:35.54517	1	1	1	1	1550.16906	1550.26994	1550.27094	1550.26544
13/08/2024 12:23:35.54617	1	1	1	1	1550.16862	1550.26925	1550.27025	1550.26495
13/08/2024 12:23:35.54717	1	1	1	1	1550.16906	1550.26994	1550.27094	1550.26544
13/08/2024 12:23:35.54817	1	1	1	1	1550.16906	1550.26994	1550.27094	1550.26544
13/08/2024 12:23:35.54917	1	1	1	1	1550.16862	1550.27129	1550.27229	1550.26699
13/08/2024 12:23:35.55017	1	1	1	1	1550.16906	1550.26994	1550.27094	1550.26544
13/08/2024 12:23:35.55117	1	1	1	1	1550.16906	1550.26994	1550.27094	1550.26544
13/08/2024 12:23:35.55217	1	1	1	1	1550.16906	1550.26994	1550.27094	1550.26544
13/08/2024 12:23:35.55317	1	1	1	1	1550.16702	1550.26994	1550.27094	1550.26544
13/08/2024 12:23:35.55417	1	1	1	1	1550.16906	1550.26994	1550.27094	1550.26544
13/08/2024 12:23:35.55517	1	1	1	1	1550.16745	1550.27063	1550.27163	1550.26592
13/08/2024 12:23:35.55617	1	1	1	1	1550.16906	1550.26994	1550.27094	1550.26544
13/08/2024 12:23:35.55717	1	1	1	1	1550.16702	1550.26994	1550.27094	1550.26544
13/08/2024 12:23:35.55817	1	1	1	1	1550.16906	1550.26994	1550.26890	1550.26544
13/08/2024 12:23:35.55917	1	1	1	1	1550.16862	1550.27129	1550.27025	1550.26699
13/08/2024 12:23:35.56017	1	1	1	1	1550.16862	1550.27129	1550.27229	1550.26699
13/08/2024 12:23:35.56117	1	1	1	1	1550.16862	1550.26925	1550.27025	1550.26495
13/08/2024 12:23:35.56217	1	1	1	1	1550.16906	1550.26994	1550.27094	1550.26544
13/08/2024 12:23:35.56317	1	1	1	1	1550.16862	1550.27129	1550.27229	1550.26699
13/08/2024 12:23:35.56417	1	1	1	1	1550.16906	1550.26994	1550.27094	1550.26748
13/08/2024 12:23:35.56517	1	1	1	1	1550.16906	1550.26994	1550.27094	1550.26544
13/08/2024 12:23:35.56617	1	1	1	1	1550.16906	1550.27198	1550.27094	1550.26748
13/08/2024 12:23:35.56717	1	1	1	1	1550.16949	1550.27063	1550.27163	1550.26592
13/08/2024 12:23:35.56817	1	1	1	1	1550.16702	1550.26994	1550.27094	1550.26544
13/08/2024 12:23:35.56917	1	1	1	1	1550.16745	1550.26858	1550.26958	1550.26592
13/08/2024 12:23:35.57017	1	1	1	1	1550.16862	1550.27129	1550.27229	1550.26495
13/08/2024 12:23:35.57117	1	1	1	1	1550.16862	1550.26925	1550.27025	1550.26495
13/08/2024 12:23:35.57217	1	1	1	1	1550.16906	1550.26994	1550.27094	1550.26544
13/08/2024 12:23:35.57317	1	1	1	1	1550.16906	1550.26994	1550.27094	1550.26544
13/08/2024 12:23:35.57417	1	1	1	1	1550.16862	1550.27129	1550.27025	1550.26699
13/08/2024 12:23:35.57517	1	1	1	1	1550.16906	1550.26994	1550.27094	1550.26544
13/08/2024 12:23:35.57617	1	1	1	1	1550.16745	1550.27063	1550.26958	1550.26592
13/08/2024 12:23:35.57717	1	1	1	1	1550.16906	1550.27198	1550.27298	1550.26748
13/08/2024 12:23:35.57817	1	1	1	1	1550.16906	1550.26994	1550.27094	1550.26748
13/08/2024 12:23:35.57917	1	1	1	1	1550.16906	1550.26994	1550.27094	1550.26748
13/08/2024 12:23:35.58017	1	1	1	1	1550.16906	1550.26994	1550.27094	1550.26544
13/08/2024 12:23:35.58117	1	1	1	1	1550.16745	1550.27063	1550.27163	1550.26592
13/08/2024 12:23:35.58217	1	1	1	1	1550.16906	1550.26994	1550.27094	1550.26544
13/08/2024 12:23:35.58317	1	1	1	1	1550.16702	1550.26994	1550.27094	1550.26544
13/08/2024 12:23:35.58417	1	1	1	1	1550.16906	1550.26994	1550.27094	1550.26544
13/08/2024 12:23:35.58517	1	1	1	1	1550.16906	1550.26994	1550.27094	1550.26544
13/08/2024 12:23:35.58617	1	1	1	1	1550.16906	1550.26994	1550.27094	1550.26544
13/08/2024 12:23:35.58717	1	1	1	1	1550.16906	1550.26994	1550.27094	1550.26544
13/08/2024 12:23:35.58817	1	1	1	1	1550.16862	1550.27129	1550.27025	1550.26699
13/08/2024 12:23:35.58917	1	1	1	1	1550.16906	1550.26994	1550.27094	1550.26748
13/08/2024 12:23:35.59017	1	1	1	1	1550.16906	1550.27198	1550.27298	1550.26748
13/08/2024 12:23:35.59117	1	1	1	1	1550.16745	1550.27063	1550.27163	1550.26592
13/08/2024 12:23:35.59217	1	1	1	1	1550.16906	1550.26994	1550.27094	1550.26544
13/08/2024 12:23:35.59317	1	1	1	1	1550.16906	1550.26994	1550.27094	1550.26544
13/08/2024 12:23:35.59417	1	1	1	1	1550.16906	1550.26994	1550.27094	1550.26544
13/08/2024 12:23:35.59517	1	1	1	1	1550.16906	1550.27198	1550.27298	1550.26544
13/08/2024 12:23:35.59617	1	1	1	1	1550.16906	1550.26994	1550.27094	1550.26544
13/08/2024 12:23:35.59717	1	1	1	1	1550.16906	1550.26994	1550.27094	1550.26544
13/08/2024 12:23:35.59817	1	1	1	1	1550.16906	1550.26994	1550.27094	1550.26544
13/08/2024 12:23:35.59917	1	1	1	1	1550.16702	1550.26994	1550.27094	1550.26544
13/08/2024 12:23:35.60017	1	1	1	1	1550.16906	1550.26994	1550.27094	1550.26544
13/08/2024 12:23:35.60117	1	1	1	1	1550.16906	1550.26994	1550.27094	1550.26544
13/08/2024 12:23:35.60217	1	1	1	1	1550.16862	1550.26925	1550.27025	1550.26495
13/08/2024 12:23:35.60317	1	1	1	1	1550.16862	1550.26925	1550.27025	1550.26699
13/08/2024 12:23:35.60417	1	1	1	1	1550.16862	1550.26925	1550.27025	1550.26495
13/08/2024 12:23:35.60517	1	1	1	1	1550.16906	1550.26994	1550.27094	1550.26544
13/08/2024 12:23:35.60617	1	1	1	1	1550.16862	1550.27129	1550.27229	1550.26699
13/08/2024 12:23:35.60717	1	1	1	1	1550.16862	1550.26925	1550.27025	1550.26495
13/08/2024 12:23:35.60817	1	1	1	1	1550.16906	1550.27198	1550.27298	1550.26748
13/08/2024 12:23:35.60917	1	1	1	1	1550.16906	1550.26994	1550.27094	1550.26544
13/08/2024 12:23:35.61017	1	1	1	1	1550.16906	1550.26994	1550.27094	1550.26748
13/08/2024 12:23:35.61117	1	1	1	1	1550.16906	1550.26994	1550.27094	1550.26544
13/08/2024 12:23:35.61217	1	1	1	1	1550.16949	1550.27063	1550.26958	1550.26592
13/08/2024 12:23:35.61317	1	1	1	1	1550.16906	1550.26994	1550.27094	1550.26544
13/08/2024 12:23:35.61417	1	1	1	1	1550.16906	1550.26994	1550.27094	1550.26544
13/08/2024 12:23:35.61517	1	1	1	1	1550.16702	1550.26994	1550.26890	1550.26544
13/08/2024 12:23:35.61617	1	1	1	1	1550.16906	1550.26994	1550.27094	1550.26544
13/08/2024 12:23:35.61717	1	1	1	1	1550.16862	1550.26925	1550.27025	1550.26495
13/08/2024 12:23:35.61817	1	1	1	1	1550.16862	1550.26925	1550.27025	1550.26495
13/08/2024 12:23:35.61917	1	1	1	1	1550.16862	1550.27129	1550.27229	1550.26495
13/08/2024 12:23:35.62017	1	1	1	1	1550.16906	1550.27198	1550.27094	1550.26748
13/08/2024 12:23:35.62117	1	1	1	1	1550.16906	1550.26994	1550.27094	1550.26544
13/08/2024 12:23:35.62217	1	1	1	1	1550.16949	1550.27063	1550.27163	1550.26592
13/08/2024 12:23:35.62317	1	1	1	1	1550.16702	1550.26994	1550.27094	1550.26544
13/08/2024 12:23:35.62417	1	1	1	1	1550.16906	1550.26994	1550.27094	1550.26748
13/08/2024 12:23:35.62517	1	1	1	1	1550.16906	1550.27198	1550.27298	1550.26748
13/08/2024 12:23:35.62617	1	1	1	1	1550.16906	1550.26994	1550.27094	1550.26544
13/08/2024 12:23:35.62717	1	1	1	1	1550.16862	1550.27129	1550.27025	1550.26699
13/08/2024 12:23:35.62817	1	1	1	1	1550.16702	1550.26994	1550.27094	1550.26544
13/08/2024 12:23:35.62917	1	1	1	1	1550.16906	1550.26994	1550.27094	1550.26544
13/08/2024 12:23:35.63017	1	1	1	1	1550.16906	1550.26994	1550.27094	1550.26544
13/08/2024 12:23:35.63117	1	1	1	1	1550.16906	1550.26994	1550.27094	1550.26544
13/08/2024 12:23:35.63217	1	1	1	1	1550.16862	1550.26925	1550.27025	1550.26495
13/08/2024 12:23:35.63317	1	1	1	1	1550.16949	1550.27063	1550.27163	1550.26592
13/08/2024 12:23:35.63417	1	1	1	1	1550.16906	1550.26994	1550.27094	1550.26748
13/08/2024 12:23:35.63517	1	1	1	1	1550.16906	1550.26994	1550.27094	1550.26544
13/08/2024 12:23:35.63617	1	1	1	1	1550.16906	1550.26994	1550.27094	1550.26544
13/08/2024 12:23:35.63717	1	1	1	1	1550.16862	1550.27129	1550.27025	1550.26699
13/08/2024 12:23:35.63817	1	1	1	1	1550.16906	1550.26994	1550.27094	1550.26544
13/08/2024 12:23:35.63917	1	1	1	1	1550.16906	1550.27198	1550.27094	1550.26544
13/08/2024 12:23:35.64017	1	1	1	1	1550.16862	1550.27129	1550.27229	1550.26699
13/08/2024 12:23:35.64117	1	1	1	1	1550.16906	1550.26994	1550.27094	1550.26544
13/08/2024 12:23:35.64217	1	1	1	1	1550.16906	1550.26994	1550.27298	1550.26544
13/08/2024 12:23:35.64317	1	1	1	1	1550.16906	1550.26994	1550.27094	1550.26544
13/08/2024 12:23:35.64417	1	1	1	1	1550.16906	1550.26994	1550.27094	1550.26544
13/08/2024 12:23:35.64517	1	1	1	1	1550.16745	1550.27063	1550.27163	1550.26592
13/08/2024 12:23:35.64617	1	1	1	1	1550.16906	1550.26994	1550.27094	1550.26544
13/08/2024 12:23:35.64717	1	1	1	1	1550.16906	1550.27198	1550.27094	1550.26748
13/08/2024 12:23:35.64817	1	1	1	1	1550.16862	1550.26925	1550.27025	1550.26699
13/08/2024 12:23:35.64917	1	1	1	1	1550.16906	1550.26994	1550.27094	1550.26544
13/08/2024 12:23:35.65017	1	1	1	1	1550.16906	1550.26994	1550.27094	1550.26544
13/08/2024 12:23:35.65117	1	1	1	1	1550.16906	1550.26994	1550.27094	1550.26544
13/08/2024 12:23:35.65217	1	1	1	1	1550.16906	1550.26994	1550.27094	1550.26544
13/08/2024 12:23:35.65317	1	1	1	1	1550.16906	1550.26994	1550.27094	1550.26544
13/08/2024 12:23:35.65417	1	1	1	1	1550.16906	1550.26994	1550.27094	1550.26544
13/08/2024 12:23:35.65517	1	1	1	1	1550.17066	1550.27129	1550.27229	1550.26699
13/08/2024 12:23:35.65617	1	1	1	1	1550.16745	1550.27063	1550.27163	1550.26592
13/08/2024 12:23:35.65717	1	1	1	1	1550.16862	1550.26925	1550.27025	1550.26495
13/08/2024 12:23:35.65817	1	1	1	1	1550.16906	1550.27198	1550.27298	1550.26748
13/08/2024 12:23:35.65917	1	1	1	1	1550.16745	1550.27063	1550.27163	1550.26592
13/08/2024 12:23:35.66017	1	1	1	1	1550.16906	1550.26994	1550.27094	1550.26544
13/08/2024 12:23:35.66117	1	1	1	1	1550.16862	1550.27129	1550.27229	1550.26699
13/08/2024 12:23:35.66217	1	1	1	1	1550.16906	1550.26994	1550.27094	1550.26544
13/08/2024 12:23:35.66317	1	1	1	1	1550.16745	1550.27063	1550.27163	1550.26592
13/08/2024 12:23:35.66417	1	1	1	1	1550.16906	1550.26994	1550.27094	1550.26544
13/08/2024 12:23:35.66517	1	1	1	1	1550.16906	1550.26994	1550.27094	1550.26544
13/08/2024 12:23:35.66617	1	1	1	1	1550.16862	1550.26925	1550.27025	1550.26495
13/08/2024 12:23:35.66717	1	1	1	1	1550.16862	1550.26925	1550.27025	1550.26495
13/08/2024 12:23:35.66817	1	1	1	1	1550.16906	1550.26994	1550.27094	1550.26544
13/08/2024 12:23:35.66917	1	1	1	1	1550.16906	1550.27198	1550.27094	1550.26748
13/08/2024 12:23:35.67017	1	1	1	1	1550.16906	1550.26994	1550.27094	1550.26544
13/08/2024 12:23:35.67117	1	1	1	1	1550.16906	1550.27198	1550.27298	1550.26748
13/08/2024 12:23:35.67217	1	1	1	1	1550.16906	1550.26994	1550.27094	1550.26544
13/08/2024 12:23:35.67317	1	1	1	1	1550.16906	1550.26994	1550.27094	1550.26544
13/08/2024 12:23:35.67417	1	1	1	1	1550.16906	1550.26994	1550.27094	1550.26544
13/08/2024 12:23:35.67517	1	1	1	1	1550.16906	1550.26994	1550.27094	1550.26544
13/08/2024 12:23:35.67617	1	1	1	1	1550.16702	1550.26994	1550.27094	1550.26544
13/08/2024 12:23:35.67717	1	1	1	1	1550.16745	1550.27063	1550.27163	1550.26592
13/08/2024 12:23:35.67817	1	1	1	1	1550.16949	1550.27063	1550.27163	1550.26592
13/08/2024 12:23:35.67917	1	1	1	1	1550.16906	1550.26994	1550.27094	1550.26544
13/08/2024 12:23:35.68017	1	1	1	1	1550.16906	1550.26994	1550.27094	1550.26544
13/08/2024 12:23:35.68117	1	1	1	1	1550.16906	1550.26994	1550.27094	1550.26544
13/08/2024 12:23:35.68217	1	1	1	1	1550.16906	1550.26994	1550.27094	1550.26544
13/08/2024 12:23:35.68317	1	1	1	1	1550.16906	1550.26994	1550.27094	1550.26544
13/08/2024 12:23:35.68417	1	1	1	1	1550.16906	1550.26994	1550.27094	1550.26544
13/08/2024 12:23:35.68517	1	1	1	1	1550.16862	1550.27129	1550.27229	1550.26699
13/08/2024 12:23:35.68617	1	1	1	1	1550.16906	1550.26994	1550.27094	1550.26544
13/08/2024 12:23:35.68717	1	1	1	1	1550.16702	1550.26994	1550.27094	1550.26544
13/08/2024 12:23:35.68817	1	1	1	1	1550.16906	1550.26994	1550.27298	1550.26544
13/08/2024 12:23:35.68917	1	1	1	1	1550.16906	1550.26994	1550.27094	1550.26544
13/08/2024 12:23:35.69017	1	1	1	1	1550.16906	1550.26994	1550.27094	1550.26544
13/08/2024 12:23:35.69117	1	1	1	1	1550.16702	1550.26994	1550.27094	1550.26544
13/08/2024 12:23:35.69217	1	1	1	1	1550.16906	1550.26994	1550.27094	1550.26544
13/08/2024 12:23:35.69317	1	1	1	1	1550.16906	1550.26994	1550.27094	1550.26544
13/08/2024 12:23:35.69417	1	1	1	1	1550.16906	1550.26994	1550.27094	1550.26544
13/08/2024 12:23:35.69517	1	1	1	1	1550.16745	1550.26858	1550.26958	1550.26592
13/08/2024 12:23:35.69617	1	1	1	1	1550.16745	1550.26858	1550.26958	1550.26592
13/08/2024 12:23:35.69717	1	1	1	1	1550.16862	1550.26925	1550.27025	1550.26495
13/08/2024 12:23:35.69817	1	1	1	1	1550.16862	1550.26925	1550.27025	1550.26495
13/08/2024 12:23:35.69917	1	1	1	1	1550.16702	1550.26994	1550.27094	1550.26544
13/08/2024 12:23:35.70017	1	1	1	1	1550.16906	1550.26994	1550.27094	1550.26544
13/08/2024 12:23:35.70117	1	1	1	1	1550.16862	1550.27129	1550.27229	1550.26699
13/08/2024 12:23:35.70217	1	1	1	1	1550.16906	1550.27198	1550.27298	1550.26748
13/08/2024 12:23:35.70317	1	1	1	1	1550.16949	1550.27063	1550.27163	1550.26592
13/08/2024 12:23:35.70417	1	1	1	1	1550.16862	1550.27129	1550.27229	1550.26699
13/08/2024 12:23:35.70517	1	1	1	1	1550.16906	1550.26994	1550.27094	1550.26544
13/08/2024 12:23:35.70617	1	1	1	1	1550.16906	1550.26994	1550.27094	1550.26544
13/08/2024 12:23:35.70717	1	1	1	1	1550.16906	1550.26994	1550.27094	1550.26544
13/08/2024 12:23:35.70817	1	1	1	1	1550.16862	1550.26925	1550.27025	1550.26699
13/08/2024 12:23:35.70917	1	1	1	1	1550.16906	1550.26994	1550.27094	1550.26544
13/08/2024 12:23:35.71017	1	1	1	1	1550.16906	1550.26994	1550.27094	1550.26544
13/08/2024 12:23:35.71117	1	1	1	1	1550.16906	1550.26994	1550.27094	1550.26544
13/08/2024 12:23:35.71217	1	1	1	1	1550.16906	1550.26994	1550.27094	1550.26544
13/08/2024 12:23:35.71317	1	1	1	1	1550.16702	1550.26790	1550.26890	1550.26544
13/08/2024 12:23:35.71417	1	1	1	1	1550.16906	1550.27198	1550.27298	1550.26544
13/08/2024 12:23:35.71517	1	1	1	1	1550.16906	1550.26994	1550.27094	1550.26544
13/08/2024 12:23:35.71617	1	1	1	1	1550.16702	1550.26994	1550.27094	1550.26544
13/08/2024 12:23:35.71717	1	1	1	1	1550.16906	1550.26994	1550.27094	1550.26544
13/08/2024 12:23:35.71817	1	1	1	1	1550.16906	1550.27198	1550.27298	1550.26544
13/08/2024 12:23:35.71917	1	1	1	1	1550.16745	1550.27063	1550.27163	1550.26592
13/08/2024 12:23:35.72017	1	1	1	1	1550.16906	1550.27198	1550.27094	1550.26748
13/08/2024 12:23:35.72117	1	1	1	1	1550.16702	1550.26994	1550.27094	1550.26544
13/08/2024 12:23:35.72217	1	1	1	1	1550.16862	1550.27129	1550.27229	1550.26699
13/08/2024 12:23:35.72317	1	1	1	1	1550.16906	1550.27198	1550.27298	1550.26748
13/08/2024 12:23:35.72417	1	1	1	1	1550.16906	1550.26994	1550.27094	1550.26544
13/08/2024 12:23:35.72517	1	1	1	1	1550.16906	1550.26994	1550.27094	1550.26544
13/08/2024 12:23:35.72617	1	1	1	1	1550.16949	1550.27063	1550.27163	1550.26592
13/08/2024 12:23:35.72717	1	1	1	1	1550.16745	1550.26858	1550.26958	1550.26592
13/08/2024 12:23:35.72817	1	1	1	1	1550.16745	1550.26858	1550.26958	1550.26592
13/08/2024 12:23:35.72917	1	1	1	1	1550.16862	1550.27129	1550.27229	1550.26699
13/08/2024 12:23:35.73017	1	1	1	1	1550.16702	1550.26994	1550.27094	1550.26544
13/08/2024 12:23:35.73117	1	1	1	1	1550.16862	1550.27129	1550.27025	1550.26699
13/08/2024 12:23:35.73217	1	1	1	1	1550.16862	1550.27129	1550.27229	1550.26699
13/08/2024 12:23:35.73317	1	1	1	1	1550.16906	1550.26994	1550.27094	1550.26544
13/08/2024 12:23:35.73417	1	1	1	1	1550.16906	1550.27198	1550.27298	1550.26748
13/08/2024 12:23:35.73517	1	1	1	1	1550.17066	1550.27129	1550.27229	1550.26699
13/08/2024 12:23:35.73617	1	1	1	1	1550.16906	1550.26994	1550.27094	1550.26544
13/08/2024 12:23:35.73717	1	1	1	1	1550.16906	1550.27198	1550.27298	1550.26748
13/08/2024 12:23:35.73817	1	1	1	1	1550.16745	1550.27063	1550.27163	1550.26592
13/08/2024 12:23:35.73917	1	1	1	1	1550.16906	1550.26994	1550.27094	1550.26544
13/08/2024 12:23:35.74017	1	1	1	1	1550.16906	1550.26994	1550.27094	1550.26544
13/08/2024 12:23:35.74117	1	1	1	1	1550.16906	1550.26994	1550.27094	1550.26544
13/08/2024 12:23:35.74217	1	1	1	1	1550.16906	1550.26994	1550.27094	1550.26544
13/08/2024 12:23:35.74317	1	1	1	1	1550.16745	1550.26858	1550.26958	1550.26388
13/08/2024 12:23:35.74417	1	1	1	1	1550.16906	1550.26994	1550.27094	1550.26544
13/08/2024 12:23:35.74517	1	1	1	1	1550.16702	1550.26994	1550.27094	1550.26544
13/08/2024 12:23:35.74617	1	1	1	1	1550.16906	1550.26994	1550.27094	1550.26544
13/08/2024 12:23:35.74717	1	1	1	1	1550.16906	1550.26994	1550.27094	1550.26544
13/08/2024 12:23:35.74817	1	1	1	1	1550.16906	1550.26994	1550.27094	1550.26544
13/08/2024 12:23:35.74917	1	1	1	1	1550.16906	1550.26994	1550.27094	1550.26544
13/08/2024 12:23:35.75017	1	1	1	1	1550.16906	1550.26994	1550.27094	1550.26748
13/08/2024 12:23:35.75117	1	1	1	1	1550.16949	1550.27063	1550.27163	1550.26592
13/08/2024 12:23:35.75217	1	1	1	1	1550.16906	1550.26994	1550.27094	1550.26544
13/08/2024 12:23:35.75317	1	1	1	1	1550.16906	1550.26994	1550.27094	1550.26544
13/08/2024 12:23:35.75417	1	1	1	1	1550.16906	1550.26994	1550.27094	1550.26748
13/08/2024 12:23:35.75517	1	1	1	1	1550.16906	1550.26994	1550.27094	1550.26544
13/08/2024 12:23:35.75617	1	1	1	1	1550.16745	1550.27063	1550.26958	1550.26592
13/08/2024 12:23:35.75717	1	1	1	1	1550.16906	1550.26994	1550.27094	1550.26544
13/08/2024 12:23:35.75817	1	1	1	1	1550.16949	1550.27063	1550.27163	1550.26592
13/08/2024 12:23:35.75917	1	1	1	1	1550.16906	1550.26994	1550.27094	1550.26544
13/08/2024 12:23:35.76017	1	1	1	1	1550.16906	1550.26994	1550.27094	1550.26544
13/08/2024 12:23:35.76117	1	1	1	1	1550.16862	1550.26925	1550.27025	1550.26495
13/08/2024 12:23:35.76217	1	1	1	1	1550.16906	1550.26994	1550.27094	1550.26544
13/08/2024 12:23:35.76317	1	1	1	1	1550.16906	1550.26994	1550.27094	1550.26748
13/08/2024 12:23:35.76417	1	1	1	1	1550.16862	1550.26925	1550.27025	1550.26699
13/08/2024 12:23:35.76517	1	1	1	1	1550.16819	1550.27060	1550.27160	1550.26650
13/08/2024 12:23:35.76617	1	1	1	1	1550.16906	1550.26994	1550.27094	1550.26544
13/08/2024 12:23:35.76717	1	1	1	1	1550.16862	1550.26925	1550.27025	1550.26495
13/08/2024 12:23:35.76817	1	1	1	1	1550.16906	1550.26994	1550.27094	1550.26544
13/08/2024 12:23:35.76917	1	1	1	1	1550.16906	1550.26994	1550.27094	1550.26544
13/08/2024 12:23:35.77017	1	1	1	1	1550.16745	1550.27063	1550.27163	1550.26592
13/08/2024 12:23:35.77117	1	1	1	1	1550.16906	1550.26994	1550.27094	1550.26544
13/08/2024 12:23:35.77217	1	1	1	1	1550.16659	1550.26925	1550.27025	1550.26495
13/08/2024 12:23:35.77317	1	1	1	1	1550.16906	1550.27198	1550.27094	1550.26748
13/08/2024 12:23:35.77417	1	1	1	1	1550.16862	1550.26925	1550.27025	1550.26495
13/08/2024 12:23:35.77517	1	1	1	1	1550.16906	1550.26994	1550.27094	1550.26544
13/08/2024 12:23:35.77617	1	1	1	1	1550.16906	1550.26994	1550.27094	1550.26544
13/08/2024 12:23:35.77717	1	1	1	1	1550.16906	1550.26994	1550.27094	1550.26544
13/08/2024 12:23:35.77817	1	1	1	1	1550.16906	1550.26994	1550.27094	1550.26544
13/08/2024 12:23:35.77917	1	1	1	1	1550.16906	1550.26994	1550.27094	1550.26544
13/08/2024 12:23:35.78017	1	1	1	1	1550.16906	1550.26994	1550.27094	1550.26544
13/08/2024 12:23:35.78117	1	1	1	1	1550.16906	1550.26994	1550.27094	1550.26544
13/08/2024 12:23:35.78217	1	1	1	1	1550.16906	1550.26994	1550.27094	1550.26544
13/08/2024 12:23:35.78317	1	1	1	1	1550.17109	1550.27198	1550.27298	1550.26748
13/08/2024 12:23:35.78417	1	1	1	1	1550.16862	1550.27129	1550.27229	1550.26699
13/08/2024 12:23:35.78517	1	1	1	1	1550.16906	1550.26994	1550.27094	1550.26544
13/08/2024 12:23:35.78617	1	1	1	1	1550.16906	1550.26994	1550.27094	1550.26748
13/08/2024 12:23:35.78717	1	1	1	1	1550.16906	1550.26994	1550.27094	1550.26544
13/08/2024 12:23:35.78817	1	1	1	1	1550.16906	1550.27198	1550.27094	1550.26748
13/08/2024 12:23:35.78917	1	1	1	1	1550.16702	1550.26994	1550.26890	1550.26544
13/08/2024 12:23:35.79017	1	1	1	1	1550.16745	1550.26858	1550.26958	1550.26592
13/08/2024 12:23:35.79117	1	1	1	1	1550.16906	1550.26994	1550.27094	1550.26544
13/08/2024 12:23:35.79217	1	1	1	1	1550.16862	1550.27129	1550.27229	1550.26699
13/08/2024 12:23:35.79317	1	1	1	1	1550.16906	1550.26994	1550.27094	1550.26544
13/08/2024 12:23:35.79417	1	1	1	1	1550.16862	1550.26925	1550.27025	1550.26699
13/08/2024 12:23:35.79517	1	1	1	1	1550.16906	1550.26994	1550.27094	1550.26544
13/08/2024 12:23:35.79617	1	1	1	1	1550.16906	1550.26994	1550.26890	1550.26544
13/08/2024 12:23:35.79717	1	1	1	1	1550.16906	1550.26994	1550.27094	1550.26544
13/08/2024 12:23:35.79817	1	1	1	1	1550.16906	1550.26994	1550.27094	1550.26544
13/08/2024 12:23:35.79917	1	1	1	1	1550.16906	1550.26994	1550.27094	1550.26544
13/08/2024 12:23:35.80017	1	1	1	1	1550.16702	1550.26994	1550.27094	1550.26544
13/08/2024 12:23:35.80117	1	1	1	1	1550.16906	1550.26994	1550.27094	1550.26544
13/08/2024 12:23:35.80217	1	1	1	1	1550.16745	1550.27063	1550.27163	1550.26592
13/08/2024 12:23:35.80317	1	1	1	1	1550.16949	1550.27063	1550.27163	1550.26592
13/08/2024 12:23:35.80417	1	1	1	1	1550.16745	1550.26858	1550.26958	1550.26592
13/08/2024 12:23:35.80517	1	1	1	1	1550.16906	1550.26994	1550.27094	1550.26544
13/08/2024 12:23:35.80617	1	1	1	1	1550.16906	1550.26994	1550.27094	1550.26544
13/08/2024 12:23:35.80717	1	1	1	1	1550.16906	1550.26994	1550.27094	1550.26748
13/08/2024 12:23:35.80817	1	1	1	1	1550.16906	1550.26994	1550.27094	1550.26544
13/08/2024 12:23:35.80917	1	1	1	1	1550.16862	1550.26925	1550.27025	1550.26495
13/08/2024 12:23:35.81017	1	1	1	1	1550.16862	1550.26925	1550.27025	1550.26699
13/08/2024 12:23:35.81117	1	1	1	1	1550.16906	1550.26994	1550.27094	1550.26544
13/08/2024 12:23:35.81217	1	1	1	1	1550.16906	1550.27198	1550.27298	1550.26544
13/08/2024 12:23:35.81317	1	1	1	1	1550.16906	1550.26994	1550.27094	1550.26544
13/08/2024 12:23:35.81417	1	1	1	1	1550.16702	1550.26994	1550.27094	1550.26544
13/08/2024 12:23:35.81517	1	1	1	1	1550.16906	1550.27198	1550.27298	1550.26748
13/08/2024 12:23:35.81617	1	1	1	1	1550.16862	1550.27129	1550.27025	1550.26699
13/08/2024 12:23:35.81717	1	1	1	1	1550.16702	1550.26994	1550.27094	1550.26544
13/08/2024 12:23:35.81817	1	1	1	1	1550.16906	1550.27198	1550.27298	1550.26544
13/08/2024 12:23:35.81917	1	1	1	1	1550.16906	1550.26994	1550.27094	1550.26544
13/08/2024 12:23:35.82017	1	1	1	1	1550.16745	1550.26858	1550.26958	1550.26592
13/08/2024 12:23:35.82117	1	1	1	1	1550.16906	1550.26994	1550.27094	1550.26748
13/08/2024 12:23:35.82217	1	1	1	1	1550.16906	1550.26994	1550.27094	1550.26544
13/08/2024 12:23:35.82317	1	1	1	1	1550.16862	1550.26925	1550.27025	1550.26495
13/08/2024 12:23:35.82417	1	1	1	1	1550.16906	1550.26994	1550.27094	1550.26544
13/08/2024 12:23:35.82517	1	1	1	1	1550.16862	1550.27129	1550.27229	1550.26699
13/08/2024 12:23:35.82617	1	1	1	1	1550.16949	1550.27063	1550.27163	1550.26592
13/08/2024 12:23:35.82717	1	1	1	1	1550.16906	1550.26994	1550.27094	1550.26544
13/08/2024 12:23:35.82817	1	1	1	1	1550.17066	1550.27129	1550.27229	1550.26699
13/08/2024 12:23:35.82917	1	1	1	1	1550.16906	1550.27198	1550.27094	1550.26748
13/08/2024 12:23:35.83017	1	1	1	1	1550.16862	1550.27129	1550.27229	1550.26699
13/08/2024 12:23:35.83117	1	1	1	1	1550.16906	1550.26994	1550.27094	1550.26544
13/08/2024 12:23:35.83217	1	1	1	1	1550.16906	1550.27198	1550.27298	1550.26748
13/08/2024 12:23:35.83317	1	1	1	1	1550.16906	1550.26994	1550.27094	1550.26544
13/08/2024 12:23:35.83417	1	1	1	1	1550.16906	1550.26994	1550.27094	1550.26544
13/08/2024 12:23:35.83517	1	1	1	1	1550.16906	1550.26994	1550.27094	1550.26544
13/08/2024 12:23:35.83617	1	1	1	1	1550.16906	1550.26994	1550.27094	1550.26544
13/08/2024 12:23:35.83717	1	1	1	1	1550.17066	1550.27129	1550.27229	1550.26699
13/08/2024 12:23:35.83817	1	1	1	1	1550.16906	1550.26994	1550.26890	1550.26544
13/08/2024 12:23:35.83917	1	1	1	1	1550.16906	1550.26994	1550.27094	1550.26544
13/08/2024 12:23:35.84017	1	1	1	1	1550.16906	1550.26994	1550.27094	1550.26544
13/08/2024 12:23:35.84117	1	1	1	1	1550.16862	1550.27129	1550.27229	1550.26699
13/08/2024 12:23:35.84217	1	1	1	1	1550.16906	1550.26994	1550.27094	1550.26748
13/08/2024 12:23:35.84317	1	1	1	1	1550.16906	1550.27198	1550.27298	1550.26748
13/08/2024 12:23:35.84417	1	1	1	1	1550.16906	1550.27198	1550.27298	1550.26748
13/08/2024 12:23:35.84517	1	1	1	1	1550.16906	1550.26994	1550.27094	1550.26544
13/08/2024 12:23:35.84617	1	1	1	1	1550.16949	1550.27063	1550.27163	1550.26592
13/08/2024 12:23:35.84717	1	1	1	1	1550.16906	1550.26994	1550.27094	1550.26544
13/08/2024 12:23:35.84817	1	1	1	1	1550.16702	1550.26994	1550.27094	1550.26544
13/08/2024 12:23:35.84917	1	1	1	1	1550.16906	1550.26994	1550.27094	1550.26544
13/08/2024 12:23:35.85017	1	1	1	1	1550.16906	1550.26994	1550.27094	1550.26748
13/08/2024 12:23:35.85117	1	1	1	1	1550.16906	1550.26994	1550.27094	1550.26544
13/08/2024 12:23:35.85217	1	1	1	1	1550.16906	1550.26994	1550.27094	1550.26748
13/08/2024 12:23:35.85317	1	1	1	1	1550.16862	1550.26925	1550.27025	1550.26699
13/08/2024 12:23:35.85417	1	1	1	1	1550.16862	1550.27129	1550.27025	1550.26699
13/08/2024 12:23:35.85517	1	1	1	1	1550.16906	1550.26994	1550.27094	1550.26544
13/08/2024 12:23:35.85617	1	1	1	1	1550.16862	1550.27129	1550.27229	1550.26699
13/08/2024 12:23:35.85717	1	1	1	1	1550.16862	1550.27129	1550.27229	1550.26699
13/08/2024 12:23:35.85817	1	1	1	1	1550.16949	1550.27063	1550.27163	1550.26592
13/08/2024 12:23:35.85917	1	1	1	1	1550.16906	1550.26994	1550.27094	1550.26544
13/08/2024 12:23:35.86017	1	1	1	1	1550.16702	1550.26994	1550.27094	1550.26544
13/08/2024 12:23:35.86117	1	1	1	1	1550.16906	1550.26994	1550.27094	1550.26544
13/08/2024 12:23:35.86217	1	1	1	1	1550.16702	1550.26994	1550.26890	1550.26544
13/08/2024 12:23:35.86317	1	1	1	1	1550.16906	1550.27198	1550.27094	1550.26544
13/08/2024 12:23:35.86417	1	1	1	1	1550.16906	1550.26994	1550.27094	1550.26544
13/08/2024 12:23:35.86517	1	1	1	1	1550.16862	1550.27129	1550.27229	1550.26699
13/08/2024 12:23:35.86617	1	1	1	1	1550.16906	1550.26994	1550.27094	1550.26748
13/08/2024 12:23:35.86717	1	1	1	1	1550.16702	1550.26994	1550.26890	1550.26544
13/08/2024 12:23:35.86817	1	1	1	1	1550.16862	1550.26925	1550.27025	1550.26495
13/08/2024 12:23:35.86917	1	1	1	1	1550.16862	1550.26925	1550.27025	1550.26699
13/08/2024 12:23:35.87017	1	1	1	1	1550.16906	1550.27198	1550.27094	1550.26748
13/08/2024 12:23:35.87117	1	1	1	1	1550.16906	1550.27198	1550.27094	1550.26748
13/08/2024 12:23:35.87217	1	1	1	1	1550.16862	1550.26925	1550.27025	1550.26495
13/08/2024 12:23:35.87317	1	1	1	1	1550.16906	1550.26994	1550.27094	1550.26544
[truncated: 19,632,289 more chars]
