# Supplementary material for: Static Calibration of a New Three-Axis Fiber Bragg Grating-Based Optical Accelerometer
Source: Sensors (Basel). 2025 Jan 30;25(3):835. doi: 10.3390/s25030835 (PMC11820875; doi:10.3390/s25030835)
Supplement: Supplementary file 1 [file sensors-25-00835-s001.zip › F4b-Peaks_20240813123508.txt]

50

Culture: es-MX 
Date: 13/08/2024 12:35:08.78709

ENLIGHT Version: 1.18.8.0

Data Save Interval: 1
Timestamp Format: Full

Name: 
Description: 
Module Type: SM130
Mux Level: No Switch
HW Acquisition Rate: 1000 Hz
Wavelength Tracking: 400 pm / acquistion
Data Interleave: 1

IP Address: 10.0.0.126
      Port: 1852

IDN: sm130
Image ID: 2.0m
S/N: SIACYN

CH 1 Configuration:
	Distance Compensation Enabled: False
	Spectral Average Count: 1
	Gain (dB): 0.5 dB
	Noise Thresh.: 200

CH 2 Configuration:
	Distance Compensation Enabled: False
	Spectral Average Count: 1
	Gain (dB): -1.5 dB
	Noise Thresh.: 200

CH 3 Configuration:
	Distance Compensation Enabled: False
	Spectral Average Count: 1
	Gain (dB): -2.0 dB
	Noise Thresh.: 200

CH 4 Configuration:
	Distance Compensation Enabled: False
	Spectral Average Count: 1
	Gain (dB): -1.0 dB
	Noise Thresh.: 200

Timestamp	# CH 1	# CH 2	# CH 3	# CH 4
13/08/2024 12:35:08.79209	1	1	1	1	1550.16906	1550.26994	1550.27094	1550.26544
13/08/2024 12:35:08.79309	1	1	1	1	1550.16949	1550.27063	1550.27163	1550.26388
13/08/2024 12:35:08.79409	1	1	1	1	1550.16906	1550.26994	1550.27298	1550.26544
13/08/2024 12:35:08.79509	1	1	1	1	1550.16906	1550.26994	1550.27094	1550.26544
13/08/2024 12:35:08.79609	1	1	1	1	1550.16862	1550.27129	1550.27229	1550.26495
13/08/2024 12:35:08.79709	1	1	1	1	1550.16906	1550.26994	1550.27094	1550.26544
13/08/2024 12:35:08.79809	1	1	1	1	1550.16906	1550.26994	1550.27094	1550.26544
13/08/2024 12:35:08.79909	1	1	1	1	1550.16745	1550.26858	1550.26958	1550.26388
13/08/2024 12:35:08.80009	1	1	1	1	1550.16906	1550.26994	1550.27094	1550.26544
13/08/2024 12:35:08.80109	1	1	1	1	1550.16745	1550.26858	1550.26958	1550.26388
13/08/2024 12:35:08.80209	1	1	1	1	1550.16906	1550.26994	1550.27094	1550.26544
13/08/2024 12:35:08.80309	1	1	1	1	1550.16906	1550.26994	1550.27094	1550.26544
13/08/2024 12:35:08.80409	1	1	1	1	1550.16906	1550.26994	1550.27094	1550.26544
13/08/2024 12:35:08.80509	1	1	1	1	1550.17109	1550.27198	1550.27298	1550.26544
13/08/2024 12:35:08.80609	1	1	1	1	1550.16906	1550.26994	1550.27094	1550.26544
13/08/2024 12:35:08.80709	1	1	1	1	1550.16906	1550.26994	1550.27094	1550.26544
13/08/2024 12:35:08.80809	1	1	1	1	1550.16906	1550.26994	1550.27094	1550.26544
13/08/2024 12:35:08.80909	1	1	1	1	1550.16906	1550.26994	1550.27094	1550.26544
13/08/2024 12:35:08.81009	1	1	1	1	1550.16906	1550.26994	1550.27094	1550.26544
13/08/2024 12:35:08.81109	1	1	1	1	1550.16906	1550.26994	1550.27094	1550.26544
13/08/2024 12:35:08.81209	1	1	1	1	1550.16906	1550.26994	1550.27094	1550.26544
13/08/2024 12:35:08.81309	1	1	1	1	1550.16906	1550.26994	1550.27094	1550.26544
13/08/2024 12:35:08.81409	1	1	1	1	1550.16906	1550.26994	1550.27094	1550.26544
13/08/2024 12:35:08.81509	1	1	1	1	1550.16906	1550.26790	1550.26890	1550.26340
13/08/2024 12:35:08.81609	1	1	1	1	1550.16862	1550.26925	1550.27025	1550.26495
13/08/2024 12:35:08.81709	1	1	1	1	1550.16906	1550.26994	1550.27094	1550.26544
13/08/2024 12:35:08.81809	1	1	1	1	1550.16906	1550.26994	1550.27094	1550.26544
13/08/2024 12:35:08.81909	1	1	1	1	1550.16862	1550.26925	1550.27025	1550.26495
13/08/2024 12:35:08.82009	1	1	1	1	1550.16906	1550.26994	1550.27094	1550.26544
13/08/2024 12:35:08.82109	1	1	1	1	1550.16862	1550.26925	1550.27025	1550.26495
13/08/2024 12:35:08.82209	1	1	1	1	1550.16906	1550.26994	1550.27094	1550.26544
13/08/2024 12:35:08.82309	1	1	1	1	1550.16906	1550.26994	1550.27094	1550.26544
13/08/2024 12:35:08.82409	1	1	1	1	1550.16906	1550.26994	1550.27094	1550.26544
13/08/2024 12:35:08.82509	1	1	1	1	1550.16906	1550.26790	1550.26890	1550.26340
13/08/2024 12:35:08.82609	1	1	1	1	1550.16906	1550.26994	1550.27094	1550.26544
13/08/2024 12:35:08.82709	1	1	1	1	1550.16906	1550.26994	1550.27094	1550.26544
13/08/2024 12:35:08.82809	1	1	1	1	1550.16906	1550.26994	1550.27094	1550.26544
13/08/2024 12:35:08.82909	1	1	1	1	1550.16906	1550.26994	1550.27094	1550.26544
13/08/2024 12:35:08.83009	1	1	1	1	1550.16745	1550.26858	1550.26958	1550.26388
13/08/2024 12:35:08.83109	1	1	1	1	1550.16906	1550.26994	1550.27094	1550.26544
13/08/2024 12:35:08.83209	1	1	1	1	1550.16702	1550.26790	1550.27094	1550.26340
13/08/2024 12:35:08.83309	1	1	1	1	1550.16862	1550.26925	1550.27025	1550.26495
13/08/2024 12:35:08.83409	1	1	1	1	1550.16862	1550.26925	1550.27025	1550.26495
13/08/2024 12:35:08.83509	1	1	1	1	1550.16906	1550.26790	1550.26890	1550.26544
13/08/2024 12:35:08.83609	1	1	1	1	1550.17066	1550.27129	1550.27229	1550.26699
13/08/2024 12:35:08.83709	1	1	1	1	1550.17066	1550.27129	1550.27229	1550.26699
13/08/2024 12:35:08.83809	1	1	1	1	1550.16906	1550.26994	1550.27094	1550.26544
13/08/2024 12:35:08.83909	1	1	1	1	1550.16906	1550.26994	1550.27094	1550.26544
13/08/2024 12:35:08.84009	1	1	1	1	1550.16906	1550.26994	1550.27094	1550.26544
13/08/2024 12:35:08.84109	1	1	1	1	1550.16906	1550.26994	1550.27094	1550.26544
13/08/2024 12:35:08.84209	1	1	1	1	1550.16906	1550.26994	1550.27094	1550.26544
13/08/2024 12:35:08.84309	1	1	1	1	1550.16862	1550.26925	1550.27025	1550.26495
13/08/2024 12:35:08.84409	1	1	1	1	1550.16702	1550.26790	1550.26890	1550.26544
13/08/2024 12:35:08.84509	1	1	1	1	1550.16702	1550.26790	1550.26890	1550.26340
13/08/2024 12:35:08.84609	1	1	1	1	1550.16862	1550.26925	1550.27025	1550.26495
13/08/2024 12:35:08.84709	1	1	1	1	1550.16906	1550.26994	1550.27094	1550.26544
13/08/2024 12:35:08.84809	1	1	1	1	1550.16906	1550.26994	1550.27094	1550.26544
13/08/2024 12:35:08.84909	1	1	1	1	1550.16906	1550.26994	1550.27094	1550.26544
13/08/2024 12:35:08.85009	1	1	1	1	1550.16906	1550.26994	1550.27094	1550.26544
13/08/2024 12:35:08.85109	1	1	1	1	1550.16906	1550.26994	1550.27094	1550.26544
13/08/2024 12:35:08.85209	1	1	1	1	1550.17066	1550.27129	1550.27229	1550.26495
13/08/2024 12:35:08.85309	1	1	1	1	1550.16862	1550.26925	1550.27025	1550.26495
13/08/2024 12:35:08.85409	1	1	1	1	1550.16906	1550.26994	1550.27094	1550.26544
13/08/2024 12:35:08.85509	1	1	1	1	1550.16906	1550.26994	1550.27094	1550.26544
13/08/2024 12:35:08.85609	1	1	1	1	1550.16862	1550.26925	1550.27025	1550.26495
13/08/2024 12:35:08.85709	1	1	1	1	1550.16702	1550.26994	1550.27094	1550.26544
13/08/2024 12:35:08.85809	1	1	1	1	1550.16949	1550.26858	1550.27163	1550.26388
13/08/2024 12:35:08.85909	1	1	1	1	1550.16906	1550.26994	1550.27094	1550.26544
13/08/2024 12:35:08.86009	1	1	1	1	1550.16906	1550.26994	1550.27094	1550.26544
13/08/2024 12:35:08.86109	1	1	1	1	1550.16906	1550.26994	1550.27094	1550.26340
13/08/2024 12:35:08.86209	1	1	1	1	1550.17066	1550.27129	1550.27229	1550.26699
13/08/2024 12:35:08.86309	1	1	1	1	1550.16906	1550.26994	1550.27094	1550.26544
13/08/2024 12:35:08.86409	1	1	1	1	1550.17066	1550.27129	1550.27229	1550.26495
13/08/2024 12:35:08.86509	1	1	1	1	1550.17066	1550.27129	1550.27229	1550.26495
13/08/2024 12:35:08.86609	1	1	1	1	1550.16862	1550.26925	1550.27025	1550.26495
13/08/2024 12:35:08.86709	1	1	1	1	1550.16862	1550.27129	1550.27025	1550.26495
13/08/2024 12:35:08.86809	1	1	1	1	1550.16906	1550.26994	1550.27094	1550.26544
13/08/2024 12:35:08.86909	1	1	1	1	1550.16702	1550.26994	1550.27094	1550.26340
13/08/2024 12:35:08.87009	1	1	1	1	1550.16906	1550.26994	1550.27094	1550.26544
13/08/2024 12:35:08.87109	1	1	1	1	1550.16745	1550.26858	1550.26958	1550.26592
13/08/2024 12:35:08.87209	1	1	1	1	1550.16906	1550.26994	1550.27094	1550.26748
13/08/2024 12:35:08.87309	1	1	1	1	1550.16906	1550.26994	1550.27094	1550.26544
13/08/2024 12:35:08.87409	1	1	1	1	1550.16906	1550.26994	1550.27094	1550.26544
13/08/2024 12:35:08.87509	1	1	1	1	1550.16906	1550.26994	1550.27094	1550.26544
13/08/2024 12:35:08.87609	1	1	1	1	1550.16906	1550.26994	1550.26890	1550.26544
13/08/2024 12:35:08.87709	1	1	1	1	1550.16702	1550.26790	1550.26890	1550.26340
13/08/2024 12:35:08.87809	1	1	1	1	1550.16906	1550.26994	1550.27094	1550.26544
13/08/2024 12:35:08.87909	1	1	1	1	1550.16906	1550.26994	1550.27094	1550.26544
13/08/2024 12:35:08.88009	1	1	1	1	1550.16862	1550.26925	1550.27025	1550.26495
13/08/2024 12:35:08.88109	1	1	1	1	1550.16906	1550.26994	1550.27094	1550.26544
13/08/2024 12:35:08.88209	1	1	1	1	1550.16906	1550.26994	1550.27094	1550.26544
13/08/2024 12:35:08.88309	1	1	1	1	1550.16862	1550.26925	1550.27025	1550.26495
13/08/2024 12:35:08.88409	1	1	1	1	1550.16906	1550.26994	1550.27094	1550.26544
13/08/2024 12:35:08.88509	1	1	1	1	1550.16949	1550.26858	1550.26958	1550.26388
13/08/2024 12:35:08.88609	1	1	1	1	1550.16906	1550.26994	1550.27094	1550.26544
13/08/2024 12:35:08.88709	1	1	1	1	1550.16906	1550.26994	1550.27094	1550.26544
13/08/2024 12:35:08.88809	1	1	1	1	1550.16906	1550.26994	1550.27094	1550.26544
13/08/2024 12:35:08.88909	1	1	1	1	1550.16949	1550.27063	1550.27163	1550.26592
13/08/2024 12:35:08.89009	1	1	1	1	1550.16906	1550.26994	1550.27094	1550.26544
13/08/2024 12:35:08.89109	1	1	1	1	1550.16906	1550.26994	1550.27094	1550.26340
13/08/2024 12:35:08.89209	1	1	1	1	1550.17066	1550.27129	1550.27229	1550.26495
13/08/2024 12:35:08.89309	1	1	1	1	1550.16906	1550.26994	1550.27094	1550.26544
13/08/2024 12:35:08.89409	1	1	1	1	1550.16862	1550.26925	1550.27025	1550.26495
13/08/2024 12:35:08.89509	1	1	1	1	1550.16949	1550.27063	1550.27163	1550.26388
13/08/2024 12:35:08.89609	1	1	1	1	1550.16949	1550.27063	1550.27163	1550.26592
13/08/2024 12:35:08.89709	1	1	1	1	1550.16906	1550.26994	1550.27094	1550.26544
13/08/2024 12:35:08.89809	1	1	1	1	1550.16906	1550.26994	1550.27094	1550.26544
13/08/2024 12:35:08.89909	1	1	1	1	1550.16862	1550.26925	1550.27025	1550.26495
13/08/2024 12:35:08.90009	1	1	1	1	1550.16906	1550.26994	1550.27094	1550.26544
13/08/2024 12:35:08.90109	1	1	1	1	1550.16906	1550.26994	1550.27094	1550.26544
13/08/2024 12:35:08.90209	1	1	1	1	1550.16949	1550.27063	1550.27163	1550.26388
13/08/2024 12:35:08.90309	1	1	1	1	1550.16906	1550.26994	1550.27094	1550.26544
13/08/2024 12:35:08.90409	1	1	1	1	1550.16862	1550.26925	1550.27025	1550.26495
13/08/2024 12:35:08.90509	1	1	1	1	1550.16862	1550.27129	1550.27229	1550.26495
13/08/2024 12:35:08.90609	1	1	1	1	1550.16906	1550.26994	1550.27094	1550.26544
13/08/2024 12:35:08.90709	1	1	1	1	1550.16906	1550.26994	1550.27094	1550.26544
13/08/2024 12:35:08.90809	1	1	1	1	1550.16862	1550.26925	1550.27025	1550.26495
13/08/2024 12:35:08.90909	1	1	1	1	1550.16862	1550.27129	1550.27229	1550.26699
13/08/2024 12:35:08.91009	1	1	1	1	1550.16862	1550.26925	1550.27025	1550.26495
13/08/2024 12:35:08.91109	1	1	1	1	1550.16906	1550.26994	1550.27094	1550.26544
13/08/2024 12:35:08.91209	1	1	1	1	1550.16862	1550.26925	1550.27025	1550.26495
13/08/2024 12:35:08.91309	1	1	1	1	1550.16906	1550.26994	1550.27094	1550.26544
13/08/2024 12:35:08.91409	1	1	1	1	1550.16745	1550.26858	1550.26958	1550.26388
13/08/2024 12:35:08.91509	1	1	1	1	1550.16906	1550.26790	1550.26890	1550.26544
13/08/2024 12:35:08.91609	1	1	1	1	1550.16906	1550.26994	1550.27094	1550.26544
13/08/2024 12:35:08.91709	1	1	1	1	1550.16949	1550.27063	1550.27163	1550.26592
13/08/2024 12:35:08.91809	1	1	1	1	1550.16906	1550.26994	1550.27094	1550.26544
13/08/2024 12:35:08.91909	1	1	1	1	1550.16906	1550.26994	1550.27094	1550.26544
13/08/2024 12:35:08.92009	1	1	1	1	1550.17066	1550.27129	1550.27229	1550.26699
13/08/2024 12:35:08.92109	1	1	1	1	1550.16906	1550.26994	1550.27094	1550.26544
13/08/2024 12:35:08.92209	1	1	1	1	1550.16906	1550.26994	1550.27094	1550.26544
13/08/2024 12:35:08.92309	1	1	1	1	1550.16906	1550.26994	1550.27094	1550.26544
13/08/2024 12:35:08.92409	1	1	1	1	1550.16862	1550.26925	1550.27025	1550.26495
13/08/2024 12:35:08.92509	1	1	1	1	1550.16949	1550.27063	1550.27163	1550.26592
13/08/2024 12:35:08.92609	1	1	1	1	1550.17109	1550.26994	1550.27094	1550.26544
13/08/2024 12:35:08.92709	1	1	1	1	1550.16906	1550.26790	1550.27094	1550.26340
13/08/2024 12:35:08.92809	1	1	1	1	1550.16949	1550.27063	1550.27163	1550.26592
13/08/2024 12:35:08.92909	1	1	1	1	1550.16949	1550.27063	1550.27163	1550.26592
13/08/2024 12:35:08.93009	1	1	1	1	1550.16906	1550.26994	1550.27094	1550.26544
13/08/2024 12:35:08.93109	1	1	1	1	1550.16906	1550.26994	1550.27094	1550.26544
13/08/2024 12:35:08.93209	1	1	1	1	1550.16906	1550.26994	1550.27094	1550.26544
13/08/2024 12:35:08.93309	1	1	1	1	1550.16906	1550.26994	1550.27094	1550.26544
13/08/2024 12:35:08.93409	1	1	1	1	1550.16906	1550.26994	1550.27094	1550.26544
13/08/2024 12:35:08.93509	1	1	1	1	1550.16906	1550.26994	1550.27094	1550.26544
13/08/2024 12:35:08.93609	1	1	1	1	1550.16906	1550.26994	1550.27094	1550.26544
13/08/2024 12:35:08.93709	1	1	1	1	1550.16906	1550.26994	1550.27094	1550.26544
13/08/2024 12:35:08.93809	1	1	1	1	1550.16745	1550.26858	1550.26958	1550.26388
13/08/2024 12:35:08.93909	1	1	1	1	1550.16906	1550.26994	1550.27094	1550.26544
13/08/2024 12:35:08.94009	1	1	1	1	1550.16906	1550.26994	1550.27094	1550.26544
13/08/2024 12:35:08.94109	1	1	1	1	1550.16906	1550.26994	1550.27094	1550.26544
13/08/2024 12:35:08.94209	1	1	1	1	1550.16906	1550.26994	1550.27094	1550.26544
13/08/2024 12:35:08.94309	1	1	1	1	1550.16906	1550.26994	1550.27094	1550.26544
13/08/2024 12:35:08.94409	1	1	1	1	1550.16862	1550.26925	1550.27025	1550.26495
13/08/2024 12:35:08.94509	1	1	1	1	1550.16906	1550.26994	1550.27094	1550.26544
13/08/2024 12:35:08.94609	1	1	1	1	1550.16906	1550.26994	1550.27094	1550.26544
13/08/2024 12:35:08.94709	1	1	1	1	1550.16906	1550.26994	1550.27094	1550.26544
13/08/2024 12:35:08.94809	1	1	1	1	1550.16906	1550.26994	1550.27094	1550.26544
13/08/2024 12:35:08.94909	1	1	1	1	1550.16862	1550.26925	1550.27025	1550.26495
13/08/2024 12:35:08.95009	1	1	1	1	1550.16862	1550.27129	1550.27229	1550.26495
13/08/2024 12:35:08.95109	1	1	1	1	1550.16906	1550.26994	1550.27094	1550.26544
13/08/2024 12:35:08.95209	1	1	1	1	1550.16906	1550.26994	1550.27094	1550.26340
13/08/2024 12:35:08.95309	1	1	1	1	1550.16906	1550.26994	1550.27094	1550.26544
13/08/2024 12:35:08.95409	1	1	1	1	1550.16906	1550.26994	1550.27094	1550.26544
13/08/2024 12:35:08.95509	1	1	1	1	1550.16906	1550.26994	1550.27094	1550.26544
13/08/2024 12:35:08.95609	1	1	1	1	1550.16906	1550.26994	1550.27094	1550.26544
13/08/2024 12:35:08.95709	1	1	1	1	1550.16906	1550.26994	1550.27094	1550.26544
13/08/2024 12:35:08.95809	1	1	1	1	1550.17066	1550.27129	1550.27229	1550.26699
13/08/2024 12:35:08.95909	1	1	1	1	1550.17066	1550.27129	1550.27229	1550.26699
13/08/2024 12:35:08.96009	1	1	1	1	1550.16906	1550.26994	1550.27094	1550.26544
13/08/2024 12:35:08.96109	1	1	1	1	1550.16906	1550.26994	1550.27094	1550.26544
13/08/2024 12:35:08.96209	1	1	1	1	1550.16949	1550.27063	1550.27163	1550.26592
13/08/2024 12:35:08.96309	1	1	1	1	1550.16906	1550.26994	1550.27094	1550.26544
13/08/2024 12:35:08.96409	1	1	1	1	1550.16906	1550.26994	1550.27094	1550.26544
13/08/2024 12:35:08.96509	1	1	1	1	1550.16906	1550.26994	1550.27094	1550.26544
13/08/2024 12:35:08.96609	1	1	1	1	1550.16862	1550.26925	1550.27025	1550.26495
13/08/2024 12:35:08.96709	1	1	1	1	1550.16862	1550.26925	1550.27025	1550.26495
13/08/2024 12:35:08.96809	1	1	1	1	1550.16906	1550.26994	1550.27094	1550.26544
13/08/2024 12:35:08.96909	1	1	1	1	1550.16906	1550.26994	1550.27094	1550.26544
13/08/2024 12:35:08.97009	1	1	1	1	1550.16862	1550.27129	1550.27229	1550.26495
13/08/2024 12:35:08.97109	1	1	1	1	1550.16906	1550.26994	1550.27094	1550.26544
13/08/2024 12:35:08.97209	1	1	1	1	1550.16745	1550.26858	1550.26958	1550.26388
13/08/2024 12:35:08.97309	1	1	1	1	1550.16906	1550.26994	1550.27094	1550.26544
13/08/2024 12:35:08.97409	1	1	1	1	1550.16906	1550.26994	1550.27094	1550.26544
13/08/2024 12:35:08.97509	1	1	1	1	1550.16906	1550.26994	1550.27094	1550.26544
13/08/2024 12:35:08.97609	1	1	1	1	1550.16906	1550.26994	1550.27094	1550.26544
13/08/2024 12:35:08.97709	1	1	1	1	1550.16906	1550.26994	1550.27094	1550.26544
13/08/2024 12:35:08.97809	1	1	1	1	1550.16702	1550.26994	1550.27094	1550.26544
13/08/2024 12:35:08.97909	1	1	1	1	1550.16702	1550.26790	1550.26890	1550.26544
13/08/2024 12:35:08.98009	1	1	1	1	1550.16745	1550.26858	1550.26958	1550.26388
13/08/2024 12:35:08.98109	1	1	1	1	1550.16949	1550.26858	1550.26958	1550.26388
13/08/2024 12:35:08.98209	1	1	1	1	1550.16906	1550.26994	1550.27094	1550.26544
13/08/2024 12:35:08.98309	1	1	1	1	1550.16862	1550.26925	1550.27025	1550.26495
13/08/2024 12:35:08.98409	1	1	1	1	1550.16862	1550.27129	1550.27229	1550.26699
13/08/2024 12:35:08.98509	1	1	1	1	1550.16906	1550.26994	1550.27298	1550.26544
13/08/2024 12:35:08.98609	1	1	1	1	1550.16906	1550.26994	1550.27094	1550.26544
13/08/2024 12:35:08.98709	1	1	1	1	1550.16906	1550.26994	1550.27094	1550.26544
13/08/2024 12:35:08.98809	1	1	1	1	1550.16906	1550.26994	1550.27094	1550.26544
13/08/2024 12:35:08.98909	1	1	1	1	1550.16906	1550.26994	1550.27094	1550.26544
13/08/2024 12:35:08.99009	1	1	1	1	1550.16906	1550.26994	1550.27094	1550.26544
13/08/2024 12:35:08.99109	1	1	1	1	1550.17066	1550.26925	1550.27025	1550.26495
13/08/2024 12:35:08.99209	1	1	1	1	1550.16906	1550.26994	1550.27094	1550.26544
13/08/2024 12:35:08.99309	1	1	1	1	1550.16906	1550.26994	1550.27094	1550.26544
13/08/2024 12:35:08.99409	1	1	1	1	1550.16906	1550.26994	1550.27094	1550.26544
13/08/2024 12:35:08.99509	1	1	1	1	1550.16862	1550.26925	1550.27025	1550.26495
13/08/2024 12:35:08.99609	1	1	1	1	1550.16862	1550.27129	1550.27229	1550.26699
13/08/2024 12:35:08.99709	1	1	1	1	1550.16906	1550.26994	1550.27094	1550.26544
13/08/2024 12:35:08.99809	1	1	1	1	1550.16862	1550.26925	1550.27025	1550.26495
13/08/2024 12:35:08.99909	1	1	1	1	1550.16906	1550.26994	1550.27094	1550.26544
13/08/2024 12:35:09.00009	1	1	1	1	1550.16906	1550.26994	1550.27094	1550.26544
13/08/2024 12:35:09.00109	1	1	1	1	1550.16906	1550.26994	1550.27094	1550.26544
13/08/2024 12:35:09.00209	1	1	1	1	1550.16906	1550.26994	1550.27094	1550.26748
13/08/2024 12:35:09.00309	1	1	1	1	1550.16862	1550.26925	1550.27025	1550.26495
13/08/2024 12:35:09.00409	1	1	1	1	1550.16906	1550.26994	1550.27094	1550.26544
13/08/2024 12:35:09.00509	1	1	1	1	1550.16862	1550.26925	1550.27025	1550.26495
13/08/2024 12:35:09.00609	1	1	1	1	1550.16949	1550.27063	1550.27163	1550.26592
13/08/2024 12:35:09.00709	1	1	1	1	1550.16906	1550.26994	1550.27094	1550.26544
13/08/2024 12:35:09.00809	1	1	1	1	1550.16862	1550.26925	1550.27025	1550.26495
13/08/2024 12:35:09.00909	1	1	1	1	1550.16906	1550.26994	1550.27094	1550.26340
13/08/2024 12:35:09.01009	1	1	1	1	1550.16906	1550.26994	1550.27094	1550.26544
13/08/2024 12:35:09.01109	1	1	1	1	1550.16906	1550.26994	1550.27094	1550.26544
13/08/2024 12:35:09.01209	1	1	1	1	1550.16906	1550.26790	1550.26890	1550.26340
13/08/2024 12:35:09.01309	1	1	1	1	1550.16702	1550.26790	1550.26890	1550.26340
13/08/2024 12:35:09.01409	1	1	1	1	1550.16702	1550.26994	1550.27094	1550.26544
13/08/2024 12:35:09.01509	1	1	1	1	1550.16906	1550.26994	1550.27094	1550.26544
13/08/2024 12:35:09.01609	1	1	1	1	1550.16906	1550.26994	1550.27094	1550.26544
13/08/2024 12:35:09.01709	1	1	1	1	1550.16906	1550.26994	1550.27094	1550.26544
13/08/2024 12:35:09.01809	1	1	1	1	1550.16906	1550.26994	1550.27094	1550.26544
13/08/2024 12:35:09.01909	1	1	1	1	1550.16906	1550.26994	1550.27094	1550.26544
13/08/2024 12:35:09.02009	1	1	1	1	1550.16906	1550.26994	1550.27094	1550.26544
13/08/2024 12:35:09.02109	1	1	1	1	1550.16906	1550.26994	1550.27094	1550.26544
13/08/2024 12:35:09.02209	1	1	1	1	1550.16906	1550.26994	1550.27094	1550.26544
13/08/2024 12:35:09.02309	1	1	1	1	1550.16906	1550.26994	1550.27094	1550.26544
13/08/2024 12:35:09.02409	1	1	1	1	1550.16906	1550.26994	1550.27094	1550.26544
13/08/2024 12:35:09.02509	1	1	1	1	1550.16745	1550.26858	1550.26958	1550.26388
13/08/2024 12:35:09.02609	1	1	1	1	1550.16702	1550.26994	1550.27094	1550.26544
13/08/2024 12:35:09.02709	1	1	1	1	1550.16906	1550.26994	1550.27094	1550.26544
13/08/2024 12:35:09.02809	1	1	1	1	1550.16906	1550.26994	1550.27094	1550.26340
13/08/2024 12:35:09.02909	1	1	1	1	1550.16862	1550.26925	1550.27025	1550.26699
13/08/2024 12:35:09.03009	1	1	1	1	1550.16906	1550.26994	1550.27094	1550.26544
13/08/2024 12:35:09.03109	1	1	1	1	1550.16906	1550.27198	1550.27298	1550.26748
13/08/2024 12:35:09.03209	1	1	1	1	1550.16906	1550.26994	1550.27094	1550.26544
13/08/2024 12:35:09.03309	1	1	1	1	1550.16906	1550.26994	1550.27094	1550.26544
13/08/2024 12:35:09.03409	1	1	1	1	1550.16906	1550.27198	1550.27094	1550.26544
13/08/2024 12:35:09.03509	1	1	1	1	1550.16906	1550.26994	1550.27094	1550.26544
13/08/2024 12:35:09.03609	1	1	1	1	1550.17109	1550.26994	1550.27094	1550.26544
13/08/2024 12:35:09.03709	1	1	1	1	1550.16906	1550.26994	1550.27094	1550.26544
13/08/2024 12:35:09.03809	1	1	1	1	1550.16745	1550.27063	1550.27163	1550.26592
13/08/2024 12:35:09.03909	1	1	1	1	1550.16862	1550.27129	1550.27229	1550.26699
13/08/2024 12:35:09.04009	1	1	1	1	1550.16906	1550.26790	1550.27094	1550.26544
13/08/2024 12:35:09.04109	1	1	1	1	1550.16745	1550.26858	1550.26958	1550.26592
13/08/2024 12:35:09.04209	1	1	1	1	1550.16745	1550.26858	1550.26958	1550.26388
13/08/2024 12:35:09.04309	1	1	1	1	1550.16702	1550.26790	1550.26890	1550.26544
13/08/2024 12:35:09.04409	1	1	1	1	1550.16906	1550.26994	1550.27094	1550.26544
13/08/2024 12:35:09.04509	1	1	1	1	1550.16906	1550.26790	1550.26890	1550.26340
13/08/2024 12:35:09.04609	1	1	1	1	1550.16862	1550.27129	1550.27229	1550.26699
13/08/2024 12:35:09.04709	1	1	1	1	1550.16862	1550.27129	1550.27025	1550.26699
13/08/2024 12:35:09.04809	1	1	1	1	1550.17066	1550.27129	1550.27229	1550.26699
13/08/2024 12:35:09.04909	1	1	1	1	1550.16906	1550.26994	1550.27094	1550.26544
13/08/2024 12:35:09.05009	1	1	1	1	1550.16906	1550.26994	1550.27094	1550.26544
13/08/2024 12:35:09.05109	1	1	1	1	1550.16906	1550.26994	1550.27094	1550.26340
13/08/2024 12:35:09.05209	1	1	1	1	1550.16906	1550.26994	1550.27094	1550.26544
13/08/2024 12:35:09.05309	1	1	1	1	1550.16906	1550.26994	1550.27094	1550.26544
13/08/2024 12:35:09.05409	1	1	1	1	1550.16949	1550.26858	1550.26958	1550.26592
13/08/2024 12:35:09.05509	1	1	1	1	1550.16949	1550.26858	1550.26958	1550.26388
13/08/2024 12:35:09.05609	1	1	1	1	1550.16745	1550.26858	1550.26958	1550.26388
13/08/2024 12:35:09.05709	1	1	1	1	1550.16906	1550.26994	1550.27094	1550.26544
13/08/2024 12:35:09.05809	1	1	1	1	1550.17066	1550.27129	1550.27229	1550.26495
13/08/2024 12:35:09.05909	1	1	1	1	1550.16862	1550.26925	1550.27025	1550.26699
13/08/2024 12:35:09.06009	1	1	1	1	1550.16906	1550.26994	1550.27094	1550.26544
13/08/2024 12:35:09.06109	1	1	1	1	1550.17066	1550.27129	1550.27229	1550.26699
13/08/2024 12:35:09.06209	1	1	1	1	1550.16906	1550.26994	1550.27094	1550.26544
13/08/2024 12:35:09.06309	1	1	1	1	1550.16906	1550.26994	1550.27094	1550.26544
13/08/2024 12:35:09.06409	1	1	1	1	1550.16906	1550.26994	1550.27094	1550.26544
13/08/2024 12:35:09.06509	1	1	1	1	1550.16906	1550.26994	1550.27094	1550.26748
13/08/2024 12:35:09.06609	1	1	1	1	1550.16745	1550.27063	1550.26958	1550.26388
13/08/2024 12:35:09.06709	1	1	1	1	1550.16906	1550.26994	1550.27094	1550.26544
13/08/2024 12:35:09.06809	1	1	1	1	1550.16906	1550.26994	1550.27094	1550.26544
13/08/2024 12:35:09.06909	1	1	1	1	1550.16906	1550.26994	1550.27094	1550.26544
13/08/2024 12:35:09.07009	1	1	1	1	1550.16906	1550.26994	1550.27094	1550.26544
13/08/2024 12:35:09.07109	1	1	1	1	1550.16906	1550.26994	1550.27094	1550.26544
13/08/2024 12:35:09.07209	1	1	1	1	1550.16906	1550.26994	1550.27094	1550.26544
13/08/2024 12:35:09.07309	1	1	1	1	1550.16949	1550.27063	1550.27163	1550.26592
13/08/2024 12:35:09.07409	1	1	1	1	1550.16906	1550.26994	1550.27094	1550.26544
13/08/2024 12:35:09.07509	1	1	1	1	1550.16949	1550.26858	1550.26958	1550.26388
13/08/2024 12:35:09.07609	1	1	1	1	1550.17109	1550.26994	1550.27094	1550.26544
13/08/2024 12:35:09.07709	1	1	1	1	1550.16906	1550.26994	1550.27094	1550.26544
13/08/2024 12:35:09.07809	1	1	1	1	1550.16906	1550.27198	1550.27298	1550.26544
13/08/2024 12:35:09.07909	1	1	1	1	1550.17109	1550.27198	1550.27298	1550.26544
13/08/2024 12:35:09.08009	1	1	1	1	1550.16906	1550.27198	1550.27298	1550.26544
13/08/2024 12:35:09.08109	1	1	1	1	1550.16906	1550.26994	1550.27094	1550.26544
13/08/2024 12:35:09.08209	1	1	1	1	1550.16906	1550.26994	1550.27094	1550.26544
13/08/2024 12:35:09.08309	1	1	1	1	1550.16906	1550.26994	1550.27094	1550.26340
13/08/2024 12:35:09.08409	1	1	1	1	1550.17109	1550.26994	1550.27094	1550.26748
13/08/2024 12:35:09.08509	1	1	1	1	1550.16702	1550.26790	1550.26890	1550.26340
13/08/2024 12:35:09.08609	1	1	1	1	1550.16906	1550.26994	1550.27094	1550.26544
13/08/2024 12:35:09.08709	1	1	1	1	1550.16862	1550.26925	1550.27025	1550.26495
13/08/2024 12:35:09.08809	1	1	1	1	1550.16862	1550.26925	1550.27025	1550.26495
13/08/2024 12:35:09.08909	1	1	1	1	1550.16862	1550.26925	1550.27025	1550.26495
13/08/2024 12:35:09.09009	1	1	1	1	1550.16906	1550.26994	1550.27094	1550.26544
13/08/2024 12:35:09.09109	1	1	1	1	1550.17109	1550.27198	1550.27298	1550.26748
13/08/2024 12:35:09.09209	1	1	1	1	1550.16906	1550.26994	1550.27094	1550.26544
13/08/2024 12:35:09.09309	1	1	1	1	1550.16862	1550.27129	1550.27229	1550.26699
13/08/2024 12:35:09.09409	1	1	1	1	1550.16906	1550.26994	1550.27094	1550.26544
13/08/2024 12:35:09.09509	1	1	1	1	1550.16862	1550.26925	1550.27025	1550.26495
13/08/2024 12:35:09.09609	1	1	1	1	1550.16949	1550.26858	1550.26958	1550.26388
13/08/2024 12:35:09.09709	1	1	1	1	1550.16906	1550.26790	1550.27094	1550.26340
13/08/2024 12:35:09.09809	1	1	1	1	1550.17066	1550.26925	1550.27025	1550.26699
13/08/2024 12:35:09.09909	1	1	1	1	1550.16906	1550.26994	1550.27094	1550.26544
13/08/2024 12:35:09.10009	1	1	1	1	1550.16702	1550.26790	1550.26890	1550.26544
13/08/2024 12:35:09.10109	1	1	1	1	1550.16862	1550.26925	1550.27025	1550.26495
13/08/2024 12:35:09.10209	1	1	1	1	1550.16906	1550.26994	1550.27094	1550.26544
13/08/2024 12:35:09.10309	1	1	1	1	1550.16906	1550.26994	1550.27094	1550.26544
13/08/2024 12:35:09.10409	1	1	1	1	1550.17066	1550.27129	1550.27229	1550.26699
13/08/2024 12:35:09.10509	1	1	1	1	1550.16862	1550.26925	1550.27025	1550.26495
13/08/2024 12:35:09.10609	1	1	1	1	1550.17066	1550.26925	1550.27025	1550.26495
13/08/2024 12:35:09.10709	1	1	1	1	1550.16906	1550.26994	1550.27094	1550.26544
13/08/2024 12:35:09.10809	1	1	1	1	1550.16906	1550.26994	1550.27094	1550.26544
13/08/2024 12:35:09.10909	1	1	1	1	1550.16906	1550.26994	1550.27094	1550.26544
13/08/2024 12:35:09.11009	1	1	1	1	1550.16906	1550.26994	1550.27094	1550.26544
13/08/2024 12:35:09.11109	1	1	1	1	1550.16906	1550.26994	1550.27094	1550.26544
13/08/2024 12:35:09.11209	1	1	1	1	1550.16906	1550.26994	1550.27094	1550.26544
13/08/2024 12:35:09.11309	1	1	1	1	1550.16862	1550.26925	1550.27025	1550.26495
13/08/2024 12:35:09.11409	1	1	1	1	1550.16949	1550.26858	1550.26958	1550.26388
13/08/2024 12:35:09.11509	1	1	1	1	1550.17066	1550.27129	1550.27229	1550.26495
13/08/2024 12:35:09.11609	1	1	1	1	1550.17066	1550.27129	1550.27229	1550.26699
13/08/2024 12:35:09.11709	1	1	1	1	1550.16906	1550.26994	1550.27094	1550.26544
13/08/2024 12:35:09.11809	1	1	1	1	1550.16906	1550.27198	1550.27298	1550.26544
13/08/2024 12:35:09.11909	1	1	1	1	1550.16906	1550.26994	1550.27094	1550.26544
13/08/2024 12:35:09.12009	1	1	1	1	1550.16906	1550.26994	1550.27094	1550.26544
13/08/2024 12:35:09.12109	1	1	1	1	1550.16906	1550.26994	1550.27094	1550.26544
13/08/2024 12:35:09.12209	1	1	1	1	1550.16745	1550.26858	1550.26958	1550.26388
13/08/2024 12:35:09.12309	1	1	1	1	1550.16949	1550.27063	1550.27163	1550.26388
13/08/2024 12:35:09.12409	1	1	1	1	1550.16906	1550.26994	1550.27094	1550.26544
13/08/2024 12:35:09.12509	1	1	1	1	1550.16906	1550.26994	1550.27094	1550.26544
13/08/2024 12:35:09.12609	1	1	1	1	1550.16862	1550.26925	1550.27025	1550.26495
13/08/2024 12:35:09.12709	1	1	1	1	1550.16906	1550.26994	1550.27094	1550.26544
13/08/2024 12:35:09.12809	1	1	1	1	1550.16949	1550.27063	1550.27163	1550.26592
13/08/2024 12:35:09.12909	1	1	1	1	1550.16862	1550.26925	1550.27025	1550.26495
13/08/2024 12:35:09.13009	1	1	1	1	1550.16862	1550.26925	1550.27025	1550.26495
13/08/2024 12:35:09.13109	1	1	1	1	1550.16745	1550.27063	1550.26958	1550.26592
13/08/2024 12:35:09.13209	1	1	1	1	1550.16906	1550.26994	1550.27094	1550.26544
13/08/2024 12:35:09.13309	1	1	1	1	1550.16906	1550.26994	1550.27094	1550.26544
13/08/2024 12:35:09.13409	1	1	1	1	1550.16745	1550.26858	1550.26958	1550.26388
13/08/2024 12:35:09.13509	1	1	1	1	1550.16906	1550.26994	1550.27094	1550.26544
13/08/2024 12:35:09.13609	1	1	1	1	1550.16906	1550.26994	1550.27094	1550.26544
13/08/2024 12:35:09.13709	1	1	1	1	1550.16745	1550.26858	1550.26958	1550.26388
13/08/2024 12:35:09.13809	1	1	1	1	1550.16906	1550.26994	1550.27094	1550.26544
13/08/2024 12:35:09.13909	1	1	1	1	1550.16862	1550.26925	1550.27025	1550.26495
13/08/2024 12:35:09.14009	1	1	1	1	1550.16906	1550.26994	1550.27094	1550.26544
13/08/2024 12:35:09.14109	1	1	1	1	1550.17109	1550.27198	1550.27298	1550.26748
13/08/2024 12:35:09.14209	1	1	1	1	1550.16906	1550.26994	1550.27094	1550.26544
13/08/2024 12:35:09.14309	1	1	1	1	1550.16906	1550.26994	1550.27094	1550.26544
13/08/2024 12:35:09.14409	1	1	1	1	1550.16906	1550.26994	1550.27094	1550.26544
13/08/2024 12:35:09.14509	1	1	1	1	1550.16906	1550.26994	1550.27094	1550.26544
13/08/2024 12:35:09.14609	1	1	1	1	1550.16906	1550.26994	1550.27094	1550.26544
13/08/2024 12:35:09.14709	1	1	1	1	1550.16862	1550.26925	1550.27025	1550.26495
13/08/2024 12:35:09.14809	1	1	1	1	1550.16862	1550.26925	1550.27025	1550.26495
13/08/2024 12:35:09.14909	1	1	1	1	1550.16906	1550.26994	1550.27094	1550.26544
13/08/2024 12:35:09.15009	1	1	1	1	1550.16906	1550.26994	1550.27094	1550.26544
13/08/2024 12:35:09.15109	1	1	1	1	1550.17066	1550.26925	1550.27025	1550.26495
13/08/2024 12:35:09.15209	1	1	1	1	1550.16906	1550.26994	1550.27094	1550.26544
13/08/2024 12:35:09.15309	1	1	1	1	1550.17066	1550.27129	1550.27229	1550.26699
13/08/2024 12:35:09.15409	1	1	1	1	1550.16906	1550.26994	1550.27094	1550.26544
13/08/2024 12:35:09.15509	1	1	1	1	1550.16949	1550.27063	1550.27163	1550.26388
13/08/2024 12:35:09.15609	1	1	1	1	1550.16906	1550.26994	1550.27094	1550.26544
13/08/2024 12:35:09.15709	1	1	1	1	1550.16906	1550.26994	1550.27094	1550.26544
13/08/2024 12:35:09.15809	1	1	1	1	1550.16949	1550.27063	1550.27163	1550.26592
13/08/2024 12:35:09.15909	1	1	1	1	1550.16906	1550.26994	1550.27094	1550.26544
13/08/2024 12:35:09.16009	1	1	1	1	1550.16702	1550.26790	1550.27094	1550.26544
13/08/2024 12:35:09.16109	1	1	1	1	1550.16702	1550.26994	1550.27094	1550.26340
13/08/2024 12:35:09.16209	1	1	1	1	1550.16906	1550.26994	1550.27094	1550.26544
13/08/2024 12:35:09.16309	1	1	1	1	1550.16906	1550.26994	1550.27094	1550.26544
13/08/2024 12:35:09.16409	1	1	1	1	1550.16906	1550.26994	1550.27094	1550.26544
13/08/2024 12:35:09.16509	1	1	1	1	1550.16702	1550.26790	1550.26890	1550.26340
13/08/2024 12:35:09.16609	1	1	1	1	1550.16906	1550.26994	1550.27094	1550.26544
13/08/2024 12:35:09.16709	1	1	1	1	1550.17066	1550.27129	1550.27229	1550.26495
13/08/2024 12:35:09.16809	1	1	1	1	1550.16906	1550.26994	1550.27094	1550.26544
13/08/2024 12:35:09.16909	1	1	1	1	1550.16906	1550.26994	1550.27094	1550.26544
13/08/2024 12:35:09.17009	1	1	1	1	1550.16862	1550.27129	1550.27229	1550.26495
13/08/2024 12:35:09.17109	1	1	1	1	1550.16906	1550.26994	1550.27094	1550.26544
13/08/2024 12:35:09.17209	1	1	1	1	1550.16745	1550.27063	1550.26958	1550.26388
13/08/2024 12:35:09.17309	1	1	1	1	1550.16906	1550.26994	1550.27094	1550.26544
13/08/2024 12:35:09.17409	1	1	1	1	1550.16906	1550.26994	1550.27094	1550.26340
13/08/2024 12:35:09.17509	1	1	1	1	1550.16702	1550.26790	1550.27094	1550.26340
13/08/2024 12:35:09.17609	1	1	1	1	1550.16862	1550.26925	1550.27229	1550.26495
13/08/2024 12:35:09.17709	1	1	1	1	1550.16906	1550.26994	1550.27094	1550.26544
13/08/2024 12:35:09.17809	1	1	1	1	1550.16906	1550.26994	1550.27094	1550.26544
13/08/2024 12:35:09.17909	1	1	1	1	1550.16906	1550.26994	1550.27298	1550.26544
13/08/2024 12:35:09.18009	1	1	1	1	1550.16906	1550.26994	1550.27094	1550.26544
13/08/2024 12:35:09.18109	1	1	1	1	1550.16906	1550.26994	1550.27094	1550.26544
13/08/2024 12:35:09.18209	1	1	1	1	1550.16949	1550.27063	1550.27163	1550.26388
13/08/2024 12:35:09.18309	1	1	1	1	1550.17109	1550.27198	1550.27298	1550.26544
13/08/2024 12:35:09.18409	1	1	1	1	1550.16906	1550.26994	1550.27094	1550.26544
13/08/2024 12:35:09.18509	1	1	1	1	1550.16906	1550.26994	1550.27298	1550.26544
13/08/2024 12:35:09.18609	1	1	1	1	1550.16906	1550.26994	1550.27094	1550.26544
13/08/2024 12:35:09.18709	1	1	1	1	1550.16906	1550.26994	1550.27094	1550.26544
13/08/2024 12:35:09.18809	1	1	1	1	1550.16702	1550.26790	1550.26890	1550.26340
13/08/2024 12:35:09.18909	1	1	1	1	1550.16862	1550.27129	1550.27229	1550.26495
13/08/2024 12:35:09.19009	1	1	1	1	1550.16906	1550.26994	1550.27094	1550.26544
13/08/2024 12:35:09.19109	1	1	1	1	1550.16906	1550.26994	1550.27094	1550.26544
13/08/2024 12:35:09.19209	1	1	1	1	1550.17109	1550.27198	1550.27298	1550.26544
13/08/2024 12:35:09.19309	1	1	1	1	1550.16906	1550.26994	1550.27094	1550.26340
13/08/2024 12:35:09.19409	1	1	1	1	1550.16862	1550.27129	1550.27229	1550.26495
13/08/2024 12:35:09.19509	1	1	1	1	1550.16702	1550.26994	1550.27094	1550.26340
13/08/2024 12:35:09.19609	1	1	1	1	1550.16906	1550.26994	1550.27094	1550.26544
13/08/2024 12:35:09.19709	1	1	1	1	1550.16906	1550.26994	1550.27094	1550.26544
13/08/2024 12:35:09.19809	1	1	1	1	1550.16745	1550.26858	1550.26958	1550.26592
13/08/2024 12:35:09.19909	1	1	1	1	1550.16906	1550.26994	1550.27094	1550.26544
13/08/2024 12:35:09.20009	1	1	1	1	1550.16949	1550.27063	1550.27163	1550.26388
13/08/2024 12:35:09.20109	1	1	1	1	1550.16906	1550.26994	1550.27094	1550.26544
13/08/2024 12:35:09.20209	1	1	1	1	1550.16906	1550.26994	1550.27094	1550.26544
13/08/2024 12:35:09.20309	1	1	1	1	1550.16906	1550.26994	1550.27094	1550.26544
13/08/2024 12:35:09.20409	1	1	1	1	1550.16906	1550.26994	1550.27094	1550.26748
13/08/2024 12:35:09.20509	1	1	1	1	1550.16906	1550.26994	1550.27094	1550.26544
13/08/2024 12:35:09.20609	1	1	1	1	1550.16906	1550.27198	1550.27298	1550.26748
13/08/2024 12:35:09.20709	1	1	1	1	1550.16906	1550.26994	1550.27094	1550.26544
13/08/2024 12:35:09.20809	1	1	1	1	1550.16862	1550.27129	1550.27229	1550.26699
13/08/2024 12:35:09.20909	1	1	1	1	1550.16906	1550.26994	1550.27094	1550.26544
13/08/2024 12:35:09.21009	1	1	1	1	1550.16906	1550.26994	1550.27094	1550.26340
13/08/2024 12:35:09.21109	1	1	1	1	1550.16702	1550.26994	1550.27094	1550.26544
13/08/2024 12:35:09.21209	1	1	1	1	1550.16906	1550.26994	1550.27094	1550.26544
13/08/2024 12:35:09.21309	1	1	1	1	1550.16745	1550.26858	1550.26958	1550.26388
13/08/2024 12:35:09.21409	1	1	1	1	1550.16745	1550.27063	1550.26958	1550.26388
13/08/2024 12:35:09.21509	1	1	1	1	1550.16906	1550.26790	1550.26890	1550.26340
13/08/2024 12:35:09.21609	1	1	1	1	1550.16906	1550.26994	1550.27094	1550.26544
13/08/2024 12:35:09.21709	1	1	1	1	1550.16862	1550.27129	1550.27229	1550.26699
13/08/2024 12:35:09.21809	1	1	1	1	1550.16862	1550.26925	1550.27025	1550.26495
13/08/2024 12:35:09.21909	1	1	1	1	1550.16862	1550.27129	1550.27229	1550.26699
13/08/2024 12:35:09.22009	1	1	1	1	1550.16862	1550.27129	1550.27229	1550.26495
13/08/2024 12:35:09.22109	1	1	1	1	1550.16906	1550.26994	1550.27094	1550.26544
13/08/2024 12:35:09.22209	1	1	1	1	1550.16906	1550.26994	1550.27094	1550.26544
13/08/2024 12:35:09.22309	1	1	1	1	1550.16906	1550.26994	1550.27094	1550.26544
13/08/2024 12:35:09.22409	1	1	1	1	1550.16745	1550.26858	1550.26958	1550.26388
13/08/2024 12:35:09.22509	1	1	1	1	1550.16906	1550.26994	1550.27094	1550.26544
13/08/2024 12:35:09.22609	1	1	1	1	1550.16906	1550.26994	1550.27094	1550.26544
13/08/2024 12:35:09.22709	1	1	1	1	1550.16949	1550.26858	1550.26958	1550.26388
13/08/2024 12:35:09.22809	1	1	1	1	1550.17066	1550.27129	1550.27229	1550.26699
13/08/2024 12:35:09.22909	1	1	1	1	1550.16906	1550.27198	1550.27094	1550.26544
13/08/2024 12:35:09.23009	1	1	1	1	1550.16906	1550.26994	1550.27094	1550.26544
13/08/2024 12:35:09.23109	1	1	1	1	1550.17066	1550.27129	1550.27229	1550.26699
13/08/2024 12:35:09.23209	1	1	1	1	1550.16862	1550.26925	1550.27025	1550.26495
13/08/2024 12:35:09.23309	1	1	1	1	1550.16906	1550.26994	1550.27094	1550.26544
13/08/2024 12:35:09.23409	1	1	1	1	1550.16906	1550.26994	1550.27094	1550.26544
13/08/2024 12:35:09.23509	1	1	1	1	1550.16906	1550.26994	1550.27094	1550.26544
13/08/2024 12:35:09.23609	1	1	1	1	1550.16906	1550.26994	1550.27094	1550.26544
13/08/2024 12:35:09.23709	1	1	1	1	1550.16906	1550.26994	1550.27094	1550.26544
13/08/2024 12:35:09.23809	1	1	1	1	1550.16906	1550.26994	1550.27094	1550.26544
13/08/2024 12:35:09.23909	1	1	1	1	1550.16906	1550.26994	1550.27094	1550.26544
13/08/2024 12:35:09.24009	1	1	1	1	1550.16906	1550.26994	1550.27094	1550.26544
13/08/2024 12:35:09.24109	1	1	1	1	1550.16906	1550.26994	1550.27094	1550.26544
13/08/2024 12:35:09.24209	1	1	1	1	1550.16906	1550.26994	1550.27094	1550.26544
13/08/2024 12:35:09.24309	1	1	1	1	1550.16862	1550.27129	1550.27229	1550.26495
13/08/2024 12:35:09.24409	1	1	1	1	1550.17066	1550.27129	1550.27229	1550.26495
13/08/2024 12:35:09.24509	1	1	1	1	1550.16906	1550.26994	1550.27094	1550.26544
13/08/2024 12:35:09.24609	1	1	1	1	1550.16906	1550.26994	1550.27094	1550.26544
13/08/2024 12:35:09.24709	1	1	1	1	1550.16745	1550.26858	1550.26958	1550.26388
13/08/2024 12:35:09.24809	1	1	1	1	1550.16906	1550.26994	1550.26890	1550.26544
13/08/2024 12:35:09.24909	1	1	1	1	1550.16702	1550.26790	1550.26890	1550.26340
13/08/2024 12:35:09.25009	1	1	1	1	1550.16745	1550.26858	1550.26958	1550.26592
13/08/2024 12:35:09.25109	1	1	1	1	1550.16906	1550.26994	1550.27094	1550.26544
13/08/2024 12:35:09.25209	1	1	1	1	1550.16906	1550.26994	1550.27094	1550.26544
13/08/2024 12:35:09.25309	1	1	1	1	1550.16906	1550.27198	1550.27094	1550.26544
13/08/2024 12:35:09.25409	1	1	1	1	1550.16906	1550.26994	1550.27094	1550.26544
13/08/2024 12:35:09.25509	1	1	1	1	1550.16906	1550.26994	1550.27094	1550.26544
13/08/2024 12:35:09.25609	1	1	1	1	1550.16949	1550.27063	1550.27163	1550.26592
13/08/2024 12:35:09.25709	1	1	1	1	1550.16906	1550.27198	1550.27094	1550.26544
13/08/2024 12:35:09.25809	1	1	1	1	1550.16862	1550.27129	1550.27229	1550.26699
13/08/2024 12:35:09.25909	1	1	1	1	1550.16906	1550.26994	1550.27094	1550.26544
13/08/2024 12:35:09.26009	1	1	1	1	1550.16906	1550.26994	1550.27094	1550.26544
13/08/2024 12:35:09.26109	1	1	1	1	1550.17066	1550.26925	1550.27025	1550.26495
13/08/2024 12:35:09.26209	1	1	1	1	1550.16702	1550.26994	1550.26890	1550.26544
13/08/2024 12:35:09.26309	1	1	1	1	1550.16906	1550.26994	1550.27094	1550.26544
13/08/2024 12:35:09.26409	1	1	1	1	1550.17066	1550.26925	1550.27025	1550.26495
13/08/2024 12:35:09.26509	1	1	1	1	1550.16906	1550.26994	1550.27094	1550.26544
13/08/2024 12:35:09.26609	1	1	1	1	1550.16906	1550.26994	1550.26890	1550.26544
13/08/2024 12:35:09.26709	1	1	1	1	1550.17066	1550.27129	1550.27229	1550.26699
13/08/2024 12:35:09.26809	1	1	1	1	1550.16862	1550.27129	1550.27025	1550.26495
13/08/2024 12:35:09.26909	1	1	1	1	1550.16906	1550.26994	1550.27094	1550.26544
13/08/2024 12:35:09.27009	1	1	1	1	1550.16906	1550.26994	1550.27094	1550.26544
13/08/2024 12:35:09.27109	1	1	1	1	1550.16906	1550.26994	1550.27094	1550.26748
13/08/2024 12:35:09.27209	1	1	1	1	1550.16906	1550.26994	1550.27094	1550.26544
13/08/2024 12:35:09.27309	1	1	1	1	1550.16906	1550.26994	1550.26890	1550.26544
13/08/2024 12:35:09.27409	1	1	1	1	1550.16906	1550.26790	1550.26890	1550.26544
13/08/2024 12:35:09.27509	1	1	1	1	1550.16906	1550.26994	1550.27094	1550.26544
13/08/2024 12:35:09.27609	1	1	1	1	1550.16906	1550.26994	1550.27094	1550.26544
13/08/2024 12:35:09.27709	1	1	1	1	1550.17066	1550.27129	1550.27229	1550.26699
13/08/2024 12:35:09.27809	1	1	1	1	1550.16906	1550.26994	1550.27094	1550.26544
13/08/2024 12:35:09.27909	1	1	1	1	1550.16906	1550.26994	1550.27094	1550.26544
13/08/2024 12:35:09.28009	1	1	1	1	1550.16906	1550.26994	1550.27094	1550.26544
13/08/2024 12:35:09.28109	1	1	1	1	1550.16862	1550.27129	1550.27025	1550.26495
13/08/2024 12:35:09.28209	1	1	1	1	1550.16702	1550.26994	1550.26890	1550.26544
13/08/2024 12:35:09.28309	1	1	1	1	1550.16906	1550.26994	1550.27094	1550.26544
13/08/2024 12:35:09.28409	1	1	1	1	1550.16862	1550.27129	1550.27025	1550.26699
13/08/2024 12:35:09.28509	1	1	1	1	1550.16906	1550.26994	1550.26890	1550.26544
13/08/2024 12:35:09.28609	1	1	1	1	1550.16906	1550.26994	1550.27094	1550.26544
13/08/2024 12:35:09.28709	1	1	1	1	1550.16906	1550.26994	1550.27094	1550.26544
13/08/2024 12:35:09.28809	1	1	1	1	1550.17066	1550.27129	1550.27025	1550.26699
13/08/2024 12:35:09.28909	1	1	1	1	1550.16906	1550.26994	1550.27094	1550.26748
13/08/2024 12:35:09.29009	1	1	1	1	1550.16906	1550.26994	1550.27094	1550.26544
13/08/2024 12:35:09.29109	1	1	1	1	1550.16906	1550.26994	1550.27094	1550.26544
13/08/2024 12:35:09.29209	1	1	1	1	1550.16906	1550.26994	1550.27094	1550.26544
13/08/2024 12:35:09.29309	1	1	1	1	1550.16906	1550.26994	1550.27094	1550.26544
13/08/2024 12:35:09.29409	1	1	1	1	1550.16906	1550.26994	1550.27094	1550.26544
13/08/2024 12:35:09.29509	1	1	1	1	1550.16906	1550.26994	1550.27094	1550.26544
13/08/2024 12:35:09.29609	1	1	1	1	1550.16702	1550.26790	1550.26890	1550.26340
13/08/2024 12:35:09.29709	1	1	1	1	1550.16906	1550.26994	1550.27094	1550.26544
13/08/2024 12:35:09.29809	1	1	1	1	1550.16702	1550.26994	1550.26890	1550.26544
13/08/2024 12:35:09.29909	1	1	1	1	1550.16906	1550.26994	1550.27094	1550.26544
13/08/2024 12:35:09.30009	1	1	1	1	1550.16906	1550.26994	1550.27094	1550.26544
13/08/2024 12:35:09.30109	1	1	1	1	1550.17066	1550.27129	1550.27229	1550.26699
13/08/2024 12:35:09.30209	1	1	1	1	1550.16906	1550.26994	1550.27094	1550.26544
13/08/2024 12:35:09.30309	1	1	1	1	1550.16906	1550.26994	1550.27094	1550.26544
13/08/2024 12:35:09.30409	1	1	1	1	1550.16906	1550.26994	1550.27094	1550.26544
13/08/2024 12:35:09.30509	1	1	1	1	1550.17066	1550.27129	1550.27229	1550.26495
13/08/2024 12:35:09.30609	1	1	1	1	1550.16862	1550.26925	1550.27025	1550.26495
13/08/2024 12:35:09.30709	1	1	1	1	1550.16906	1550.26994	1550.27094	1550.26544
13/08/2024 12:35:09.30809	1	1	1	1	1550.16906	1550.26994	1550.27094	1550.26544
13/08/2024 12:35:09.30909	1	1	1	1	1550.16906	1550.26994	1550.27094	1550.26544
13/08/2024 12:35:09.31009	1	1	1	1	1550.16906	1550.26994	1550.27094	1550.26544
13/08/2024 12:35:09.31109	1	1	1	1	1550.16862	1550.26925	1550.27025	1550.26495
13/08/2024 12:35:09.31209	1	1	1	1	1550.16906	1550.26994	1550.26890	1550.26544
13/08/2024 12:35:09.31309	1	1	1	1	1550.16862	1550.26925	1550.27025	1550.26495
13/08/2024 12:35:09.31409	1	1	1	1	1550.16862	1550.26925	1550.27025	1550.26495
13/08/2024 12:35:09.31509	1	1	1	1	1550.17066	1550.27129	1550.27229	1550.26699
13/08/2024 12:35:09.31609	1	1	1	1	1550.17066	1550.27129	1550.27025	1550.26699
13/08/2024 12:35:09.31709	1	1	1	1	1550.17066	1550.27129	1550.27229	1550.26699
13/08/2024 12:35:09.31809	1	1	1	1	1550.17066	1550.27129	1550.27229	1550.26699
13/08/2024 12:35:09.31909	1	1	1	1	1550.16862	1550.26925	1550.27025	1550.26495
13/08/2024 12:35:09.32009	1	1	1	1	1550.16906	1550.26994	1550.27094	1550.26340
13/08/2024 12:35:09.32109	1	1	1	1	1550.16906	1550.26994	1550.27094	1550.26544
13/08/2024 12:35:09.32209	1	1	1	1	1550.16906	1550.26994	1550.27094	1550.26544
13/08/2024 12:35:09.32309	1	1	1	1	1550.16906	1550.26994	1550.27094	1550.26544
13/08/2024 12:35:09.32409	1	1	1	1	1550.16906	1550.26994	1550.27094	1550.26544
13/08/2024 12:35:09.32509	1	1	1	1	1550.16906	1550.26994	1550.27094	1550.26544
13/08/2024 12:35:09.32609	1	1	1	1	1550.16702	1550.26994	1550.27094	1550.26544
13/08/2024 12:35:09.32709	1	1	1	1	1550.16906	1550.26994	1550.27094	1550.26544
13/08/2024 12:35:09.32809	1	1	1	1	1550.16906	1550.26994	1550.27094	1550.26544
13/08/2024 12:35:09.32909	1	1	1	1	1550.16906	1550.26994	1550.27094	1550.26544
13/08/2024 12:35:09.33009	1	1	1	1	1550.16906	1550.26994	1550.27094	1550.26544
13/08/2024 12:35:09.33109	1	1	1	1	1550.16702	1550.26790	1550.26890	1550.26340
13/08/2024 12:35:09.33209	1	1	1	1	1550.16906	1550.26994	1550.27094	1550.26544
13/08/2024 12:35:09.33309	1	1	1	1	1550.16949	1550.27063	1550.26958	1550.26592
13/08/2024 12:35:09.33409	1	1	1	1	1550.16949	1550.27063	1550.26958	1550.26592
13/08/2024 12:35:09.33509	1	1	1	1	1550.16906	1550.26994	1550.27094	1550.26544
13/08/2024 12:35:09.33609	1	1	1	1	1550.16949	1550.27063	1550.27163	1550.26592
13/08/2024 12:35:09.33709	1	1	1	1	1550.16949	1550.27063	1550.27163	1550.26592
13/08/2024 12:35:09.33809	1	1	1	1	1550.16949	1550.27063	1550.27163	1550.26388
13/08/2024 12:35:09.33909	1	1	1	1	1550.16906	1550.26994	1550.27094	1550.26544
13/08/2024 12:35:09.34009	1	1	1	1	1550.16906	1550.26994	1550.27094	1550.26544
13/08/2024 12:35:09.34109	1	1	1	1	1550.16906	1550.26994	1550.27094	1550.26544
13/08/2024 12:35:09.34209	1	1	1	1	1550.17066	1550.27129	1550.27229	1550.26699
13/08/2024 12:35:09.34309	1	1	1	1	1550.16906	1550.26994	1550.27094	1550.26544
13/08/2024 12:35:09.34409	1	1	1	1	1550.16906	1550.26994	1550.27094	1550.26544
13/08/2024 12:35:09.34509	1	1	1	1	1550.16906	1550.26994	1550.27094	1550.26544
13/08/2024 12:35:09.34609	1	1	1	1	1550.16906	1550.26994	1550.27094	1550.26544
13/08/2024 12:35:09.34709	1	1	1	1	1550.16702	1550.26994	1550.27094	1550.26544
13/08/2024 12:35:09.34809	1	1	1	1	1550.16906	1550.26994	1550.27094	1550.26544
13/08/2024 12:35:09.34909	1	1	1	1	1550.16906	1550.26994	1550.27094	1550.26544
13/08/2024 12:35:09.35009	1	1	1	1	1550.16906	1550.26994	1550.27094	1550.26748
13/08/2024 12:35:09.35109	1	1	1	1	1550.16949	1550.27063	1550.27163	1550.26592
13/08/2024 12:35:09.35209	1	1	1	1	1550.16906	1550.26994	1550.27094	1550.26544
13/08/2024 12:35:09.35309	1	1	1	1	1550.16906	1550.26994	1550.27094	1550.26544
13/08/2024 12:35:09.35409	1	1	1	1	1550.16906	1550.26790	1550.26890	1550.26340
13/08/2024 12:35:09.35509	1	1	1	1	1550.16906	1550.26994	1550.27094	1550.26544
13/08/2024 12:35:09.35609	1	1	1	1	1550.17109	1550.26994	1550.27094	1550.26748
13/08/2024 12:35:09.35709	1	1	1	1	1550.16906	1550.26994	1550.27094	1550.26544
13/08/2024 12:35:09.35809	1	1	1	1	1550.16906	1550.26994	1550.27094	1550.26544
13/08/2024 12:35:09.35909	1	1	1	1	1550.16906	1550.26994	1550.27094	1550.26544
13/08/2024 12:35:09.36009	1	1	1	1	1550.16702	1550.26994	1550.27094	1550.26340
13/08/2024 12:35:09.36109	1	1	1	1	1550.16906	1550.26994	1550.27094	1550.26544
13/08/2024 12:35:09.36209	1	1	1	1	1550.16906	1550.26994	1550.27094	1550.26544
13/08/2024 12:35:09.36309	1	1	1	1	1550.16906	1550.26994	1550.27094	1550.26544
13/08/2024 12:35:09.36409	1	1	1	1	1550.16906	1550.26994	1550.27094	1550.26544
13/08/2024 12:35:09.36509	1	1	1	1	1550.16906	1550.26994	1550.27094	1550.26544
13/08/2024 12:35:09.36609	1	1	1	1	1550.16906	1550.26994	1550.27094	1550.26544
13/08/2024 12:35:09.36709	1	1	1	1	1550.16906	1550.26994	1550.27094	1550.26544
13/08/2024 12:35:09.36809	1	1	1	1	1550.16862	1550.26925	1550.27025	1550.26495
13/08/2024 12:35:09.36909	1	1	1	1	1550.16906	1550.26994	1550.27094	1550.26544
13/08/2024 12:35:09.37009	1	1	1	1	1550.16906	1550.26994	1550.27094	1550.26544
13/08/2024 12:35:09.37109	1	1	1	1	1550.16906	1550.26994	1550.27094	1550.26544
13/08/2024 12:35:09.37209	1	1	1	1	1550.16906	1550.26994	1550.27094	1550.26544
13/08/2024 12:35:09.37309	1	1	1	1	1550.16906	1550.26994	1550.27094	1550.26544
13/08/2024 12:35:09.37409	1	1	1	1	1550.16906	1550.26994	1550.27094	1550.26544
13/08/2024 12:35:09.37509	1	1	1	1	1550.16906	1550.26994	1550.27094	1550.26544
13/08/2024 12:35:09.37609	1	1	1	1	1550.16906	1550.26994	1550.27094	1550.26544
13/08/2024 12:35:09.37709	1	1	1	1	1550.16906	1550.26994	1550.27094	1550.26544
13/08/2024 12:35:09.37809	1	1	1	1	1550.16862	1550.26925	1550.27025	1550.26495
13/08/2024 12:35:09.37909	1	1	1	1	1550.16906	1550.26994	1550.26890	1550.26544
13/08/2024 12:35:09.38009	1	1	1	1	1550.16906	1550.26790	1550.26890	1550.26340
13/08/2024 12:35:09.38109	1	1	1	1	1550.16906	1550.26994	1550.27094	1550.26544
13/08/2024 12:35:09.38209	1	1	1	1	1550.16862	1550.26925	1550.27025	1550.26495
13/08/2024 12:35:09.38309	1	1	1	1	1550.16906	1550.26994	1550.27094	1550.26544
13/08/2024 12:35:09.38409	1	1	1	1	1550.16906	1550.26994	1550.27094	1550.26544
13/08/2024 12:35:09.38509	1	1	1	1	1550.16906	1550.26994	1550.27094	1550.26544
13/08/2024 12:35:09.38609	1	1	1	1	1550.16906	1550.26994	1550.27094	1550.26544
13/08/2024 12:35:09.38709	1	1	1	1	1550.16906	1550.26994	1550.27094	1550.26544
13/08/2024 12:35:09.38809	1	1	1	1	1550.16906	1550.26994	1550.27094	1550.26544
13/08/2024 12:35:09.38909	1	1	1	1	1550.16906	1550.26994	1550.27094	1550.26544
13/08/2024 12:35:09.39009	1	1	1	1	1550.16906	1550.26994	1550.27094	1550.26340
13/08/2024 12:35:09.39109	1	1	1	1	1550.16702	1550.26790	1550.26890	1550.26340
13/08/2024 12:35:09.39209	1	1	1	1	1550.16906	1550.26994	1550.27094	1550.26544
13/08/2024 12:35:09.39309	1	1	1	1	1550.16906	1550.26994	1550.27094	1550.26544
13/08/2024 12:35:09.39409	1	1	1	1	1550.17066	1550.26925	1550.27025	1550.26699
13/08/2024 12:35:09.39509	1	1	1	1	1550.16862	1550.27129	1550.27229	1550.26699
13/08/2024 12:35:09.39609	1	1	1	1	1550.16906	1550.26994	1550.27094	1550.26544
13/08/2024 12:35:09.39709	1	1	1	1	1550.17066	1550.27129	1550.27025	1550.26699
13/08/2024 12:35:09.39809	1	1	1	1	1550.16906	1550.26994	1550.27094	1550.26544
13/08/2024 12:35:09.39909	1	1	1	1	1550.16862	1550.26925	1550.27025	1550.26699
13/08/2024 12:35:09.40009	1	1	1	1	1550.16949	1550.27063	1550.27163	1550.26388
13/08/2024 12:35:09.40109	1	1	1	1	1550.16906	1550.26994	1550.27094	1550.26544
13/08/2024 12:35:09.40209	1	1	1	1	1550.16702	1550.26790	1550.26890	1550.26544
13/08/2024 12:35:09.40309	1	1	1	1	1550.16906	1550.26994	1550.27094	1550.26544
13/08/2024 12:35:09.40409	1	1	1	1	1550.16862	1550.26925	1550.27025	1550.26495
13/08/2024 12:35:09.40509	1	1	1	1	1550.16906	1550.26790	1550.26890	1550.26340
13/08/2024 12:35:09.40609	1	1	1	1	1550.16906	1550.26994	1550.27094	1550.26544
13/08/2024 12:35:09.40709	1	1	1	1	1550.16862	1550.26925	1550.27025	1550.26495
13/08/2024 12:35:09.40809	1	1	1	1	1550.16862	1550.26925	1550.27025	1550.26495
13/08/2024 12:35:09.40909	1	1	1	1	1550.17066	1550.27129	1550.27229	1550.26699
13/08/2024 12:35:09.41009	1	1	1	1	1550.16862	1550.27129	1550.27229	1550.26699
13/08/2024 12:35:09.41109	1	1	1	1	1550.16745	1550.26858	1550.26958	1550.26388
13/08/2024 12:35:09.41209	1	1	1	1	1550.17109	1550.26994	1550.27094	1550.26544
13/08/2024 12:35:09.41309	1	1	1	1	1550.16906	1550.26994	1550.27094	1550.26544
13/08/2024 12:35:09.41409	1	1	1	1	1550.16906	1550.26994	1550.26890	1550.26544
13/08/2024 12:35:09.41509	1	1	1	1	1550.16702	1550.26790	1550.27094	1550.26340
13/08/2024 12:35:09.41609	1	1	1	1	1550.16906	1550.26994	1550.27094	1550.26544
13/08/2024 12:35:09.41709	1	1	1	1	1550.16906	1550.26994	1550.27094	1550.26544
13/08/2024 12:35:09.41809	1	1	1	1	1550.16862	1550.26925	1550.27025	1550.26495
13/08/2024 12:35:09.41909	1	1	1	1	1550.16949	1550.27063	1550.27163	1550.26388
13/08/2024 12:35:09.42009	1	1	1	1	1550.16862	1550.27129	1550.27025	1550.26699
13/08/2024 12:35:09.42109	1	1	1	1	1550.16906	1550.26994	1550.27094	1550.26544
13/08/2024 12:35:09.42209	1	1	1	1	1550.16906	1550.26994	1550.27094	1550.26544
13/08/2024 12:35:09.42309	1	1	1	1	1550.16906	1550.26994	1550.27094	1550.26544
13/08/2024 12:35:09.42409	1	1	1	1	1550.16906	1550.26994	1550.27094	1550.26544
13/08/2024 12:35:09.42509	1	1	1	1	1550.16906	1550.26994	1550.27094	1550.26340
13/08/2024 12:35:09.42609	1	1	1	1	1550.16906	1550.26994	1550.27094	1550.26544
13/08/2024 12:35:09.42709	1	1	1	1	1550.16906	1550.26994	1550.27094	1550.26544
13/08/2024 12:35:09.42809	1	1	1	1	1550.16906	1550.26994	1550.27094	1550.26544
13/08/2024 12:35:09.42909	1	1	1	1	1550.16906	1550.26994	1550.27094	1550.26544
13/08/2024 12:35:09.43009	1	1	1	1	1550.16949	1550.27063	1550.27163	1550.26388
13/08/2024 12:35:09.43109	1	1	1	1	1550.16906	1550.26994	1550.27094	1550.26544
13/08/2024 12:35:09.43209	1	1	1	1	1550.16906	1550.26994	1550.27094	1550.26544
13/08/2024 12:35:09.43309	1	1	1	1	1550.16906	1550.26994	1550.27094	1550.26544
13/08/2024 12:35:09.43409	1	1	1	1	1550.16906	1550.26994	1550.27094	1550.26544
13/08/2024 12:35:09.43509	1	1	1	1	1550.17066	1550.27129	1550.27229	1550.26699
13/08/2024 12:35:09.43609	1	1	1	1	1550.16906	1550.26994	1550.27094	1550.26544
13/08/2024 12:35:09.43709	1	1	1	1	1550.16906	1550.26994	1550.27094	1550.26544
13/08/2024 12:35:09.43809	1	1	1	1	1550.16906	1550.26994	1550.27094	1550.26544
13/08/2024 12:35:09.43909	1	1	1	1	1550.16906	1550.26994	1550.27094	1550.26544
13/08/2024 12:35:09.44009	1	1	1	1	1550.16906	1550.26994	1550.27094	1550.26544
13/08/2024 12:35:09.44109	1	1	1	1	1550.16906	1550.26994	1550.27094	1550.26544
13/08/2024 12:35:09.44209	1	1	1	1	1550.16906	1550.26994	1550.27094	1550.26544
13/08/2024 12:35:09.44309	1	1	1	1	1550.16906	1550.26790	1550.27094	1550.26340
13/08/2024 12:35:09.44409	1	1	1	1	1550.16906	1550.26994	1550.27094	1550.26544
13/08/2024 12:35:09.44509	1	1	1	1	1550.16906	1550.26994	1550.27094	1550.26544
13/08/2024 12:35:09.44609	1	1	1	1	1550.16906	1550.26994	1550.27094	1550.26544
13/08/2024 12:35:09.44709	1	1	1	1	1550.16906	1550.26994	1550.27094	1550.26340
13/08/2024 12:35:09.44809	1	1	1	1	1550.16906	1550.26994	1550.27094	1550.26544
13/08/2024 12:35:09.44909	1	1	1	1	1550.16906	1550.26994	1550.27094	1550.26544
13/08/2024 12:35:09.45009	1	1	1	1	1550.16906	1550.26994	1550.27094	1550.26544
13/08/2024 12:35:09.45109	1	1	1	1	1550.16949	1550.27063	1550.27163	1550.26388
13/08/2024 12:35:09.45209	1	1	1	1	1550.16906	1550.26994	1550.27094	1550.26544
13/08/2024 12:35:09.45309	1	1	1	1	1550.16906	1550.26994	1550.27094	1550.26340
13/08/2024 12:35:09.45409	1	1	1	1	1550.16906	1550.26994	1550.27094	1550.26544
13/08/2024 12:35:09.45509	1	1	1	1	1550.16949	1550.26858	1550.26958	1550.26388
13/08/2024 12:35:09.45609	1	1	1	1	1550.16906	1550.26994	1550.27094	1550.26544
13/08/2024 12:35:09.45709	1	1	1	1	1550.16862	1550.26925	1550.27025	1550.26495
13/08/2024 12:35:09.45809	1	1	1	1	1550.16906	1550.26994	1550.27094	1550.26544
13/08/2024 12:35:09.45909	1	1	1	1	1550.16906	1550.26994	1550.27094	1550.26544
13/08/2024 12:35:09.46009	1	1	1	1	1550.16906	1550.26994	1550.27094	1550.26340
13/08/2024 12:35:09.46109	1	1	1	1	1550.16906	1550.26994	1550.27094	1550.26544
13/08/2024 12:35:09.46209	1	1	1	1	1550.16862	1550.26925	1550.27025	1550.26495
13/08/2024 12:35:09.46309	1	1	1	1	1550.16702	1550.26994	1550.27094	1550.26544
13/08/2024 12:35:09.46409	1	1	1	1	1550.16702	1550.26994	1550.26890	1550.26544
13/08/2024 12:35:09.46509	1	1	1	1	1550.17109	1550.27198	1550.27298	1550.26544
13/08/2024 12:35:09.46609	1	1	1	1	1550.16906	1550.26994	1550.27094	1550.26544
13/08/2024 12:35:09.46709	1	1	1	1	1550.16906	1550.26994	1550.27094	1550.26544
13/08/2024 12:35:09.46809	1	1	1	1	1550.16906	1550.26994	1550.27094	1550.26544
13/08/2024 12:35:09.46909	1	1	1	1	1550.16906	1550.26994	1550.27094	1550.26544
13/08/2024 12:35:09.47009	1	1	1	1	1550.16906	1550.26994	1550.27298	1550.26544
13/08/2024 12:35:09.47109	1	1	1	1	1550.16906	1550.26994	1550.27094	1550.26544
13/08/2024 12:35:09.47209	1	1	1	1	1550.16906	1550.26994	1550.27094	1550.26544
13/08/2024 12:35:09.47309	1	1	1	1	1550.16906	1550.26994	1550.27094	1550.26544
13/08/2024 12:35:09.47409	1	1	1	1	1550.16906	1550.26994	1550.27094	1550.26544
13/08/2024 12:35:09.47509	1	1	1	1	1550.17066	1550.27129	1550.27229	1550.26495
13/08/2024 12:35:09.47609	1	1	1	1	1550.16745	1550.26858	1550.26958	1550.26592
13/08/2024 12:35:09.47709	1	1	1	1	1550.16906	1550.26994	1550.27094	1550.26544
13/08/2024 12:35:09.47809	1	1	1	1	1550.16862	1550.26925	1550.27025	1550.26495
13/08/2024 12:35:09.47909	1	1	1	1	1550.17109	1550.26994	1550.27094	1550.26544
13/08/2024 12:35:09.48009	1	1	1	1	1550.16906	1550.26994	1550.27094	1550.26544
13/08/2024 12:35:09.48109	1	1	1	1	1550.16906	1550.26994	1550.27094	1550.26544
13/08/2024 12:35:09.48209	1	1	1	1	1550.16906	1550.26994	1550.27094	1550.26340
13/08/2024 12:35:09.48309	1	1	1	1	1550.16906	1550.26994	1550.27094	1550.26544
13/08/2024 12:35:09.48409	1	1	1	1	1550.16906	1550.26994	1550.27094	1550.26544
13/08/2024 12:35:09.48509	1	1	1	1	1550.16862	1550.26925	1550.27025	1550.26495
13/08/2024 12:35:09.48609	1	1	1	1	1550.16949	1550.27063	1550.27163	1550.26592
13/08/2024 12:35:09.48709	1	1	1	1	1550.16906	1550.26994	1550.27094	1550.26544
13/08/2024 12:35:09.48809	1	1	1	1	1550.16906	1550.26994	1550.27094	1550.26544
13/08/2024 12:35:09.48909	1	1	1	1	1550.16906	1550.26994	1550.27094	1550.26544
13/08/2024 12:35:09.49009	1	1	1	1	1550.16702	1550.26994	1550.27094	1550.26544
13/08/2024 12:35:09.49109	1	1	1	1	1550.16906	1550.26994	1550.27094	1550.26544
13/08/2024 12:35:09.49209	1	1	1	1	1550.16906	1550.26994	1550.27094	1550.26544
13/08/2024 12:35:09.49309	1	1	1	1	1550.16906	1550.26994	1550.27094	1550.26544
13/08/2024 12:35:09.49409	1	1	1	1	1550.16906	1550.26994	1550.27298	1550.26544
13/08/2024 12:35:09.49509	1	1	1	1	1550.17066	1550.27129	1550.27229	1550.26699
13/08/2024 12:35:09.49609	1	1	1	1	1550.16862	1550.27129	1550.27025	1550.26495
13/08/2024 12:35:09.49709	1	1	1	1	1550.16906	1550.26994	1550.27094	1550.26544
13/08/2024 12:35:09.49809	1	1	1	1	1550.16745	1550.27063	1550.27163	1550.26592
13/08/2024 12:35:09.49909	1	1	1	1	1550.16862	1550.27129	1550.27229	1550.26495
13/08/2024 12:35:09.50009	1	1	1	1	1550.16906	1550.26994	1550.27094	1550.26544
13/08/2024 12:35:09.50109	1	1	1	1	1550.16906	1550.26994	1550.27094	1550.26544
13/08/2024 12:35:09.50209	1	1	1	1	1550.16906	1550.26994	1550.27094	1550.26544
13/08/2024 12:35:09.50309	1	1	1	1	1550.16745	1550.26858	1550.26958	1550.26388
13/08/2024 12:35:09.50409	1	1	1	1	1550.16906	1550.26994	1550.27094	1550.26544
13/08/2024 12:35:09.50509	1	1	1	1	1550.16906	1550.26994	1550.27094	1550.26748
13/08/2024 12:35:09.50609	1	1	1	1	1550.16906	1550.26994	1550.27094	1550.26544
13/08/2024 12:35:09.50709	1	1	1	1	1550.17109	1550.27198	1550.27298	1550.26544
13/08/2024 12:35:09.50809	1	1	1	1	1550.16906	1550.26994	1550.27094	1550.26544
13/08/2024 12:35:09.50909	1	1	1	1	1550.16906	1550.27198	1550.27298	1550.26544
13/08/2024 12:35:09.51009	1	1	1	1	1550.16906	1550.26994	1550.27094	1550.26544
13/08/2024 12:35:09.51109	1	1	1	1	1550.16906	1550.26994	1550.27094	1550.26544
13/08/2024 12:35:09.51209	1	1	1	1	1550.16906	1550.26994	1550.27094	1550.26544
13/08/2024 12:35:09.51309	1	1	1	1	1550.16949	1550.27063	1550.27163	1550.26592
13/08/2024 12:35:09.51409	1	1	1	1	1550.16906	1550.26994	1550.27094	1550.26544
13/08/2024 12:35:09.51509	1	1	1	1	1550.16906	1550.26994	1550.27094	1550.26544
13/08/2024 12:35:09.51609	1	1	1	1	1550.16745	1550.26858	1550.26958	1550.26388
13/08/2024 12:35:09.51709	1	1	1	1	1550.16862	1550.26925	1550.27025	1550.26699
13/08/2024 12:35:09.51809	1	1	1	1	1550.16906	1550.26994	1550.27094	1550.26544
13/08/2024 12:35:09.51909	1	1	1	1	1550.16702	1550.26994	1550.27094	1550.26340
13/08/2024 12:35:09.52009	1	1	1	1	1550.16862	1550.26925	1550.27229	1550.26495
13/08/2024 12:35:09.52109	1	1	1	1	1550.16745	1550.27063	1550.27163	1550.26592
13/08/2024 12:35:09.52209	1	1	1	1	1550.16906	1550.26994	1550.27298	1550.26544
13/08/2024 12:35:09.52309	1	1	1	1	1550.16906	1550.27198	1550.27298	1550.26544
13/08/2024 12:35:09.52409	1	1	1	1	1550.16862	1550.27129	1550.27229	1550.26495
13/08/2024 12:35:09.52509	1	1	1	1	1550.16906	1550.27198	1550.27298	1550.26544
13/08/2024 12:35:09.52609	1	1	1	1	1550.16906	1550.26994	1550.27094	1550.26544
13/08/2024 12:35:09.52709	1	1	1	1	1550.16906	1550.26994	1550.27094	1550.26544
13/08/2024 12:35:09.52809	1	1	1	1	1550.16906	1550.26994	1550.27094	1550.26544
13/08/2024 12:35:09.52909	1	1	1	1	1550.16906	1550.26994	1550.27094	1550.26544
13/08/2024 12:35:09.53009	1	1	1	1	1550.16906	1550.26994	1550.27094	1550.26544
13/08/2024 12:35:09.53109	1	1	1	1	1550.16949	1550.27063	1550.27163	1550.26388
13/08/2024 12:35:09.53209	1	1	1	1	1550.16862	1550.26925	1550.27025	1550.26495
13/08/2024 12:35:09.53309	1	1	1	1	1550.16949	1550.27063	1550.27163	1550.26592
13/08/2024 12:35:09.53409	1	1	1	1	1550.16906	1550.26994	1550.27094	1550.26544
13/08/2024 12:35:09.53509	1	1	1	1	1550.16906	1550.26994	1550.27094	1550.26544
13/08/2024 12:35:09.53609	1	1	1	1	1550.16906	1550.26994	1550.27094	1550.26544
13/08/2024 12:35:09.53709	1	1	1	1	1550.16906	1550.27198	1550.27298	1550.26544
13/08/2024 12:35:09.53809	1	1	1	1	1550.16906	1550.26994	1550.27094	1550.26544
13/08/2024 12:35:09.53909	1	1	1	1	1550.16906	1550.26994	1550.27094	1550.26544
13/08/2024 12:35:09.54009	1	1	1	1	1550.16906	1550.26994	1550.27094	1550.26544
13/08/2024 12:35:09.54109	1	1	1	1	1550.16702	1550.26790	1550.26890	1550.26340
13/08/2024 12:35:09.54209	1	1	1	1	1550.16906	1550.26994	1550.27094	1550.26544
13/08/2024 12:35:09.54309	1	1	1	1	1550.16906	1550.26994	1550.27094	1550.26544
13/08/2024 12:35:09.54409	1	1	1	1	1550.16949	1550.26858	1550.26958	1550.26388
13/08/2024 12:35:09.54509	1	1	1	1	1550.16745	1550.26858	1550.26958	1550.26388
13/08/2024 12:35:09.54609	1	1	1	1	1550.16906	1550.26994	1550.27094	1550.26544
13/08/2024 12:35:09.54709	1	1	1	1	1550.16862	1550.26925	1550.27229	1550.26495
13/08/2024 12:35:09.54809	1	1	1	1	1550.17066	1550.27129	1550.27229	1550.26699
13/08/2024 12:35:09.54909	1	1	1	1	1550.16906	1550.26994	1550.27094	1550.26544
13/08/2024 12:35:09.55009	1	1	1	1	1550.17066	1550.27129	1550.27229	1550.26699
13/08/2024 12:35:09.55109	1	1	1	1	1550.16862	1550.26925	1550.27025	1550.26495
13/08/2024 12:35:09.55209	1	1	1	1	1550.16906	1550.26994	1550.27094	1550.26544
13/08/2024 12:35:09.55309	1	1	1	1	1550.16906	1550.26994	1550.27094	1550.26544
13/08/2024 12:35:09.55409	1	1	1	1	1550.16702	1550.26994	1550.27094	1550.26340
13/08/2024 12:35:09.55509	1	1	1	1	1550.16906	1550.26994	1550.26890	1550.26340
13/08/2024 12:35:09.55609	1	1	1	1	1550.16906	1550.26994	1550.27094	1550.26544
13/08/2024 12:35:09.55709	1	1	1	1	1550.16906	1550.26994	1550.27094	1550.26544
13/08/2024 12:35:09.55809	1	1	1	1	1550.16906	1550.26994	1550.27094	1550.26544
13/08/2024 12:35:09.55909	1	1	1	1	1550.16906	1550.26994	1550.27094	1550.26544
13/08/2024 12:35:09.56009	1	1	1	1	1550.16906	1550.26994	1550.27094	1550.26544
13/08/2024 12:35:09.56109	1	1	1	1	1550.16906	1550.26994	1550.27094	1550.26544
13/08/2024 12:35:09.56209	1	1	1	1	1550.17109	1550.26994	1550.27094	1550.26748
13/08/2024 12:35:09.56309	1	1	1	1	1550.16906	1550.26994	1550.27094	1550.26544
13/08/2024 12:35:09.56409	1	1	1	1	1550.16906	1550.26994	1550.27094	1550.26544
13/08/2024 12:35:09.56509	1	1	1	1	1550.16906	1550.26994	1550.27094	1550.26544
13/08/2024 12:35:09.56609	1	1	1	1	1550.16862	1550.26925	1550.27025	1550.26495
13/08/2024 12:35:09.56709	1	1	1	1	1550.16949	1550.26858	1550.26958	1550.26592
13/08/2024 12:35:09.56809	1	1	1	1	1550.16906	1550.26994	1550.27094	1550.26544
13/08/2024 12:35:09.56909	1	1	1	1	1550.16862	1550.26925	1550.27025	1550.26495
13/08/2024 12:35:09.57009	1	1	1	1	1550.16906	1550.26994	1550.27094	1550.26544
13/08/2024 12:35:09.57109	1	1	1	1	1550.16949	1550.26858	1550.26958	1550.26592
13/08/2024 12:35:09.57209	1	1	1	1	1550.16906	1550.26994	1550.27094	1550.26544
13/08/2024 12:35:09.57309	1	1	1	1	1550.16906	1550.26994	1550.27094	1550.26544
13/08/2024 12:35:09.57409	1	1	1	1	1550.16906	1550.26994	1550.26890	1550.26340
13/08/2024 12:35:09.57509	1	1	1	1	1550.16862	1550.26925	1550.27025	1550.26495
13/08/2024 12:35:09.57609	1	1	1	1	1550.16906	1550.26994	1550.27094	1550.26544
13/08/2024 12:35:09.57709	1	1	1	1	1550.16906	1550.26994	1550.27094	1550.26544
13/08/2024 12:35:09.57809	1	1	1	1	1550.16906	1550.26994	1550.27094	1550.26544
13/08/2024 12:35:09.57909	1	1	1	1	1550.16906	1550.26994	1550.27094	1550.26544
13/08/2024 12:35:09.58009	1	1	1	1	1550.16949	1550.27063	1550.27163	1550.26592
13/08/2024 12:35:09.58109	1	1	1	1	1550.16949	1550.27063	1550.27163	1550.26592
13/08/2024 12:35:09.58209	1	1	1	1	1550.16906	1550.26994	1550.27094	1550.26544
13/08/2024 12:35:09.58309	1	1	1	1	1550.16949	1550.27063	1550.27163	1550.26592
13/08/2024 12:35:09.58409	1	1	1	1	1550.16906	1550.26994	1550.27094	1550.26544
13/08/2024 12:35:09.58509	1	1	1	1	1550.16702	1550.26994	1550.27094	1550.26544
13/08/2024 12:35:09.58609	1	1	1	1	1550.16702	1550.26994	1550.27094	1550.26544
13/08/2024 12:35:09.58709	1	1	1	1	1550.17066	1550.27129	1550.27229	1550.26699
13/08/2024 12:35:09.58809	1	1	1	1	1550.17066	1550.27129	1550.27229	1550.26495
13/08/2024 12:35:09.58909	1	1	1	1	1550.16862	1550.26925	1550.27025	1550.26495
13/08/2024 12:35:09.59009	1	1	1	1	1550.16906	1550.26994	1550.27094	1550.26544
13/08/2024 12:35:09.59109	1	1	1	1	1550.16906	1550.26790	1550.26890	1550.26544
13/08/2024 12:35:09.59209	1	1	1	1	1550.16906	1550.26994	1550.27094	1550.26544
13/08/2024 12:35:09.59309	1	1	1	1	1550.16906	1550.26994	1550.27094	1550.26544
13/08/2024 12:35:09.59409	1	1	1	1	1550.16906	1550.26994	1550.27094	1550.26544
13/08/2024 12:35:09.59509	1	1	1	1	1550.16906	1550.26994	1550.27094	1550.26544
13/08/2024 12:35:09.59609	1	1	1	1	1550.16906	1550.26994	1550.27094	1550.26544
13/08/2024 12:35:09.59709	1	1	1	1	1550.16906	1550.26994	1550.27094	1550.26544
13/08/2024 12:35:09.59809	1	1	1	1	1550.16702	1550.26790	1550.26890	1550.26340
13/08/2024 12:35:09.59909	1	1	1	1	1550.16906	1550.26994	1550.27094	1550.26544
13/08/2024 12:35:09.60009	1	1	1	1	1550.16745	1550.26858	1550.26958	1550.26388
13/08/2024 12:35:09.60109	1	1	1	1	1550.16906	1550.26994	1550.27094	1550.26340
13/08/2024 12:35:09.60209	1	1	1	1	1550.16906	1550.26994	1550.27094	1550.26544
13/08/2024 12:35:09.60309	1	1	1	1	1550.16862	1550.26925	1550.27025	1550.26495
13/08/2024 12:35:09.60409	1	1	1	1	1550.16862	1550.27129	1550.27229	1550.26495
13/08/2024 12:35:09.60509	1	1	1	1	1550.17066	1550.27129	1550.27229	1550.26699
13/08/2024 12:35:09.60609	1	1	1	1	1550.16906	1550.26994	1550.27094	1550.26544
13/08/2024 12:35:09.60709	1	1	1	1	1550.16906	1550.26994	1550.26890	1550.26544
13/08/2024 12:35:09.60809	1	1	1	1	1550.16906	1550.26994	1550.27094	1550.26544
13/08/2024 12:35:09.60909	1	1	1	1	1550.16906	1550.26994	1550.27094	1550.26544
13/08/2024 12:35:09.61009	1	1	1	1	1550.16949	1550.27063	1550.27163	1550.26592
13/08/2024 12:35:09.61109	1	1	1	1	1550.16906	1550.26994	1550.27094	1550.26544
13/08/2024 12:35:09.61209	1	1	1	1	1550.16906	1550.26994	1550.27094	1550.26544
13/08/2024 12:35:09.61309	1	1	1	1	1550.16745	1550.26858	1550.26958	1550.26388
13/08/2024 12:35:09.61409	1	1	1	1	1550.16949	1550.27063	1550.27163	1550.26592
13/08/2024 12:35:09.61509	1	1	1	1	1550.16906	1550.26994	1550.27094	1550.26340
13/08/2024 12:35:09.61609	1	1	1	1	1550.16906	1550.26790	1550.26890	1550.26340
13/08/2024 12:35:09.61709	1	1	1	1	1550.16906	1550.26994	1550.27094	1550.26544
13/08/2024 12:35:09.61809	1	1	1	1	1550.16906	1550.26994	1550.27094	1550.26544
13/08/2024 12:35:09.61909	1	1	1	1	1550.17066	1550.27129	1550.27229	1550.26699
13/08/2024 12:35:09.62009	1	1	1	1	1550.16949	1550.27063	1550.27163	1550.26592
13/08/2024 12:35:09.62109	1	1	1	1	1550.16862	1550.26925	1550.27025	1550.26495
13/08/2024 12:35:09.62209	1	1	1	1	1550.16906	1550.26994	1550.27094	1550.26544
13/08/2024 12:35:09.62309	1	1	1	1	1550.16906	1550.26994	1550.27094	1550.26544
13/08/2024 12:35:09.62409	1	1	1	1	1550.16862	1550.26925	1550.27025	1550.26495
13/08/2024 12:35:09.62509	1	1	1	1	1550.16906	1550.26994	1550.27094	1550.26340
13/08/2024 12:35:09.62609	1	1	1	1	1550.16906	1550.26994	1550.27094	1550.26544
13/08/2024 12:35:09.62709	1	1	1	1	1550.16745	1550.26858	1550.26958	1550.26388
13/08/2024 12:35:09.62809	1	1	1	1	1550.16906	1550.26994	1550.27094	1550.26544
13/08/2024 12:35:09.62909	1	1	1	1	1550.16862	1550.26925	1550.27025	1550.26495
13/08/2024 12:35:09.63009	1	1	1	1	1550.16906	1550.26994	1550.27094	1550.26544
13/08/2024 12:35:09.63109	1	1	1	1	1550.17066	1550.27129	1550.27229	1550.26699
13/08/2024 12:35:09.63209	1	1	1	1	1550.16906	1550.26994	1550.27094	1550.26544
13/08/2024 12:35:09.63309	1	1	1	1	1550.16906	1550.26994	1550.27094	1550.26748
13/08/2024 12:35:09.63409	1	1	1	1	1550.16906	1550.26994	1550.27094	1550.26544
13/08/2024 12:35:09.63509	1	1	1	1	1550.16906	1550.26994	1550.27094	1550.26544
13/08/2024 12:35:09.63609	1	1	1	1	1550.16906	1550.26994	1550.27094	1550.26340
13/08/2024 12:35:09.63709	1	1	1	1	1550.17109	1550.27198	1550.27298	1550.26544
13/08/2024 12:35:09.63809	1	1	1	1	1550.16702	1550.26994	1550.27094	1550.26544
13/08/2024 12:35:09.63909	1	1	1	1	1550.17066	1550.26925	1550.27025	1550.26699
13/08/2024 12:35:09.64009	1	1	1	1	1550.16906	1550.26994	1550.27094	1550.26544
13/08/2024 12:35:09.64109	1	1	1	1	1550.16906	1550.26994	1550.27094	1550.26544
13/08/2024 12:35:09.64209	1	1	1	1	1550.16906	1550.26790	1550.27094	1550.26340
13/08/2024 12:35:09.64309	1	1	1	1	1550.16906	1550.26994	1550.27094	1550.26544
13/08/2024 12:35:09.64409	1	1	1	1	1550.16906	1550.26994	1550.27094	1550.26544
13/08/2024 12:35:09.64509	1	1	1	1	1550.16906	1550.26994	1550.27094	1550.26340
13/08/2024 12:35:09.64609	1	1	1	1	1550.16906	1550.26994	1550.27094	1550.26340
13/08/2024 12:35:09.64709	1	1	1	1	1550.16906	1550.26994	1550.27094	1550.26544
13/08/2024 12:35:09.64809	1	1	1	1	1550.16906	1550.26994	1550.27298	1550.26544
13/08/2024 12:35:09.64909	1	1	1	1	1550.16702	1550.26994	1550.27094	1550.26544
13/08/2024 12:35:09.65009	1	1	1	1	1550.16906	1550.26994	1550.27094	1550.26544
13/08/2024 12:35:09.65109	1	1	1	1	1550.16949	1550.27063	1550.27163	1550.26592
13/08/2024 12:35:09.65209	1	1	1	1	1550.16949	1550.27063	1550.27163	1550.26592
13/08/2024 12:35:09.65309	1	1	1	1	1550.16906	1550.26994	1550.27094	1550.26544
13/08/2024 12:35:09.65409	1	1	1	1	1550.16906	1550.26994	1550.27094	1550.26544
13/08/2024 12:35:09.65509	1	1	1	1	1550.16906	1550.26994	1550.27094	1550.26544
13/08/2024 12:35:09.65609	1	1	1	1	1550.16906	1550.26994	1550.27094	1550.26544
13/08/2024 12:35:09.65709	1	1	1	1	1550.16906	1550.26994	1550.27094	1550.26544
13/08/2024 12:35:09.65809	1	1	1	1	1550.16906	1550.26994	1550.27094	1550.26544
13/08/2024 12:35:09.65909	1	1	1	1	1550.16906	1550.26994	1550.27094	1550.26544
13/08/2024 12:35:09.66009	1	1	1	1	1550.16906	1550.26994	1550.27094	1550.26544
13/08/2024 12:35:09.66109	1	1	1	1	1550.16862	1550.27129	1550.27229	1550.26495
13/08/2024 12:35:09.66209	1	1	1	1	1550.16862	1550.27129	1550.27229	1550.26495
13/08/2024 12:35:09.66309	1	1	1	1	1550.16906	1550.26994	1550.27094	1550.26544
13/08/2024 12:35:09.66409	1	1	1	1	1550.17066	1550.27129	1550.27229	1550.26699
13/08/2024 12:35:09.66509	1	1	1	1	1550.16906	1550.26994	1550.27094	1550.26544
13/08/2024 12:35:09.66609	1	1	1	1	1550.16906	1550.26994	1550.27094	1550.26544
13/08/2024 12:35:09.66709	1	1	1	1	1550.16906	1550.27198	1550.27094	1550.26544
13/08/2024 12:35:09.66809	1	1	1	1	1550.16906	1550.26994	1550.26890	1550.26544
13/08/2024 12:35:09.66909	1	1	1	1	1550.16906	1550.26994	1550.27094	1550.26544
13/08/2024 12:35:09.67009	1	1	1	1	1550.16862	1550.26925	1550.27025	1550.26699
13/08/2024 12:35:09.67109	1	1	1	1	1550.16906	1550.26790	1550.27094	1550.26544
13/08/2024 12:35:09.67209	1	1	1	1	1550.16702	1550.26994	1550.27094	1550.26544
13/08/2024 12:35:09.67309	1	1	1	1	1550.16906	1550.26994	1550.27094	1550.26544
13/08/2024 12:35:09.67409	1	1	1	1	1550.17066	1550.27129	1550.27229	1550.26699
13/08/2024 12:35:09.67509	1	1	1	1	1550.16862	1550.26925	1550.27025	1550.26495
13/08/2024 12:35:09.67609	1	1	1	1	1550.16906	1550.26994	1550.27094	1550.26544
13/08/2024 12:35:09.67709	1	1	1	1	1550.16906	1550.26994	1550.27094	1550.26544
13/08/2024 12:35:09.67809	1	1	1	1	1550.16862	1550.27129	1550.27229	1550.26495
13/08/2024 12:35:09.67909	1	1	1	1	1550.16906	1550.26994	1550.27094	1550.26544
13/08/2024 12:35:09.68009	1	1	1	1	1550.16906	1550.26994	1550.27094	1550.26544
13/08/2024 12:35:09.68109	1	1	1	1	1550.16906	1550.26994	1550.27094	1550.26544
13/08/2024 12:35:09.68209	1	1	1	1	1550.16906	1550.26994	1550.27094	1550.26544
13/08/2024 12:35:09.68309	1	1	1	1	1550.16788	1550.26927	1550.27027	1550.26436
13/08/2024 12:35:09.68409	1	1	1	1	1550.16702	1550.26994	1550.27094	1550.26544
13/08/2024 12:35:09.68509	1	1	1	1	1550.16906	1550.26994	1550.27094	1550.26544
13/08/2024 12:35:09.68609	1	1	1	1	1550.16906	1550.26994	1550.27094	1550.26544
13/08/2024 12:35:09.68709	1	1	1	1	1550.16906	1550.26994	1550.27094	1550.26544
13/08/2024 12:35:09.68809	1	1	1	1	1550.16862	1550.26925	1550.27025	1550.26495
13/08/2024 12:35:09.68909	1	1	1	1	1550.16906	1550.26994	1550.27094	1550.26544
13/08/2024 12:35:09.69009	1	1	1	1	1550.17066	1550.27129	1550.27229	1550.26699
13/08/2024 12:35:09.69109	1	1	1	1	1550.16906	1550.26994	1550.27094	1550.26544
13/08/2024 12:35:09.69209	1	1	1	1	1550.16906	1550.26994	1550.27094	1550.26544
13/08/2024 12:35:09.69309	1	1	1	1	1550.16906	1550.26994	1550.27094	1550.26544
13/08/2024 12:35:09.69409	1	1	1	1	1550.16906	1550.26994	1550.27094	1550.26544
13/08/2024 12:35:09.69509	1	1	1	1	1550.17066	1550.27129	1550.27229	1550.26495
13/08/2024 12:35:09.69609	1	1	1	1	1550.16906	1550.26994	1550.27094	1550.26544
13/08/2024 12:35:09.69709	1	1	1	1	1550.16702	1550.26994	1550.26890	1550.26544
13/08/2024 12:35:09.69809	1	1	1	1	1550.16949	1550.27063	1550.27163	1550.26592
13/08/2024 12:35:09.69909	1	1	1	1	1550.16862	1550.26925	1550.27025	1550.26495
13/08/2024 12:35:09.70009	1	1	1	1	1550.16862	1550.26925	1550.27025	1550.26495
13/08/2024 12:35:09.70109	1	1	1	1	1550.16745	1550.26858	1550.26958	1550.26388
13/08/2024 12:35:09.70209	1	1	1	1	1550.16906	1550.26994	1550.27094	1550.26544
13/08/2024 12:35:09.70309	1	1	1	1	1550.16949	1550.27063	1550.27163	1550.26592
13/08/2024 12:35:09.70409	1	1	1	1	1550.16862	1550.27129	1550.27229	1550.26495
13/08/2024 12:35:09.70509	1	1	1	1	1550.17066	1550.27129	1550.27229	1550.26699
13/08/2024 12:35:09.70609	1	1	1	1	1550.16906	1550.26994	1550.27094	1550.26544
13/08/2024 12:35:09.70709	1	1	1	1	1550.16906	1550.26994	1550.27094	1550.26544
13/08/2024 12:35:09.70809	1	1	1	1	1550.16906	1550.26994	1550.27094	1550.26544
13/08/2024 12:35:09.70909	1	1	1	1	1550.17109	1550.27198	1550.27298	1550.26748
13/08/2024 12:35:09.71009	1	1	1	1	1550.16702	1550.26994	1550.26890	1550.26544
13/08/2024 12:35:09.71109	1	1	1	1	1550.16745	1550.26858	1550.26958	1550.26592
13/08/2024 12:35:09.71209	1	1	1	1	1550.16906	1550.26994	1550.27094	1550.26544
13/08/2024 12:35:09.71309	1	1	1	1	1550.16906	1550.26994	1550.26890	1550.26544
13/08/2024 12:35:09.71409	1	1	1	1	1550.16906	1550.26994	1550.27094	1550.26544
13/08/2024 12:35:09.71509	1	1	1	1	1550.16906	1550.26994	1550.27094	1550.26544
13/08/2024 12:35:09.71609	1	1	1	1	1550.16906	1550.26994	1550.27094	1550.26544
13/08/2024 12:35:09.71709	1	1	1	1	1550.16906	1550.26994	1550.27094	1550.26544
13/08/2024 12:35:09.71809	1	1	1	1	1550.16906	1550.26994	1550.27094	1550.26544
13/08/2024 12:35:09.71909	1	1	1	1	1550.16906	1550.26994	1550.27094	1550.26544
13/08/2024 12:35:09.72009	1	1	1	1	1550.16862	1550.27129	1550.27229	1550.26495
13/08/2024 12:35:09.72109	1	1	1	1	1550.16906	1550.26994	1550.27094	1550.26544
13/08/2024 12:35:09.72209	1	1	1	1	1550.16906	1550.26994	1550.27094	1550.26544
13/08/2024 12:35:09.72309	1	1	1	1	1550.16906	1550.26994	1550.27094	1550.26544
13/08/2024 12:35:09.72409	1	1	1	1	1550.16906	1550.26994	1550.27094	1550.26544
13/08/2024 12:35:09.72509	1	1	1	1	1550.16906	1550.26994	1550.27094	1550.26544
13/08/2024 12:35:09.72609	1	1	1	1	1550.16906	1550.26994	1550.27094	1550.26544
13/08/2024 12:35:09.72709	1	1	1	1	1550.16906	1550.26994	1550.27094	1550.26544
13/08/2024 12:35:09.72809	1	1	1	1	1550.16862	1550.26925	1550.27025	1550.26699
13/08/2024 12:35:09.72909	1	1	1	1	1550.16862	1550.26925	1550.27025	1550.26495
13/08/2024 12:35:09.73009	1	1	1	1	1550.16862	1550.26925	1550.27025	1550.26495
13/08/2024 12:35:09.73109	1	1	1	1	1550.16906	1550.26994	1550.27094	1550.26544
13/08/2024 12:35:09.73209	1	1	1	1	1550.16906	1550.26994	1550.27094	1550.26544
13/08/2024 12:35:09.73309	1	1	1	1	1550.16906	1550.26994	1550.27094	1550.26544
13/08/2024 12:35:09.73409	1	1	1	1	1550.16906	1550.26994	1550.27094	1550.26544
13/08/2024 12:35:09.73509	1	1	1	1	1550.16906	1550.26994	1550.27094	1550.26544
13/08/2024 12:35:09.73609	1	1	1	1	1550.16906	1550.26994	1550.27094	1550.26544
13/08/2024 12:35:09.73709	1	1	1	1	1550.16906	1550.26994	1550.27094	1550.26544
13/08/2024 12:35:09.73809	1	1	1	1	1550.16906	1550.26994	1550.27094	1550.26544
13/08/2024 12:35:09.73909	1	1	1	1	1550.16949	1550.27063	1550.27163	1550.26592
13/08/2024 12:35:09.74009	1	1	1	1	1550.16906	1550.27198	1550.27298	1550.26748
13/08/2024 12:35:09.74109	1	1	1	1	1550.16745	1550.26858	1550.26958	1550.26592
13/08/2024 12:35:09.74209	1	1	1	1	1550.16862	1550.26925	1550.27025	1550.26495
13/08/2024 12:35:09.74309	1	1	1	1	1550.16906	1550.26994	1550.27094	1550.26340
13/08/2024 12:35:09.74409	1	1	1	1	1550.16906	1550.26994	1550.27094	1550.26544
13/08/2024 12:35:09.74509	1	1	1	1	1550.16906	1550.26994	1550.27094	1550.26544
13/08/2024 12:35:09.74609	1	1	1	1	1550.16862	1550.26925	1550.27025	1550.26495
13/08/2024 12:35:09.74709	1	1	1	1	1550.17066	1550.27129	1550.27229	1550.26699
13/08/2024 12:35:09.74809	1	1	1	1	1550.17066	1550.27129	1550.27229	1550.26699
13/08/2024 12:35:09.74909	1	1	1	1	1550.16906	1550.26994	1550.27094	1550.26544
13/08/2024 12:35:09.75009	1	1	1	1	1550.16906	1550.26994	1550.27094	1550.26544
13/08/2024 12:35:09.75109	1	1	1	1	1550.16906	1550.26994	1550.27094	1550.26544
13/08/2024 12:35:09.75209	1	1	1	1	1550.16906	1550.26994	1550.27094	1550.26544
13/08/2024 12:35:09.75309	1	1	1	1	1550.16906	1550.26994	1550.27094	1550.26544
13/08/2024 12:35:09.75409	1	1	1	1	1550.16702	1550.26994	1550.26890	1550.26544
13/08/2024 12:35:09.75509	1	1	1	1	1550.16702	1550.26790	1550.26890	1550.26544
13/08/2024 12:35:09.75609	1	1	1	1	1550.16906	1550.26994	1550.27094	1550.26340
13/08/2024 12:35:09.75709	1	1	1	1	1550.16862	1550.26925	1550.27025	1550.26699
13/08/2024 12:35:09.75809	1	1	1	1	1550.16906	1550.26994	1550.27094	1550.26544
13/08/2024 12:35:09.75909	1	1	1	1	1550.16906	1550.26994	1550.27094	1550.26544
13/08/2024 12:35:09.76009	1	1	1	1	1550.16906	1550.26994	1550.27094	1550.26544
13/08/2024 12:35:09.76109	1	1	1	1	1550.17109	1550.26994	1550.27094	1550.26544
13/08/2024 12:35:09.76209	1	1	1	1	1550.16906	1550.26994	1550.27094	1550.26544
13/08/2024 12:35:09.76309	1	1	1	1	1550.16862	1550.27129	1550.27229	1550.26699
13/08/2024 12:35:09.76409	1	1	1	1	1550.16906	1550.26994	1550.27094	1550.26544
13/08/2024 12:35:09.76509	1	1	1	1	1550.16949	1550.27063	1550.27163	1550.26592
13/08/2024 12:35:09.76609	1	1	1	1	1550.16906	1550.26994	1550.27094	1550.26544
13/08/2024 12:35:09.76709	1	1	1	1	1550.16949	1550.27063	1550.27163	1550.26592
13/08/2024 12:35:09.76809	1	1	1	1	1550.16906	1550.26994	1550.27094	1550.26544
13/08/2024 12:35:09.76909	1	1	1	1	1550.16906	1550.26994	1550.27094	1550.26544
13/08/2024 12:35:09.77009	1	1	1	1	1550.16745	1550.26858	1550.26958	1550.26388
13/08/2024 12:35:09.77109	1	1	1	1	1550.16745	1550.26858	1550.26958	1550.26388
13/08/2024 12:35:09.77209	1	1	1	1	1550.16906	1550.26994	1550.26890	1550.26544
13/08/2024 12:35:09.77309	1	1	1	1	1550.16949	1550.26858	1550.26958	1550.26388
13/08/2024 12:35:09.77409	1	1	1	1	1550.16745	1550.26858	1550.26958	1550.26388
13/08/2024 12:35:09.77509	1	1	1	1	1550.16906	1550.26994	1550.27094	1550.26544
13/08/2024 12:35:09.77609	1	1	1	1	1550.17066	1550.27129	1550.27229	1550.26699
13/08/2024 12:35:09.77709	1	1	1	1	1550.17109	1550.26994	1550.27094	1550.26544
13/08/2024 12:35:09.77809	1	1	1	1	1550.16906	1550.26994	1550.27094	1550.26544
13/08/2024 12:35:09.77909	1	1	1	1	1550.16906	1550.26994	1550.27094	1550.26544
13/08/2024 12:35:09.78009	1	1	1	1	1550.16906	1550.26994	1550.27094	1550.26544
13/08/2024 12:35:09.78109	1	1	1	1	1550.16949	1550.27063	1550.27163	1550.26592
13/08/2024 12:35:09.78209	1	1	1	1	1550.16745	1550.26858	1550.26958	1550.26388
13/08/2024 12:35:09.78309	1	1	1	1	1550.16906	1550.26994	1550.27094	1550.26544
13/08/2024 12:35:09.78409	1	1	1	1	1550.16906	1550.26994	1550.27094	1550.26544
13/08/2024 12:35:09.78509	1	1	1	1	1550.16906	1550.26790	1550.26890	1550.26340
13/08/2024 12:35:09.78609	1	1	1	1	1550.16906	1550.26994	1550.27094	1550.26544
13/08/2024 12:35:09.78709	1	1	1	1	1550.16906	1550.26994	1550.27094	1550.26340
13/08/2024 12:35:09.78809	1	1	1	1	1550.16862	1550.26925	1550.27025	1550.26495
13/08/2024 12:35:09.78909	1	1	1	1	1550.16906	1550.26994	1550.27094	1550.26544
13/08/2024 12:35:09.79009	1	1	1	1	1550.16906	1550.26994	1550.27094	1550.26544
13/08/2024 12:35:09.79109	1	1	1	1	1550.16862	1550.27129	1550.27229	1550.26699
13/08/2024 12:35:09.79209	1	1	1	1	1550.16906	1550.26994	1550.27094	1550.26544
13/08/2024 12:35:09.79309	1	1	1	1	1550.16906	1550.27198	1550.27094	1550.26748
13/08/2024 12:35:09.79409	1	1	1	1	1550.16906	1550.26994	1550.27094	1550.26544
13/08/2024 12:35:09.79509	1	1	1	1	1550.16906	1550.26994	1550.26890	1550.26544
13/08/2024 12:35:09.79609	1	1	1	1	1550.16745	1550.26858	1550.26958	1550.26388
13/08/2024 12:35:09.79709	1	1	1	1	1550.16906	1550.26994	1550.27094	1550.26544
13/08/2024 12:35:09.79809	1	1	1	1	1550.17066	1550.27129	1550.27229	1550.26699
13/08/2024 12:35:09.79909	1	1	1	1	1550.16862	1550.26925	1550.27025	1550.26495
13/08/2024 12:35:09.80009	1	1	1	1	1550.16702	1550.26790	1550.26890	1550.26340
13/08/2024 12:35:09.80109	1	1	1	1	1550.16862	1550.26925	1550.27025	1550.26495
13/08/2024 12:35:09.80209	1	1	1	1	1550.16906	1550.26994	1550.27094	1550.26544
13/08/2024 12:35:09.80309	1	1	1	1	1550.16906	1550.26994	1550.27094	1550.26544
13/08/2024 12:35:09.80409	1	1	1	1	1550.16862	1550.26925	1550.27025	1550.26699
13/08/2024 12:35:09.80509	1	1	1	1	1550.16862	1550.27129	1550.27229	1550.26495
13/08/2024 12:35:09.80609	1	1	1	1	1550.16906	1550.26994	1550.27094	1550.26544
13/08/2024 12:35:09.80709	1	1	1	1	1550.16862	1550.26925	1550.27025	1550.26495
13/08/2024 12:35:09.80809	1	1	1	1	1550.16862	1550.26925	1550.27025	1550.26495
13/08/2024 12:35:09.80909	1	1	1	1	1550.16906	1550.26994	1550.27094	1550.26544
13/08/2024 12:35:09.81009	1	1	1	1	1550.16906	1550.26994	1550.27094	1550.26544
13/08/2024 12:35:09.81109	1	1	1	1	1550.16906	1550.26994	1550.27094	1550.26544
13/08/2024 12:35:09.81209	1	1	1	1	1550.16906	1550.26994	1550.27094	1550.26340
13/08/2024 12:35:09.81309	1	1	1	1	1550.16906	1550.26994	1550.27094	1550.26544
13/08/2024 12:35:09.81409	1	1	1	1	1550.16906	1550.26994	1550.27094	1550.26544
13/08/2024 12:35:09.81509	1	1	1	1	1550.16906	1550.26994	1550.27094	1550.26544
13/08/2024 12:35:09.81609	1	1	1	1	1550.16862	1550.26925	1550.27025	1550.26495
13/08/2024 12:35:09.81709	1	1	1	1	1550.16906	1550.26994	1550.27094	1550.26340
13/08/2024 12:35:09.81809	1	1	1	1	1550.16906	1550.26994	1550.27094	1550.26544
13/08/2024 12:35:09.81909	1	1	1	1	1550.16949	1550.27063	1550.27163	1550.26592
13/08/2024 12:35:09.82009	1	1	1	1	1550.16906	1550.27198	1550.27298	1550.26748
13/08/2024 12:35:09.82109	1	1	1	1	1550.16906	1550.26994	1550.27094	1550.26544
13/08/2024 12:35:09.82209	1	1	1	1	1550.16906	1550.26994	1550.27094	1550.26544
13/08/2024 12:35:09.82309	1	1	1	1	1550.16906	1550.26994	1550.27094	1550.26544
13/08/2024 12:35:09.82409	1	1	1	1	1550.16906	1550.26994	1550.27094	1550.26544
13/08/2024 12:35:09.82509	1	1	1	1	1550.16906	1550.26994	1550.27094	1550.26544
13/08/2024 12:35:09.82609	1	1	1	1	1550.16906	1550.26994	1550.27094	1550.26544
13/08/2024 12:35:09.82709	1	1	1	1	1550.16906	1550.26994	1550.27094	1550.26544
13/08/2024 12:35:09.82809	1	1	1	1	1550.17066	1550.27129	1550.27229	1550.26699
13/08/2024 12:35:09.82909	1	1	1	1	1550.17109	1550.27198	1550.27298	1550.26748
13/08/2024 12:35:09.83009	1	1	1	1	1550.16906	1550.26994	1550.27094	1550.26544
13/08/2024 12:35:09.83109	1	1	1	1	1550.16702	1550.26994	1550.27094	1550.26340
13/08/2024 12:35:09.83209	1	1	1	1	1550.16906	1550.26994	1550.27094	1550.26544
13/08/2024 12:35:09.83309	1	1	1	1	1550.16906	1550.26994	1550.27094	1550.26544
13/08/2024 12:35:09.83409	1	1	1	1	1550.16906	1550.26994	1550.27094	1550.26544
13/08/2024 12:35:09.83509	1	1	1	1	1550.16906	1550.26994	1550.27094	1550.26544
13/08/2024 12:35:09.83609	1	1	1	1	1550.16906	1550.26994	1550.27094	1550.26544
13/08/2024 12:35:09.83709	1	1	1	1	1550.16862	1550.26925	1550.27229	1550.26495
13/08/2024 12:35:09.83809	1	1	1	1	1550.16906	1550.26994	1550.27094	1550.26544
13/08/2024 12:35:09.83909	1	1	1	1	1550.16862	1550.26925	1550.27025	1550.26495
13/08/2024 12:35:09.84009	1	1	1	1	1550.17066	1550.27129	1550.27229	1550.26699
13/08/2024 12:35:09.84109	1	1	1	1	1550.16906	1550.26994	1550.27094	1550.26544
13/08/2024 12:35:09.84209	1	1	1	1	1550.16906	1550.26994	1550.27094	1550.26544
13/08/2024 12:35:09.84309	1	1	1	1	1550.16906	1550.26994	1550.27094	1550.26544
13/08/2024 12:35:09.84409	1	1	1	1	1550.16862	1550.26925	1550.27025	1550.26495
13/08/2024 12:35:09.84509	1	1	1	1	1550.16906	1550.26994	1550.27094	1550.26544
13/08/2024 12:35:09.84609	1	1	1	1	1550.16906	1550.26994	1550.27094	1550.26544
13/08/2024 12:35:09.84709	1	1	1	1	1550.16906	1550.26994	1550.27094	1550.26544
13/08/2024 12:35:09.84809	1	1	1	1	1550.16906	1550.26994	1550.27094	1550.26544
13/08/2024 12:35:09.84909	1	1	1	1	1550.16906	1550.26994	1550.27094	1550.26544
13/08/2024 12:35:09.85009	1	1	1	1	1550.16862	1550.26925	1550.27025	1550.26495
13/08/2024 12:35:09.85109	1	1	1	1	1550.16906	1550.26994	1550.27094	1550.26544
13/08/2024 12:35:09.85209	1	1	1	1	1550.16862	1550.27129	1550.27025	1550.26495
13/08/2024 12:35:09.85309	1	1	1	1	1550.16906	1550.26994	1550.27094	1550.26544
13/08/2024 12:35:09.85409	1	1	1	1	1550.16906	1550.26994	1550.27094	1550.26544
13/08/2024 12:35:09.85509	1	1	1	1	1550.16906	1550.26994	1550.27094	1550.26544
13/08/2024 12:35:09.85609	1	1	1	1	1550.16906	1550.26994	1550.27094	1550.26544
13/08/2024 12:35:09.85709	1	1	1	1	1550.16949	1550.27063	1550.27163	1550.26592
13/08/2024 12:35:09.85809	1	1	1	1	1550.16702	1550.26790	1550.26890	1550.26340
13/08/2024 12:35:09.85909	1	1	1	1	1550.16906	1550.26994	1550.27094	1550.26544
13/08/2024 12:35:09.86009	1	1	1	1	1550.16906	1550.26994	1550.27094	1550.26544
13/08/2024 12:35:09.86109	1	1	1	1	1550.16906	1550.26994	1550.27094	1550.26544
13/08/2024 12:35:09.86209	1	1	1	1	1550.16906	1550.26994	1550.27094	1550.26544
13/08/2024 12:35:09.86309	1	1	1	1	1550.16906	1550.26994	1550.27094	1550.26544
13/08/2024 12:35:09.86409	1	1	1	1	1550.16862	1550.27129	1550.27229	1550.26699
13/08/2024 12:35:09.86509	1	1	1	1	1550.16906	1550.26994	1550.27094	1550.26544
13/08/2024 12:35:09.86609	1	1	1	1	1550.16906	1550.26994	1550.27094	1550.26544
13/08/2024 12:35:09.86709	1	1	1	1	1550.16906	1550.26994	1550.27094	1550.26544
13/08/2024 12:35:09.86809	1	1	1	1	1550.16862	1550.26925	1550.27025	1550.26699
13/08/2024 12:35:09.86909	1	1	1	1	1550.16862	1550.26925	1550.27025	1550.26495
13/08/2024 12:35:09.87009	1	1	1	1	1550.16906	1550.26994	1550.27094	1550.26544
13/08/2024 12:35:09.87109	1	1	1	1	1550.16906	1550.26994	1550.27094	1550.26544
13/08/2024 12:35:09.87209	1	1	1	1	1550.16906	1550.26994	1550.27094	1550.26544
13/08/2024 12:35:09.87309	1	1	1	1	1550.16906	1550.26994	1550.27094	1550.26544
13/08/2024 12:35:09.87409	1	1	1	1	1550.16906	1550.26994	1550.27094	1550.26544
13/08/2024 12:35:09.87509	1	1	1	1	1550.17066	1550.27129	1550.27229	1550.26699
13/08/2024 12:35:09.87609	1	1	1	1	1550.16862	1550.26925	1550.27025	1550.26495
13/08/2024 12:35:09.87709	1	1	1	1	1550.16906	1550.27198	1550.27298	1550.26748
13/08/2024 12:35:09.87809	1	1	1	1	1550.16906	1550.26994	1550.27094	1550.26544
13/08/2024 12:35:09.87909	1	1	1	1	1550.16906	1550.26994	1550.27094	1550.26544
13/08/2024 12:35:09.88009	1	1	1	1	1550.16906	1550.26994	1550.27094	1550.26544
13/08/2024 12:35:09.88109	1	1	1	1	1550.16906	1550.26994	1550.27094	1550.26544
13/08/2024 12:35:09.88209	1	1	1	1	1550.16906	1550.26994	1550.27094	1550.26544
13/08/2024 12:35:09.88309	1	1	1	1	1550.16906	1550.26994	1550.27094	1550.26544
13/08/2024 12:35:09.88409	1	1	1	1	1550.16862	1550.27129	1550.27025	1550.26495
13/08/2024 12:35:09.88509	1	1	1	1	1550.16906	1550.26994	1550.27094	1550.26544
13/08/2024 12:35:09.88609	1	1	1	1	1550.16906	1550.26994	1550.27094	1550.26340
13/08/2024 12:35:09.88709	1	1	1	1	1550.16906	1550.26994	1550.27094	1550.26544
13/08/2024 12:35:09.88809	1	1	1	1	1550.16906	1550.26994	1550.27094	1550.26544
13/08/2024 12:35:09.88909	1	1	1	1	1550.16906	1550.26994	1550.27094	1550.26544
13/08/2024 12:35:09.89009	1	1	1	1	1550.16906	1550.26994	1550.27094	1550.26544
13/08/2024 12:35:09.89109	1	1	1	1	1550.16745	1550.27063	1550.27163	1550.26388
13/08/2024 12:35:09.89209	1	1	1	1	1550.16906	1550.26994	1550.27298	1550.26544
13/08/2024 12:35:09.89309	1	1	1	1	1550.16949	1550.27063	1550.27163	1550.26592
13/08/2024 12:35:09.89409	1	1	1	1	1550.16906	1550.26994	1550.27094	1550.26544
13/08/2024 12:35:09.89509	1	1	1	1	1550.16949	1550.27063	1550.27163	1550.26592
13/08/2024 12:35:09.89609	1	1	1	1	1550.16906	1550.26994	1550.27094	1550.26544
13/08/2024 12:35:09.89709	1	1	1	1	1550.16862	1550.26925	1550.27025	1550.26495
13/08/2024 12:35:09.89809	1	1	1	1	1550.16862	1550.26925	1550.27025	1550.26495
13/08/2024 12:35:09.89909	1	1	1	1	1550.16862	1550.26925	1550.27025	1550.26495
13/08/2024 12:35:09.90009	1	1	1	1	1550.16906	1550.26994	1550.27094	1550.26544
13/08/2024 12:35:09.90109	1	1	1	1	1550.17066	1550.27129	1550.27229	1550.26699
13/08/2024 12:35:09.90209	1	1	1	1	1550.16745	1550.27063	1550.27163	1550.26388
13/08/2024 12:35:09.90309	1	1	1	1	1550.16906	1550.26994	1550.27094	1550.26544
13/08/2024 12:35:09.90409	1	1	1	1	1550.16906	1550.26994	1550.27094	1550.26544
13/08/2024 12:35:09.90509	1	1	1	1	1550.16906	1550.26994	1550.27094	1550.26544
13/08/2024 12:35:09.90609	1	1	1	1	1550.16906	1550.27198	1550.27298	1550.26544
13/08/2024 12:35:09.90709	1	1	1	1	1550.16906	1550.26994	1550.27094	1550.26544
13/08/2024 12:35:09.90809	1	1	1	1	1550.16862	1550.26925	1550.27025	1550.26495
13/08/2024 12:35:09.90909	1	1	1	1	1550.16702	1550.26790	1550.26890	1550.26340
13/08/2024 12:35:09.91009	1	1	1	1	1550.16862	1550.27129	1550.27229	1550.26699
13/08/2024 12:35:09.91109	1	1	1	1	1550.16906	1550.26790	1550.26890	1550.26340
13/08/2024 12:35:09.91209	1	1	1	1	1550.16906	1550.26790	1550.27094	1550.26544
13/08/2024 12:35:09.91309	1	1	1	1	1550.16906	1550.26994	1550.26890	1550.26544
13/08/2024 12:35:09.91409	1	1	1	1	1550.17109	1550.26994	1550.27094	1550.26544
13/08/2024 12:35:09.91509	1	1	1	1	1550.16862	1550.27129	1550.27229	1550.26495
13/08/2024 12:35:09.91609	1	1	1	1	1550.16906	1550.26994	1550.27094	1550.26544
13/08/2024 12:35:09.91709	1	1	1	1	1550.16862	1550.26925	1550.27025	1550.26495
13/08/2024 12:35:09.91809	1	1	1	1	1550.16906	1550.26994	1550.27094	1550.26544
13/08/2024 12:35:09.91909	1	1	1	1	1550.16862	1550.26925	1550.27025	1550.26699
13/08/2024 12:35:09.92009	1	1	1	1	1550.16906	1550.26994	1550.27094	1550.26544
13/08/2024 12:35:09.92109	1	1	1	1	1550.16745	1550.26858	1550.26958	1550.26388
13/08/2024 12:35:09.92209	1	1	1	1	1550.16862	1550.26925	1550.27025	1550.26495
13/08/2024 12:35:09.92309	1	1	1	1	1550.16906	1550.26994	1550.27094	1550.26544
13/08/2024 12:35:09.92409	1	1	1	1	1550.16906	1550.26994	1550.27094	1550.26544
13/08/2024 12:35:09.92509	1	1	1	1	1550.16906	1550.26994	1550.27094	1550.26544
13/08/2024 12:35:09.92609	1	1	1	1	1550.16906	1550.26994	1550.27094	1550.26544
13/08/2024 12:35:09.92709	1	1	1	1	1550.16906	1550.26994	1550.27094	1550.26544
13/08/2024 12:35:09.92809	1	1	1	1	1550.16702	1550.26994	1550.27094	1550.26340
13/08/2024 12:35:09.92909	1	1	1	1	1550.16862	1550.27129	1550.27229	1550.26495
13/08/2024 12:35:09.93009	1	1	1	1	1550.16906	1550.26994	1550.27094	1550.26544
13/08/2024 12:35:09.93109	1	1	1	1	1550.16745	1550.26858	1550.26958	1550.26388
13/08/2024 12:35:09.93209	1	1	1	1	1550.17109	1550.27198	1550.27298	1550.26748
13/08/2024 12:35:09.93309	1	1	1	1	1550.16906	1550.26994	1550.27094	1550.26544
13/08/2024 12:35:09.93409	1	1	1	1	1550.16906	1550.26994	1550.27094	1550.26544
13/08/2024 12:35:09.93509	1	1	1	1	1550.16862	1550.26925	1550.27025	1550.26495
13/08/2024 12:35:09.93609	1	1	1	1	1550.16906	1550.26994	1550.27094	1550.26544
13/08/2024 12:35:09.93709	1	1	1	1	1550.16906	1550.26994	1550.27094	1550.26544
13/08/2024 12:35:09.93809	1	1	1	1	1550.16906	1550.26994	1550.27094	1550.26544
13/08/2024 12:35:09.93909	1	1	1	1	1550.16862	1550.27129	1550.27229	1550.26699
13/08/2024 12:35:09.94009	1	1	1	1	1550.16906	1550.26994	1550.27094	1550.26544
13/08/2024 12:35:09.94109	1	1	1	1	1550.16949	1550.27063	1550.27163	1550.26592
13/08/2024 12:35:09.94209	1	1	1	1	1550.16906	1550.26994	1550.27094	1550.26544
13/08/2024 12:35:09.94309	1	1	1	1	1550.16702	1550.26994	1550.27094	1550.26340
13/08/2024 12:35:09.94409	1	1	1	1	1550.16906	1550.26994	1550.27094	1550.26544
13/08/2024 12:35:09.94509	1	1	1	1	1550.16906	1550.26994	1550.27094	1550.26544
13/08/2024 12:35:09.94609	1	1	1	1	1550.16906	1550.26994	1550.27094	1550.26544
13/08/2024 12:35:09.94709	1	1	1	1	1550.16906	1550.26790	1550.27094	1550.26340
13/08/2024 12:35:09.94809	1	1	1	1	1550.16906	1550.26994	1550.27094	1550.26340
13/08/2024 12:35:09.94909	1	1	1	1	1550.16906	1550.26994	1550.27094	1550.26544
13/08/2024 12:35:09.95009	1	1	1	1	1550.16949	1550.27063	1550.27163	1550.26592
13/08/2024 12:35:09.95109	1	1	1	1	1550.16906	1550.26994	1550.27094	1550.26544
13/08/2024 12:35:09.95209	1	1	1	1	1550.16862	1550.26925	1550.27025	1550.26495
13/08/2024 12:35:09.95309	1	1	1	1	1550.16906	1550.26994	1550.27094	1550.26544
13/08/2024 12:35:09.95409	1	1	1	1	1550.16906	1550.26994	1550.27094	1550.26544
13/08/2024 12:35:09.95509	1	1	1	1	1550.16906	1550.26994	1550.27094	1550.26544
13/08/2024 12:35:09.95609	1	1	1	1	1550.16949	1550.27063	1550.27163	1550.26592
13/08/2024 12:35:09.95709	1	1	1	1	1550.16906	1550.26994	1550.27094	1550.26544
13/08/2024 12:35:09.95809	1	1	1	1	1550.16949	1550.27063	1550.27163	1550.26592
13/08/2024 12:35:09.95909	1	1	1	1	1550.16745	1550.26858	1550.26958	1550.26388
13/08/2024 12:35:09.96009	1	1	1	1	1550.16906	1550.26994	1550.27094	1550.26544
13/08/2024 12:35:09.96109	1	1	1	1	1550.16906	1550.26790	1550.26890	1550.26340
13/08/2024 12:35:09.96209	1	1	1	1	1550.16862	1550.26925	1550.27025	1550.26495
13/08/2024 12:35:09.96309	1	1	1	1	1550.16906	1550.26994	1550.27094	1550.26544
13/08/2024 12:35:09.96409	1	1	1	1	1550.16862	1550.27129	1550.27229	1550.26495
13/08/2024 12:35:09.96509	1	1	1	1	1550.16949	1550.27063	1550.27163	1550.26592
13/08/2024 12:35:09.96609	1	1	1	1	1550.16906	1550.26994	1550.27094	1550.26544
13/08/2024 12:35:09.96709	1	1	1	1	1550.16906	1550.26994	1550.27094	1550.26544
13/08/2024 12:35:09.96809	1	1	1	1	1550.16906	1550.26994	1550.27094	1550.26544
13/08/2024 12:35:09.96909	1	1	1	1	1550.16906	1550.26994	1550.27094	1550.26340
13/08/2024 12:35:09.97009	1	1	1	1	1550.16949	1550.27063	1550.27163	1550.26592
13/08/2024 12:35:09.97109	1	1	1	1	1550.16906	1550.26994	1550.27094	1550.26544
13/08/2024 12:35:09.97209	1	1	1	1	1550.16906	1550.26994	1550.27094	1550.26544
13/08/2024 12:35:09.97309	1	1	1	1	1550.16906	1550.26994	1550.27094	1550.26544
13/08/2024 12:35:09.97409	1	1	1	1	1550.16906	1550.26994	1550.27094	1550.26544
13/08/2024 12:35:09.97509	1	1	1	1	1550.16906	1550.26994	1550.27094	1550.26544
13/08/2024 12:35:09.97609	1	1	1	1	1550.16906	1550.26994	1550.27298	1550.26544
13/08/2024 12:35:09.97709	1	1	1	1	1550.16906	1550.26994	1550.27094	1550.26544
13/08/2024 12:35:09.97809	1	1	1	1	1550.16862	1550.26925	1550.27025	1550.26495
13/08/2024 12:35:09.97909	1	1	1	1	1550.16906	1550.26994	1550.27094	1550.26544
13/08/2024 12:35:09.98009	1	1	1	1	1550.16949	1550.26858	1550.26958	1550.26388
13/08/2024 12:35:09.98109	1	1	1	1	1550.16906	1550.26994	1550.27094	1550.26544
13/08/2024 12:35:09.98209	1	1	1	1	1550.16906	1550.26994	1550.27094	1550.26544
13/08/2024 12:35:09.98309	1	1	1	1	1550.16906	1550.26994	1550.27094	1550.26544
13/08/2024 12:35:09.98409	1	1	1	1	1550.16906	1550.26994	1550.27094	1550.26544
13/08/2024 12:35:09.98509	1	1	1	1	1550.16906	1550.26994	1550.27094	1550.26340
13/08/2024 12:35:09.98609	1	1	1	1	1550.16862	1550.26925	1550.27025	1550.26495
13/08/2024 12:35:09.98709	1	1	1	1	1550.16862	1550.26925	1550.27025	1550.26495
13/08/2024 12:35:09.98809	1	1	1	1	1550.16906	1550.26994	1550.27094	1550.26544
13/08/2024 12:35:09.98909	1	1	1	1	1550.16906	1550.26994	1550.27094	1550.26544
13/08/2024 12:35:09.99009	1	1	1	1	1550.16906	1550.26994	1550.27094	1550.26544
13/08/2024 12:35:09.99109	1	1	1	1	1550.16906	1550.26994	1550.27094	1550.26748
13/08/2024 12:35:09.99209	1	1	1	1	1550.16702	1550.26790	1550.26890	1550.26340
13/08/2024 12:35:09.99309	1	1	1	1	1550.16906	1550.26994	1550.27094	1550.26544
13/08/2024 12:35:09.99409	1	1	1	1	1550.16862	1550.27129	1550.27229	1550.26699
13/08/2024 12:35:09.99509	1	1	1	1	1550.16906	1550.26994	1550.27094	1550.26544
13/08/2024 12:35:09.99609	1	1	1	1	1550.16906	1550.26994	1550.27094	1550.26544
13/08/2024 12:35:09.99709	1	1	1	1	1550.16702	1550.26994	1550.27094	1550.26340
13/08/2024 12:35:09.99809	1	1	1	1	1550.17109	1550.26994	1550.27094	1550.26544
13/08/2024 12:35:09.99909	1	1	1	1	1550.16862	1550.27129	1550.27229	1550.26699
13/08/2024 12:35:10.00009	1	1	1	1	1550.16906	1550.26994	1550.27094	1550.26544
13/08/2024 12:35:10.00109	1	1	1	1	1550.16862	1550.27129	1550.27229	1550.26699
13/08/2024 12:35:10.00209	1	1	1	1	1550.16906	1550.26994	1550.27094	1550.26544
13/08/2024 12:35:10.00309	1	1	1	1	1550.16906	1550.26994	1550.27094	1550.26544
13/08/2024 12:35:10.00409	1	1	1	1	1550.16862	1550.26925	1550.27025	1550.26495
13/08/2024 12:35:10.00509	1	1	1	1	1550.16906	1550.26994	1550.27094	1550.26544
13/08/2024 12:35:10.00609	1	1	1	1	1550.16702	1550.26994	1550.27094	1550.26544
13/08/2024 12:35:10.00709	1	1	1	1	1550.16906	1550.26994	1550.27094	1550.26544
13/08/2024 12:35:10.00809	1	1	1	1	1550.16906	1550.26994	1550.27094	1550.26340
13/08/2024 12:35:10.00909	1	1	1	1	1550.16906	1550.26994	1550.27094	1550.26544
13/08/2024 12:35:10.01009	1	1	1	1	1550.17066	1550.27129	1550.27229	1550.26699
13/08/2024 12:35:10.01109	1	1	1	1	1550.16906	1550.27198	1550.27298	1550.26544
13/08/2024 12:35:10.01209	1	1	1	1	1550.16862	1550.27129	1550.27229	1550.26495
13/08/2024 12:35:10.01309	1	1	1	1	1550.16906	1550.26994	1550.27094	1550.26340
13/08/2024 12:35:10.01409	1	1	1	1	1550.16702	1550.26994	1550.27094	1550.26544
13/08/2024 12:35:10.01509	1	1	1	1	1550.16906	1550.26994	1550.27298	1550.26544
13/08/2024 12:35:10.01609	1	1	1	1	1550.16906	1550.26790	1550.27298	1550.26340
13/08/2024 12:35:10.01709	1	1	1	1	1550.16906	1550.26994	1550.27298	1550.26544
13/08/2024 12:35:10.01809	1	1	1	1	1550.16906	1550.26994	1550.27298	1550.26544
13/08/2024 12:35:10.01909	1	1	1	1	1550.17066	1550.26925	1550.27432	1550.26292
13/08/2024 12:35:10.02009	1	1	1	1	1550.16906	1550.26994	1550.27094	1550.26340
13/08/2024 12:35:10.02109	1	1	1	1	1550.16906	1550.26994	1550.27094	1550.26544
13/08/2024 12:35:10.02209	1	1	1	1	1550.17066	1550.26925	1550.27229	1550.26495
13/08/2024 12:35:10.02309	1	1	1	1	1550.16906	1550.26994	1550.27298	1550.26340
13/08/2024 12:35:10.02409	1	1	1	1	1550.16906	1550.26994	1550.27298	1550.26544
13/08/2024 12:35:10.02509	1	1	1	1	1550.16906	1550.26994	1550.27298	1550.26544
13/08/2024 12:35:10.02609	1	1	1	1	1550.16862	1550.26925	1550.27432	1550.26292
13/08/2024 12:35:10.02709	1	1	1	1	1550.16906	1550.26994	1550.27298	1550.26340
13/08/2024 12:35:10.02809	1	1	1	1	1550.16906	1550.26994	1550.27298	1550.26544
13/08/2024 12:35:10.02909	1	1	1	1	1550.16862	1550.26925	1550.27432	1550.26495
13/08/2024 12:35:10.03009	1	1	1	1	1550.16906	1550.26994	1550.27298	1550.26340
13/08/2024 12:35:10.03109	1	1	1	1	1550.16906	1550.26994	1550.27298	1550.26340
13/08/2024 12:35:10.03209	1	1	1	1	1550.16906	1550.26994	1550.27298	1550.26340
13/08/2024 12:35:10.03309	1	1	1	1	1550.16906	1550.26994	1550.27502	1550.26340
13/08/2024 12:35:10.03409	1	1	1	1	1550.17066	1550.27129	1550.27432	1550.26292
13/08/2024 12:35:10.03509	1	1	1	1	1550.16862	1550.26925	1550.27432	1550.26495
13/08/2024 12:35:10.03609	1	1	1	1	1550.16906	1550.26994	1550.27298	1550.26544
13/08/2024 12:35:10.03709	1	1	1	1	1550.17109	1550.27198	1550.27298	1550.26544
13/08/2024 12:35:10.03809	1	1	1	1	1550.16906	1550.26994	1550.27094	1550.26340
13/08/2024 12:35:10.03909	1	1	1	1	1550.16906	1550.27198	1550.27094	1550.26748
13/08/2024 12:35:10.04009	1	1	1	1	1550.16906	1550.26994	1550.27094	1550.26340
13/08/2024 12:35:10.04109	1	1	1	1	1550.16906	1550.26994	1550.27094	1550.26544
13/08/2024 12:35:10.04209	1	1	1	1	1550.16862	1550.27129	1550.27025	1550.26699
13/08/2024 12:35:10.04309	1	1	1	1	1550.16906	1550.26790	1550.26890	1550.26340
13/08/2024 12:35:10.04409	1	1	1	1	1550.16906	1550.26994	1550.27094	1550.26340
13/08/2024 12:35:10.04509	1	1	1	1	1550.16906	1550.26994	1550.26890	1550.26544
13/08/2024 12:35:10.04609	1	1	1	1	1550.16745	1550.26858	1550.26958	1550.26592
13/08/2024 12:35:10.04709	1	1	1	1	1550.16702	1550.26790	1550.27094	1550.26340
13/08/2024 12:35:10.04809	1	1	1	1	1550.16906	1550.27198	1550.27298	1550.26544
13/08/2024 12:35:10.04909	1	1	1	1	1550.16862	1550.26925	1550.27229	1550.26495
13/08/2024 12:35:10.05009	1	1	1	1	1550.16906	1550.26994	1550.27298	1550.26544
13/08/2024 12:35:10.05109	1	1	1	1	1550.16862	1550.26925	1550.27229	1550.26495
13/08/2024 12:35:10.05209	1	1	1	1	1550.16906	1550.26994	1550.27094	1550.26544
13/08/2024 12:35:10.05309	1	1	1	1	1550.16906	1550.26994	1550.27094	1550.26544
13/08/2024 12:35:10.05409	1	1	1	1	1550.17066	1550.27129	1550.27229	1550.26495
13/08/2024 12:35:10.05509	1	1	1	1	1550.16906	1550.26994	1550.27094	1550.26544
13/08/2024 12:35:10.05609	1	1	1	1	1550.16949	1550.27063	1550.26958	1550.26592
13/08/2024 12:35:10.05709	1	1	1	1	1550.16906	1550.26790	1550.26890	1550.26544
13/08/2024 12:35:10.05809	1	1	1	1	1550.16862	1550.26925	1550.27025	1550.26495
13/08/2024 12:35:10.05909	1	1	1	1	1550.16906	1550.26790	1550.26890	1550.26340
13/08/2024 12:35:10.06009	1	1	1	1	1550.16906	1550.26994	1550.27094	1550.26544
13/08/2024 12:35:10.06109	1	1	1	1	1550.16702	1550.26790	1550.26890	1550.26340
13/08/2024 12:35:10.06209	1	1	1	1	1550.16862	1550.26925	1550.27025	1550.26495
13/08/2024 12:35:10.06309	1	1	1	1	1550.16906	1550.26994	1550.27094	1550.26544
13/08/2024 12:35:10.06409	1	1	1	1	1550.16906	1550.26994	1550.27094	1550.26544
13/08/2024 12:35:10.06509	1	1	1	1	1550.16906	1550.27198	1550.27298	1550.26544
13/08/2024 12:35:10.06609	1	1	1	1	1550.16906	1550.26994	1550.27094	1550.26544
13/08/2024 12:35:10.06709	1	1	1	1	1550.16906	1550.26994	1550.27094	1550.26544
13/08/2024 12:35:10.06809	1	1	1	1	1550.16906	1550.26994	1550.27094	1550.26544
13/08/2024 12:35:10.06909	1	1	1	1	1550.16906	1550.26994	1550.27094	1550.26544
13/08/2024 12:35:10.07009	1	1	1	1	1550.16906	1550.26994	1550.26890	1550.26544
13/08/2024 12:35:10.07109	1	1	1	1	1550.16745	1550.26858	1550.26958	1550.26388
13/08/2024 12:35:10.07209	1	1	1	1	1550.16949	1550.27063	1550.26958	1550.26592
13/08/2024 12:35:10.07309	1	1	1	1	1550.16702	1550.26790	1550.26686	1550.26340
13/08/2024 12:35:10.07409	1	1	1	1	1550.16906	1550.26790	1550.26890	1550.26544
13/08/2024 12:35:10.07509	1	1	1	1	1550.16906	1550.26994	1550.26890	1550.26544
13/08/2024 12:35:10.07609	1	1	1	1	1550.17066	1550.27129	1550.27025	1550.26699
13/08/2024 12:35:10.07709	1	1	1	1	1550.16906	1550.26994	1550.26890	1550.26544
13/08/2024 12:35:10.07809	1	1	1	1	1550.16862	1550.26925	1550.27025	1550.26495
13/08/2024 12:35:10.07909	1	1	1	1	1550.16906	1550.26994	1550.27094	1550.26544
13/08/2024 12:35:10.08009	1	1	1	1	1550.16906	1550.26994	1550.27094	1550.26544
13/08/2024 12:35:10.08109	1	1	1	1	1550.16906	1550.26994	1550.27094	1550.26748
13/08/2024 12:35:10.08209	1	1	1	1	1550.16906	1550.26994	1550.27094	1550.26544
13/08/2024 12:35:10.08309	1	1	1	1	1550.16702	1550.26994	1550.27094	1550.26544
13/08/2024 12:35:10.08409	1	1	1	1	1550.16862	1550.26925	1550.27025	1550.26495
13/08/2024 12:35:10.08509	1	1	1	1	1550.16906	1550.26994	1550.27094	1550.26544
13/08/2024 12:35:10.08609	1	1	1	1	1550.16862	1550.26925	1550.27025	1550.26495
13/08/2024 12:35:10.08709	1	1	1	1	1550.16906	1550.26994	1550.27094	1550.26544
13/08/2024 12:35:10.08809	1	1	1	1	1550.16949	1550.27063	1550.26958	1550.26592
13/08/2024 12:35:10.08909	1	1	1	1	1550.16906	1550.26994	1550.27094	1550.26748
13/08/2024 12:35:10.09009	1	1	1	1	1550.16906	1550.26994	1550.26890	1550.26544
13/08/2024 12:35:10.09109	1	1	1	1	1550.16702	1550.26994	1550.26890	1550.26340
13/08/2024 12:35:10.09209	1	1	1	1	1550.16862	1550.26925	1550.27025	1550.26699
13/08/2024 12:35:10.09309	1	1	1	1	1550.16906	1550.26994	1550.27094	1550.26748
13/08/2024 12:35:10.09409	1	1	1	1	1550.16949	1550.27063	1550.26958	1550.26592
13/08/2024 12:35:10.09509	1	1	1	1	1550.17066	1550.27129	1550.27025	1550.26699
13/08/2024 12:35:10.09609	1	1	1	1	1550.16906	1550.26994	1550.26890	1550.26544
13/08/2024 12:35:10.09709	1	1	1	1	1550.16906	1550.26994	1550.27094	1550.26544
13/08/2024 12:35:10.09809	1	1	1	1	1550.16862	1550.26925	1550.27025	1550.26495
13/08/2024 12:35:10.09909	1	1	1	1	1550.16906	1550.26994	1550.27094	1550.26544
13/08/2024 12:35:10.10009	1	1	1	1	1550.17109	1550.26994	1550.27298	1550.26748
13/08/2024 12:35:10.10109	1	1	1	1	1550.16862	1550.26925	1550.27025	1550.26699
13/08/2024 12:35:10.10209	1	1	1	1	1550.16862	1550.27129	1550.27025	1550.26699
13/08/2024 12:35:10.10309	1	1	1	1	1550.16906	1550.26994	1550.27094	1550.26544
13/08/2024 12:35:10.10409	1	1	1	1	1550.16906	1550.27198	1550.27094	1550.26748
13/08/2024 12:35:10.10509	1	1	1	1	1550.16906	1550.26994	1550.26890	1550.26544
13/08/2024 12:35:10.10609	1	1	1	1	1550.16906	1550.26994	1550.26890	1550.26544
13/08/2024 12:35:10.10709	1	1	1	1	1550.16906	1550.26790	1550.26890	1550.26544
13/08/2024 12:35:10.10809	1	1	1	1	1550.16745	1550.26858	1550.26958	1550.26592
13/08/2024 12:35:10.10909	1	1	1	1	1550.16906	1550.26994	1550.26890	1550.26544
13/08/2024 12:35:10.11009	1	1	1	1	1550.16906	1550.26994	1550.27094	1550.26748
13/08/2024 12:35:10.11109	1	1	1	1	1550.16906	1550.26994	1550.27094	1550.26544
13/08/2024 12:35:10.11209	1	1	1	1	1550.16906	1550.26994	1550.26890	1550.26544
13/08/2024 12:35:10.11309	1	1	1	1	1550.16862	1550.26925	1550.27025	1550.26495
13/08/2024 12:35:10.11409	1	1	1	1	1550.16702	1550.26994	1550.27094	1550.26544
13/08/2024 12:35:10.11509	1	1	1	1	1550.16906	1550.26994	1550.27094	1550.26544
13/08/2024 12:35:10.11609	1	1	1	1	1550.16906	1550.26994	1550.27094	1550.26544
13/08/2024 12:35:10.11709	1	1	1	1	1550.16906	1550.26994	1550.27094	1550.26544
13/08/2024 12:35:10.11809	1	1	1	1	1550.16906	1550.26994	1550.27094	1550.26544
13/08/2024 12:35:10.11909	1	1	1	1	1550.16745	1550.26858	1550.26958	1550.26592
13/08/2024 12:35:10.12009	1	1	1	1	1550.16702	1550.26994	1550.26890	1550.26544
13/08/2024 12:35:10.12109	1	1	1	1	1550.16949	1550.27063	1550.26958	1550.26592
13/08/2024 12:35:10.12209	1	1	1	1	1550.16906	1550.26994	1550.26890	1550.26544
13/08/2024 12:35:10.12309	1	1	1	1	1550.16862	1550.27129	1550.27025	1550.26699
13/08/2024 12:35:10.12409	1	1	1	1	1550.16906	1550.26994	1550.26890	1550.26544
13/08/2024 12:35:10.12509	1	1	1	1	1550.16906	1550.26994	1550.26890	1550.26544
13/08/2024 12:35:10.12609	1	1	1	1	1550.16906	1550.26994	1550.27094	1550.26544
13/08/2024 12:35:10.12709	1	1	1	1	1550.16862	1550.26925	1550.27025	1550.26699
13/08/2024 12:35:10.12809	1	1	1	1	1550.16745	1550.26858	1550.26958	1550.26592
13/08/2024 12:35:10.12909	1	1	1	1	1550.16906	1550.26994	1550.27094	1550.26544
13/08/2024 12:35:10.13009	1	1	1	1	1550.16906	1550.26994	1550.27094	1550.26544
13/08/2024 12:35:10.13109	1	1	1	1	1550.16949	1550.26858	1550.26958	1550.26592
13/08/2024 12:35:10.13209	1	1	1	1	1550.16906	1550.26994	1550.27094	1550.26544
13/08/2024 12:35:10.13309	1	1	1	1	1550.16906	1550.26994	1550.27094	1550.26340
13/08/2024 12:35:10.13409	1	1	1	1	1550.16906	1550.26994	1550.27094	1550.26544
13/08/2024 12:35:10.13509	1	1	1	1	1550.16819	1550.27060	1550.26957	1550.26650
13/08/2024 12:35:10.13609	1	1	1	1	1550.16906	1550.26994	1550.26890	1550.26544
13/08/2024 12:35:10.13709	1	1	1	1	1550.16906	1550.26994	1550.27094	1550.26544
13/08/2024 12:35:10.13809	1	1	1	1	1550.16906	1550.26994	1550.26890	1550.26544
13/08/2024 12:35:10.13909	1	1	1	1	1550.17066	1550.26925	1550.27025	1550.26699
13/08/2024 12:35:10.14009	1	1	1	1	1550.16906	1550.26994	1550.26890	1550.26544
13/08/2024 12:35:10.14109	1	1	1	1	1550.16862	1550.26925	1550.26822	1550.26495
13/08/2024 12:35:10.14209	1	1	1	1	1550.16906	1550.26994	1550.26890	1550.26544
13/08/2024 12:35:10.14309	1	1	1	1	1550.16906	1550.26994	1550.27094	1550.26544
13/08/2024 12:35:10.14409	1	1	1	1	1550.16906	1550.26994	1550.27094	1550.26748
13/08/2024 12:35:10.14509	1	1	1	1	1550.16949	1550.27063	1550.26958	1550.26592
13/08/2024 12:35:10.14609	1	1	1	1	1550.16906	1550.26994	1550.27094	1550.26544
13/08/2024 12:35:10.14709	1	1	1	1	1550.17066	1550.27129	1550.27229	1550.26699
13/08/2024 12:35:10.14809	1	1	1	1	1550.16906	1550.26994	1550.27094	1550.26748
13/08/2024 12:35:10.14909	1	1	1	1	1550.16862	1550.26925	1550.27025	1550.26495
13/08/2024 12:35:10.15009	1	1	1	1	1550.16906	1550.26994	1550.27094	1550.26544
13/08/2024 12:35:10.15109	1	1	1	1	1550.16906	1550.26994	1550.27094	1550.26544
13/08/2024 12:35:10.15209	1	1	1	1	1550.16906	1550.26994	1550.27094	1550.26544
13/08/2024 12:35:10.15309	1	1	1	1	1550.16862	1550.26925	1550.27025	1550.26495
13/08/2024 12:35:10.15409	1	1	1	1	1550.16906	1550.26994	1550.27094	1550.26544
13/08/2024 12:35:10.15509	1	1	1	1	1550.16906	1550.26994	1550.26890	1550.26544
13/08/2024 12:35:10.15609	1	1	1	1	1550.16906	1550.26994	1550.26890	1550.26544
13/08/2024 12:35:10.15709	1	1	1	1	1550.16906	1550.26994	1550.27094	1550.26544
13/08/2024 12:35:10.15809	1	1	1	1	1550.16906	1550.26994	1550.26890	1550.26544
13/08/2024 12:35:10.15909	1	1	1	1	1550.16906	1550.26994	1550.27094	1550.26544
13/08/2024 12:35:10.16009	1	1	1	1	1550.16906	1550.26994	1550.27094	1550.26544
13/08/2024 12:35:10.16109	1	1	1	1	1550.16906	1550.26994	1550.27094	1550.26748
13/08/2024 12:35:10.16209	1	1	1	1	1550.16906	1550.26994	1550.27094	1550.26544
13/08/2024 12:35:10.16309	1	1	1	1	1550.16906	1550.26994	1550.27094	1550.26544
13/08/2024 12:35:10.16409	1	1	1	1	1550.16702	1550.26994	1550.27094	1550.26544
13/08/2024 12:35:10.16509	1	1	1	1	1550.16906	1550.26994	1550.27094	1550.26544
13/08/2024 12:35:10.16609	1	1	1	1	1550.16906	1550.26994	1550.27094	1550.26544
13/08/2024 12:35:10.16709	1	1	1	1	1550.16906	1550.26994	1550.27094	1550.26544
13/08/2024 12:35:10.16809	1	1	1	1	1550.16906	1550.26994	1550.27094	1550.26544
13/08/2024 12:35:10.16909	1	1	1	1	1550.16906	1550.26994	1550.27094	1550.26544
13/08/2024 12:35:10.17009	1	1	1	1	1550.16906	1550.26994	1550.26890	1550.26544
13/08/2024 12:35:10.17109	1	1	1	1	1550.16906	1550.26994	1550.26890	1550.26340
13/08/2024 12:35:10.17209	1	1	1	1	1550.17066	1550.27129	1550.27025	1550.26699
13/08/2024 12:35:10.17309	1	1	1	1	1550.16906	1550.26994	1550.27094	1550.26544
13/08/2024 12:35:10.17409	1	1	1	1	1550.16949	1550.27063	1550.26958	1550.26592
13/08/2024 12:35:10.17509	1	1	1	1	1550.16745	1550.26858	1550.26958	1550.26592
13/08/2024 12:35:10.17609	1	1	1	1	1550.16906	1550.26994	1550.26890	1550.26544
13/08/2024 12:35:10.17709	1	1	1	1	1550.16906	1550.26994	1550.26890	1550.26544
13/08/2024 12:35:10.17809	1	1	1	1	1550.16906	1550.26994	1550.27094	1550.26544
13/08/2024 12:35:10.17909	1	1	1	1	1550.16745	1550.26858	1550.26958	1550.26388
13/08/2024 12:35:10.18009	1	1	1	1	1550.16819	1550.27060	1550.27160	1550.26650
13/08/2024 12:35:10.18109	1	1	1	1	1550.16906	1550.26994	1550.27094	1550.26544
13/08/2024 12:35:10.18209	1	1	1	1	1550.16906	1550.26994	1550.27094	1550.26544
13/08/2024 12:35:10.18309	1	1	1	1	1550.16906	1550.26994	1550.27094	1550.26544
13/08/2024 12:35:10.18409	1	1	1	1	1550.16862	1550.26925	1550.27025	1550.26495
13/08/2024 12:35:10.18509	1	1	1	1	1550.16906	1550.26994	1550.27094	1550.26544
13/08/2024 12:35:10.18609	1	1	1	1	1550.16745	1550.27063	1550.26958	1550.26592
13/08/2024 12:35:10.18709	1	1	1	1	1550.16702	1550.26994	1550.26890	1550.26544
13/08/2024 12:35:10.18809	1	1	1	1	1550.16949	1550.27063	1550.26958	1550.26592
13/08/2024 12:35:10.18909	1	1	1	1	1550.16745	1550.26858	1550.26958	1550.26388
13/08/2024 12:35:10.19009	1	1	1	1	1550.16745	1550.26858	1550.26958	1550.26388
13/08/2024 12:35:10.19109	1	1	1	1	1550.16906	1550.26994	1550.26890	1550.26544
13/08/2024 12:35:10.19209	1	1	1	1	1550.16906	1550.26994	1550.27094	1550.26748
13/08/2024 12:35:10.19309	1	1	1	1	1550.16906	1550.26994	1550.26890	1550.26544
13/08/2024 12:35:10.19409	1	1	1	1	1550.16906	1550.26994	1550.27094	1550.26544
13/08/2024 12:35:10.19509	1	1	1	1	1550.16862	1550.26925	1550.27025	1550.26495
13/08/2024 12:35:10.19609	1	1	1	1	1550.16906	1550.26994	1550.27094	1550.26544
13/08/2024 12:35:10.19709	1	1	1	1	1550.16906	1550.26994	1550.27094	1550.26544
13/08/2024 12:35:10.19809	1	1	1	1	1550.16906	1550.26994	1550.27094	1550.26544
13/08/2024 12:35:10.19909	1	1	1	1	1550.16906	1550.26994	1550.27094	1550.26544
13/08/2024 12:35:10.20009	1	1	1	1	1550.16906	1550.26994	1550.27094	1550.26544
13/08/2024 12:35:10.20109	1	1	1	1	1550.16906	1550.26994	1550.27094	1550.26544
13/08/2024 12:35:10.20209	1	1	1	1	1550.16745	1550.26858	1550.26958	1550.26388
13/08/2024 12:35:10.20309	1	1	1	1	1550.16906	1550.26994	1550.27094	1550.26544
13/08/2024 12:35:10.20409	1	1	1	1	1550.16862	1550.27129	1550.27025	1550.26699
13/08/2024 12:35:10.20509	1	1	1	1	1550.16862	1550.26925	1550.27025	1550.26495
13/08/2024 12:35:10.20609	1	1	1	1	1550.16906	1550.26994	1550.26890	1550.26544
13/08/2024 12:35:10.20709	1	1	1	1	1550.17109	1550.27198	1550.27094	1550.26748
13/08/2024 12:35:10.20809	1	1	1	1	1550.16906	1550.26994	1550.27094	1550.26544
13/08/2024 12:35:10.20909	1	1	1	1	1550.16906	1550.26994	1550.27094	1550.26544
13/08/2024 12:35:10.21009	1	1	1	1	1550.16906	1550.26994	1550.27094	1550.26544
13/08/2024 12:35:10.21109	1	1	1	1	1550.16906	1550.26994	1550.27094	1550.26544
13/08/2024 12:35:10.21209	1	1	1	1	1550.16906	1550.26994	1550.27094	1550.26544
13/08/2024 12:35:10.21309	1	1	1	1	1550.16702	1550.26994	1550.27094	1550.26544
13/08/2024 12:35:10.21409	1	1	1	1	1550.17066	1550.26925	1550.27229	1550.26495
13/08/2024 12:35:10.21509	1	1	1	1	1550.16906	1550.26994	1550.27094	1550.26544
13/08/2024 12:35:10.21609	1	1	1	1	1550.16702	1550.26994	1550.27094	1550.26544
13/08/2024 12:35:10.21709	1	1	1	1	1550.17066	1550.27129	1550.27229	1550.26699
13/08/2024 12:35:10.21809	1	1	1	1	1550.17066	1550.27129	1550.27229	1550.26699
13/08/2024 12:35:10.21909	1	1	1	1	1550.16906	1550.26994	1550.27094	1550.26544
13/08/2024 12:35:10.22009	1	1	1	1	1550.16862	1550.26925	1550.27025	1550.26699
13/08/2024 12:35:10.22109	1	1	1	1	1550.16906	1550.26994	1550.27094	1550.26544
13/08/2024 12:35:10.22209	1	1	1	1	1550.16906	1550.26994	1550.27094	1550.26544
13/08/2024 12:35:10.22309	1	1	1	1	1550.16745	1550.26858	1550.26958	1550.26388
13/08/2024 12:35:10.22409	1	1	1	1	1550.16862	1550.26925	1550.27025	1550.26495
13/08/2024 12:35:10.22509	1	1	1	1	1550.16745	1550.26858	1550.26958	1550.26388
13/08/2024 12:35:10.22609	1	1	1	1	1550.17066	1550.26925	1550.27025	1550.26495
13/08/2024 12:35:10.22709	1	1	1	1	1550.16862	1550.26925	1550.27025	1550.26495
13/08/2024 12:35:10.22809	1	1	1	1	1550.16862	1550.26925	1550.27025	1550.26495
13/08/2024 12:35:10.22909	1	1	1	1	1550.16862	1550.26925	1550.27229	1550.26699
13/08/2024 12:35:10.23009	1	1	1	1	1550.16906	1550.26994	1550.27094	1550.26748
13/08/2024 12:35:10.23109	1	1	1	1	1550.17066	1550.27129	1550.27229	1550.26495
13/08/2024 12:35:10.23209	1	1	1	1	1550.16906	1550.26994	1550.27094	1550.26544
13/08/2024 12:35:10.23309	1	1	1	1	1550.16906	1550.26994	1550.27094	1550.26544
13/08/2024 12:35:10.23409	1	1	1	1	1550.16906	1550.26994	1550.27094	1550.26544
13/08/2024 12:35:10.23509	1	1	1	1	1550.16906	1550.26994	1550.27094	1550.26544
13/08/2024 12:35:10.23609	1	1	1	1	1550.17109	1550.26994	1550.27094	1550.26544
13/08/2024 12:35:10.23709	1	1	1	1	1550.16862	1550.26925	1550.27025	1550.26495
13/08/2024 12:35:10.23809	1	1	1	1	1550.16906	1550.26994	1550.27094	1550.26544
13/08/2024 12:35:10.23909	1	1	1	1	1550.16906	1550.26994	1550.27094	1550.26748
13/08/2024 12:35:10.24009	1	1	1	1	1550.16949	1550.27063	1550.27163	1550.26592
13/08/2024 12:35:10.24109	1	1	1	1	1550.16906	1550.26994	1550.27094	1550.26544
13/08/2024 12:35:10.24209	1	1	1	1	1550.16862	1550.26925	1550.27025	1550.26495
13/08/2024 12:35:10.24309	1	1	1	1	1550.16906	1550.26994	1550.27094	1550.26544
13/08/2024 12:35:10.24409	1	1	1	1	1550.16906	1550.26994	1550.27094	1550.26544
13/08/2024 12:35:10.24509	1	1	1	1	1550.16906	1550.26994	1550.27094	1550.26544
13/08/2024 12:35:10.24609	1	1	1	1	1550.16906	1550.26994	1550.27094	1550.26340
13/08/2024 12:35:10.24709	1	1	1	1	1550.16862	1550.26925	1550.27229	1550.26495
13/08/2024 12:35:10.24809	1	1	1	1	1550.16906	1550.26994	1550.27298	1550.26544
13/08/2024 12:35:10.24909	1	1	1	1	1550.16906	1550.26994	1550.27094	1550.26544
13/08/2024 12:35:10.25009	1	1	1	1	1550.16906	1550.26994	1550.27094	1550.26544
13/08/2024 12:35:10.25109	1	1	1	1	1550.16745	1550.27063	1550.27163	1550.26592
13/08/2024 12:35:10.25209	1	1	1	1	1550.16906	1550.26994	1550.27094	1550.26544
13/08/2024 12:35:10.25309	1	1	1	1	1550.16906	1550.26994	1550.27094	1550.26544
13/08/2024 12:35:10.25409	1	1	1	1	1550.16906	1550.26994	1550.27094	1550.26544
13/08/2024 12:35:10.25509	1	1	1	1	1550.16906	1550.26994	1550.27094	1550.26544
13/08/2024 12:35:10.25609	1	1	1	1	1550.16906	1550.27198	1550.27094	1550.26544
13/08/2024 12:35:10.25709	1	1	1	1	1550.16862	1550.26925	1550.27025	1550.26495
13/08/2024 12:35:10.25809	1	1	1	1	1550.16862	1550.26925	1550.27025	1550.26699
13/08/2024 12:35:10.25909	1	1	1	1	1550.16862	1550.26925	1550.27229	1550.26699
13/08/2024 12:35:10.26009	1	1	1	1	1550.16906	1550.26994	1550.27094	1550.26544
13/08/2024 12:35:10.26109	1	1	1	1	1550.16949	1550.27063	1550.27163	1550.26592
13/08/2024 12:35:10.26209	1	1	1	1	1550.16906	1550.26994	1550.27094	1550.26544
13/08/2024 12:35:10.26309	1	1	1	1	1550.16745	1550.26858	1550.26958	1550.26388
13/08/2024 12:35:10.26409	1	1	1	1	1550.16906	1550.26994	1550.27094	1550.26544
13/08/2024 12:35:10.26509	1	1	1	1	1550.16906	1550.26994	1550.27094	1550.26544
13/08/2024 12:35:10.26609	1	1	1	1	1550.16862	1550.27129	1550.27229	1550.26699
13/08/2024 12:35:10.26709	1	1	1	1	1550.16906	1550.26994	1550.27094	1550.26544
13/08/2024 12:35:10.26809	1	1	1	1	1550.16906	1550.26994	1550.27094	1550.26544
13/08/2024 12:35:10.26909	1	1	1	1	1550.17066	1550.27129	1550.27229	1550.26699
13/08/2024 12:35:10.27009	1	1	1	1	1550.16906	1550.26994	1550.27094	1550.26544
13/08/2024 12:35:10.27109	1	1	1	1	1550.16906	1550.26994	1550.27094	1550.26544
13/08/2024 12:35:10.27209	1	1	1	1	1550.16906	1550.26994	1550.27094	1550.26544
13/08/2024 12:35:10.27309	1	1	1	1	1550.16906	1550.26994	1550.27094	1550.26544
13/08/2024 12:35:10.27409	1	1	1	1	1550.16745	1550.26858	1550.26958	1550.26388
13/08/2024 12:35:10.27509	1	1	1	1	1550.16906	1550.26994	1550.27094	1550.26544
13/08/2024 12:35:10.27609	1	1	1	1	1550.16862	1550.26925	1550.27025	1550.26495
13/08/2024 12:35:10.27709	1	1	1	1	1550.17066	1550.27129	1550.27229	1550.26699
13/08/2024 12:35:10.27809	1	1	1	1	1550.16906	1550.26994	1550.27094	1550.26544
13/08/2024 12:35:10.27909	1	1	1	1	1550.16906	1550.26994	1550.27298	1550.26544
13/08/2024 12:35:10.28009	1	1	1	1	1550.16906	1550.26994	1550.27094	1550.26544
13/08/2024 12:35:10.28109	1	1	1	1	1550.16906	1550.26994	1550.27094	1550.26544
13/08/2024 12:35:10.28209	1	1	1	1	1550.16906	1550.26994	1550.27094	1550.26544
13/08/2024 12:35:10.28309	1	1	1	1	1550.16702	1550.26994	1550.27094	1550.26544
13/08/2024 12:35:10.28409	1	1	1	1	1550.16949	1550.27063	1550.27163	1550.26592
13/08/2024 12:35:10.28509	1	1	1	1	1550.16906	1550.26994	1550.27094	1550.26544
13/08/2024 12:35:10.28609	1	1	1	1	1550.17109	1550.26994	1550.27094	1550.26544
13/08/2024 12:35:10.28709	1	1	1	1	1550.16906	1550.26994	1550.27094	1550.26544
13/08/2024 12:35:10.28809	1	1	1	1	1550.16906	1550.26994	1550.27094	1550.26544
13/08/2024 12:35:10.28909	1	1	1	1	1550.16949	1550.27063	1550.26958	1550.26592
13/08/2024 12:35:10.29009	1	1	1	1	1550.17066	1550.27129	1550.27229	1550.26699
13/08/2024 12:35:10.29109	1	1	1	1	1550.16862	1550.27129	1550.27025	1550.26495
13/08/2024 12:35:10.29209	1	1	1	1	1550.16906	1550.26994	1550.27094	1550.26544
13/08/2024 12:35:10.29309	1	1	1	1	1550.16906	1550.26994	1550.27094	1550.26544
13/08/2024 12:35:10.29409	1	1	1	1	1550.16862	1550.26925	1550.27229	1550.26495
13/08/2024 12:35:10.29509	1	1	1	1	1550.16906	1550.26994	1550.27094	1550.26544
13/08/2024 12:35:10.29609	1	1	1	1	1550.16862	1550.26925	1550.27229	1550.26495
13/08/2024 12:35:10.29709	1	1	1	1	1550.16862	1550.26925	1550.27229	1550.26495
13/08/2024 12:35:10.29809	1	1	1	1	1550.16862	1550.26925	1550.27025	1550.26495
13/08/2024 12:35:10.29909	1	1	1	1	1550.16862	1550.26925	1550.27025	1550.26495
13/08/2024 12:35:10.30009	1	1	1	1	1550.17066	1550.27129	1550.27229	1550.26699
13/08/2024 12:35:10.30109	1	1	1	1	1550.16702	1550.26994	1550.27094	1550.26544
13/08/2024 12:35:10.30209	1	1	1	1	1550.16862	1550.26925	1550.27025	1550.26495
13/08/2024 12:35:10.30309	1	1	1	1	1550.16906	1550.26994	1550.27094	1550.26544
13/08/2024 12:35:10.30409	1	1	1	1	1550.16906	1550.26994	1550.27094	1550.26544
13/08/2024 12:35:10.30509	1	1	1	1	1550.16906	1550.26994	1550.26890	1550.26544
13/08/2024 12:35:10.30609	1	1	1	1	1550.16906	1550.26790	1550.26890	1550.26340
13/08/2024 12:35:10.30709	1	1	1	1	1550.16745	1550.26858	1550.26958	1550.26388
13/08/2024 12:35:10.30809	1	1	1	1	1550.16862	1550.26925	1550.27025	1550.26495
13/08/2024 12:35:10.30909	1	1	1	1	1550.16906	1550.26994	1550.27094	1550.26544
13/08/2024 12:35:10.31009	1	1	1	1	1550.16906	1550.26994	1550.27094	1550.26544
13/08/2024 12:35:10.31109	1	1	1	1	1550.16906	1550.26994	1550.27094	1550.26544
13/08/2024 12:35:10.31209	1	1	1	1	1550.16702	1550.26790	1550.27094	1550.26544
13/08/2024 12:35:10.31309	1	1	1	1	1550.17109	1550.27198	1550.27298	1550.26748
13/08/2024 12:35:10.31409	1	1	1	1	1550.16906	1550.26994	1550.27094	1550.26544
13/08/2024 12:35:10.31509	1	1	1	1	1550.16702	1550.26790	1550.26890	1550.26340
13/08/2024 12:35:10.31609	1	1	1	1	1550.16906	1550.26994	1550.27094	1550.26544
13/08/2024 12:35:10.31709	1	1	1	1	1550.16906	1550.26994	1550.27094	1550.26544
13/08/2024 12:35:10.31809	1	1	1	1	1550.16906	1550.26994	1550.27094	1550.26340
13/08/2024 12:35:10.31909	1	1	1	1	1550.17066	1550.27129	1550.27025	1550.26495
13/08/2024 12:35:10.32009	1	1	1	1	1550.16702	1550.26790	1550.26890	1550.25932
13/08/2024 12:35:10.32109	1	1	1	1	1550.16906	1550.26994	1550.27298	1550.26340
13/08/2024 12:35:10.32209	1	1	1	1	1550.16906	1550.26994	1550.27298	1550.26340
13/08/2024 12:35:10.32309	1	1	1	1	1550.16862	1550.26925	1550.27839	1550.25885
13/08/2024 12:35:10.32409	1	1	1	1	1550.16906	1550.26994	1550.28317	1550.25932
13/08/2024 12:35:10.32509	1	1	1	1	1550.16906	1550.26994	1550.28317	1550.26340
13/08/2024 12:35:10.32609	1	1	1	1	1550.16906	1550.26994	1550.28725	1550.26136
13/08/2024 12:35:10.32709	1	1	1	1	1550.16906	1550.26994	1550.28521	1550.25728
13/08/2024 12:35:10.32809	1	1	1	1	1550.16906	1550.26994	1550.28113	1550.26340
13/08/2024 12:35:10.32909	1	1	1	1	1550.16906	1550.26994	1550.27706	1550.26544
13/08/2024 12:35:10.33009	1	1	1	1	1550.16862	1550.26925	1550.27432	1550.26089
13/08/2024 12:35:10.33109	1	1	1	1	1550.16906	1550.26994	1550.27094	1550.26340
13/08/2024 12:35:10.33209	1	1	1	1	1550.16906	1550.27198	1550.26686	1550.26951
13/08/2024 12:35:10.33309	1	1	1	1	1550.16906	1550.26790	1550.26686	1550.26544
13/08/2024 12:35:10.33409	1	1	1	1	1550.16906	1550.26994	1550.26482	1550.26340
13/08/2024 12:35:10.33509	1	1	1	1	1550.17066	1550.27129	1550.26415	1550.26902
13/08/2024 12:35:10.33609	1	1	1	1	1550.16906	1550.26790	1550.26279	1550.26951
13/08/2024 12:35:10.33709	1	1	1	1	1550.16862	1550.26925	1550.26415	1550.26292
13/08/2024 12:35:10.33809	1	1	1	1	1550.16906	1550.26994	1550.26279	1550.26340
13/08/2024 12:35:10.33909	1	1	1	1	1550.16906	1550.26994	1550.26890	1550.26748
13/08/2024 12:35:10.34009	1	1	1	1	1550.16862	1550.26925	1550.27229	1550.26495
13/08/2024 12:35:10.34109	1	1	1	1	1550.16906	1550.26994	1550.27706	1550.26136
13/08/2024 12:35:10.34209	1	1	1	1	1550.17066	1550.26925	1550.27839	1550.26495
13/08/2024 12:35:10.34309	1	1	1	1	1550.16906	1550.26994	1550.28113	1550.26544
13/08/2024 12:35:10.34409	1	1	1	1	1550.17109	1550.26994	1550.28113	1550.26340
13/08/2024 12:35:10.34509	1	1	1	1	1550.16906	1550.26994	1550.27706	1550.26340
13/08/2024 12:35:10.34609	1	1	1	1	1550.16862	1550.27129	1550.27432	1550.26699
13/08/2024 12:35:10.34709	1	1	1	1	1550.16906	1550.26994	1550.27094	1550.26748
13/08/2024 12:35:10.34809	1	1	1	1	1550.16906	1550.26994	1550.26890	1550.26340
13/08/2024 12:35:10.34909	1	1	1	1	1550.16949	1550.27063	1550.26550	1550.26592
13/08/2024 12:35:10.35009	1	1	1	1	1550.16906	1550.26994	1550.26482	1550.26951
13/08/2024 12:35:10.35109	1	1	1	1	1550.16906	1550.26994	1550.26482	1550.26544
13/08/2024 12:35:10.35209	1	1	1	1	1550.16906	1550.26994	1550.26482	1550.26340
13/08/2024 12:35:10.35309	1	1	1	1	1550.16906	1550.27198	1550.26482	1550.26951
13/08/2024 12:35:10.35409	1	1	1	1	1550.16906	1550.26994	1550.26686	1550.26544
13/08/2024 12:35:10.35509	1	1	1	1	1550.16862	1550.27129	1550.26822	1550.26292
13/08/2024 12:35:10.35609	1	1	1	1	1550.16949	1550.27063	1550.26958	1550.26388
13/08/2024 12:35:10.35709	1	1	1	1	1550.16906	1550.26994	1550.27502	1550.26748
13/08/2024 12:35:10.35809	1	1	1	1	1550.16906	1550.26994	1550.27706	1550.26340
13/08/2024 12:35:10.35909	1	1	1	1	1550.16949	1550.27063	1550.27980	1550.26388
13/08/2024 12:35:10.36009	1	1	1	1	1550.16949	1550.26858	1550.27776	1550.26388
13/08/2024 12:35:10.36109	1	1	1	1	1550.16906	1550.26994	1550.27706	1550.26544
13/08/2024 12:35:10.36209	1	1	1	1	1550.16702	1550.26790	1550.27298	1550.26136
13/08/2024 12:35:10.36309	1	1	1	1	1550.16906	1550.26994	1550.27298	1550.26340
13/08/2024 12:35:10.36409	1	1	1	1	1550.16906	1550.26994	1550.26890	1550.26748
13/08/2024 12:35:10.36509	1	1	1	1	1550.17066	1550.27129	1550.26822	1550.26699
13/08/2024 12:35:10.36609	1	1	1	1	1550.16906	1550.27198	1550.26686	1550.26544
13/08/2024 12:35:10.36709	1	1	1	1	1550.16906	1550.26994	1550.26279	1550.26748
13/08/2024 12:35:10.36809	1	1	1	1	1550.16906	1550.26994	1550.26279	1550.26748
13/08/2024 12:35:10.36909	1	1	1	1	1550.16949	1550.27063	1550.26550	1550.26592
13/08/2024 12:35:10.37009	1	1	1	1	1550.17066	1550.27129	1550.26415	1550.26699
13/08/2024 12:35:10.37109	1	1	1	1	1550.16906	1550.26994	1550.26686	1550.26748
13/08/2024 12:35:10.37209	1	1	1	1	1550.16906	1550.26994	1550.26890	1550.26544
13/08/2024 12:35:10.37309	1	1	1	1	1550.16906	1550.26994	1550.27094	1550.26340
13/08/2024 12:35:10.37409	1	1	1	1	1550.16906	1550.26790	1550.27502	1550.26544
13/08/2024 12:35:10.37509	1	1	1	1	1550.16906	1550.26994	1550.27706	1550.26544
13/08/2024 12:35:10.37609	1	1	1	1	1550.16949	1550.26858	1550.27980	1550.26184
13/08/2024 12:35:10.37709	1	1	1	1	1550.16906	1550.26994	1550.27706	1550.26340
13/08/2024 12:35:10.37809	1	1	1	1	1550.16906	1550.26994	1550.27706	1550.26544
13/08/2024 12:35:10.37909	1	1	1	1	1550.16906	1550.26994	1550.27502	1550.26544
13/08/2024 12:35:10.38009	1	1	1	1	1550.16906	1550.26994	1550.27298	1550.26544
13/08/2024 12:35:10.38109	1	1	1	1	1550.16906	1550.26994	1550.26890	1550.26340
13/08/2024 12:35:10.38209	1	1	1	1	1550.16949	1550.27063	1550.26754	1550.26592
13/08/2024 12:35:10.38309	1	1	1	1	1550.16745	1550.26858	1550.26550	1550.26388
13/08/2024 12:35:10.38409	1	1	1	1	1550.16906	1550.26994	1550.26482	1550.26544
13/08/2024 12:35:10.38509	1	1	1	1	1550.16702	1550.26790	1550.26279	1550.26544
13/08/2024 12:35:10.38609	1	1	1	1	1550.16949	1550.26858	1550.26345	1550.26592
13/08/2024 12:35:10.38709	1	1	1	1	1550.16949	1550.26858	1550.26550	1550.26388
13/08/2024 12:35:10.38809	1	1	1	1	1550.16906	1550.26994	1550.26686	1550.26544
13/08/2024 12:35:10.38909	1	1	1	1	1550.16862	1550.26925	1550.27025	1550.26495
13/08/2024 12:35:10.39009	1	1	1	1	1550.16949	1550.27063	1550.27163	1550.26388
13/08/2024 12:35:10.39109	1	1	1	1	1550.16906	1550.26994	1550.27502	1550.26544
13/08/2024 12:35:10.39209	1	1	1	1	1550.16906	1550.26994	1550.27502	1550.26544
13/08/2024 12:35:10.39309	1	1	1	1	1550.16906	1550.26994	1550.27706	1550.26544
13/08/2024 12:35:10.39409	1	1	1	1	1550.16702	1550.26790	1550.27502	1550.26340
13/08/2024 12:35:10.39509	1	1	1	1	1550.16702	1550.26790	1550.27298	1550.26340
13/08/2024 12:35:10.39609	1	1	1	1	1550.16906	1550.26994	1550.27502	1550.26544
13/08/2024 12:35:10.39709	1	1	1	1	1550.16906	1550.26994	1550.27094	1550.26544
13/08/2024 12:35:10.39809	1	1	1	1	1550.16906	1550.26994	1550.26890	1550.26544
13/08/2024 12:35:10.39909	1	1	1	1	1550.16906	1550.26994	1550.26686	1550.26748
13/08/2024 12:35:10.40009	1	1	1	1	1550.16906	1550.27198	1550.26686	1550.26748
13/08/2024 12:35:10.40109	1	1	1	1	1550.17109	1550.27198	1550.26686	1550.26748
13/08/2024 12:35:10.40209	1	1	1	1	1550.16906	1550.27198	1550.26686	1550.26748
13/08/2024 12:35:10.40309	1	1	1	1	1550.16906	1550.26994	1550.26686	1550.26748
13/08/2024 12:35:10.40409	1	1	1	1	1550.16906	1550.26994	1550.26686	1550.26544
13/08/2024 12:35:10.40509	1	1	1	1	1550.16862	1550.26925	1550.26822	1550.26699
13/08/2024 12:35:10.40609	1	1	1	1	1550.16906	1550.26994	1550.27094	1550.26544
13/08/2024 12:35:10.40709	1	1	1	1	1550.16906	1550.26790	1550.27298	1550.26544
13/08/2024 12:35:10.40809	1	1	1	1	1550.16906	1550.26994	1550.27502	1550.26340
13/08/2024 12:35:10.40909	1	1	1	1	1550.16906	1550.26994	1550.27502	1550.26340
13/08/2024 12:35:10.41009	1	1	1	1	1550.16906	1550.26994	1550.27502	1550.26340
13/08/2024 12:35:10.41109	1	1	1	1	1550.17066	1550.27129	1550.27636	1550.26495
13/08/2024 12:35:10.41209	1	1	1	1	1550.16906	1550.26994	1550.27298	1550.26544
13/08/2024 12:35:10.41309	1	1	1	1	1550.16906	1550.26994	1550.27094	1550.26544
13/08/2024 12:35:10.41409	1	1	1	1	1550.16906	1550.26994	1550.26890	1550.26748
13/08/2024 12:35:10.41509	1	1	1	1	1550.16906	1550.26994	1550.26686	1550.26544
13/08/2024 12:35:10.41609	1	1	1	1	1550.16906	1550.27198	1550.26686	1550.26748
13/08/2024 12:35:10.41709	1	1	1	1	1550.16906	1550.26994	1550.26482	1550.26748
13/08/2024 12:35:10.41809	1	1	1	1	1550.16906	1550.26994	1550.26482	1550.26748
13/08/2024 12:35:10.41909	1	1	1	1	1550.16906	1550.26994	1550.26482	1550.26544
13/08/2024 12:35:10.42009	1	1	1	1	1550.16906	1550.26994	1550.26482	1550.26544
13/08/2024 12:35:10.42109	1	1	1	1	1550.16906	1550.26994	1550.26890	1550.26748
13/08/2024 12:35:10.42209	1	1	1	1	1550.16906	1550.26994	1550.26890	1550.26544
13/08/2024 12:35:10.42309	1	1	1	1	1550.17109	1550.27198	1550.27298	1550.26748
13/08/2024 12:35:10.42409	1	1	1	1	1550.16906	1550.26994	1550.27298	1550.26544
13/08/2024 12:35:10.42509	1	1	1	1	1550.16906	1550.26994	1550.27502	1550.26544
13/08/2024 12:35:10.42609	1	1	1	1	1550.16906	1550.26994	1550.27706	1550.26544
13/08/2024 12:35:10.42709	1	1	1	1	1550.16906	1550.26994	1550.27502	1550.26544
13/08/2024 12:35:10.42809	1	1	1	1	1550.16862	1550.26925	1550.27432	1550.26495
13/08/2024 12:35:10.42909	1	1	1	1	1550.16862	1550.26925	1550.27229	1550.26495
13/08/2024 12:35:10.43009	1	1	1	1	1550.16906	1550.26994	1550.27094	1550.26544
13/08/2024 12:35:10.43109	1	1	1	1	1550.16906	1550.26994	1550.26890	1550.26544
13/08/2024 12:35:10.43209	1	1	1	1	1550.16862	1550.27129	1550.26822	1550.26699
13/08/2024 12:35:10.43309	1	1	1	1	1550.16906	1550.26994	1550.26686	1550.26748
13/08/2024 12:35:10.43409	1	1	1	1	1550.16906	1550.26994	1550.26482	1550.26544
13/08/2024 12:35:10.43509	1	1	1	1	1550.16906	1550.26994	1550.26482	1550.26748
13/08/2024 12:35:10.43609	1	1	1	1	1550.16949	1550.27063	1550.26550	1550.26592
13/08/2024 12:35:10.43709	1	1	1	1	1550.16906	1550.26994	1550.26482	1550.26544
13/08/2024 12:35:10.43809	1	1	1	1	1550.16906	1550.26994	1550.26686	1550.26748
13/08/2024 12:35:10.43909	1	1	1	1	1550.16906	1550.26994	1550.26890	1550.26544
13/08/2024 12:35:10.44009	1	1	1	1	1550.16906	1550.26994	1550.27094	1550.26544
13/08/2024 12:35:10.44109	1	1	1	1	1550.16862	1550.26925	1550.27229	1550.26495
13/08/2024 12:35:10.44209	1	1	1	1	1550.16906	1550.26994	1550.27502	1550.26544
13/08/2024 12:35:10.44309	1	1	1	1	1550.17066	1550.27129	1550.27636	1550.26495
13/08/2024 12:35:10.44409	1	1	1	1	1550.17066	1550.27129	1550.27636	1550.26699
13/08/2024 12:35:10.44509	1	1	1	1	1550.16906	1550.26994	1550.27298	1550.26544
13/08/2024 12:35:10.44609	1	1	1	1	1550.16862	1550.27129	1550.27229	1550.26699
13/08/2024 12:35:10.44709	1	1	1	1	1550.16949	1550.27063	1550.27163	1550.26592
13/08/2024 12:35:10.44809	1	1	1	1	1550.16906	1550.26994	1550.27094	1550.26748
13/08/2024 12:35:10.44909	1	1	1	1	1550.16906	1550.26994	1550.26890	1550.26544
13/08/2024 12:35:10.45009	1	1	1	1	1550.16906	1550.26994	1550.26890	1550.26748
13/08/2024 12:35:10.45109	1	1	1	1	1550.16949	1550.26858	1550.26550	1550.26592
13/08/2024 12:35:10.45209	1	1	1	1	1550.16906	1550.26994	1550.26686	1550.26748
13/08/2024 12:35:10.45309	1	1	1	1	1550.16906	1550.26994	1550.26890	1550.26748
13/08/2024 12:35:10.45409	1	1	1	1	1550.16862	1550.26925	1550.26822	1550.26495
13/08/2024 12:35:10.45509	1	1	1	1	1550.17109	1550.26994	1550.26890	1550.26544
13/08/2024 12:35:10.45609	1	1	1	1	1550.17109	1550.26994	1550.27094	1550.26748
13/08/2024 12:35:10.45709	1	1	1	1	1550.17109	1550.27198	1550.27298	1550.26544
13/08/2024 12:35:10.45809	1	1	1	1	1550.16906	1550.26994	1550.27298	1550.26544
13/08/2024 12:35:10.45909	1	1	1	1	1550.16862	1550.26925	1550.27432	1550.26495
13/08/2024 12:35:10.46009	1	1	1	1	1550.16862	1550.26925	1550.27432	1550.26495
13/08/2024 12:35:10.46109	1	1	1	1	1550.16702	1550.26790	1550.27298	1550.26340
13/08/2024 12:35:10.46209	1	1	1	1	1550.16702	1550.26994	1550.27298	1550.26544
13/08/2024 12:35:10.46309	1	1	1	1	1550.16949	1550.26858	1550.26958	1550.26388
13/08/2024 12:35:10.46409	1	1	1	1	1550.16702	1550.26994	1550.26890	1550.26544
13/08/2024 12:35:10.46509	1	1	1	1	1550.16949	1550.27063	1550.26754	1550.26592
13/08/2024 12:35:10.46609	1	1	1	1	1550.16906	1550.26994	1550.26686	1550.26544
13/08/2024 12:35:10.46709	1	1	1	1	1550.16906	1550.26994	1550.26686	1550.26748
13/08/2024 12:35:10.46809	1	1	1	1	1550.16906	1550.26994	1550.26686	1550.26544
13/08/2024 12:35:10.46909	1	1	1	1	1550.16906	1550.26994	1550.26890	1550.26748
13/08/2024 12:35:10.47009	1	1	1	1	1550.16906	1550.26994	1550.26890	1550.26544
13/08/2024 12:35:10.47109	1	1	1	1	1550.16702	1550.26790	1550.26890	1550.26544
13/08/2024 12:35:10.47209	1	1	1	1	1550.16906	1550.26994	1550.27094	1550.26544
13/08/2024 12:35:10.47309	1	1	1	1	1550.16906	1550.26994	1550.27298	1550.26544
13/08/2024 12:35:10.47409	1	1	1	1	1550.16906	1550.26790	1550.27298	1550.26340
13/08/2024 12:35:10.47509	1	1	1	1	1550.16702	1550.26790	1550.27298	1550.26340
13/08/2024 12:35:10.47609	1	1	1	1	1550.16949	1550.27063	1550.27572	1550.26388
13/08/2024 12:35:10.47709	1	1	1	1	1550.16745	1550.26858	1550.27367	1550.26388
13/08/2024 12:35:10.47809	1	1	1	1	1550.16906	1550.26994	1550.27298	1550.26544
13/08/2024 12:35:10.47909	1	1	1	1	1550.16906	1550.26994	1550.27298	1550.26544
13/08/2024 12:35:10.48009	1	1	1	1	1550.16906	1550.26994	1550.27094	1550.26544
13/08/2024 12:35:10.48109	1	1	1	1	1550.17066	1550.27129	1550.27025	1550.26699
13/08/2024 12:35:10.48209	1	1	1	1	1550.16906	1550.26994	1550.26890	1550.26544
13/08/2024 12:35:10.48309	1	1	1	1	1550.16906	1550.26994	1550.26686	1550.26748
13/08/2024 12:35:10.48409	1	1	1	1	1550.16906	1550.26790	1550.26482	1550.26544
13/08/2024 12:35:10.48509	1	1	1	1	1550.16906	1550.26994	1550.26686	1550.26544
13/08/2024 12:35:10.48609	1	1	1	1	1550.16906	1550.26994	1550.26686	1550.26544
13/08/2024 12:35:10.48709	1	1	1	1	1550.16906	1550.26994	1550.26890	1550.26544
13/08/2024 12:35:10.48809	1	1	1	1	1550.16906	1550.26994	1550.26890	1550.26544
13/08/2024 12:35:10.48909	1	1	1	1	1550.16906	1550.26994	1550.27094	1550.26544
13/08/2024 12:35:10.49009	1	1	1	1	1550.16906	1550.26994	1550.27298	1550.26544
13/08/2024 12:35:10.49109	1	1	1	1	1550.16906	1550.26994	1550.27298	1550.26544
13/08/2024 12:35:10.49209	1	1	1	1	1550.16906	1550.26994	1550.27502	1550.26544
13/08/2024 12:35:10.49309	1	1	1	1	1550.17066	1550.27129	1550.27432	1550.26495
13/08/2024 12:35:10.49409	1	1	1	1	1550.16702	1550.26790	1550.27298	1550.26340
13/08/2024 12:35:10.49509	1	1	1	1	1550.16906	1550.26994	1550.27298	1550.26544
13/08/2024 12:35:10.49609	1	1	1	1	1550.16906	1550.26994	1550.27094	1550.26544
13/08/2024 12:35:10.49709	1	1	1	1	1550.16862	1550.26925	1550.27025	1550.26495
13/08/2024 12:35:10.49809	1	1	1	1	1550.17066	1550.27129	1550.27025	1550.26699
13/08/2024 12:35:10.49909	1	1	1	1	1550.16906	1550.26994	1550.26890	1550.26544
13/08/2024 12:35:10.50009	1	1	1	1	1550.16906	1550.26994	1550.26890	1550.26544
13/08/2024 12:35:10.50109	1	1	1	1	1550.16906	1550.26994	1550.26686	1550.26544
13/08/2024 12:35:10.50209	1	1	1	1	1550.16906	1550.26994	1550.26890	1550.26748
13/08/2024 12:35:10.50309	1	1	1	1	1550.16906	1550.26994	1550.26890	1550.26544
13/08/2024 12:35:10.50409	1	1	1	1	1550.16906	1550.26994	1550.26890	1550.26544
13/08/2024 12:35:10.50509	1	1	1	1	1550.16745	1550.26858	1550.26958	1550.26388
13/08/2024 12:35:10.50609	1	1	1	1	1550.16906	1550.26994	1550.27094	1550.26544
13/08/2024 12:35:10.50709	1	1	1	1	1550.16906	1550.26994	1550.27094	1550.26340
13/08/2024 12:35:10.50809	1	1	1	1	1550.16702	1550.26790	1550.27094	1550.26340
13/08/2024 12:35:10.50909	1	1	1	1	1550.16906	1550.26994	1550.27298	1550.26544
13/08/2024 12:35:10.51009	1	1	1	1	1550.16906	1550.26994	1550.27298	1550.26544
13/08/2024 12:35:10.51109	1	1	1	1	1550.16862	1550.27129	1550.27432	1550.26495
13/08/2024 12:35:10.51209	1	1	1	1	1550.17066	1550.26925	1550.27229	1550.26495
13/08/2024 12:35:10.51309	1	1	1	1	1550.16906	1550.26994	1550.27298	1550.26748
13/08/2024 12:35:10.51409	1	1	1	1	1550.16906	1550.26994	1550.26890	1550.26544
13/08/2024 12:35:10.51509	1	1	1	1	1550.16906	1550.26994	1550.26890	1550.26544
13/08/2024 12:35:10.51609	1	1	1	1	1550.16906	1550.26994	1550.26890	1550.26544
13/08/2024 12:35:10.51709	1	1	1	1	1550.16906	1550.27198	1550.26890	1550.26748
13/08/2024 12:35:10.51809	1	1	1	1	1550.16862	1550.26925	1550.26822	1550.26495
13/08/2024 12:35:10.51909	1	1	1	1	1550.16906	1550.26994	1550.26890	1550.26544
13/08/2024 12:35:10.52009	1	1	1	1	1550.16906	1550.26994	1550.26890	1550.26544
13/08/2024 12:35:10.52109	1	1	1	1	1550.16862	1550.26925	1550.27025	1550.26495
13/08/2024 12:35:10.52209	1	1	1	1	1550.17066	1550.27129	1550.27229	1550.26495
13/08/2024 12:35:10.52309	1	1	1	1	1550.16906	1550.26994	1550.27298	1550.26544
13/08/2024 12:35:10.52409	1	1	1	1	1550.16906	1550.26994	1550.27298	1550.26544
13/08/2024 12:35:10.52509	1	1	1	1	1550.16906	1550.26994	1550.27298	1550.26544
13/08/2024 12:35:10.52609	1	1	1	1	1550.16906	1550.26994	1550.27298	1550.26544
13/08/2024 12:35:10.52709	1	1	1	1	1550.16906	1550.26994	1550.27298	1550.26544
13/08/2024 12:35:10.52809	1	1	1	1	1550.16906	1550.26994	1550.27094	1550.26544
13/08/2024 12:35:10.52909	1	1	1	1	1550.16862	1550.26925	1550.27229	1550.26495
13/08/2024 12:35:10.53009	1	1	1	1	1550.16906	1550.26994	1550.27094	1550.26544
13/08/2024 12:35:10.53109	1	1	1	1	1550.17022	1550.27060	1550.26957	1550.26650
13/08/2024 12:35:10.53209	1	1	1	1	1550.16862	1550.27129	1550.26822	1550.26699
13/08/2024 12:35:10.53309	1	1	1	1	1550.17066	1550.27129	1550.26822	1550.26699
13/08/2024 12:35:10.53409	1	1	1	1	1550.16906	1550.26994	1550.26890	1550.26748
13/08/2024 12:35:10.53509	1	1	1	1	1550.16862	1550.27129	1550.26822	1550.26699
13/08/2024 12:35:10.53609	1	1	1	1	1550.16906	1550.26994	1550.26890	1550.26544
13/08/2024 12:35:10.53709	1	1	1	1	1550.16949	1550.27063	1550.26958	1550.26592
13/08/2024 12:35:10.53809	1	1	1	1	1550.16906	1550.26994	1550.27094	1550.26544
13/08/2024 12:35:10.53909	1	1	1	1	1550.16906	1550.26994	1550.27094	1550.26544
13/08/2024 12:35:10.54009	1	1	1	1	1550.16702	1550.26790	1550.27094	1550.26340
13/08/2024 12:35:10.54109	1	1	1	1	1550.16862	1550.26925	1550.27229	1550.26495
13/08/2024 12:35:10.54209	1	1	1	1	1550.16906	1550.26994	1550.27298	1550.26544
13/08/2024 12:35:10.54309	1	1	1	1	1550.17066	1550.27129	1550.27432	1550.26699
13/08/2024 12:35:10.54409	1	1	1	1	1550.16906	1550.26994	1550.27502	1550.26544
13/08/2024 12:35:10.54509	1	1	1	1	1550.16906	1550.26994	1550.27298	1550.26544
13/08/2024 12:35:10.54609	1	1	1	1	1550.16906	1550.26994	1550.27298	1550.26544
13/08/2024 12:35:10.54709	1	1	1	1	1550.16906	1550.26994	1550.27094	1550.26544
13/08/2024 12:35:10.54809	1	1	1	1	1550.16906	1550.26994	1550.26890	1550.26544
13/08/2024 12:35:10.54909	1	1	1	1	1550.16862	1550.26925	1550.27025	1550.26495
13/08/2024 12:35:10.55009	1	1	1	1	1550.16906	1550.26790	1550.26686	1550.26544
13/08/2024 12:35:10.55109	1	1	1	1	1550.16906	1550.26994	1550.26890	1550.26544
13/08/2024 12:35:10.55209	1	1	1	1	1550.16949	1550.27063	1550.26958	1550.26592
13/08/2024 12:35:10.55309	1	1	1	1	1550.16906	1550.26994	1550.26890	1550.26544
13/08/2024 12:35:10.55409	1	1	1	1	1550.16906	1550.26994	1550.26890	1550.26544
13/08/2024 12:35:10.55509	1	1	1	1	1550.16906	1550.27198	1550.27094	1550.26544
13/08/2024 12:35:10.55609	1	1	1	1	1550.16906	1550.26994	1550.27094	1550.26544
13/08/2024 12:35:10.55709	1	1	1	1	1550.16906	1550.26994	1550.27094	1550.26544
13/08/2024 12:35:10.55809	1	1	1	1	1550.16949	1550.27063	1550.27163	1550.26592
13/08/2024 12:35:10.55909	1	1	1	1	1550.16906	1550.26994	1550.27094	1550.26340
13/08/2024 12:35:10.56009	1	1	1	1	1550.16862	1550.26925	1550.27229	1550.26495
13/08/2024 12:35:10.56109	1	1	1	1	1550.16745	1550.26858	1550.27163	1550.26388
13/08/2024 12:35:10.56209	1	1	1	1	1550.16906	1550.26994	1550.27094	1550.26544
13/08/2024 12:35:10.56309	1	1	1	1	1550.16906	1550.26994	1550.27094	1550.26544
13/08/2024 12:35:10.56409	1	1	1	1	1550.16906	1550.26994	1550.27094	1550.26544
13/08/2024 12:35:10.56509	1	1	1	1	1550.17109	1550.27198	1550.27094	1550.26544
13/08/2024 12:35:10.56609	1	1	1	1	1550.16745	1550.27063	1550.26958	1550.26592
13/08/2024 12:35:10.56709	1	1	1	1	1550.16906	1550.26994	1550.26890	1550.26544
13/08/2024 12:35:10.56809	1	1	1	1	1550.16906	1550.26994	1550.26890	1550.26544
13/08/2024 12:35:10.56909	1	1	1	1	1550.16862	1550.26925	1550.27025	1550.26699
13/08/2024 12:35:10.57009	1	1	1	1	1550.16906	1550.26994	1550.27094	1550.26544
13/08/2024 12:35:10.57109	1	1	1	1	1550.16906	1550.26994	1550.27094	1550.26544
13/08/2024 12:35:10.57209	1	1	1	1	1550.16745	1550.26858	1550.26958	1550.26388
13/08/2024 12:35:10.57309	1	1	1	1	1550.16906	1550.26994	1550.27094	1550.26544
13/08/2024 12:35:10.57409	1	1	1	1	1550.16906	1550.26994	1550.27298	1550.26544
13/08/2024 12:35:10.57509	1	1	1	1	1550.16906	1550.26994	1550.27298	1550.26544
13/08/2024 12:35:10.57609	1	1	1	1	1550.16906	1550.26994	1550.27298	1550.26544
13/08/2024 12:35:10.57709	1	1	1	1	1550.16906	1550.26994	1550.27298	1550.26544
13/08/2024 12:35:10.57809	1	1	1	1	1550.16906	1550.26994	1550.27094	1550.26544
13/08/2024 12:35:10.57909	1	1	1	1	1550.16949	1550.27063	1550.27163	1550.26388
13/08/2024 12:35:10.58009	1	1	1	1	1550.17066	1550.27129	1550.27025	1550.26699
13/08/2024 12:35:10.58109	1	1	1	1	1550.16906	1550.26994	1550.26890	1550.26544
13/08/2024 12:35:10.58209	1	1	1	1	1550.16702	1550.26994	1550.26890	1550.26544
13/08/2024 12:35:10.58309	1	1	1	1	1550.16906	1550.26994	1550.26890	1550.26544
13/08/2024 12:35:10.58409	1	1	1	1	1550.17066	1550.26925	1550.26822	1550.26699
13/08/2024 12:35:10.58509	1	1	1	1	1550.16906	1550.26994	1550.26890	1550.26544
13/08/2024 12:35:10.58609	1	1	1	1	1550.16702	1550.26790	1550.26890	1550.26340
13/08/2024 12:35:10.58709	1	1	1	1	1550.16906	1550.26994	1550.27094	1550.26544
13/08/2024 12:35:10.58809	1	1	1	1	1550.16862	1550.26925	1550.27025	1550.26495
13/08/2024 12:35:10.58909	1	1	1	1	1550.16906	1550.26994	1550.27094	1550.26544
13/08/2024 12:35:10.59009	1	1	1	1	1550.16906	1550.26994	1550.27298	1550.26544
13/08/2024 12:35:10.59109	1	1	1	1	1550.16906	1550.26994	1550.27298	1550.26544
13/08/2024 12:35:10.59209	1	1	1	1	1550.16906	1550.26994	1550.27298	1550.26544
13/08/2024 12:35:10.59309	1	1	1	1	1550.16906	1550.26994	1550.27298	1550.26544
13/08/2024 12:35:10.59409	1	1	1	1	1550.16949	1550.27063	1550.27367	1550.26592
13/08/2024 12:35:10.59509	1	1	1	1	1550.16906	1550.26994	1550.27094	1550.26544
13/08/2024 12:35:10.59609	1	1	1	1	1550.16906	1550.26994	1550.27094	1550.26544
13/08/2024 12:35:10.59709	1	1	1	1	1550.16906	1550.26994	1550.27094	1550.26544
13/08/2024 12:35:10.59809	1	1	1	1	1550.16862	1550.26925	1550.27025	1550.26495
13/08/2024 12:35:10.59909	1	1	1	1	1550.16906	1550.26994	1550.27094	1550.26544
13/08/2024 12:35:10.60009	1	1	1	1	1550.16906	1550.26994	1550.26890	1550.26544
13/08/2024 12:35:10.60109	1	1	1	1	1550.16906	1550.26994	1550.26890	1550.26544
13/08/2024 12:35:10.60209	1	1	1	1	1550.16906	1550.27198	1550.27094	1550.26544
13/08/2024 12:35:10.60309	1	1	1	1	1550.16906	1550.26994	1550.26890	1550.26544
13/08/2024 12:35:10.60409	1	1	1	1	1550.17109	1550.27198	1550.27094	1550.26544
13/08/2024 12:35:10.60509	1	1	1	1	1550.16906	1550.26994	1550.27094	1550.26544
13/08/2024 12:35:10.60609	1	1	1	1	1550.16906	1550.26994	1550.27094	1550.26544
13/08/2024 12:35:10.60709	1	1	1	1	1550.16745	1550.26858	1550.27163	1550.26388
13/08/2024 12:35:10.60809	1	1	1	1	1550.16906	1550.26994	1550.27298	1550.26544
13/08/2024 12:35:10.60909	1	1	1	1	1550.16906	1550.26994	1550.27094	1550.26340
13/08/2024 12:35:10.61009	1	1	1	1	1550.16862	1550.26925	1550.27229	1550.26495
13/08/2024 12:35:10.61109	1	1	1	1	1550.16862	1550.27129	1550.27229	1550.26495
13/08/2024 12:35:10.61209	1	1	1	1	1550.16906	1550.26994	1550.27094	1550.26544
13/08/2024 12:35:10.61309	1	1	1	1	1550.16906	1550.26994	1550.27094	1550.26544
13/08/2024 12:35:10.61409	1	1	1	1	1550.16906	1550.26994	1550.27094	1550.26544
13/08/2024 12:35:10.61509	1	1	1	1	1550.17066	1550.27129	1550.27229	1550.26699
13/08/2024 12:35:10.61609	1	1	1	1	1550.16906	1550.27198	1550.27094	1550.26748
13/08/2024 12:35:10.61709	1	1	1	1	1550.16862	1550.26925	1550.27025	1550.26495
13/08/2024 12:35:10.61809	1	1	1	1	1550.16862	1550.26925	1550.27025	1550.26495
13/08/2024 12:35:10.61909	1	1	1	1	1550.16906	1550.26790	1550.26890	1550.26340
13/08/2024 12:35:10.62009	1	1	1	1	1550.16702	1550.26790	1550.26890	1550.26136
13/08/2024 12:35:10.62109	1	1	1	1	1550.16862	1550.26925	1550.27025	1550.26495
13/08/2024 12:35:10.62209	1	1	1	1	1550.17066	1550.27129	1550.27432	1550.26495
13/08/2024 12:35:10.62309	1	1	1	1	1550.16862	1550.26925	1550.27432	1550.26089
13/08/2024 12:35:10.62409	1	1	1	1	1550.16906	1550.26994	1550.27706	1550.26136
13/08/2024 12:35:10.62509	1	1	1	1	1550.16906	1550.27198	1550.27909	1550.26544
13/08/2024 12:35:10.62609	1	1	1	1	1550.16906	1550.26994	1550.27909	1550.25932
13/08/2024 12:35:10.62709	1	1	1	1	1550.16862	1550.26925	1550.28042	1550.26089
13/08/2024 12:35:10.62809	1	1	1	1	1550.16906	1550.26994	1550.27909	1550.26340
13/08/2024 12:35:10.62909	1	1	1	1	1550.16906	1550.26994	1550.27909	1550.26340
13/08/2024 12:35:10.63009	1	1	1	1	1550.16906	1550.26994	1550.27706	1550.26136
13/08/2024 12:35:10.63109	1	1	1	1	1550.16906	1550.26994	1550.27298	1550.26340
13/08/2024 12:35:10.63209	1	1	1	1	1550.16949	1550.26858	1550.27367	1550.26388
13/08/2024 12:35:10.63309	1	1	1	1	1550.16906	1550.26994	1550.27298	1550.26340
13/08/2024 12:35:10.63409	1	1	1	1	1550.16862	1550.27129	1550.27025	1550.26495
13/08/2024 12:35:10.63509	1	1	1	1	1550.16862	1550.26925	1550.26822	1550.26699
13/08/2024 12:35:10.63609	1	1	1	1	1550.16906	1550.26994	1550.26890	1550.26544
13/08/2024 12:35:10.63709	1	1	1	1	1550.16862	1550.27129	1550.26619	1550.26495
13/08/2024 12:35:10.63809	1	1	1	1	1550.16702	1550.26994	1550.26482	1550.26544
13/08/2024 12:35:10.63909	1	1	1	1	1550.16862	1550.26925	1550.26822	1550.26699
13/08/2024 12:35:10.64009	1	1	1	1	1550.16949	1550.26858	1550.26958	1550.26388
13/08/2024 12:35:10.64109	1	1	1	1	1550.16745	1550.27063	1550.27163	1550.26388
13/08/2024 12:35:10.64209	1	1	1	1	1550.16906	1550.26994	1550.27502	1550.26544
13/08/2024 12:35:10.64309	1	1	1	1	1550.16906	1550.26994	1550.27502	1550.26340
13/08/2024 12:35:10.64409	1	1	1	1	1550.16906	1550.26994	1550.27298	1550.26340
13/08/2024 12:35:10.64509	1	1	1	1	1550.16906	1550.26994	1550.27298	1550.26340
13/08/2024 12:35:10.64609	1	1	1	1	1550.17066	1550.27129	1550.27432	1550.26495
13/08/2024 12:35:10.64709	1	1	1	1	1550.17066	1550.27129	1550.27432	1550.26495
13/08/2024 12:35:10.64809	1	1	1	1	1550.17066	1550.27129	1550.27229	1550.26495
13/08/2024 12:35:10.64909	1	1	1	1	1550.16862	1550.27129	1550.27025	1550.26699
13/08/2024 12:35:10.65009	1	1	1	1	1550.17066	1550.27129	1550.27025	1550.26699
13/08/2024 12:35:10.65109	1	1	1	1	1550.16949	1550.27063	1550.26754	1550.26388
13/08/2024 12:35:10.65209	1	1	1	1	1550.16906	1550.26994	1550.26482	1550.26748
13/08/2024 12:35:10.65309	1	1	1	1	1550.16745	1550.26858	1550.26550	1550.26592
13/08/2024 12:35:10.65409	1	1	1	1	1550.16906	1550.26994	1550.26686	1550.26544
13/08/2024 12:35:10.65509	1	1	1	1	1550.16906	1550.26994	1550.26686	1550.26544
13/08/2024 12:35:10.65609	1	1	1	1	1550.16862	1550.26925	1550.26822	1550.26699
13/08/2024 12:35:10.65709	1	1	1	1	1550.16906	1550.26994	1550.27094	1550.26544
13/08/2024 12:35:10.65809	1	1	1	1	1550.16906	1550.26994	1550.27298	1550.26340
13/08/2024 12:35:10.65909	1	1	1	1	1550.16862	1550.27129	1550.27432	1550.26495
13/08/2024 12:35:10.66009	1	1	1	1	1550.16906	1550.26994	1550.27502	1550.26544
13/08/2024 12:35:10.66109	1	1	1	1	1550.17066	1550.27129	1550.27636	1550.26495
13/08/2024 12:35:10.66209	1	1	1	1	1550.16906	1550.26994	1550.27502	1550.26544
13/08/2024 12:35:10.66309	1	1	1	1	1550.16906	1550.26994	1550.27298	1550.26544
13/08/2024 12:35:10.66409	1	1	1	1	1550.16906	1550.26994	1550.27094	1550.26544
13/08/2024 12:35:10.66509	1	1	1	1	1550.16906	1550.26994	1550.27094	1550.26340
13/08/2024 12:35:10.66609	1	1	1	1	1550.16906	1550.26994	1550.26890	1550.26544
13/08/2024 12:35:10.66709	1	1	1	1	1550.16906	1550.26994	1550.26686	1550.26544
13/08/2024 12:35:10.66809	1	1	1	1	1550.16862	1550.26925	1550.26822	1550.26495
13/08/2024 12:35:10.66909	1	1	1	1	1550.16906	1550.27198	1550.26686	1550.26544
13/08/2024 12:35:10.67009	1	1	1	1	1550.16906	1550.27198	1550.26686	1550.26748
13/08/2024 12:35:10.67109	1	1	1	1	1550.17066	1550.27129	1550.26619	1550.26699
13/08/2024 12:35:10.67209	1	1	1	1	1550.16949	1550.27063	1550.26754	1550.26388
13/08/2024 12:35:10.67309	1	1	1	1	1550.16906	1550.26994	1550.26890	1550.26544
13/08/2024 12:35:10.67409	1	1	1	1	1550.16906	1550.26994	1550.27094	1550.26544
13/08/2024 12:35:10.67509	1	1	1	1	1550.16906	1550.26994	1550.27298	1550.26544
13/08/2024 12:35:10.67609	1	1	1	1	1550.16745	1550.26858	1550.27367	1550.26388
13/08/2024 12:35:10.67709	1	1	1	1	1550.16745	1550.26858	1550.27367	1550.26592
13/08/2024 12:35:10.67809	1	1	1	1	1550.16906	1550.26994	1550.27502	1550.26544
13/08/2024 12:35:10.67909	1	1	1	1	1550.16702	1550.26790	1550.27298	1550.26340
13/08/2024 12:35:10.68009	1	1	1	1	1550.16906	1550.26994	1550.27298	1550.26544
13/08/2024 12:35:10.68109	1	1	1	1	1550.16745	1550.27063	1550.27163	1550.26592
13/08/2024 12:35:10.68209	1	1	1	1	1550.16906	1550.26994	1550.27094	1550.26544
13/08/2024 12:35:10.68309	1	1	1	1	1550.17066	1550.27129	1550.27229	1550.26699
13/08/2024 12:35:10.68409	1	1	1	1	1550.16906	1550.26994	1550.26890	1550.26544
13/08/2024 12:35:10.68509	1	1	1	1	1550.16906	1550.26994	1550.26890	1550.26748
13/08/2024 12:35:10.68609	1	1	1	1	1550.16906	1550.26994	1550.26686	1550.26748
13/08/2024 12:35:10.68709	1	1	1	1	1550.16949	1550.27063	1550.26754	1550.26592
13/08/2024 12:35:10.68809	1	1	1	1	1550.16906	1550.26994	1550.26686	1550.26544
13/08/2024 12:35:10.68909	1	1	1	1	1550.16906	1550.26994	1550.26890	1550.26544
13/08/2024 12:35:10.69009	1	1	1	1	1550.16906	1550.26994	1550.26890	1550.26544
13/08/2024 12:35:10.69109	1	1	1	1	1550.16702	1550.26790	1550.26890	1550.26340
13/08/2024 12:35:10.69209	1	1	1	1	1550.17109	1550.26994	1550.27298	1550.26544
13/08/2024 12:35:10.69309	1	1	1	1	1550.16862	1550.26925	1550.27229	1550.26495
13/08/2024 12:35:10.69409	1	1	1	1	1550.16906	1550.26994	1550.27298	1550.26544
13/08/2024 12:35:10.69509	1	1	1	1	1550.16862	1550.26925	1550.27229	1550.26495
13/08/2024 12:35:10.69609	1	1	1	1	1550.16906	1550.26994	1550.27298	1550.26340
13/08/2024 12:35:10.69709	1	1	1	1	1550.16745	1550.27063	1550.27163	1550.26388
13/08/2024 12:35:10.69809	1	1	1	1	1550.16906	1550.26994	1550.27094	1550.26544
13/08/2024 12:35:10.69909	1	1	1	1	1550.16906	1550.26994	1550.26890	1550.26544
13/08/2024 12:35:10.70009	1	1	1	1	1550.16745	1550.26858	1550.26754	1550.26388
13/08/2024 12:35:10.70109	1	1	1	1	1550.16906	1550.26994	1550.26686	1550.26544
13/08/2024 12:35:10.70209	1	1	1	1	1550.16862	1550.26925	1550.26822	1550.26699
13/08/2024 12:35:10.70309	1	1	1	1	1550.16906	1550.26994	1550.26686	1550.26748
13/08/2024 12:35:10.70409	1	1	1	1	1550.16906	1550.26994	1550.26890	1550.26544
13/08/2024 12:35:10.70509	1	1	1	1	1550.17066	1550.27129	1550.27025	1550.26699
13/08/2024 12:35:10.70609	1	1	1	1	1550.16906	1550.26994	1550.26890	1550.26544
13/08/2024 12:35:10.70709	1	1	1	1	1550.17066	1550.27129	1550.27229	1550.26699
13/08/2024 12:35:10.70809	1	1	1	1	1550.16906	1550.26994	1550.27298	1550.26544
13/08/2024 12:35:10.70909	1	1	1	1	1550.16949	1550.27063	1550.27367	1550.26592
13/08/2024 12:35:10.71009	1	1	1	1	1550.16906	1550.26994	1550.27298	1550.26544
13/08/2024 12:35:10.71109	1	1	1	1	1550.16745	1550.26858	1550.27367	1550.26388
13/08/2024 12:35:10.71209	1	1	1	1	1550.16906	1550.26994	1550.27298	1550.26544
13/08/2024 12:35:10.71309	1	1	1	1	1550.16862	1550.26925	1550.27229	1550.26495
13/08/2024 12:35:10.71409	1	1	1	1	1550.16906	1550.26994	1550.27094	1550.26544
13/08/2024 12:35:10.71509	1	1	1	1	1550.16862	1550.27129	1550.27025	1550.26495
13/08/2024 12:35:10.71609	1	1	1	1	1550.16862	1550.26925	1550.26822	1550.26495
13/08/2024 12:35:10.71709	1	1	1	1	1550.16906	1550.26994	1550.26890	1550.26544
13/08/2024 12:35:10.71809	1	1	1	1	1550.17066	1550.27129	1550.26822	1550.26699
13/08/2024 12:35:10.71909	1	1	1	1	1550.16906	1550.26994	1550.26686	1550.26748
13/08/2024 12:35:10.72009	1	1	1	1	1550.16906	1550.26994	1550.26686	1550.26748
13/08/2024 12:35:10.72109	1	1	1	1	1550.16906	1550.26994	1550.26686	1550.26544
13/08/2024 12:35:10.72209	1	1	1	1	1550.16906	1550.26994	1550.26686	1550.26544
13/08/2024 12:35:10.72309	1	1	1	1	1550.16906	1550.26994	1550.26890	1550.26544
13/08/2024 12:35:10.72409	1	1	1	1	1550.16949	1550.27063	1550.26958	1550.26592
13/08/2024 12:35:10.72509	1	1	1	1	1550.16906	1550.26994	1550.27298	1550.26544
13/08/2024 12:35:10.72609	1	1	1	1	1550.16906	1550.26994	1550.27094	1550.26544
13/08/2024 12:35:10.72709	1	1	1	1	1550.16906	1550.26994	1550.27298	1550.26544
13/08/2024 12:35:10.72809	1	1	1	1	1550.16862	1550.26925	1550.27432	1550.26495
13/08/2024 12:35:10.72909	1	1	1	1	1550.16906	1550.26994	1550.27298	1550.26544
13/08/2024 12:35:10.73009	1	1	1	1	1550.16906	1550.27198	1550.27298	1550.26544
13/08/2024 12:35:10.73109	1	1	1	1	1550.16906	1550.26994	1550.27298	1550.26544
13/08/2024 12:35:10.73209	1	1	1	1	1550.16745	1550.27063	1550.26958	1550.26592
13/08/2024 12:35:10.73309	1	1	1	1	1550.16949	1550.27063	1550.26958	1550.26592
13/08/2024 12:35:10.73409	1	1	1	1	1550.16906	1550.26994	1550.26890	1550.26544
13/08/2024 12:35:10.73509	1	1	1	1	1550.16906	1550.26994	1550.26890	1550.26544
13/08/2024 12:35:10.73609	1	1	1	1	1550.16906	1550.26994	1550.26686	1550.26544
13/08/2024 12:35:10.73709	1	1	1	1	1550.16949	1550.27063	1550.26754	1550.26592
13/08/2024 12:35:10.73809	1	1	1	1	1550.16906	1550.26994	1550.26890	1550.26544
13/08/2024 12:35:10.73909	1	1	1	1	1550.16906	1550.26994	1550.26890	1550.26544
13/08/2024 12:35:10.74009	1	1	1	1	1550.16862	1550.26925	1550.27025	1550.26495
13/08/2024 12:35:10.74109	1	1	1	1	1550.16906	1550.26994	1550.27094	1550.26544
13/08/2024 12:35:10.74209	1	1	1	1	1550.16906	1550.26994	1550.27094	1550.26544
13/08/2024 12:35:10.74309	1	1	1	1	1550.16906	1550.26994	1550.27094	1550.26544
13/08/2024 12:35:10.74409	1	1	1	1	1550.16862	1550.26925	1550.27229	1550.26699
13/08/2024 12:35:10.74509	1	1	1	1	1550.16949	1550.26858	1550.27163	1550.26388
13/08/2024 12:35:10.74609	1	1	1	1	1550.16906	1550.26994	1550.27298	1550.26544
13/08/2024 12:35:10.74709	1	1	1	1	1550.16906	1550.26994	1550.27094	1550.26544
13/08/2024 12:35:10.74809	1	1	1	1	1550.16906	1550.26994	1550.27094	1550.26544
13/08/2024 12:35:10.74909	1	1	1	1	1550.16949	1550.27063	1550.26958	1550.26592
13/08/2024 12:35:10.75009	1	1	1	1	1550.16906	1550.26994	1550.26890	1550.26544
13/08/2024 12:35:10.75109	1	1	1	1	1550.16906	1550.26994	1550.26890	1550.26544
13/08/2024 12:35:10.75209	1	1	1	1	1550.16862	1550.26925	1550.26822	1550.26699
13/08/2024 12:35:10.75309	1	1	1	1	1550.16862	1550.26925	1550.26822	1550.26495
13/08/2024 12:35:10.75409	1	1	1	1	1550.16906	1550.26994	1550.26890	1550.26544
13/08/2024 12:35:10.75509	1	1	1	1	1550.16906	1550.26994	1550.26890	1550.26544
13/08/2024 12:35:10.75609	1	1	1	1	1550.16949	1550.27063	1550.27163	1550.26592
13/08/2024 12:35:10.75709	1	1	1	1	1550.16906	1550.26994	1550.27094	1550.26544
13/08/2024 12:35:10.75809	1	1	1	1	1550.16949	1550.26858	1550.27163	1550.26388
13/08/2024 12:35:10.75909	1	1	1	1	1550.16906	1550.26994	1550.27298	1550.26544
13/08/2024 12:35:10.76009	1	1	1	1	1550.16862	1550.26925	1550.27229	1550.26495
13/08/2024 12:35:10.76109	1	1	1	1	1550.16906	1550.26994	1550.27298	1550.26544
13/08/2024 12:35:10.76209	1	1	1	1	1550.16862	1550.26925	1550.27229	1550.26495
13/08/2024 12:35:10.76309	1	1	1	1	1550.16745	1550.27063	1550.27163	1550.26388
13/08/2024 12:35:10.76409	1	1	1	1	1550.16906	1550.26994	1550.27094	1550.26544
13/08/2024 12:35:10.76509	1	1	1	1	1550.16862	1550.27129	1550.27025	1550.26699
13/08/2024 12:35:10.76609	1	1	1	1	1550.16906	1550.26994	1550.27094	1550.26544
13/08/2024 12:35:10.76709	1	1	1	1	1550.16906	1550.26994	1550.26890	1550.26544
13/08/2024 12:35:10.76809	1	1	1	1	1550.16906	1550.26994	1550.26890	1550.26544
13/08/2024 12:35:10.76909	1	1	1	1	1550.16862	1550.26925	1550.26822	1550.26495
13/08/2024 12:35:10.77009	1	1	1	1	1550.16862	1550.26925	1550.26822	1550.26699
13/08/2024 12:35:10.77109	1	1	1	1	1550.16906	1550.26790	1550.26686	1550.26544
13/08/2024 12:35:10.77209	1	1	1	1	1550.17066	1550.26925	1550.27025	1550.26699
13/08/2024 12:35:10.77309	1	1	1	1	1550.16906	1550.26994	1550.26890	1550.26544
13/08/2024 12:35:10.77409	1	1	1	1	1550.16906	1550.26994	1550.27094	1550.26544
13/08/2024 12:35:10.77509	1	1	1	1	1550.17066	1550.27129	1550.27229	1550.26699
13/08/2024 12:35:10.77609	1	1	1	1	1550.16862	1550.26925	1550.27229	1550.26495
13/08/2024 12:35:10.77709	1	1	1	1	1550.16906	1550.27198	1550.27502	1550.26748
13/08/2024 12:35:10.77809	1	1	1	1	1550.17066	1550.27129	1550.27432	1550.26495
13/08/2024 12:35:10.77909	1	1	1	1	1550.16906	1550.26994	1550.27298	1550.26544
13/08/2024 12:35:10.78009	1	1	1	1	1550.16906	1550.26994	1550.27298	1550.26544
13/08/2024 12:35:10.78109	1	1	1	1	1550.16906	1550.26994	1550.27094	1550.26544
13/08/2024 12:35:10.78209	1	1	1	1	1550.16702	1550.26790	1550.26890	1550.26544
13/08/2024 12:35:10.78309	1	1	1	1	1550.16906	1550.26994	1550.26890	1550.26544
13/08/2024 12:35:10.78409	1	1	1	1	1550.16906	1550.26994	1550.27094	1550.26748
13/08/2024 12:35:10.78509	1	1	1	1	1550.16862	1550.26925	1550.26822	1550.26495
13/08/2024 12:35:10.78609	1	1	1	1	1550.16906	1550.26994	1550.26890	1550.26544
13/08/2024 12:35:10.78709	1	1	1	1	1550.16906	1550.26790	1550.26890	1550.26544
13/08/2024 12:35:10.78809	1	1	1	1	1550.16906	1550.26994	1550.26890	1550.26544
13/08/2024 12:35:10.78909	1	1	1	1	1550.16862	1550.27129	1550.27025	1550.26495
13/08/2024 12:35:10.79009	1	1	1	1	1550.16862	1550.26925	1550.27025	1550.26495
13/08/2024 12:35:10.79109	1	1	1	1	1550.16862	1550.26925	1550.27025	1550.26495
13/08/2024 12:35:10.79209	1	1	1	1	1550.16862	1550.27129	1550.27229	1550.26699
13/08/2024 12:35:10.79309	1	1	1	1	1550.16906	1550.26994	1550.27298	1550.26544
13/08/2024 12:35:10.79409	1	1	1	1	1550.16906	1550.27198	1550.27298	1550.26544
13/08/2024 12:35:10.79509	1	1	1	1	1550.16906	1550.26994	1550.27094	1550.26544
13/08/2024 12:35:10.79609	1	1	1	1	1550.16862	1550.26925	1550.27025	1550.26495
13/08/2024 12:35:10.79709	1	1	1	1	1550.17066	1550.26925	1550.27229	1550.26699
13/08/2024 12:35:10.79809	1	1	1	1	1550.16862	1550.26925	1550.27025	1550.26495
13/08/2024 12:35:10.79909	1	1	1	1	1550.16949	1550.26858	1550.26958	1550.26592
13/08/2024 12:35:10.80009	1	1	1	1	1550.16906	1550.26994	1550.27094	1550.26544
13/08/2024 12:35:10.80109	1	1	1	1	1550.16862	1550.26925	1550.27025	1550.26495
13/08/2024 12:35:10.80209	1	1	1	1	1550.16862	1550.26925	1550.27025	1550.26495
13/08/2024 12:35:10.80309	1	1	1	1	1550.16906	1550.26994	1550.27094	1550.26544
13/08/2024 12:35:10.80409	1	1	1	1	1550.16906	1550.26994	1550.27094	1550.26544
13/08/2024 12:35:10.80509	1	1	1	1	1550.16906	1550.26994	1550.27094	1550.26544
13/08/2024 12:35:10.80609	1	1	1	1	1550.16702	1550.26790	1550.26890	1550.26544
13/08/2024 12:35:10.80709	1	1	1	1	1550.16906	1550.26994	1550.27094	1550.26340
13/08/2024 12:35:10.80809	1	1	1	1	1550.16906	1550.26994	1550.27094	1550.26544
13/08/2024 12:35:10.80909	1	1	1	1	1550.16702	1550.26790	1550.27094	1550.26544
13/08/2024 12:35:10.81009	1	1	1	1	1550.16906	1550.26994	1550.27094	1550.26544
13/08/2024 12:35:10.81109	1	1	1	1	1550.16702	1550.26790	1550.27094	1550.26544
13/08/2024 12:35:10.81209	1	1	1	1	1550.16949	1550.26858	1550.27163	1550.26388
13/08/2024 12:35:10.81309	1	1	1	1	1550.17066	1550.27129	1550.27229	1550.26495
13/08/2024 12:35:10.81409	1	1	1	1	1550.16906	1550.26994	1550.27094	1550.26544
13/08/2024 12:35:10.81509	1	1	1	1	1550.16906	1550.26994	1550.27094	1550.26544
13/08/2024 12:35:10.81609	1	1	1	1	1550.16862	1550.26925	1550.27025	1550.26699
13/08/2024 12:35:10.81709	1	1	1	1	1550.16906	1550.26994	1550.26890	1550.26544
13/08/2024 12:35:10.81809	1	1	1	1	1550.16906	1550.26994	1550.26890	1550.26544
13/08/2024 12:35:10.81909	1	1	1	1	1550.16906	1550.26994	1550.26890	1550.26544
13/08/2024 12:35:10.82009	1	1	1	1	1550.16906	1550.26994	1550.26890	1550.26544
13/08/2024 12:35:10.82109	1	1	1	1	1550.16862	1550.26925	1550.26822	1550.26495
13/08/2024 12:35:10.82209	1	1	1	1	1550.16906	1550.26994	1550.26890	1550.26544
13/08/2024 12:35:10.82309	1	1	1	1	1550.16906	1550.26994	1550.27094	1550.26544
13/08/2024 12:35:10.82409	1	1	1	1	1550.16702	1550.26790	1550.27094	1550.26544
13/08/2024 12:35:10.82509	1	1	1	1	1550.16906	1550.26994	1550.27298	1550.26544
13/08/2024 12:35:10.82609	1	1	1	1	1550.16906	1550.26994	1550.27298	1550.26544
13/08/2024 12:35:10.82709	1	1	1	1	1550.16949	1550.26858	1550.27163	1550.26592
13/08/2024 12:35:10.82809	1	1	1	1	1550.16906	1550.26994	1550.27298	1550.26544
13/08/2024 12:35:10.82909	1	1	1	1	1550.16906	1550.26994	1550.27298	1550.26544
13/08/2024 12:35:10.83009	1	1	1	1	1550.16906	1550.26994	1550.27298	1550.26544
13/08/2024 12:35:10.83109	1	1	1	1	1550.16906	1550.26994	1550.27094	1550.26544
13/08/2024 12:35:10.83209	1	1	1	1	1550.16906	1550.26994	1550.27094	1550.26544
13/08/2024 12:35:10.83309	1	1	1	1	1550.16906	1550.26994	1550.26890	1550.26544
13/08/2024 12:35:10.83409	1	1	1	1	1550.16906	1550.26994	1550.27094	1550.26748
13/08/2024 12:35:10.83509	1	1	1	1	1550.16702	1550.26790	1550.26686	1550.26544
13/08/2024 12:35:10.83609	1	1	1	1	1550.16906	1550.26994	1550.26686	1550.26340
13/08/2024 12:35:10.83709	1	1	1	1	1550.16906	1550.26994	1550.26890	1550.26544
13/08/2024 12:35:10.83809	1	1	1	1	1550.16745	1550.26858	1550.26958	1550.26388
13/08/2024 12:35:10.83909	1	1	1	1	1550.16862	1550.26925	1550.27025	1550.26699
13/08/2024 12:35:10.84009	1	1	1	1	1550.16906	1550.26994	1550.27094	1550.26544
13/08/2024 12:35:10.84109	1	1	1	1	1550.17109	1550.27198	1550.27298	1550.26544
13/08/2024 12:35:10.84209	1	1	1	1	1550.17066	1550.27129	1550.27229	1550.26699
13/08/2024 12:35:10.84309	1	1	1	1	1550.16906	1550.26994	1550.27298	1550.26544
13/08/2024 12:35:10.84409	1	1	1	1	1550.16906	1550.27198	1550.27298	1550.26544
13/08/2024 12:35:10.84509	1	1	1	1	1550.16745	1550.26858	1550.27163	1550.26388
13/08/2024 12:35:10.84609	1	1	1	1	1550.16949	1550.27063	1550.27163	1550.26388
13/08/2024 12:35:10.84709	1	1	1	1	1550.16906	1550.26994	1550.27094	1550.26544
13/08/2024 12:35:10.84809	1	1	1	1	1550.16906	1550.26994	1550.27094	1550.26544
13/08/2024 12:35:10.84909	1	1	1	1	1550.16702	1550.26790	1550.26890	1550.26340
13/08/2024 12:35:10.85009	1	1	1	1	1550.16906	1550.26994	1550.27094	1550.26544
13/08/2024 12:35:10.85109	1	1	1	1	1550.16906	1550.26994	1550.26890	1550.26544
13/08/2024 12:35:10.85209	1	1	1	1	1550.16906	1550.26994	1550.26890	1550.26544
13/08/2024 12:35:10.85309	1	1	1	1	1550.16906	1550.26994	1550.26890	1550.26544
13/08/2024 12:35:10.85409	1	1	1	1	1550.16906	1550.26994	1550.27094	1550.26544
13/08/2024 12:35:10.85509	1	1	1	1	1550.16862	1550.27129	1550.27229	1550.26495
13/08/2024 12:35:10.85609	1	1	1	1	1550.16906	1550.26994	1550.27094	1550.26544
13/08/2024 12:35:10.85709	1	1	1	1	1550.16906	1550.26994	1550.27094	1550.26544
13/08/2024 12:35:10.85809	1	1	1	1	1550.16745	1550.26858	1550.27163	1550.26388
13/08/2024 12:35:10.85909	1	1	1	1	1550.16702	1550.26994	1550.27094	1550.26340
13/08/2024 12:35:10.86009	1	1	1	1	1550.16862	1550.26925	1550.27229	1550.26495
13/08/2024 12:35:10.86109	1	1	1	1	1550.16949	1550.27063	1550.27163	1550.26592
13/08/2024 12:35:10.86209	1	1	1	1	1550.16906	1550.26994	1550.27094	1550.26544
13/08/2024 12:35:10.86309	1	1	1	1	1550.16949	1550.26858	1550.27163	1550.26388
13/08/2024 12:35:10.86409	1	1	1	1	1550.16906	1550.26994	1550.27094	1550.26544
13/08/2024 12:35:10.86509	1	1	1	1	1550.16906	1550.26994	1550.27094	1550.26544
13/08/2024 12:35:10.86609	1	1	1	1	1550.17109	1550.27198	1550.27094	1550.26544
13/08/2024 12:35:10.86709	1	1	1	1	1550.16906	1550.26994	1550.27094	1550.26544
13/08/2024 12:35:10.86809	1	1	1	1	1550.16862	1550.26925	1550.27025	1550.26699
13/08/2024 12:35:10.86909	1	1	1	1	1550.16862	1550.26925	1550.27025	1550.26495
13/08/2024 12:35:10.87009	1	1	1	1	1550.16745	1550.26858	1550.26958	1550.26592
13/08/2024 12:35:10.87109	1	1	1	1	1550.16906	1550.26994	1550.27094	1550.26544
13/08/2024 12:35:10.87209	1	1	1	1	1550.16906	1550.26994	1550.27094	1550.26544
13/08/2024 12:35:10.87309	1	1	1	1	1550.16906	1550.26994	1550.27094	1550.26544
13/08/2024 12:35:10.87409	1	1	1	1	1550.16862	1550.26925	1550.27229	1550.26495
13/08/2024 12:35:10.87509	1	1	1	1	1550.16862	1550.26925	1550.27229	1550.26699
13/08/2024 12:35:10.87609	1	1	1	1	1550.16906	1550.26994	1550.27298	1550.26544
13/08/2024 12:35:10.87709	1	1	1	1	1550.17109	1550.27198	1550.27298	1550.26544
13/08/2024 12:35:10.87809	1	1	1	1	1550.17066	1550.27129	1550.27229	1550.26495
13/08/2024 12:35:10.87909	1	1	1	1	1550.16906	1550.26994	1550.27094	1550.26544
13/08/2024 12:35:10.88009	1	1	1	1	1550.16906	1550.26994	1550.27298	1550.26544
13/08/2024 12:35:10.88109	1	1	1	1	1550.17066	1550.26925	1550.27025	1550.26495
13/08/2024 12:35:10.88209	1	1	1	1	1550.16906	1550.26994	1550.27094	1550.26544
13/08/2024 12:35:10.88309	1	1	1	1	1550.16906	1550.26994	1550.26890	1550.26544
13/08/2024 12:35:10.88409	1	1	1	1	1550.16906	1550.26994	1550.27094	1550.26544
13/08/2024 12:35:10.88509	1	1	1	1	1550.16906	1550.26994	1550.26890	1550.26544
13/08/2024 12:35:10.88609	1	1	1	1	1550.16906	1550.26994	1550.26890	1550.26544
13/08/2024 12:35:10.88709	1	1	1	1	1550.16906	1550.26994	1550.26890	1550.26544
13/08/2024 12:35:10.88809	1	1	1	1	1550.16906	1550.26994	1550.26890	1550.26544
13/08/2024 12:35:10.88909	1	1	1	1	1550.16862	1550.26925	1550.27025	1550.26495
13/08/2024 12:35:10.89009	1	1	1	1	1550.17066	1550.27129	1550.27229	1550.26699
13/08/2024 12:35:10.89109	1	1	1	1	1550.16906	1550.26994	1550.27298	1550.26544
13/08/2024 12:35:10.89209	1	1	1	1	1550.16906	1550.26994	1550.27298	1550.26544
13/08/2024 12:35:10.89309	1	1	1	1	1550.17109	1550.26994	1550.27298	1550.26544
13/08/2024 12:35:10.89409	1	1	1	1	1550.16906	1550.26994	1550.27298	1550.26748
13/08/2024 12:35:10.89509	1	1	1	1	1550.16745	1550.26858	1550.26958	1550.26388
13/08/2024 12:35:10.89609	1	1	1	1	1550.16949	1550.27063	1550.27163	1550.26592
13/08/2024 12:35:10.89709	1	1	1	1	1550.16906	1550.26994	1550.27094	1550.26544
13/08/2024 12:35:10.89809	1	1	1	1	1550.16862	1550.26925	1550.27025	1550.26495
13/08/2024 12:35:10.89909	1	1	1	1	1550.17109	1550.26994	1550.27094	1550.26748
13/08/2024 12:35:10.90009	1	1	1	1	1550.16906	1550.26994	1550.27094	1550.26544
13/08/2024 12:35:10.90109	1	1	1	1	1550.16906	1550.27198	1550.27094	1550.26748
13/08/2024 12:35:10.90209	1	1	1	1	1550.16862	1550.27129	1550.27025	1550.26699
13/08/2024 12:35:10.90309	1	1	1	1	1550.16906	1550.26994	1550.27094	1550.26544
13/08/2024 12:35:10.90409	1	1	1	1	1550.16862	1550.27129	1550.27025	1550.26495
13/08/2024 12:35:10.90509	1	1	1	1	1550.16906	1550.26994	1550.27094	1550.26544
13/08/2024 12:35:10.90609	1	1	1	1	1550.16906	1550.26994	1550.27094	1550.26748
13/08/2024 12:35:10.90709	1	1	1	1	1550.17066	1550.27129	1550.27229	1550.26495
13/08/2024 12:35:10.90809	1	1	1	1	1550.16949	1550.26858	1550.27163	1550.26388
13/08/2024 12:35:10.90909	1	1	1	1	1550.16906	1550.26994	1550.27094	1550.26544
13/08/2024 12:35:10.91009	1	1	1	1	1550.16906	1550.26994	1550.27094	1550.26544
13/08/2024 12:35:10.91109	1	1	1	1	1550.16906	1550.26994	1550.27094	1550.26544
13/08/2024 12:35:10.91209	1	1	1	1	1550.16862	1550.26925	1550.27025	1550.26495
13/08/2024 12:35:10.91309	1	1	1	1	1550.16862	1550.26925	1550.27025	1550.26495
13/08/2024 12:35:10.91409	1	1	1	1	1550.16862	1550.27129	1550.27025	1550.26495
13/08/2024 12:35:10.91509	1	1	1	1	1550.16906	1550.26994	1550.27094	1550.26544
13/08/2024 12:35:10.91609	1	1	1	1	1550.16906	1550.26994	1550.27094	1550.26544
13/08/2024 12:35:10.91709	1	1	1	1	1550.16906	1550.27198	1550.27094	1550.26748
13/08/2024 12:35:10.91809	1	1	1	1	1550.16906	1550.26994	1550.27094	1550.26544
13/08/2024 12:35:10.91909	1	1	1	1	1550.16906	1550.26994	1550.27094	1550.26544
13/08/2024 12:35:10.92009	1	1	1	1	1550.16949	1550.27063	1550.27163	1550.26592
13/08/2024 12:35:10.92109	1	1	1	1	1550.16906	1550.26994	1550.27094	1550.26544
13/08/2024 12:35:10.92209	1	1	1	1	1550.16745	1550.26858	1550.26958	1550.26388
13/08/2024 12:35:10.92309	1	1	1	1	1550.16906	1550.26994	1550.27094	1550.26544
13/08/2024 12:35:10.92409	1	1	1	1	1550.16906	1550.26994	1550.27094	1550.26340
13/08/2024 12:35:10.92509	1	1	1	1	1550.16906	1550.26994	1550.27094	1550.26340
13/08/2024 12:35:10.92609	1	1	1	1	1550.16862	1550.26925	1550.27229	1550.26292
13/08/2024 12:35:10.92709	1	1	1	1	1550.16906	1550.26994	1550.27298	1550.26136
13/08/2024 12:35:10.92809	1	1	1	1	1550.16862	1550.26925	1550.27636	1550.26089
13/08/2024 12:35:10.92909	1	1	1	1	1550.16906	1550.26994	1550.27706	1550.26340
13/08/2024 12:35:10.93009	1	1	1	1	1550.16906	1550.26994	1550.28113	1550.26136
13/08/2024 12:35:10.93109	1	1	1	1	1550.16862	1550.26925	1550.28246	1550.25885
13/08/2024 12:35:10.93209	1	1	1	1	1550.17066	1550.27129	1550.28246	1550.26292
13/08/2024 12:35:10.93309	1	1	1	1	1550.16906	1550.27198	1550.28113	1550.26544
13/08/2024 12:35:10.93409	1	1	1	1	1550.16906	1550.26994	1550.27706	1550.26136
13/08/2024 12:35:10.93509	1	1	1	1	1550.16906	1550.26994	1550.27502	1550.26136
13/08/2024 12:35:10.93609	1	1	1	1	1550.16745	1550.27063	1550.26958	1550.26592
13/08/2024 12:35:10.93709	1	1	1	1	1550.16745	1550.26858	1550.26958	1550.26388
13/08/2024 12:35:10.93809	1	1	1	1	1550.16745	1550.26858	1550.26754	1550.26184
13/08/2024 12:35:10.93909	1	1	1	1	1550.16906	1550.26994	1550.26686	1550.26748
13/08/2024 12:35:10.94009	1	1	1	1	1550.16862	1550.26925	1550.26822	1550.26699
13/08/2024 12:35:10.94109	1	1	1	1	1550.16906	1550.26994	1550.26686	1550.26340
13/08/2024 12:35:10.94209	1	1	1	1	1550.16906	1550.27198	1550.26686	1550.26544
13/08/2024 12:35:10.94309	1	1	1	1	1550.16862	1550.26925	1550.26619	1550.26699
13/08/2024 12:35:10.94409	1	1	1	1	1550.16862	1550.26925	1550.26822	1550.26292
13/08/2024 12:35:10.94509	1	1	1	1	1550.16862	1550.27129	1550.27229	1550.26292
13/08/2024 12:35:10.94609	1	1	1	1	1550.16906	1550.26994	1550.27298	1550.26340
13/08/2024 12:35:10.94709	1	1	1	1	1550.16906	1550.26994	1550.27706	1550.26544
13/08/2024 12:35:10.94809	1	1	1	1	1550.16949	1550.27063	1550.27776	1550.26388
13/08/2024 12:35:10.94909	1	1	1	1	1550.16906	1550.26994	1550.27706	1550.26340
13/08/2024 12:35:10.95009	1	1	1	1	1550.16906	1550.26994	1550.27502	1550.26544
13/08/2024 12:35:10.95109	1	1	1	1	1550.16906	1550.26994	1550.27298	1550.26544
13/08/2024 12:35:10.95209	1	1	1	1	1550.16862	1550.26925	1550.27025	1550.26292
13/08/2024 12:35:10.95309	1	1	1	1	1550.16906	1550.26994	1550.26890	1550.26544
13/08/2024 12:35:10.95409	1	1	1	1	1550.16906	1550.26994	1550.26686	1550.26748
13/08/2024 12:35:10.95509	1	1	1	1	1550.16906	1550.26994	1550.26686	1550.26544
13/08/2024 12:35:10.95609	1	1	1	1	1550.16949	1550.27063	1550.26550	1550.26388
13/08/2024 12:35:10.95709	1	1	1	1	1550.17066	1550.27129	1550.26619	1550.26902
13/08/2024 12:35:10.95809	1	1	1	1	1550.17066	1550.27129	1550.26822	1550.26699
13/08/2024 12:35:10.95909	1	1	1	1	1550.16862	1550.26925	1550.26822	1550.26292
13/08/2024 12:35:10.96009	1	1	1	1	1550.16745	1550.27063	1550.26754	1550.26592
13/08/2024 12:35:10.96109	1	1	1	1	1550.16906	1550.26994	1550.26890	1550.26544
13/08/2024 12:35:10.96209	1	1	1	1	1550.16949	1550.27063	1550.27163	1550.26388
13/08/2024 12:35:10.96309	1	1	1	1	1550.16906	1550.26994	1550.27298	1550.26340
13/08/2024 12:35:10.96409	1	1	1	1	1550.16906	1550.26790	1550.27502	1550.26544
13/08/2024 12:35:10.96509	1	1	1	1	1550.16906	1550.26994	1550.27706	1550.26544
13/08/2024 12:35:10.96609	1	1	1	1	1550.16906	1550.26994	1550.27706	1550.26544
13/08/2024 12:35:10.96709	1	1	1	1	1550.17066	1550.27129	1550.27432	1550.26495
13/08/2024 12:35:10.96809	1	1	1	1	1550.16862	1550.26925	1550.27229	1550.26699
13/08/2024 12:35:10.96909	1	1	1	1	1550.17066	1550.27129	1550.27025	1550.26699
13/08/2024 12:35:10.97009	1	1	1	1	1550.16906	1550.26994	1550.26686	1550.26340
13/08/2024 12:35:10.97109	1	1	1	1	1550.16906	1550.26994	1550.26686	1550.26748
13/08/2024 12:35:10.97209	1	1	1	1	1550.16949	1550.27063	1550.26550	1550.26592
13/08/2024 12:35:10.97309	1	1	1	1	1550.16745	1550.27063	1550.26550	1550.26388
13/08/2024 12:35:10.97409	1	1	1	1	1550.16745	1550.27063	1550.26550	1550.26592
13/08/2024 12:35:10.97509	1	1	1	1	1550.16906	1550.26994	1550.26686	1550.26748
13/08/2024 12:35:10.97609	1	1	1	1	1550.16906	1550.26994	1550.26890	1550.26544
13/08/2024 12:35:10.97709	1	1	1	1	1550.16862	1550.26925	1550.26822	1550.26292
13/08/2024 12:35:10.97809	1	1	1	1	1550.16862	1550.26925	1550.27025	1550.26495
13/08/2024 12:35:10.97909	1	1	1	1	1550.16906	1550.26994	1550.27298	1550.26544
13/08/2024 12:35:10.98009	1	1	1	1	1550.16906	1550.26994	1550.27502	1550.26544
13/08/2024 12:35:10.98109	1	1	1	1	1550.17109	1550.27198	1550.27706	1550.26544
13/08/2024 12:35:10.98209	1	1	1	1	1550.16949	1550.27063	1550.27572	1550.26592
13/08/2024 12:35:10.98309	1	1	1	1	1550.16906	1550.26994	1550.27502	1550.26544
13/08/2024 12:35:10.98409	1	1	1	1	1550.17066	1550.27129	1550.27432	1550.26495
13/08/2024 12:35:10.98509	1	1	1	1	1550.16906	1550.26994	1550.27298	1550.26544
13/08/2024 12:35:10.98609	1	1	1	1	1550.16949	1550.27063	1550.26958	1550.26592
13/08/2024 12:35:10.98709	1	1	1	1	1550.16906	1550.26994	1550.26890	1550.26544
13/08/2024 12:35:10.98809	1	1	1	1	1550.16906	1550.26790	1550.26482	1550.26544
13/08/2024 12:35:10.98909	1	1	1	1	1550.16906	1550.26994	1550.26482	1550.26748
13/08/2024 12:35:10.99009	1	1	1	1	1550.16862	1550.26925	1550.26619	1550.26699
13/08/2024 12:35:10.99109	1	1	1	1	1550.16862	1550.26925	1550.26619	1550.26495
13/08/2024 12:35:10.99209	1	1	1	1	1550.16906	1550.26994	1550.26686	1550.26748
13/08/2024 12:35:10.99309	1	1	1	1	1550.17109	1550.27198	1550.26890	1550.26748
13/08/2024 12:35:10.99409	1	1	1	1	1550.16906	1550.26994	1550.26890	1550.26544
13/08/2024 12:35:10.99509	1	1	1	1	1550.16906	1550.26994	1550.27094	1550.26544
13/08/2024 12:35:10.99609	1	1	1	1	1550.16906	1550.26994	1550.27298	1550.26544
13/08/2024 12:35:10.99709	1	1	1	1	1550.16906	1550.26994	1550.27502	1550.26544
13/08/2024 12:35:10.99809	1	1	1	1	1550.16906	1550.26994	1550.27502	1550.26340
13/08/2024 12:35:10.99909	1	1	1	1	1550.16906	1550.26994	1550.27298	1550.26544
13/08/2024 12:35:11.00009	1	1	1	1	1550.16702	1550.26994	1550.27298	1550.26544
13/08/2024 12:35:11.00109	1	1	1	1	1550.16702	1550.26790	1550.27094	1550.26340
13/08/2024 12:35:11.00209	1	1	1	1	1550.16862	1550.26925	1550.27025	1550.26495
13/08/2024 12:35:11.00309	1	1	1	1	1550.16906	1550.26994	1550.26890	1550.26544
13/08/2024 12:35:11.00409	1	1	1	1	1550.17066	1550.27129	1550.26822	1550.26699
13/08/2024 12:35:11.00509	1	1	1	1	1550.16906	1550.26994	1550.26686	1550.26544
13/08/2024 12:35:11.00609	1	1	1	1	1550.16862	1550.27129	1550.26619	1550.26699
13/08/2024 12:35:11.00709	1	1	1	1	1550.16906	1550.26994	1550.26686	1550.26748
13/08/2024 12:35:11.00809	1	1	1	1	1550.16906	1550.26994	1550.26686	1550.26748
13/08/2024 12:35:11.00909	1	1	1	1	1550.16906	1550.26994	1550.26686	1550.26544
13/08/2024 12:35:11.01009	1	1	1	1	1550.16745	1550.26858	1550.26754	1550.26592
13/08/2024 12:35:11.01109	1	1	1	1	1550.16906	1550.26994	1550.27094	1550.26748
13/08/2024 12:35:11.01209	1	1	1	1	1550.16949	1550.26858	1550.27163	1550.26388
13/08/2024 12:35:11.01309	1	1	1	1	1550.16906	1550.26994	1550.27298	1550.26544
13/08/2024 12:35:11.01409	1	1	1	1	1550.16702	1550.26790	1550.27298	1550.26340
13/08/2024 12:35:11.01509	1	1	1	1	1550.16906	1550.26994	1550.27502	1550.26544
13/08/2024 12:35:11.01609	1	1	1	1	1550.17022	1550.27060	1550.27566	1550.26650
13/08/2024 12:35:11.01709	1	1	1	1	1550.16949	1550.27063	1550.27367	1550.26592
13/08/2024 12:35:11.01809	1	1	1	1	1550.16906	1550.26994	1550.27094	1550.26544
13/08/2024 12:35:11.01909	1	1	1	1	1550.16862	1550.27129	1550.27025	1550.26495
13/08/2024 12:35:11.02009	1	1	1	1	1550.16862	1550.27129	1550.26822	1550.26699
13/08/2024 12:35:11.02109	1	1	1	1	1550.16906	1550.26994	1550.26686	1550.26544
13/08/2024 12:35:11.02209	1	1	1	1	1550.16906	1550.26994	1550.26686	1550.26544
13/08/2024 12:35:11.02309	1	1	1	1	1550.16862	1550.26925	1550.26619	1550.26699
13/08/2024 12:35:11.02409	1	1	1	1	1550.16906	1550.26994	1550.26686	1550.26544
13/08/2024 12:35:11.02509	1	1	1	1	1550.16862	1550.26925	1550.26619	1550.26495
13/08/2024 12:35:11.02609	1	1	1	1	1550.16862	1550.26925	1550.26822	1550.26495
13/08/2024 12:35:11.02709	1	1	1	1	1550.16906	1550.26994	1550.27094	1550.26544
13/08/2024 12:35:11.02809	1	1	1	1	1550.16906	1550.26994	1550.27094	1550.26748
13/08/2024 12:35:11.02909	1	1	1	1	1550.17066	1550.27129	1550.27229	1550.26699
13/08/2024 12:35:11.03009	1	1	1	1	1550.16906	1550.26994	1550.27298	1550.26544
13/08/2024 12:35:11.03109	1	1	1	1	1550.16906	1550.26994	1550.27502	1550.26544
13/08/2024 12:35:11.03209	1	1	1	1	1550.16906	1550.26994	1550.27298	1550.26340
13/08/2024 12:35:11.03309	1	1	1	1	1550.16745	1550.26858	1550.27367	1550.26388
13/08/2024 12:35:11.03409	1	1	1	1	1550.16906	1550.26994	1550.27298	1550.26544
13/08/2024 12:35:11.03509	1	1	1	1	1550.16906	1550.26994	1550.27094	1550.26544
13/08/2024 12:35:11.03609	1	1	1	1	1550.16906	1550.26994	1550.27094	1550.26748
13/08/2024 12:35:11.03709	1	1	1	1	1550.16906	1550.26994	1550.26890	1550.26748
13/08/2024 12:35:11.03809	1	1	1	1	1550.16906	1550.26994	1550.26686	1550.26544
13/08/2024 12:35:11.03909	1	1	1	1	1550.16906	1550.26994	1550.26686	1550.26544
13/08/2024 12:35:11.04009	1	1	1	1	1550.16862	1550.26925	1550.26822	1550.26699
13/08/2024 12:35:11.04109	1	1	1	1	1550.16906	1550.27198	1550.26890	1550.26748
13/08/2024 12:35:11.04209	1	1	1	1	1550.16949	1550.27063	1550.26958	1550.26797
13/08/2024 12:35:11.04309	1	1	1	1	1550.16906	1550.26994	1550.26890	1550.26544
13/08/2024 12:35:11.04409	1	1	1	1	1550.16906	1550.26994	1550.27094	1550.26544
13/08/2024 12:35:11.04509	1	1	1	1	1550.16862	1550.26925	1550.27025	1550.26495
13/08/2024 12:35:11.04609	1	1	1	1	1550.16906	1550.26994	1550.27298	1550.26544
13/08/2024 12:35:11.04709	1	1	1	1	1550.16906	1550.26994	1550.27298	1550.26544
13/08/2024 12:35:11.04809	1	1	1	1	1550.16906	1550.26994	1550.27298	1550.26544
13/08/2024 12:35:11.04909	1	1	1	1	1550.16906	1550.26790	1550.27298	1550.26340
13/08/2024 12:35:11.05009	1	1	1	1	1550.17066	1550.26925	1550.27229	1550.26699
13/08/2024 12:35:11.05109	1	1	1	1	1550.16906	1550.26994	1550.27298	1550.26544
13/08/2024 12:35:11.05209	1	1	1	1	1550.16906	1550.26994	1550.27094	1550.26544
13/08/2024 12:35:11.05309	1	1	1	1	1550.16906	1550.27198	1550.27094	1550.26748
13/08/2024 12:35:11.05409	1	1	1	1	1550.16745	1550.26858	1550.26958	1550.26592
13/08/2024 12:35:11.05509	1	1	1	1	1550.16906	1550.26994	1550.26890	1550.26748
13/08/2024 12:35:11.05609	1	1	1	1	1550.16906	1550.26994	1550.26890	1550.26544
13/08/2024 12:35:11.05709	1	1	1	1	1550.16906	1550.26994	1550.26890	1550.26544
13/08/2024 12:35:11.05809	1	1	1	1	1550.17109	1550.26994	1550.26890	1550.26748
13/08/2024 12:35:11.05909	1	1	1	1	1550.16906	1550.26994	1550.26890	1550.26748
13/08/2024 12:35:11.06009	1	1	1	1	1550.16906	1550.26994	1550.27094	1550.26748
13/08/2024 12:35:11.06109	1	1	1	1	1550.16906	1550.26790	1550.26890	1550.26544
13/08/2024 12:35:11.06209	1	1	1	1	1550.16862	1550.26925	1550.27229	1550.26495
13/08/2024 12:35:11.06309	1	1	1	1	1550.16906	1550.26994	1550.27298	1550.26544
13/08/2024 12:35:11.06409	1	1	1	1	1550.16862	1550.27129	1550.27432	1550.26699
13/08/2024 12:35:11.06509	1	1	1	1	1550.16949	1550.27063	1550.27367	1550.26592
13/08/2024 12:35:11.06609	1	1	1	1	1550.16906	1550.27198	1550.27502	1550.26544
13/08/2024 12:35:11.06709	1	1	1	1	1550.16906	1550.26994	1550.27298	1550.26544
13/08/2024 12:35:11.06809	1	1	1	1	1550.16906	1550.26994	1550.27094	1550.26544
13/08/2024 12:35:11.06909	1	1	1	1	1550.16906	1550.26994	1550.27094	1550.26544
13/08/2024 12:35:11.07009	1	1	1	1	1550.16702	1550.26790	1550.26686	1550.26544
13/08/2024 12:35:11.07109	1	1	1	1	1550.16906	1550.26994	1550.26686	1550.26544
13/08/2024 12:35:11.07209	1	1	1	1	1550.16906	1550.26994	1550.26686	1550.26544
13/08/2024 12:35:11.07309	1	1	1	1	1550.16906	1550.26994	1550.26686	1550.26544
13/08/2024 12:35:11.07409	1	1	1	1	1550.16906	1550.26994	1550.26890	1550.26544
13/08/2024 12:35:11.07509	1	1	1	1	1550.16906	1550.26994	1550.26890	1550.26544
13/08/2024 12:35:11.07609	1	1	1	1	1550.16906	1550.26994	1550.26890	1550.26544
13/08/2024 12:35:11.07709	1	1	1	1	1550.16906	1550.26994	1550.27094	1550.26544
13/08/2024 12:35:11.07809	1	1	1	1	1550.16906	1550.26994	1550.27094	1550.26544
13/08/2024 12:35:11.07909	1	1	1	1	1550.16906	1550.26994	1550.27298	1550.26544
13/08/2024 12:35:11.08009	1	1	1	1	1550.16906	1550.26994	1550.27298	1550.26544
13/08/2024 12:35:11.08109	1	1	1	1	1550.16906	1550.26994	1550.27298	1550.26544
13/08/2024 12:35:11.08209	1	1	1	1	1550.16906	1550.26994	1550.27298	1550.26544
13/08/2024 12:35:11.08309	1	1	1	1	1550.16949	1550.27063	1550.27367	1550.26592
13/08/2024 12:35:11.08409	1	1	1	1	1550.16949	1550.26858	1550.27163	1550.26388
13/08/2024 12:35:11.08509	1	1	1	1	1550.16906	1550.26994	1550.27094	1550.26544
13/08/2024 12:35:11.08609	1	1	1	1	1550.16906	1550.26790	1550.26890	1550.26340
13/08/2024 12:35:11.08709	1	1	1	1	1550.16906	1550.26994	1550.26890	1550.26748
13/08/2024 12:35:11.08809	1	1	1	1	1550.16862	1550.26925	1550.26822	1550.26495
13/08/2024 12:35:11.08909	1	1	1	1	1550.16906	1550.26994	1550.26890	1550.26544
13/08/2024 12:35:11.09009	1	1	1	1	1550.17109	1550.27198	1550.26890	1550.26748
13/08/2024 12:35:11.09109	1	1	1	1	1550.16862	1550.27129	1550.26822	1550.26699
13/08/2024 12:35:11.09209	1	1	1	1	1550.16906	1550.26994	1550.26890	1550.26544
13/08/2024 12:35:11.09309	1	1	1	1	1550.16906	1550.26994	1550.26890	1550.26544
13/08/2024 12:35:11.09409	1	1	1	1	1550.16862	1550.26925	1550.27025	1550.26699
13/08/2024 12:35:11.09509	1	1	1	1	1550.16906	1550.26994	1550.27094	1550.26544
13/08/2024 12:35:11.09609	1	1	1	1	1550.16745	1550.26858	1550.27163	1550.26388
13/08/2024 12:35:11.09709	1	1	1	1	1550.16906	1550.26994	1550.27298	1550.26544
13/08/2024 12:35:11.09809	1	1	1	1	1550.16906	1550.26994	1550.27298	1550.26544
13/08/2024 12:35:11.09909	1	1	1	1	1550.16906	1550.26994	1550.27298	1550.26544
13/08/2024 12:35:11.10009	1	1	1	1	1550.16906	1550.26994	1550.27298	1550.26748
13/08/2024 12:35:11.10109	1	1	1	1	1550.16906	1550.26994	1550.27298	1550.26544
13/08/2024 12:35:11.10209	1	1	1	1	1550.16862	1550.26925	1550.27025	1550.26495
13/08/2024 12:35:11.10309	1	1	1	1	1550.16906	1550.26994	1550.27094	1550.26544
13/08/2024 12:35:11.10409	1	1	1	1	1550.16949	1550.27063	1550.26958	1550.26592
13/08/2024 12:35:11.10509	1	1	1	1	1550.16906	1550.26994	1550.26890	1550.26544
13/08/2024 12:35:11.10609	1	1	1	1	1550.16906	1550.26790	1550.26890	1550.26544
13/08/2024 12:35:11.10709	1	1	1	1	1550.16862	1550.26925	1550.26822	1550.26495
13/08/2024 12:35:11.10809	1	1	1	1	1550.16906	1550.26994	1550.26890	1550.26544
13/08/2024 12:35:11.10909	1	1	1	1	1550.16906	1550.26994	1550.26890	1550.26544
13/08/2024 12:35:11.11009	1	1	1	1	1550.16906	1550.26994	1550.27094	1550.26544
13/08/2024 12:35:11.11109	1	1	1	1	1550.16906	1550.26994	1550.27094	1550.26544
13/08/2024 12:35:11.11209	1	1	1	1	1550.16906	1550.26994	1550.27298	1550.26544
13/08/2024 12:35:11.11309	1	1	1	1	1550.16906	1550.26790	1550.27094	1550.26340
13/08/2024 12:35:11.11409	1	1	1	1	1550.16906	1550.26994	1550.27298	1550.26544
13/08/2024 12:35:11.11509	1	1	1	1	1550.16906	1550.26994	1550.27298	1550.26340
13/08/2024 12:35:11.11609	1	1	1	1	1550.16906	1550.26994	1550.27298	1550.26544
13/08/2024 12:35:11.11709	1	1	1	1	1550.16906	1550.26994	1550.27094	1550.26544
13/08/2024 12:35:11.11809	1	1	1	1	1550.16906	1550.26994	1550.27094	1550.26544
13/08/2024 12:35:11.11909	1	1	1	1	1550.16949	1550.27063	1550.26958	1550.26592
13/08/2024 12:35:11.12009	1	1	1	1	1550.16745	1550.26858	1550.26958	1550.26592
13/08/2024 12:35:11.12109	1	1	1	1	1550.16906	1550.26994	1550.26890	1550.26748
13/08/2024 12:35:11.12209	1	1	1	1	1550.16906	1550.26994	1550.26890	1550.26544
13/08/2024 12:35:11.12309	1	1	1	1	1550.16862	1550.26925	1550.26822	1550.26495
13/08/2024 12:35:11.12409	1	1	1	1	1550.16862	1550.26925	1550.26822	1550.26699
13/08/2024 12:35:11.12509	1	1	1	1	1550.16862	1550.26925	1550.27025	1550.26699
13/08/2024 12:35:11.12609	1	1	1	1	1550.16906	1550.26994	1550.27094	1550.26544
13/08/2024 12:35:11.12709	1	1	1	1	1550.17066	1550.26925	1550.27229	1550.26495
13/08/2024 12:35:11.12809	1	1	1	1	1550.16906	1550.26994	1550.27298	1550.26544
13/08/2024 12:35:11.12909	1	1	1	1	1550.16862	1550.26925	1550.27229	1550.26495
13/08/2024 12:35:11.13009	1	1	1	1	1550.16862	1550.26925	1550.27229	1550.26495
13/08/2024 12:35:11.13109	1	1	1	1	1550.16906	1550.26994	1550.27502	1550.26544
13/08/2024 12:35:11.13209	1	1	1	1	1550.16906	1550.26994	1550.27298	1550.26544
13/08/2024 12:35:11.13309	1	1	1	1	1550.17109	1550.26994	1550.27298	1550.26544
13/08/2024 12:35:11.13409	1	1	1	1	1550.16862	1550.26925	1550.27025	1550.26495
13/08/2024 12:35:11.13509	1	1	1	1	1550.16906	1550.26994	1550.27094	1550.26544
13/08/2024 12:35:11.13609	1	1	1	1	1550.16906	1550.26790	1550.26890	1550.26544
13/08/2024 12:35:11.13709	1	1	1	1	1550.16745	1550.26858	1550.26958	1550.26388
13/08/2024 12:35:11.13809	1	1	1	1	1550.16906	1550.26994	1550.26890	1550.26544
13/08/2024 12:35:11.13909	1	1	1	1	1550.16906	1550.26994	1550.26890	1550.26544
13/08/2024 12:35:11.14009	1	1	1	1	1550.16862	1550.26925	1550.26822	1550.26495
13/08/2024 12:35:11.14109	1	1	1	1	1550.17066	1550.27129	1550.27025	1550.26699
13/08/2024 12:35:11.14209	1	1	1	1	1550.17066	1550.27129	1550.27025	1550.26699
13/08/2024 12:35:11.14309	1	1	1	1	1550.16862	1550.26925	1550.27025	1550.26495
13/08/2024 12:35:11.14409	1	1	1	1	1550.16906	1550.26994	1550.27094	1550.26544
13/08/2024 12:35:11.14509	1	1	1	1	1550.16906	1550.26994	1550.27094	1550.26544
13/08/2024 12:35:11.14609	1	1	1	1	1550.16906	1550.26994	1550.27298	1550.26544
13/08/2024 12:35:11.14709	1	1	1	1	1550.16906	1550.26994	1550.27298	1550.26544
13/08/2024 12:35:11.14809	1	1	1	1	1550.16906	1550.26994	1550.27298	1550.26340
13/08/2024 12:35:11.14909	1	1	1	1	1550.16906	1550.26994	1550.27298	1550.26544
13/08/2024 12:35:11.15009	1	1	1	1	1550.16702	1550.26994	1550.27094	1550.26340
13/08/2024 12:35:11.15109	1	1	1	1	1550.16906	1550.26994	1550.27298	1550.26544
13/08/2024 12:35:11.15209	1	1	1	1	1550.16906	1550.26994	1550.27094	1550.26544
13/08/2024 12:35:11.15309	1	1	1	1	1550.16906	1550.26994	1550.27094	1550.26544
13/08/2024 12:35:11.15409	1	1	1	1	1550.16906	1550.26994	1550.26890	1550.26544
13/08/2024 12:35:11.15509	1	1	1	1	1550.16906	1550.26994	1550.26890	1550.26544
13/08/2024 12:35:11.15609	1	1	1	1	1550.16745	1550.27063	1550.26958	1550.26592
13/08/2024 12:35:11.15709	1	1	1	1	1550.16906	1550.26994	1550.26890	1550.26544
13/08/2024 12:35:11.15809	1	1	1	1	1550.16906	1550.26994	1550.26890	1550.26544
13/08/2024 12:35:11.15909	1	1	1	1	1550.16906	1550.26994	1550.27094	1550.26544
13/08/2024 12:35:11.16009	1	1	1	1	1550.16862	1550.26925	1550.27025	1550.26495
13/08/2024 12:35:11.16109	1	1	1	1	1550.16906	1550.26994	1550.27094	1550.26544
13/08/2024 12:35:11.16209	1	1	1	1	1550.16906	1550.26994	1550.27094	1550.26544
13/08/2024 12:35:11.16309	1	1	1	1	1550.16906	1550.26994	1550.27298	1550.26544
13/08/2024 12:35:11.16409	1	1	1	1	1550.16906	1550.26994	1550.27094	1550.26340
13/08/2024 12:35:11.16509	1	1	1	1	1550.16906	1550.26994	1550.27094	1550.26544
13/08/2024 12:35:11.16609	1	1	1	1	1550.16906	1550.26994	1550.27298	1550.26544
13/08/2024 12:35:11.16709	1	1	1	1	1550.16906	1550.26994	1550.27094	1550.26544
13/08/2024 12:35:11.16809	1	1	1	1	1550.16745	1550.27063	1550.27163	1550.26388
13/08/2024 12:35:11.16909	1	1	1	1	1550.16949	1550.27063	1550.26958	1550.26592
13/08/2024 12:35:11.17009	1	1	1	1	1550.16702	1550.26994	1550.26890	1550.26340
13/08/2024 12:35:11.17109	1	1	1	1	1550.16949	1550.26858	1550.26958	1550.26388
13/08/2024 12:35:11.17209	1	1	1	1	1550.16702	1550.26994	1550.26890	1550.26544
13/08/2024 12:35:11.17309	1	1	1	1	1550.16906	1550.26994	1550.27094	1550.26544
13/08/2024 12:35:11.17409	1	1	1	1	1550.16906	1550.26994	1550.26890	1550.26544
13/08/2024 12:35:11.17509	1	1	1	1	1550.16906	1550.26994	1550.27094	1550.26544
13/08/2024 12:35:11.17609	1	1	1	1	1550.16906	1550.26994	1550.27094	1550.26544
13/08/2024 12:35:11.17709	1	1	1	1	1550.16906	1550.26994	1550.27094	1550.26544
13/08/2024 12:35:11.17809	1	1	1	1	1550.16906	1550.26994	1550.27298	1550.26544
13/08/2024 12:35:11.17909	1	1	1	1	1550.16702	1550.26994	1550.27094	1550.26340
13/08/2024 12:35:11.18009	1	1	1	1	1550.16745	1550.26858	1550.27163	1550.26388
13/08/2024 12:35:11.18109	1	1	1	1	1550.16906	1550.26994	1550.27094	1550.26544
13/08/2024 12:35:11.18209	1	1	1	1	1550.16862	1550.26925	1550.27229	1550.26495
13/08/2024 12:35:11.18309	1	1	1	1	1550.16862	1550.26925	1550.27025	1550.26495
13/08/2024 12:35:11.18409	1	1	1	1	1550.16862	1550.26925	1550.27025	1550.26495
13/08/2024 12:35:11.18509	1	1	1	1	1550.16906	1550.26994	1550.26890	1550.26544
13/08/2024 12:35:11.18609	1	1	1	1	1550.16862	1550.26925	1550.27025	1550.26495
13/08/2024 12:35:11.18709	1	1	1	1	1550.16862	1550.26925	1550.27025	1550.26495
13/08/2024 12:35:11.18809	1	1	1	1	1550.16949	1550.27063	1550.26958	1550.26592
13/08/2024 12:35:11.18909	1	1	1	1	1550.16862	1550.26925	1550.26822	1550.26495
13/08/2024 12:35:11.19009	1	1	1	1	1550.16949	1550.27063	1550.26958	1550.26592
13/08/2024 12:35:11.19109	1	1	1	1	1550.16702	1550.26994	1550.26890	1550.26544
13/08/2024 12:35:11.19209	1	1	1	1	1550.16906	1550.26994	1550.26890	1550.26544
13/08/2024 12:35:11.19309	1	1	1	1	1550.16906	1550.26994	1550.27094	1550.26544
13/08/2024 12:35:11.19409	1	1	1	1	1550.16862	1550.26925	1550.27229	1550.26495
13/08/2024 12:35:11.19509	1	1	1	1	1550.16862	1550.26925	1550.27229	1550.26495
13/08/2024 12:35:11.19609	1	1	1	1	1550.16862	1550.26925	1550.27229	1550.26495
13/08/2024 12:35:11.19709	1	1	1	1	1550.17066	1550.27129	1550.27229	1550.26699
13/08/2024 12:35:11.19809	1	1	1	1	1550.16906	1550.26994	1550.27298	1550.26544
13/08/2024 12:35:11.19909	1	1	1	1	1550.16906	1550.26994	1550.27298	1550.26544
13/08/2024 12:35:11.20009	1	1	1	1	1550.16906	1550.26994	1550.27298	1550.26544
13/08/2024 12:35:11.20109	1	1	1	1	1550.17109	1550.26994	1550.27298	1550.26544
13/08/2024 12:35:11.20209	1	1	1	1	1550.16906	1550.26994	1550.27094	1550.26544
13/08/2024 12:35:11.20309	1	1	1	1	1550.16745	1550.26858	1550.26958	1550.26592
13/08/2024 12:35:11.20409	1	1	1	1	1550.16906	1550.26994	1550.27094	1550.26544
13/08/2024 12:35:11.20509	1	1	1	1	1550.16862	1550.26925	1550.27025	1550.26495
13/08/2024 12:35:11.20609	1	1	1	1	1550.16906	1550.26994	1550.26890	1550.26544
13/08/2024 12:35:11.20709	1	1	1	1	1550.16862	1550.26925	1550.27025	1550.26495
13/08/2024 12:35:11.20809	1	1	1	1	1550.16906	1550.26994	1550.27094	1550.26544
13/08/2024 12:35:11.20909	1	1	1	1	1550.17066	1550.27129	1550.27229	1550.26699
13/08/2024 12:35:11.21009	1	1	1	1	1550.16906	1550.26994	1550.27094	1550.26544
13/08/2024 12:35:11.21109	1	1	1	1	1550.16906	1550.26994	1550.27094	1550.26544
13/08/2024 12:35:11.21209	1	1	1	1	1550.16906	1550.26994	1550.27298	1550.26748
13/08/2024 12:35:11.21309	1	1	1	1	1550.16702	1550.26790	1550.27094	1550.26340
13/08/2024 12:35:11.21409	1	1	1	1	1550.16906	1550.26994	1550.27094	1550.26544
13/08/2024 12:35:11.21509	1	1	1	1	1550.16906	1550.26994	1550.27298	1550.26544
13/08/2024 12:35:11.21609	1	1	1	1	1550.16906	1550.26994	1550.27298	1550.26544
13/08/2024 12:35:11.21709	1	1	1	1	1550.17109	1550.27198	1550.27298	1550.26544
13/08/2024 12:35:11.21809	1	1	1	1	1550.16906	1550.26994	1550.27094	1550.26544
13/08/2024 12:35:11.21909	1	1	1	1	1550.17109	1550.26994	1550.27094	1550.26544
13/08/2024 12:35:11.22009	1	1	1	1	1550.16906	1550.26994	1550.27094	1550.26544
13/08/2024 12:35:11.22109	1	1	1	1	1550.17066	1550.27129	1550.27025	1550.26699
13/08/2024 12:35:11.22209	1	1	1	1	1550.16906	1550.26994	1550.27094	1550.26544
13/08/2024 12:35:11.22309	1	1	1	1	1550.16906	1550.26994	1550.27094	1550.26544
13/08/2024 12:35:11.22409	1	1	1	1	1550.16906	1550.26994	1550.27094	1550.26544
13/08/2024 12:35:11.22509	1	1	1	1	1550.16906	1550.26994	1550.26890	1550.26340
13/08/2024 12:35:11.22609	1	1	1	1	1550.16906	1550.26790	1550.27094	1550.26136
13/08/2024 12:35:11.22709	1	1	1	1	1550.16906	1550.26994	1550.27094	1550.26748
13/08/2024 12:35:11.22809	1	1	1	1	1550.16702	1550.26994	1550.27298	1550.26340
13/08/2024 12:35:11.22909	1	1	1	1	1550.17066	1550.26925	1550.27839	1550.26089
13/08/2024 12:35:11.23009	1	1	1	1	1550.16862	1550.27129	1550.27432	1550.26699
13/08/2024 12:35:11.23109	1	1	1	1	1550.16745	1550.27063	1550.27776	1550.26592
13/08/2024 12:35:11.23209	1	1	1	1	1550.16906	1550.26994	1550.27502	1550.25728
13/08/2024 12:35:11.23309	1	1	1	1	1550.16906	1550.26994	1550.27502	1550.26136
13/08/2024 12:35:11.23409	1	1	1	1	1550.16906	1550.26994	1550.27094	1550.26748
13/08/2024 12:35:11.23509	1	1	1	1	1550.16906	1550.26994	1550.27502	1550.26136
13/08/2024 12:35:11.23609	1	1	1	1	1550.16906	1550.26790	1550.27706	1550.25525
13/08/2024 12:35:11.23709	1	1	1	1	1550.16906	1550.27198	1550.27706	1550.26544
13/08/2024 12:35:11.23809	1	1	1	1	1550.16906	1550.26790	1550.28113	1550.26544
13/08/2024 12:35:11.23909	1	1	1	1	1550.16745	1550.27063	1550.28389	1550.25571
13/08/2024 12:35:11.24009	1	1	1	1	1550.16862	1550.27129	1550.28042	1550.26089
13/08/2024 12:35:11.24109	1	1	1	1	1550.16906	1550.27198	1550.27909	1550.26951
13/08/2024 12:35:11.24209	1	1	1	1	1550.17066	1550.27129	1550.27839	1550.26292
13/08/2024 12:35:11.24309	1	1	1	1	1550.17066	1550.27129	1550.27229	1550.26089
13/08/2024 12:35:11.24409	1	1	1	1	1550.16906	1550.27198	1550.26890	1550.26748
13/08/2024 12:35:11.24509	1	1	1	1	1550.16906	1550.26790	1550.26890	1550.26951
13/08/2024 12:35:11.24609	1	1	1	1	1550.16906	1550.26994	1550.26890	1550.26136
13/08/2024 12:35:11.24709	1	1	1	1	1550.16906	1550.27198	1550.26890	1550.26544
13/08/2024 12:35:11.24809	1	1	1	1	1550.16906	1550.26994	1550.26686	1550.27155
13/08/2024 12:35:11.24909	1	1	1	1	1550.16906	1550.26994	1550.26890	1550.26748
13/08/2024 12:35:11.25009	1	1	1	1	1550.16862	1550.26925	1550.26822	1550.26089
13/08/2024 12:35:11.25109	1	1	1	1	1550.16906	1550.26994	1550.26890	1550.26748
13/08/2024 12:35:11.25209	1	1	1	1	1550.16906	1550.26994	1550.26890	1550.26748
13/08/2024 12:35:11.25309	1	1	1	1	1550.16906	1550.26994	1550.27298	1550.26136
13/08/2024 12:35:11.25409	1	1	1	1	1550.16906	1550.27198	1550.27298	1550.26136
13/08/2024 12:35:11.25509	1	1	1	1	1550.17109	1550.27198	1550.27706	1550.26951
13/08/2024 12:35:11.25609	1	1	1	1	1550.16906	1550.26994	1550.27706	1550.26544
13/08/2024 12:35:11.25709	1	1	1	1	1550.16906	1550.27198	1550.27706	1550.26136
13/08/2024 12:35:11.25809	1	1	1	1	1550.16906	1550.26994	1550.27298	1550.26748
13/08/2024 12:35:11.25909	1	1	1	1	1550.16745	1550.26858	1550.27163	1550.26797
13/08/2024 12:35:11.26009	1	1	1	1	1550.16906	1550.26790	1550.26890	1550.26136
13/08/2024 12:35:11.26109	1	1	1	1	1550.16906	1550.26994	1550.26686	1550.26340
13/08/2024 12:35:11.26209	1	1	1	1	1550.16862	1550.26925	1550.26619	1550.26902
13/08/2024 12:35:11.26309	1	1	1	1	1550.16906	1550.26790	1550.26686	1550.26748
13/08/2024 12:35:11.26409	1	1	1	1	1550.16906	1550.26994	1550.26890	1550.26340
13/08/2024 12:35:11.26509	1	1	1	1	1550.17066	1550.27129	1550.26822	1550.26699
13/08/2024 12:35:11.26609	1	1	1	1	1550.16862	1550.26925	1550.26822	1550.26902
13/08/2024 12:35:11.26709	1	1	1	1	1550.16949	1550.27063	1550.26958	1550.26388
13/08/2024 12:35:11.26809	1	1	1	1	1550.16906	1550.27198	1550.27094	1550.26340
13/08/2024 12:35:11.26909	1	1	1	1	1550.16906	1550.26994	1550.27094	1550.26748
13/08/2024 12:35:11.27009	1	1	1	1	1550.16745	1550.26858	1550.27163	1550.26592
13/08/2024 12:35:11.27109	1	1	1	1	1550.16906	1550.27198	1550.27502	1550.26340
13/08/2024 12:35:11.27209	1	1	1	1	1550.16949	1550.26858	1550.27367	1550.26388
13/08/2024 12:35:11.27309	1	1	1	1	1550.16906	1550.26790	1550.27502	1550.26748
13/08/2024 12:35:11.27409	1	1	1	1	1550.16906	1550.26790	1550.27298	1550.26340
13/08/2024 12:35:11.27509	1	1	1	1	1550.17066	1550.27129	1550.27229	1550.26292
13/08/2024 12:35:11.27609	1	1	1	1	1550.16906	1550.26994	1550.26890	1550.26748
13/08/2024 12:35:11.27709	1	1	1	1	1550.16906	1550.26994	1550.26890	1550.26748
13/08/2024 12:35:11.27809	1	1	1	1	1550.16906	1550.26994	1550.26686	1550.26340
13/08/2024 12:35:11.27909	1	1	1	1	1550.16949	1550.27063	1550.26754	1550.26592
13/08/2024 12:35:11.28009	1	1	1	1	1550.16906	1550.26994	1550.26482	1550.26748
13/08/2024 12:35:11.28109	1	1	1	1	1550.17066	1550.27129	1550.26822	1550.26495
13/08/2024 12:35:11.28209	1	1	1	1	1550.16906	1550.26994	1550.26686	1550.26340
13/08/2024 12:35:11.28309	1	1	1	1	1550.16906	1550.26994	1550.26686	1550.26748
13/08/2024 12:35:11.28409	1	1	1	1	1550.16906	1550.26994	1550.26890	1550.26748
13/08/2024 12:35:11.28509	1	1	1	1	1550.16906	1550.26790	1550.26890	1550.26340
13/08/2024 12:35:11.28609	1	1	1	1	1550.16949	1550.27063	1550.27163	1550.26388
13/08/2024 12:35:11.28709	1	1	1	1	1550.16862	1550.26925	1550.27432	1550.26699
13/08/2024 12:35:11.28809	1	1	1	1	1550.16906	1550.26994	1550.27502	1550.26544
13/08/2024 12:35:11.28909	1	1	1	1	1550.16906	1550.26994	1550.27706	1550.26340
13/08/2024 12:35:11.29009	1	1	1	1	1550.16906	1550.26994	1550.27502	1550.26544
13/08/2024 12:35:11.29109	1	1	1	1	1550.16906	1550.26994	1550.27502	1550.26748
13/08/2024 12:35:11.29209	1	1	1	1	1550.16862	1550.27129	1550.27229	1550.26495
13/08/2024 12:35:11.29309	1	1	1	1	1550.16702	1550.26994	1550.26890	1550.26544
13/08/2024 12:35:11.29409	1	1	1	1	1550.16862	1550.27129	1550.26822	1550.26699
13/08/2024 12:35:11.29509	1	1	1	1	1550.16906	1550.26994	1550.26686	1550.26544
13/08/2024 12:35:11.29609	1	1	1	1	1550.16862	1550.26925	1550.26619	1550.26495
13/08/2024 12:35:11.29709	1	1	1	1	1550.16906	1550.26994	1550.26686	1550.26544
13/08/2024 12:35:11.29809	1	1	1	1	1550.16906	1550.26994	1550.26686	1550.26544
13/08/2024 12:35:11.29909	1	1	1	1	1550.16906	1550.26994	1550.26890	1550.26544
13/08/2024 12:35:11.30009	1	1	1	1	1550.16906	1550.26994	1550.26686	1550.26544
13/08/2024 12:35:11.30109	1	1	1	1	1550.17066	1550.27129	1550.27025	1550.26699
13/08/2024 12:35:11.30209	1	1	1	1	1550.16906	1550.26994	1550.26890	1550.26544
13/08/2024 12:35:11.30309	1	1	1	1	1550.17066	1550.27129	1550.27229	1550.26495
13/08/2024 12:35:11.30409	1	1	1	1	1550.16862	1550.27129	1550.27229	1550.26495
13/08/2024 12:35:11.30509	1	1	1	1	1550.16702	1550.26994	1550.27298	1550.26544
13/08/2024 12:35:11.30609	1	1	1	1	1550.16906	1550.26994	1550.27298	1550.26340
13/08/2024 12:35:11.30709	1	1	1	1	1550.16745	1550.26858	1550.27163	1550.26388
13/08/2024 12:35:11.30809	1	1	1	1	1550.17066	1550.27129	1550.27229	1550.26699
13/08/2024 12:35:11.30909	1	1	1	1	1550.16906	1550.26994	1550.27094	1550.26544
13/08/2024 12:35:11.31009	1	1	1	1	1550.16906	1550.26994	1550.26890	1550.26340
13/08/2024 12:35:11.31109	1	1	1	1	1550.16906	1550.26994	1550.26686	1550.26544
13/08/2024 12:35:11.31209	1	1	1	1	1550.16862	1550.26925	1550.26619	1550.26699
13/08/2024 12:35:11.31309	1	1	1	1	1550.16906	1550.26994	1550.26890	1550.26544
13/08/2024 12:35:11.31409	1	1	1	1	1550.16906	1550.27198	1550.26890	1550.26544
13/08/2024 12:35:11.31509	1	1	1	1	1550.16949	1550.27063	1550.26754	1550.26592
13/08/2024 12:35:11.31609	1	1	1	1	1550.16702	1550.26994	1550.26686	1550.26544
13/08/2024 12:35:11.31709	1	1	1	1	1550.16906	1550.26994	1550.26890	1550.26544
13/08/2024 12:35:11.31809	1	1	1	1	1550.16949	1550.27063	1550.26958	1550.26592
13/08/2024 12:35:11.31909	1	1	1	1	1550.16906	1550.26790	1550.27094	1550.26544
13/08/2024 12:35:11.32009	1	1	1	1	1550.16906	1550.26790	1550.27094	1550.26544
13/08/2024 12:35:11.32109	1	1	1	1	1550.16862	1550.26925	1550.27229	1550.26495
13/08/2024 12:35:11.32209	1	1	1	1	1550.16862	1550.26925	1550.27229	1550.26495
13/08/2024 12:35:11.32309	1	1	1	1	1550.16906	1550.26994	1550.27298	1550.26544
13/08/2024 12:35:11.32409	1	1	1	1	1550.16862	1550.26925	1550.27229	1550.26495
13/08/2024 12:35:11.32509	1	1	1	1	1550.16906	1550.26994	1550.27094	1550.26340
13/08/2024 12:35:11.32609	1	1	1	1	1550.16906	1550.26994	1550.26890	1550.26544
13/08/2024 12:35:11.32709	1	1	1	1	1550.16949	1550.27063	1550.26958	1550.26592
13/08/2024 12:35:11.32809	1	1	1	1	1550.16906	1550.26994	1550.26686	1550.26544
13/08/2024 12:35:11.32909	1	1	1	1	1550.16906	1550.26994	1550.26686	1550.26748
13/08/2024 12:35:11.33009	1	1	1	1	1550.16702	1550.26790	1550.26482	1550.26544
13/08/2024 12:35:11.33109	1	1	1	1	1550.16906	1550.26994	1550.26686	1550.26544
13/08/2024 12:35:11.33209	1	1	1	1	1550.16906	1550.26994	1550.26890	1550.26544
13/08/2024 12:35:11.33309	1	1	1	1	1550.16862	1550.26925	1550.26822	1550.26699
13/08/2024 12:35:11.33409	1	1	1	1	1550.16906	1550.26994	1550.26890	1550.26544
13/08/2024 12:35:11.33509	1	1	1	1	1550.17066	1550.27129	1550.27025	1550.26495
13/08/2024 12:35:11.33609	1	1	1	1	1550.17066	1550.27129	1550.27229	1550.26699
13/08/2024 12:35:11.33709	1	1	1	1	1550.16906	1550.27198	1550.27298	1550.26748
13/08/2024 12:35:11.33809	1	1	1	1	1550.16906	1550.26994	1550.27502	1550.26544
13/08/2024 12:35:11.33909	1	1	1	1	1550.16906	1550.26994	1550.27298	1550.26340
13/08/2024 12:35:11.34009	1	1	1	1	1550.16745	1550.26858	1550.27367	1550.26592
13/08/2024 12:35:11.34109	1	1	1	1	1550.16906	1550.26994	1550.27298	1550.26544
13/08/2024 12:35:11.34209	1	1	1	1	1550.16906	1550.26994	1550.27094	1550.26544
13/08/2024 12:35:11.34309	1	1	1	1	1550.16906	1550.26994	1550.26890	1550.26544
13/08/2024 12:35:11.34409	1	1	1	1	1550.16862	1550.26925	1550.26822	1550.26699
13/08/2024 12:35:11.34509	1	1	1	1	1550.16862	1550.26925	1550.26822	1550.26495
13/08/2024 12:35:11.34609	1	1	1	1	1550.16906	1550.26994	1550.26686	1550.26544
13/08/2024 12:35:11.34709	1	1	1	1	1550.17066	1550.26925	1550.26619	1550.26699
13/08/2024 12:35:11.34809	1	1	1	1	1550.16906	1550.26994	1550.26686	1550.26748
13/08/2024 12:35:11.34909	1	1	1	1	1550.16862	1550.26925	1550.26822	1550.26495
13/08/2024 12:35:11.35009	1	1	1	1	1550.16906	1550.26994	1550.26890	1550.26544
13/08/2024 12:35:11.35109	1	1	1	1	1550.16906	1550.26994	1550.26890	1550.26544
13/08/2024 12:35:11.35209	1	1	1	1	1550.16906	1550.26994	1550.27094	1550.26544
13/08/2024 12:35:11.35309	1	1	1	1	1550.16862	1550.26925	1550.27025	1550.26495
13/08/2024 12:35:11.35409	1	1	1	1	1550.16906	1550.26994	1550.27094	1550.26544
13/08/2024 12:35:11.35509	1	1	1	1	1550.16906	1550.26994	1550.27298	1550.26748
13/08/2024 12:35:11.35609	1	1	1	1	1550.16906	1550.26994	1550.27298	1550.26544
13/08/2024 12:35:11.35709	1	1	1	1	1550.17109	1550.27198	1550.27298	1550.26748
13/08/2024 12:35:11.35809	1	1	1	1	1550.16906	1550.26994	1550.27298	1550.26544
13/08/2024 12:35:11.35909	1	1	1	1	1550.16906	1550.26994	1550.27298	1550.26748
13/08/2024 12:35:11.36009	1	1	1	1	1550.16906	1550.27198	1550.27094	1550.26748
13/08/2024 12:35:11.36109	1	1	1	1	1550.16949	1550.27063	1550.26958	1550.26592
13/08/2024 12:35:11.36209	1	1	1	1	1550.16906	1550.26994	1550.26890	1550.26544
13/08/2024 12:35:11.36309	1	1	1	1	1550.16949	1550.27063	1550.26958	1550.26592
13/08/2024 12:35:11.36409	1	1	1	1	1550.16906	1550.26994	1550.26890	1550.26544
13/08/2024 12:35:11.36509	1	1	1	1	1550.16862	1550.26925	1550.26822	1550.26699
13/08/2024 12:35:11.36609	1	1	1	1	1550.16906	1550.26994	1550.26890	1550.26544
13/08/2024 12:35:11.36709	1	1	1	1	1550.16906	1550.26994	1550.26890	1550.26544
13/08/2024 12:35:11.36809	1	1	1	1	1550.16906	1550.26994	1550.27094	1550.26544
13/08/2024 12:35:11.36909	1	1	1	1	1550.17066	1550.27129	1550.27229	1550.26699
13/08/2024 12:35:11.37009	1	1	1	1	1550.16906	1550.26994	1550.27094	1550.26544
13/08/2024 12:35:11.37109	1	1	1	1	1550.16862	1550.26925	1550.27229	1550.26699
13/08/2024 12:35:11.37209	1	1	1	1	1550.16862	1550.27129	1550.27229	1550.26699
13/08/2024 12:35:11.37309	1	1	1	1	1550.16906	1550.26994	1550.27298	1550.26544
13/08/2024 12:35:11.37409	1	1	1	1	1550.16702	1550.26994	1550.27094	1550.26340
13/08/2024 12:35:11.37509	1	1	1	1	1550.16745	1550.26858	1550.26958	1550.26592
13/08/2024 12:35:11.37609	1	1	1	1	1550.16906	1550.26994	1550.26890	1550.26544
13/08/2024 12:35:11.37709	1	1	1	1	1550.17109	1550.27198	1550.27094	1550.26544
13/08/2024 12:35:11.37809	1	1	1	1	1550.16862	1550.26925	1550.26822	1550.26495
13/08/2024 12:35:11.37909	1	1	1	1	1550.16906	1550.26994	1550.26686	1550.26544
13/08/2024 12:35:11.38009	1	1	1	1	1550.16906	1550.26994	1550.26890	1550.26544
13/08/2024 12:35:11.38109	1	1	1	1	1550.17109	1550.27198	1550.27094	1550.26748
13/08/2024 12:35:11.38209	1	1	1	1	1550.16906	1550.26994	1550.27094	1550.26748
13/08/2024 12:35:11.38309	1	1	1	1	1550.16906	1550.26994	1550.26890	1550.26544
13/08/2024 12:35:11.38409	1	1	1	1	1550.16862	1550.27129	1550.27229	1550.26495
13/08/2024 12:35:11.38509	1	1	1	1	1550.16906	1550.26994	1550.27094	1550.26544
13/08/2024 12:35:11.38609	1	1	1	1	1550.16906	1550.26994	1550.27298	1550.26748
13/08/2024 12:35:11.38709	1	1	1	1	1550.16906	1550.26994	1550.27298	1550.26544
13/08/2024 12:35:11.38809	1	1	1	1	1550.16862	1550.26925	1550.27229	1550.26495
13/08/2024 12:35:11.38909	1	1	1	1	1550.16862	1550.26925	1550.27229	1550.26495
13/08/2024 12:35:11.39009	1	1	1	1	1550.16906	1550.26994	1550.27298	1550.26544
13/08/2024 12:35:11.39109	1	1	1	1	1550.16906	1550.26994	1550.27298	1550.26544
13/08/2024 12:35:11.39209	1	1	1	1	1550.17109	1550.27198	1550.27298	1550.26544
13/08/2024 12:35:11.39309	1	1	1	1	1550.17109	1550.27198	1550.27094	1550.26748
13/08/2024 12:35:11.39409	1	1	1	1	1550.17066	1550.27129	1550.27025	1550.26699
13/08/2024 12:35:11.39509	1	1	1	1	1550.16949	1550.26858	1550.26754	1550.26592
13/08/2024 12:35:11.39609	1	1	1	1	1550.16906	1550.26994	1550.26890	1550.26544
13/08/2024 12:35:11.39709	1	1	1	1	1550.16906	1550.26994	1550.26890	1550.26544
13/08/2024 12:35:11.39809	1	1	1	1	1550.16906	1550.26994	1550.26686	1550.26544
13/08/2024 12:35:11.39909	1	1	1	1	1550.17109	1550.26994	1550.26890	1550.26748
13/08/2024 12:35:11.40009	1	1	1	1	1550.16702	1550.26790	1550.26890	1550.26544
13/08/2024 12:35:11.40109	1	1	1	1	1550.16862	1550.26925	1550.27025	1550.26495
13/08/2024 12:35:11.40209	1	1	1	1	1550.16906	1550.26994	1550.27094	1550.26340
13/08/2024 12:35:11.40309	1	1	1	1	1550.16906	1550.26994	1550.27298	1550.26544
13/08/2024 12:35:11.40409	1	1	1	1	1550.16906	1550.27198	1550.27502	1550.26748
13/08/2024 12:35:11.40509	1	1	1	1	1550.16906	1550.26994	1550.27298	1550.26544
13/08/2024 12:35:11.40609	1	1	1	1	1550.16949	1550.27063	1550.27367	1550.26592
13/08/2024 12:35:11.40709	1	1	1	1	1550.16745	1550.26858	1550.27163	1550.26388
13/08/2024 12:35:11.40809	1	1	1	1	1550.16862	1550.26925	1550.27229	1550.26495
13/08/2024 12:35:11.40909	1	1	1	1	1550.16862	1550.26925	1550.27025	1550.26495
13/08/2024 12:35:11.41009	1	1	1	1	1550.16862	1550.26925	1550.27025	1550.26495
13/08/2024 12:35:11.41109	1	1	1	1	1550.16906	1550.26994	1550.26890	1550.26544
13/08/2024 12:35:11.41209	1	1	1	1	1550.16702	1550.26994	1550.26890	1550.26544
13/08/2024 12:35:11.41309	1	1	1	1	1550.16862	1550.26925	1550.27025	1550.26699
13/08/2024 12:35:11.41409	1	1	1	1	1550.16906	1550.26994	1550.26890	1550.26748
13/08/2024 12:35:11.41509	1	1	1	1	1550.16862	1550.27129	1550.27025	1550.26699
13/08/2024 12:35:11.41609	1	1	1	1	1550.16906	1550.26994	1550.26890	1550.26544
13/08/2024 12:35:11.41709	1	1	1	1	1550.16906	1550.26994	1550.27094	1550.26544
13/08/2024 12:35:11.41809	1	1	1	1	1550.16862	1550.26925	1550.27025	1550.26495
13/08/2024 12:35:11.41909	1	1	1	1	1550.16862	1550.26925	1550.27025	1550.26495
13/08/2024 12:35:11.42009	1	1	1	1	1550.16906	1550.26994	1550.27094	1550.26544
13/08/2024 12:35:11.42109	1	1	1	1	1550.16745	1550.26858	1550.27163	1550.26388
13/08/2024 12:35:11.42209	1	1	1	1	1550.16862	1550.26925	1550.27229	1550.26495
13/08/2024 12:35:11.42309	1	1	1	1	1550.16906	1550.26994	1550.27298	1550.26544
13/08/2024 12:35:11.42409	1	1	1	1	1550.16906	1550.26994	1550.27094	1550.26544
13/08/2024 12:35:11.42509	1	1	1	1	1550.16862	1550.26925	1550.27229	1550.26699
13/08/2024 12:35:11.42609	1	1	1	1	1550.17066	1550.27129	1550.27229	1550.26699
13/08/2024 12:35:11.42709	1	1	1	1	1550.16906	1550.26994	1550.27094	1550.26544
13/08/2024 12:35:11.42809	1	1	1	1	1550.16906	1550.26994	1550.26890	1550.26544
13/08/2024 12:35:11.42909	1	1	1	1	1550.16906	1550.26994	1550.27094	1550.26748
13/08/2024 12:35:11.43009	1	1	1	1	1550.16906	1550.26994	1550.26890	1550.26544
13/08/2024 12:35:11.43109	1	1	1	1	1550.16949	1550.27063	1550.26958	1550.26592
13/08/2024 12:35:11.43209	1	1	1	1	1550.16906	1550.26994	1550.26890	1550.26544
13/08/2024 12:35:11.43309	1	1	1	1	1550.16906	1550.26994	1550.27094	1550.26544
13/08/2024 12:35:11.43409	1	1	1	1	1550.16906	1550.26994	1550.27094	1550.26544
13/08/2024 12:35:11.43509	1	1	1	1	1550.16906	1550.26994	1550.27094	1550.26544
13/08/2024 12:35:11.43609	1	1	1	1	1550.16906	1550.26994	1550.27094	1550.26544
13/08/2024 12:35:11.43709	1	1	1	1	1550.17066	1550.27129	1550.27432	1550.26699
13/08/2024 12:35:11.43809	1	1	1	1	1550.16862	1550.26925	1550.27229	1550.26495
13/08/2024 12:35:11.43909	1	1	1	1	1550.16906	1550.26994	1550.27298	1550.26544
13/08/2024 12:35:11.44009	1	1	1	1	1550.16906	1550.26994	1550.27298	1550.26544
13/08/2024 12:35:11.44109	1	1	1	1	1550.16906	1550.26994	1550.27094	1550.26544
13/08/2024 12:35:11.44209	1	1	1	1	1550.16906	1550.26994	1550.27094	1550.26544
13/08/2024 12:35:11.44309	1	1	1	1	1550.16702	1550.26790	1550.26890	1550.26340
13/08/2024 12:35:11.44409	1	1	1	1	1550.17066	1550.27129	1550.27025	1550.26699
13/08/2024 12:35:11.44509	1	1	1	1	1550.16906	1550.26994	1550.26890	1550.26340
13/08/2024 12:35:11.44609	1	1	1	1	1550.16862	1550.26925	1550.27025	1550.26495
13/08/2024 12:35:11.44709	1	1	1	1	1550.16862	1550.26925	1550.26822	1550.26699
13/08/2024 12:35:11.44809	1	1	1	1	1550.16906	1550.26994	1550.26890	1550.26544
13/08/2024 12:35:11.44909	1	1	1	1	1550.17066	1550.27129	1550.27025	1550.26699
13/08/2024 12:35:11.45009	1	1	1	1	1550.16949	1550.27063	1550.27163	1550.26592
13/08/2024 12:35:11.45109	1	1	1	1	1550.16906	1550.27198	1550.27298	1550.26748
13/08/2024 12:35:11.45209	1	1	1	1	1550.16906	1550.26994	1550.27298	1550.26748
13/08/2024 12:35:11.45309	1	1	1	1	1550.16949	1550.26858	1550.27163	1550.26388
13/08/2024 12:35:11.45409	1	1	1	1	1550.16702	1550.26994	1550.27298	1550.26544
13/08/2024 12:35:11.45509	1	1	1	1	1550.16906	1550.26790	1550.27094	1550.26340
13/08/2024 12:35:11.45609	1	1	1	1	1550.16906	1550.26994	1550.27298	1550.26544
13/08/2024 12:35:11.45709	1	1	1	1	1550.16906	1550.26994	1550.27298	1550.26544
13/08/2024 12:35:11.45809	1	1	1	1	1550.16949	1550.27063	1550.27367	1550.26592
13/08/2024 12:35:11.45909	1	1	1	1	1550.16862	1550.27129	1550.27229	1550.26699
13/08/2024 12:35:11.46009	1	1	1	1	1550.16906	1550.26994	1550.27094	1550.26544
13/08/2024 12:35:11.46109	1	1	1	1	1550.16906	1550.26994	1550.26890	1550.26544
13/08/2024 12:35:11.46209	1	1	1	1	1550.16906	1550.26994	1550.26890	1550.26544
13/08/2024 12:35:11.46309	1	1	1	1	1550.16906	1550.26994	1550.26890	1550.26544
13/08/2024 12:35:11.46409	1	1	1	1	1550.16906	1550.26994	1550.26890	1550.26544
13/08/2024 12:35:11.46509	1	1	1	1	1550.16906	1550.26994	1550.26890	1550.26544
13/08/2024 12:35:11.46609	1	1	1	1	1550.16906	1550.26994	1550.27094	1550.26544
13/08/2024 12:35:11.46709	1	1	1	1	1550.16906	1550.26994	1550.26890	1550.26544
13/08/2024 12:35:11.46809	1	1	1	1	1550.16906	1550.26994	1550.27094	1550.26544
13/08/2024 12:35:11.46909	1	1	1	1	1550.16906	1550.26994	1550.27094	1550.26340
13/08/2024 12:35:11.47009	1	1	1	1	1550.17066	1550.27129	1550.27229	1550.26495
13/08/2024 12:35:11.47109	1	1	1	1	1550.16906	1550.26994	1550.27094	1550.26544
13/08/2024 12:35:11.47209	1	1	1	1	1550.16862	1550.27129	1550.27229	1550.26495
13/08/2024 12:35:11.47309	1	1	1	1	1550.16906	1550.26994	1550.27298	1550.26544
13/08/2024 12:35:11.47409	1	1	1	1	1550.16906	1550.26994	1550.27094	1550.26544
13/08/2024 12:35:11.47509	1	1	1	1	1550.16906	1550.26994	1550.27094	1550.26544
13/08/2024 12:35:11.47609	1	1	1	1	1550.16745	1550.26858	1550.26958	1550.26592
13/08/2024 12:35:11.47709	1	1	1	1	1550.16906	1550.26994	1550.27094	1550.26544
13/08/2024 12:35:11.47809	1	1	1	1	1550.17109	1550.26994	1550.27094	1550.26748
13/08/2024 12:35:11.47909	1	1	1	1	1550.16862	1550.26925	1550.27025	1550.26495
13/08/2024 12:35:11.48009	1	1	1	1	1550.16906	1550.26994	1550.26890	1550.26544
13/08/2024 12:35:11.48109	1	1	1	1	1550.16906	1550.26994	1550.27094	1550.26544
13/08/2024 12:35:11.48209	1	1	1	1	1550.16906	1550.26994	1550.27094	1550.26544
13/08/2024 12:35:11.48309	1	1	1	1	1550.17066	1550.27129	1550.27025	1550.26699
13/08/2024 12:35:11.48409	1	1	1	1	1550.16906	1550.26994	1550.27298	1550.26544
13/08/2024 12:35:11.48509	1	1	1	1	1550.16862	1550.27129	1550.27229	1550.26495
13/08/2024 12:35:11.48609	1	1	1	1	1550.16906	1550.26994	1550.27298	1550.26544
13/08/2024 12:35:11.48709	1	1	1	1	1550.16906	1550.26994	1550.27298	1550.26544
13/08/2024 12:35:11.48809	1	1	1	1	1550.16906	1550.26994	1550.27094	1550.26544
13/08/2024 12:35:11.48909	1	1	1	1	1550.16906	1550.26994	1550.27298	1550.26544
13/08/2024 12:35:11.49009	1	1	1	1	1550.16949	1550.26858	1550.27163	1550.26592
13/08/2024 12:35:11.49109	1	1	1	1	1550.16906	1550.26994	1550.27094	1550.26544
13/08/2024 12:35:11.49209	1	1	1	1	1550.16862	1550.26925	1550.27025	1550.26495
13/08/2024 12:35:11.49309	1	1	1	1	1550.16862	1550.26925	1550.27025	1550.26495
13/08/2024 12:35:11.49409	1	1	1	1	1550.16906	1550.26994	1550.27094	1550.26748
13/08/2024 12:35:11.49509	1	1	1	1	1550.16906	1550.26994	1550.26890	1550.26544
13/08/2024 12:35:11.49609	1	1	1	1	1550.17109	1550.27198	1550.27094	1550.26748
13/08/2024 12:35:11.49709	1	1	1	1	1550.16906	1550.26994	1550.27094	1550.26544
13/08/2024 12:35:11.49809	1	1	1	1	1550.16906	1550.26994	1550.27094	1550.26544
13/08/2024 12:35:11.49909	1	1	1	1	1550.16906	1550.26994	1550.27094	1550.26544
13/08/2024 12:35:11.50009	1	1	1	1	1550.16906	1550.26994	1550.27094	1550.26544
13/08/2024 12:35:11.50109	1	1	1	1	1550.16906	1550.26790	1550.27094	1550.26340
13/08/2024 12:35:11.50209	1	1	1	1	1550.16906	1550.26994	1550.27094	1550.26544
13/08/2024 12:35:11.50309	1	1	1	1	1550.16702	1550.26790	1550.27094	1550.26340
13/08/2024 12:35:11.50409	1	1	1	1	1550.16906	1550.26994	1550.27298	1550.26544
13/08/2024 12:35:11.50509	1	1	1	1	1550.16906	1550.26994	1550.27298	1550.26544
13/08/2024 12:35:11.50609	1	1	1	1	1550.16906	1550.26994	1550.27298	1550.26544
13/08/2024 12:35:11.50709	1	1	1	1	1550.16862	1550.26925	1550.27229	1550.26495
13/08/2024 12:35:11.50809	1	1	1	1	1550.16906	1550.26994	1550.27298	1550.26544
13/08/2024 12:35:11.50909	1	1	1	1	1550.16862	1550.26925	1550.27229	1550.26495
13/08/2024 12:35:11.51009	1	1	1	1	1550.16906	1550.26994	1550.27094	1550.26544
13/08/2024 12:35:11.51109	1	1	1	1	1550.16906	1550.26994	1550.27094	1550.26544
13/08/2024 12:35:11.51209	1	1	1	1	1550.16906	1550.26994	1550.26890	1550.26544
13/08/2024 12:35:11.51309	1	1	1	1	1550.16862	1550.26925	1550.26822	1550.26495
13/08/2024 12:35:11.51409	1	1	1	1	1550.16906	1550.26994	1550.26890	1550.26340
13/08/2024 12:35:11.51509	1	1	1	1	1550.16906	1550.26994	1550.26890	1550.26340
13/08/2024 12:35:11.51609	1	1	1	1	1550.16906	1550.26994	1550.27094	1550.26340
13/08/2024 12:35:11.51709	1	1	1	1	1550.16906	1550.26994	1550.27502	1550.25932
13/08/2024 12:35:11.51809	1	1	1	1	1550.16906	1550.26994	1550.27909	1550.25932
13/08/2024 12:35:11.51909	1	1	1	1	1550.16906	1550.26994	1550.28113	1550.26136
13/08/2024 12:35:11.52009	1	1	1	1	1550.16949	1550.27063	1550.28593	1550.25979
13/08/2024 12:35:11.52109	1	1	1	1	1550.16906	1550.26994	1550.28725	1550.25728
13/08/2024 12:35:11.52209	1	1	1	1	1550.16862	1550.27129	1550.28856	1550.26089
13/08/2024 12:35:11.52309	1	1	1	1	1550.16745	1550.27063	1550.28593	1550.26184
13/08/2024 12:35:11.52409	1	1	1	1	1550.16862	1550.26925	1550.28246	1550.26089
13/08/2024 12:35:11.52509	1	1	1	1	1550.16906	1550.26994	1550.27909	1550.26136
13/08/2024 12:35:11.52609	1	1	1	1	1550.16906	1550.26994	1550.27298	1550.26544
13/08/2024 12:35:11.52709	1	1	1	1	1550.16906	1550.26790	1550.26890	1550.26340
13/08/2024 12:35:11.52809	1	1	1	1	1550.16862	1550.27129	1550.26619	1550.26495
13/08/2024 12:35:11.52909	1	1	1	1	1550.16906	1550.26994	1550.26279	1550.26748
13/08/2024 12:35:11.53009	1	1	1	1	1550.16906	1550.26994	1550.26279	1550.26748
13/08/2024 12:35:11.53109	1	1	1	1	1550.16906	1550.26994	1550.26279	1550.26748
13/08/2024 12:35:11.53209	1	1	1	1	1550.16862	1550.27129	1550.26212	1550.26699
13/08/2024 12:35:11.53309	1	1	1	1	1550.16862	1550.26925	1550.26619	1550.26699
13/08/2024 12:35:11.53409	1	1	1	1	1550.16906	1550.26994	1550.26890	1550.26544
13/08/2024 12:35:11.53509	1	1	1	1	1550.16702	1550.26994	1550.27094	1550.26136
13/08/2024 12:35:11.53609	1	1	1	1	1550.16906	1550.26994	1550.27502	1550.26340
13/08/2024 12:35:11.53709	1	1	1	1	1550.16906	1550.27198	1550.27909	1550.26544
13/08/2024 12:35:11.53809	1	1	1	1	1550.16862	1550.27129	1550.28042	1550.26292
13/08/2024 12:35:11.53909	1	1	1	1	1550.16906	1550.26994	1550.28113	1550.26136
13/08/2024 12:35:11.54009	1	1	1	1	1550.16862	1550.27129	1550.28042	1550.26495
13/08/2024 12:35:11.54109	1	1	1	1	1550.16906	1550.26994	1550.27706	1550.26544
13/08/2024 12:35:11.54209	1	1	1	1	1550.16906	1550.26994	1550.27502	1550.26544
13/08/2024 12:35:11.54309	1	1	1	1	1550.16906	1550.26994	1550.26890	1550.26544
13/08/2024 12:35:11.54409	1	1	1	1	1550.16906	1550.26994	1550.26482	1550.26748
13/08/2024 12:35:11.54509	1	1	1	1	1550.16906	1550.26994	1550.26279	1550.26544
13/08/2024 12:35:11.54609	1	1	1	1	1550.16906	1550.26994	1550.26075	1550.26544
13/08/2024 12:35:11.54709	1	1	1	1	1550.17109	1550.27198	1550.26279	1550.26951
13/08/2024 12:35:11.54809	1	1	1	1	1550.17066	1550.27129	1550.26415	1550.26699
13/08/2024 12:35:11.54909	1	1	1	1	1550.16906	1550.26994	1550.26482	1550.26544
13/08/2024 12:35:11.55009	1	1	1	1	1550.16906	1550.27198	1550.26890	1550.26748
13/08/2024 12:35:11.55109	1	1	1	1	1550.16906	1550.26994	1550.27094	1550.26544
13/08/2024 12:35:11.55209	1	1	1	1	1550.16906	1550.27198	1550.27502	1550.26544
13/08/2024 12:35:11.55309	1	1	1	1	1550.16906	1550.26994	1550.27909	1550.26340
13/08/2024 12:35:11.55409	1	1	1	1	1550.16906	1550.26994	1550.28113	1550.26544
13/08/2024 12:35:11.55509	1	1	1	1	1550.16949	1550.27063	1550.28185	1550.26388
13/08/2024 12:35:11.55609	1	1	1	1	1550.16906	1550.26994	1550.27909	1550.26340
13/08/2024 12:35:11.55709	1	1	1	1	1550.16906	1550.26994	1550.27909	1550.26340
13/08/2024 12:35:11.55809	1	1	1	1	1550.16906	1550.26994	1550.27502	1550.26544
13/08/2024 12:35:11.55909	1	1	1	1	1550.17066	1550.27129	1550.27229	1550.26699
13/08/2024 12:35:11.56009	1	1	1	1	1550.16906	1550.26994	1550.26890	1550.26544
13/08/2024 12:35:11.56109	1	1	1	1	1550.16906	1550.27198	1550.26482	1550.26544
13/08/2024 12:35:11.56209	1	1	1	1	1550.16906	1550.26994	1550.26279	1550.26544
13/08/2024 12:35:11.56309	1	1	1	1	1550.16906	1550.26994	1550.26075	1550.26544
13/08/2024 12:35:11.56409	1	1	1	1	1550.16906	1550.26994	1550.26075	1550.26544
13/08/2024 12:35:11.56509	1	1	1	1	1550.16906	1550.26994	1550.26075	1550.26544
13/08/2024 12:35:11.56609	1	1	1	1	1550.16906	1550.26994	1550.26279	1550.26544
13/08/2024 12:35:11.56709	1	1	1	1	1550.16906	1550.26994	1550.26686	1550.26544
13/08/2024 12:35:11.56809	1	1	1	1	1550.16906	1550.26994	1550.27094	1550.26544
13/08/2024 12:35:11.56909	1	1	1	1	1550.17066	1550.26925	1550.27636	1550.26495
13/08/2024 12:35:11.57009	1	1	1	1	1550.16906	1550.26994	1550.27909	1550.26544
13/08/2024 12:35:11.57109	1	1	1	1	1550.16906	1550.26994	1550.28113	1550.26340
13/08/2024 12:35:11.57209	1	1	1	1	1550.16906	1550.26994	1550.28113	1550.26544
13/08/2024 12:35:11.57309	1	1	1	1	1550.16906	1550.26994	1550.28113	1550.26544
13/08/2024 12:35:11.57409	1	1	1	1	1550.16906	1550.26994	1550.27706	1550.26340
13/08/2024 12:35:11.57509	1	1	1	1	1550.16906	1550.26994	1550.27502	1550.26544
13/08/2024 12:35:11.57609	1	1	1	1	1550.16906	1550.26994	1550.27094	1550.26544
13/08/2024 12:35:11.57709	1	1	1	1	1550.16745	1550.27063	1550.26754	1550.26592
13/08/2024 12:35:11.57809	1	1	1	1	1550.16906	1550.26994	1550.26482	1550.26544
13/08/2024 12:35:11.57909	1	1	1	1	1550.16745	1550.26858	1550.26141	1550.26592
13/08/2024 12:35:11.58009	1	1	1	1	1550.16906	1550.27198	1550.26279	1550.26748
13/08/2024 12:35:11.58109	1	1	1	1	1550.16906	1550.26994	1550.26075	1550.26544
13/08/2024 12:35:11.58209	1	1	1	1	1550.16906	1550.26994	1550.26279	1550.26544
13/08/2024 12:35:11.58309	1	1	1	1	1550.17109	1550.26994	1550.26686	1550.26748
13/08/2024 12:35:11.58409	1	1	1	1	1550.16906	1550.26994	1550.26686	1550.26544
13/08/2024 12:35:11.58509	1	1	1	1	1550.16906	1550.26994	1550.26890	1550.26544
13/08/2024 12:35:11.58609	1	1	1	1	1550.16949	1550.27063	1550.27367	1550.26592
13/08/2024 12:35:11.58709	1	1	1	1	1550.16906	1550.26994	1550.27502	1550.26544
13/08/2024 12:35:11.58809	1	1	1	1	1550.16862	1550.26925	1550.27636	1550.26495
13/08/2024 12:35:11.58909	1	1	1	1	1550.16906	1550.26994	1550.27706	1550.26544
13/08/2024 12:35:11.59009	1	1	1	1	1550.16906	1550.26994	1550.27502	1550.26340
13/08/2024 12:35:11.59109	1	1	1	1	1550.16949	1550.26858	1550.27367	1550.26388
13/08/2024 12:35:11.59209	1	1	1	1	1550.16949	1550.27063	1550.27163	1550.26388
13/08/2024 12:35:11.59309	1	1	1	1	1550.16862	1550.27129	1550.27025	1550.26699
13/08/2024 12:35:11.59409	1	1	1	1	1550.16906	1550.27198	1550.26890	1550.26748
13/08/2024 12:35:11.59509	1	1	1	1	1550.16862	1550.27129	1550.26619	1550.26699
13/08/2024 12:35:11.59609	1	1	1	1	1550.17109	1550.27198	1550.26482	1550.26748
13/08/2024 12:35:11.59709	1	1	1	1	1550.16906	1550.26994	1550.26482	1550.26748
13/08/2024 12:35:11.59809	1	1	1	1	1550.16702	1550.26994	1550.26279	1550.26748
13/08/2024 12:35:11.59909	1	1	1	1	1550.16702	1550.26790	1550.26482	1550.26544
13/08/2024 12:35:11.60009	1	1	1	1	1550.16906	1550.26994	1550.26686	1550.26544
13/08/2024 12:35:11.60109	1	1	1	1	1550.16862	1550.26925	1550.27025	1550.26495
13/08/2024 12:35:11.60209	1	1	1	1	1550.16906	1550.26790	1550.27094	1550.26544
13/08/2024 12:35:11.60309	1	1	1	1	1550.16906	1550.26994	1550.27502	1550.26544
13/08/2024 12:35:11.60409	1	1	1	1	1550.16906	1550.26994	1550.27706	1550.26544
13/08/2024 12:35:11.60509	1	1	1	1	1550.16862	1550.26925	1550.27636	1550.26495
13/08/2024 12:35:11.60609	1	1	1	1	1550.16906	1550.26994	1550.27706	1550.26340
13/08/2024 12:35:11.60709	1	1	1	1	1550.16906	1550.26994	1550.27502	1550.26340
13/08/2024 12:35:11.60809	1	1	1	1	1550.16906	1550.26994	1550.27298	1550.26544
13/08/2024 12:35:11.60909	1	1	1	1	1550.16906	1550.26994	1550.26890	1550.26544
13/08/2024 12:35:11.61009	1	1	1	1	1550.16702	1550.26994	1550.26686	1550.26544
13/08/2024 12:35:11.61109	1	1	1	1	1550.16906	1550.26994	1550.26482	1550.26748
13/08/2024 12:35:11.61209	1	1	1	1	1550.16906	1550.26994	1550.26279	1550.26748
13/08/2024 12:35:11.61309	1	1	1	1	1550.16906	1550.26994	1550.26279	1550.26748
13/08/2024 12:35:11.61409	1	1	1	1	1550.16906	1550.26790	1550.26279	1550.26544
13/08/2024 12:35:11.61509	1	1	1	1	1550.16906	1550.26994	1550.26279	1550.26748
13/08/2024 12:35:11.61609	1	1	1	1	1550.17066	1550.26925	1550.26619	1550.26699
13/08/2024 12:35:11.61709	1	1	1	1	1550.16906	1550.26994	1550.26890	1550.26748
13/08/2024 12:35:11.61809	1	1	1	1	1550.16906	1550.26994	1550.27094	1550.26748
13/08/2024 12:35:11.61909	1	1	1	1	1550.16906	1550.26994	1550.27298	1550.26544
13/08/2024 12:35:11.62009	1	1	1	1	1550.16906	1550.26994	1550.27502	1550.26544
13/08/2024 12:35:11.62109	1	1	1	1	1550.16906	1550.26994	1550.27706	1550.26544
13/08/2024 12:35:11.62209	1	1	1	1	1550.16906	1550.26994	1550.27706	1550.26544
13/08/2024 12:35:11.62309	1	1	1	1	1550.16702	1550.26790	1550.27706	1550.26340
13/08/2024 12:35:11.62409	1	1	1	1	1550.16906	1550.26994	1550.27502	1550.26544
13/08/2024 12:35:11.62509	1	1	1	1	1550.16906	1550.26790	1550.27298	1550.26544
13/08/2024 12:35:11.62609	1	1	1	1	1550.16906	1550.26994	1550.27094	1550.26544
13/08/2024 12:35:11.62709	1	1	1	1	1550.16906	1550.26994	1550.26890	1550.26748
13/08/2024 12:35:11.62809	1	1	1	1	1550.16906	1550.26994	1550.26482	1550.26748
13/08/2024 12:35:11.62909	1	1	1	1	1550.16862	1550.26925	1550.26415	1550.26699
13/08/2024 12:35:11.63009	1	1	1	1	1550.16906	1550.26994	1550.26279	1550.26748
13/08/2024 12:35:11.63109	1	1	1	1	1550.16906	1550.26994	1550.26279	1550.26544
13/08/2024 12:35:11.63209	1	1	1	1	1550.16862	1550.27129	1550.26415	1550.26699
13/08/2024 12:35:11.63309	1	1	1	1	1550.16906	1550.26994	1550.26482	1550.26544
13/08/2024 12:35:11.63409	1	1	1	1	1550.16906	1550.26994	1550.26686	1550.26544
13/08/2024 12:35:11.63509	1	1	1	1	1550.16906	1550.26994	1550.27094	1550.26544
13/08/2024 12:35:11.63609	1	1	1	1	1550.16906	1550.26994	1550.27298	1550.26544
13/08/2024 12:35:11.63709	1	1	1	1	1550.16745	1550.26858	1550.27367	1550.26388
13/08/2024 12:35:11.63809	1	1	1	1	1550.16745	1550.26858	1550.27367	1550.26388
13/08/2024 12:35:11.63909	1	1	1	1	1550.16745	1550.26858	1550.27572	1550.26388
13/08/2024 12:35:11.64009	1	1	1	1	1550.16906	1550.26994	1550.27502	1550.26544
13/08/2024 12:35:11.64109	1	1	1	1	1550.16906	1550.26994	1550.27298	1550.26544
13/08/2024 12:35:11.64209	1	1	1	1	1550.16862	1550.27129	1550.27432	1550.26699
13/08/2024 12:35:11.64309	1	1	1	1	1550.16906	1550.27198	1550.27094	1550.26748
13/08/2024 12:35:11.64409	1	1	1	1	1550.16906	1550.26994	1550.26890	1550.26748
13/08/2024 12:35:11.64509	1	1	1	1	1550.16906	1550.27198	1550.26890	1550.26748
13/08/2024 12:35:11.64609	1	1	1	1	1550.16906	1550.27198	1550.26686	1550.26748
13/08/2024 12:35:11.64709	1	1	1	1	1550.16906	1550.27198	1550.26686	1550.26748
13/08/2024 12:35:11.64809	1	1	1	1	1550.16862	1550.26925	1550.26619	1550.26699
13/08/2024 12:35:11.64909	1	1	1	1	1550.16906	1550.26994	1550.26686	1550.26748
13/08/2024 12:35:11.65009	1	1	1	1	1550.16745	1550.26858	1550.26754	1550.26592
13/08/2024 12:35:11.65109	1	1	1	1	1550.16949	1550.26858	1550.26958	1550.26388
13/08/2024 12:35:11.65209	1	1	1	1	1550.17066	1550.26925	1550.27025	1550.26699
13/08/2024 12:35:11.65309	1	1	1	1	1550.16745	1550.26858	1550.27163	1550.26388
13/08/2024 12:35:11.65409	1	1	1	1	1550.16949	1550.26858	1550.27367	1550.26388
13/08/2024 12:35:11.65509	1	1	1	1	1550.16906	1550.26994	1550.27502	1550.26544
13/08/2024 12:35:11.65609	1	1	1	1	1550.16906	1550.26994	1550.27502	1550.26544
13/08/2024 12:35:11.65709	1	1	1	1	1550.17066	1550.27129	1550.27432	1550.26495
13/08/2024 12:35:11.65809	1	1	1	1	1550.16906	1550.26994	1550.27298	1550.26544
13/08/2024 12:35:11.65909	1	1	1	1	1550.16906	1550.26994	1550.27094	1550.26748
13/08/2024 12:35:11.66009	1	1	1	1	1550.16906	1550.26994	1550.26686	1550.26544
13/08/2024 12:35:11.66109	1	1	1	1	1550.16906	1550.26994	1550.26686	1550.26544
13/08/2024 12:35:11.66209	1	1	1	1	1550.16906	1550.26994	1550.26686	1550.26544
13/08/2024 12:35:11.66309	1	1	1	1	1550.16906	1550.26994	1550.26482	1550.26544
13/08/2024 12:35:11.66409	1	1	1	1	1550.16906	1550.26994	1550.26482	1550.26544
13/08/2024 12:35:11.66509	1	1	1	1	1550.16862	1550.26925	1550.26619	1550.26699
13/08/2024 12:35:11.66609	1	1	1	1	1550.16906	1550.26994	1550.26890	1550.26544
13/08/2024 12:35:11.66709	1	1	1	1	1550.16906	1550.26994	1550.27094	1550.26544
13/08/2024 12:35:11.66809	1	1	1	1	1550.16906	1550.26994	1550.27298	1550.26748
13/08/2024 12:35:11.66909	1	1	1	1	1550.16862	1550.26925	1550.27229	1550.26495
13/08/2024 12:35:11.67009	1	1	1	1	1550.16906	1550.26994	1550.27502	1550.26544
13/08/2024 12:35:11.67109	1	1	1	1	1550.16906	1550.26994	1550.27502	1550.26544
13/08/2024 12:35:11.67209	1	1	1	1	1550.16906	1550.26994	1550.27502	1550.26544
13/08/2024 12:35:11.67309	1	1	1	1	1550.16906	1550.26790	1550.27502	1550.26340
13/08/2024 12:35:11.67409	1	1	1	1	1550.16906	1550.26994	1550.27502	1550.26544
13/08/2024 12:35:11.67509	1	1	1	1	1550.16906	1550.26994	1550.27298	1550.26544
13/08/2024 12:35:11.67609	1	1	1	1	1550.16906	1550.26994	1550.27094	1550.26544
13/08/2024 12:35:11.67709	1	1	1	1	1550.16906	1550.26994	1550.26890	1550.26544
13/08/2024 12:35:11.67809	1	1	1	1	1550.16862	1550.26925	1550.26619	1550.26699
13/08/2024 12:35:11.67909	1	1	1	1	1550.16906	1550.26994	1550.26482	1550.26544
13/08/2024 12:35:11.68009	1	1	1	1	1550.16862	1550.26925	1550.26415	1550.26495
13/08/2024 12:35:11.68109	1	1	1	1	1550.16906	1550.26994	1550.26482	1550.26748
13/08/2024 12:35:11.68209	1	1	1	1	1550.16906	1550.26994	1550.26686	1550.26748
13/08/2024 12:35:11.68309	1	1	1	1	1550.16906	1550.26994	1550.26686	1550.26544
13/08/2024 12:35:11.68409	1	1	1	1	1550.16906	1550.26994	1550.26890	1550.26544
13/08/2024 12:35:11.68509	1	1	1	1	1550.16906	1550.26994	1550.27094	1550.26544
13/08/2024 12:35:11.68609	1	1	1	1	1550.16906	1550.26994	1550.27298	1550.26544
13/08/2024 12:35:11.68709	1	1	1	1	1550.16906	1550.26994	1550.27298	1550.26544
13/08/2024 12:35:11.68809	1	1	1	1	1550.16906	1550.26994	1550.27298	1550.26544
13/08/2024 12:35:11.68909	1	1	1	1	1550.16862	1550.26925	1550.27432	1550.26495
13/08/2024 12:35:11.69009	1	1	1	1	1550.16906	1550.26994	1550.27502	1550.26544
13/08/2024 12:35:11.69109	1	1	1	1	1550.16745	1550.27063	1550.27367	1550.26592
13/08/2024 12:35:11.69209	1	1	1	1	1550.16906	1550.26994	1550.27298	1550.26544
13/08/2024 12:35:11.69309	1	1	1	1	1550.16862	1550.26925	1550.27025	1550.26495
13/08/2024 12:35:11.69409	1	1	1	1	1550.16906	1550.26994	1550.26890	1550.26544
13/08/2024 12:35:11.69509	1	1	1	1	1550.16745	1550.26858	1550.26754	1550.26592
13/08/2024 12:35:11.69609	1	1	1	1	1550.16702	1550.26790	1550.26686	1550.26544
13/08/2024 12:35:11.69709	1	1	1	1	1550.16906	1550.26994	1550.26686	1550.26544
13/08/2024 12:35:11.69809	1	1	1	1	1550.16906	1550.26994	1550.26890	1550.26544
13/08/2024 12:35:11.69909	1	1	1	1	1550.16906	1550.26994	1550.26890	1550.26748
13/08/2024 12:35:11.70009	1	1	1	1	1550.16862	1550.26925	1550.26822	1550.26495
13/08/2024 12:35:11.70109	1	1	1	1	1550.16906	1550.26994	1550.26890	1550.26544
13/08/2024 12:35:11.70209	1	1	1	1	1550.16906	1550.26994	1550.27094	1550.26544
13/08/2024 12:35:11.70309	1	1	1	1	1550.16906	1550.27198	1550.27298	1550.26544
13/08/2024 12:35:11.70409	1	1	1	1	1550.16906	1550.26994	1550.27298	1550.26544
13/08/2024 12:35:11.70509	1	1	1	1	1550.16906	1550.26994	1550.27298	1550.26340
13/08/2024 12:35:11.70609	1	1	1	1	1550.16949	1550.27063	1550.27367	1550.26592
13/08/2024 12:35:11.70709	1	1	1	1	1550.16862	1550.26925	1550.27229	1550.26292
13/08/2024 12:35:11.70809	1	1	1	1	1550.16702	1550.26790	1550.27094	1550.26544
13/08/2024 12:35:11.70909	1	1	1	1	1550.16906	1550.26994	1550.27094	1550.26544
13/08/2024 12:35:11.71009	1	1	1	1	1550.16906	1550.26994	1550.26890	1550.26544
13/08/2024 12:35:11.71109	1	1	1	1	1550.16906	1550.26994	1550.26890	1550.26544
13/08/2024 12:35:11.71209	1	1	1	1	1550.16862	1550.26925	1550.26822	1550.26495
13/08/2024 12:35:11.71309	1	1	1	1	1550.16906	1550.26994	1550.26890	1550.26544
13/08/2024 12:35:11.71409	1	1	1	1	1550.16906	1550.26994	1550.26890	1550.26544
13/08/2024 12:35:11.71509	1	1	1	1	1550.16906	1550.26994	1550.26890	1550.26544
13/08/2024 12:35:11.71609	1	1	1	1	1550.16906	1550.26994	1550.26890	1550.26544
13/08/2024 12:35:11.71709	1	1	1	1	1550.16745	1550.26858	1550.26958	1550.26388
13/08/2024 12:35:11.71809	1	1	1	1	1550.16745	1550.26858	1550.27163	1550.26592
13/08/2024 12:35:11.71909	1	1	1	1	1550.16906	1550.26790	1550.27298	1550.26544
13/08/2024 12:35:11.72009	1	1	1	1	1550.16906	1550.26790	1550.27298	1550.26544
13/08/2024 12:35:11.72109	1	1	1	1	1550.16906	1550.26994	1550.27502	1550.26544
13/08/2024 12:35:11.72209	1	1	1	1	1550.16906	1550.26790	1550.27298	1550.26340
13/08/2024 12:35:11.72309	1	1	1	1	1550.16906	1550.26994	1550.27298	1550.26340
13/08/2024 12:35:11.72409	1	1	1	1	1550.16906	1550.26994	1550.27298	1550.26544
13/08/2024 12:35:11.72509	1	1	1	1	1550.16906	1550.26994	1550.27094	1550.26340
13/08/2024 12:35:11.72609	1	1	1	1	1550.16906	1550.26994	1550.26890	1550.26544
13/08/2024 12:35:11.72709	1	1	1	1	1550.16906	1550.26994	1550.26890	1550.26544
13/08/2024 12:35:11.72809	1	1	1	1	1550.16906	1550.26994	1550.26686	1550.26544
13/08/2024 12:35:11.72909	1	1	1	1	1550.16906	1550.26994	1550.26686	1550.26748
13/08/2024 12:35:11.73009	1	1	1	1	1550.16949	1550.26858	1550.26754	1550.26388
13/08/2024 12:35:11.73109	1	1	1	1	1550.16949	1550.27063	1550.26754	1550.26592
13/08/2024 12:35:11.73209	1	1	1	1	1550.16862	1550.26925	1550.26619	1550.26495
13/08/2024 12:35:11.73309	1	1	1	1	1550.16906	1550.26994	1550.26890	1550.26544
13/08/2024 12:35:11.73409	1	1	1	1	1550.16862	1550.26925	1550.27025	1550.26495
13/08/2024 12:35:11.73509	1	1	1	1	1550.16906	1550.26994	1550.27094	1550.26544
13/08/2024 12:35:11.73609	1	1	1	1	1550.16862	1550.26925	1550.27229	1550.26495
13/08/2024 12:35:11.73709	1	1	1	1	1550.16906	1550.26994	1550.27298	1550.26544
13/08/2024 12:35:11.73809	1	1	1	1	1550.17066	1550.27129	1550.27636	1550.26699
13/08/2024 12:35:11.73909	1	1	1	1	1550.16906	1550.26994	1550.27502	1550.26544
13/08/2024 12:35:11.74009	1	1	1	1	1550.16906	1550.26994	1550.27502	1550.26544
13/08/2024 12:35:11.74109	1	1	1	1	1550.16745	1550.27063	1550.27367	1550.26388
13/08/2024 12:35:11.74209	1	1	1	1	1550.16906	1550.26994	1550.27298	1550.26544
13/08/2024 12:35:11.74309	1	1	1	1	1550.16702	1550.26790	1550.26890	1550.26340
13/08/2024 12:35:11.74409	1	1	1	1	1550.16702	1550.26790	1550.26890	1550.26544
13/08/2024 12:35:11.74509	1	1	1	1	1550.16906	1550.26994	1550.26890	1550.26544
13/08/2024 12:35:11.74609	1	1	1	1	1550.16906	1550.26994	1550.26686	1550.26544
13/08/2024 12:35:11.74709	1	1	1	1	1550.16949	1550.27063	1550.26754	1550.26592
13/08/2024 12:35:11.74809	1	1	1	1	1550.16906	1550.26994	1550.26890	1550.26748
13/08/2024 12:35:11.74909	1	1	1	1	1550.16949	1550.27063	1550.26958	1550.26592
13/08/2024 12:35:11.75009	1	1	1	1	1550.16906	1550.26994	1550.27094	1550.26544
13/08/2024 12:35:11.75109	1	1	1	1	1550.16906	1550.26994	1550.27094	1550.26544
13/08/2024 12:35:11.75209	1	1	1	1	1550.16906	1550.26994	1550.27094	1550.26544
13/08/2024 12:35:11.75309	1	1	1	1	1550.16906	1550.26994	1550.27094	1550.26340
13/08/2024 12:35:11.75409	1	1	1	1	1550.16906	1550.26994	1550.27298	1550.26544
13/08/2024 12:35:11.75509	1	1	1	1	1550.17109	1550.26994	1550.27298	1550.26544
13/08/2024 12:35:11.75609	1	1	1	1	1550.16745	1550.26858	1550.27163	1550.26388
13/08/2024 12:35:11.75709	1	1	1	1	1550.17066	1550.27129	1550.27229	1550.26495
13/08/2024 12:35:11.75809	1	1	1	1	1550.16906	1550.26994	1550.27298	1550.26544
13/08/2024 12:35:11.75909	1	1	1	1	1550.16906	1550.26994	1550.27094	1550.26544
13/08/2024 12:35:11.76009	1	1	1	1	1550.16906	1550.26994	1550.27298	1550.26748
13/08/2024 12:35:11.76109	1	1	1	1	1550.16906	1550.26994	1550.27094	1550.26748
13/08/2024 12:35:11.76209	1	1	1	1	1550.16906	1550.26994	1550.26890	1550.26544
13/08/2024 12:35:11.76309	1	1	1	1	1550.16906	1550.26994	1550.27094	1550.26748
13/08/2024 12:35:11.76409	1	1	1	1	1550.16949	1550.27063	1550.26958	1550.26592
13/08/2024 12:35:11.76509	1	1	1	1	1550.16906	1550.26994	1550.26890	1550.26544
13/08/2024 12:35:11.76609	1	1	1	1	1550.16906	1550.26994	1550.27094	1550.26544
13/08/2024 12:35:11.76709	1	1	1	1	1550.16906	1550.26994	1550.27094	1550.26544
13/08/2024 12:35:11.76809	1	1	1	1	1550.16906	1550.26994	1550.27298	1550.26544
13/08/2024 12:35:11.76909	1	1	1	1	1550.16906	1550.26994	1550.27298	1550.26340
13/08/2024 12:35:11.77009	1	1	1	1	1550.16949	1550.26858	1550.27367	1550.26388
13/08/2024 12:35:11.77109	1	1	1	1	1550.16862	1550.26925	1550.27432	1550.26495
13/08/2024 12:35:11.77209	1	1	1	1	1550.16906	1550.26994	1550.27298	1550.26544
13/08/2024 12:35:11.77309	1	1	1	1	1550.16906	1550.26994	1550.27298	1550.26544
13/08/2024 12:35:11.77409	1	1	1	1	1550.16906	1550.26994	1550.27094	1550.26544
13/08/2024 12:35:11.77509	1	1	1	1	1550.16702	1550.26994	1550.26890	1550.26544
13/08/2024 12:35:11.77609	1	1	1	1	1550.16906	1550.26994	1550.27094	1550.26544
13/08/2024 12:35:11.77709	1	1	1	1	1550.16906	1550.26994	1550.26890	1550.26544
13/08/2024 12:35:11.77809	1	1	1	1	1550.16906	1550.26994	1550.26890	1550.26544
13/08/2024 12:35:11.77909	1	1	1	1	1550.17109	1550.26994	1550.26890	1550.26748
13/08/2024 12:35:11.78009	1	1	1	1	1550.16906	1550.26994	1550.26890	1550.26544
13/08/2024 12:35:11.78109	1	1	1	1	1550.16906	1550.27198	1550.27094	1550.26544
13/08/2024 12:35:11.78209	1	1	1	1	1550.16906	1550.26994	1550.26890	1550.26544
13/08/2024 12:35:11.78309	1	1	1	1	1550.17066	1550.27129	1550.27025	1550.26495
13/08/2024 12:35:11.78409	1	1	1	1	1550.16862	1550.26925	1550.27229	1550.26699
13/08/2024 12:35:11.78509	1	1	1	1	1550.16949	1550.27063	1550.27163	1550.26592
13/08/2024 12:35:11.78609	1	1	1	1	1550.16906	1550.26994	1550.27298	1550.26544
13/08/2024 12:35:11.78709	1	1	1	1	1550.16906	1550.27198	1550.27502	1550.26544
13/08/2024 12:35:11.78809	1	1	1	1	1550.16745	1550.26858	1550.27367	1550.26388
13/08/2024 12:35:11.78909	1	1	1	1	1550.16862	1550.26925	1550.27432	1550.26495
13/08/2024 12:35:11.79009	1	1	1	1	1550.16906	1550.26994	1550.27298	1550.26544
13/08/2024 12:35:11.79109	1	1	1	1	1550.16906	1550.26994	1550.27298	1550.26544
13/08/2024 12:35:11.79209	1	1	1	1	1550.16906	1550.26994	1550.27298	1550.26544
13/08/2024 12:35:11.79309	1	1	1	1	1550.16906	1550.26994	1550.27094	1550.26544
13/08/2024 12:35:11.79409	1	1	1	1	1550.16862	1550.26925	1550.26822	1550.26495
13/08/2024 12:35:11.79509	1	1	1	1	1550.16906	1550.26994	1550.26890	1550.26544
13/08/2024 12:35:11.79609	1	1	1	1	1550.16949	1550.27063	1550.26958	1550.26592
13/08/2024 12:35:11.79709	1	1	1	1	1550.17066	1550.27129	1550.26822	1550.26699
13/08/2024 12:35:11.79809	1	1	1	1	1550.16906	1550.26994	1550.26890	1550.26544
13/08/2024 12:35:11.79909	1	1	1	1	1550.16949	1550.27063	1550.26958	1550.26592
13/08/2024 12:35:11.80009	1	1	1	1	1550.16906	1550.26994	1550.27094	1550.26544
13/08/2024 12:35:11.80109	1	1	1	1	1550.16862	1550.26925	1550.27025	1550.26495
13/08/2024 12:35:11.80209	1	1	1	1	1550.16702	1550.26790	1550.27094	1550.26340
13/08/2024 12:35:11.80309	1	1	1	1	1550.16949	1550.26858	1550.27163	1550.26388
13/08/2024 12:35:11.80409	1	1	1	1	1550.16906	1550.26790	1550.27094	1550.26340
13/08/2024 12:35:11.80509	1	1	1	1	1550.17109	1550.26994	1550.27298	1550.26544
13/08/2024 12:35:11.80609	1	1	1	1	1550.16906	1550.26994	1550.27298	1550.26544
13/08/2024 12:35:11.80709	1	1	1	1	1550.16906	1550.27198	1550.27298	1550.26748
13/08/2024 12:35:11.80809	1	1	1	1	1550.16906	1550.26994	1550.27298	1550.26340
13/08/2024 12:35:11.80909	1	1	1	1	1550.16862	1550.27129	1550.27229	1550.26292
13/08/2024 12:35:11.81009	1	1	1	1	1550.16906	1550.26994	1550.27094	1550.26340
13/08/2024 12:35:11.81109	1	1	1	1	1550.16949	1550.27063	1550.27163	1550.26388
13/08/2024 12:35:11.81209	1	1	1	1	1550.16906	1550.26994	1550.27502	1550.26136
13/08/2024 12:35:11.81309	1	1	1	1	1550.16906	1550.26790	1550.27706	1550.26136
13/08/2024 12:35:11.81409	1	1	1	1	1550.16906	1550.26994	1550.27909	1550.26544
13/08/2024 12:35:11.81509	1	1	1	1	1550.16702	1550.26994	1550.28113	1550.25932
13/08/2024 12:35:11.81609	1	1	1	1	1550.16702	1550.26790	1550.28113	1550.25728
13/08/2024 12:35:11.81709	1	1	1	1	1550.16862	1550.27129	1550.28246	1550.26292
13/08/2024 12:35:11.81809	1	1	1	1	1550.17066	1550.27129	1550.28246	1550.26495
13/08/2024 12:35:11.81909	1	1	1	1	1550.16906	1550.26994	1550.28113	1550.25932
13/08/2024 12:35:11.82009	1	1	1	1	1550.17066	1550.27129	1550.27839	1550.26292
13/08/2024 12:35:11.82109	1	1	1	1	1550.16906	1550.26994	1550.27502	1550.26748
13/08/2024 12:35:11.82209	1	1	1	1	1550.17109	1550.26994	1550.27502	1550.26544
13/08/2024 12:35:11.82309	1	1	1	1	1550.16906	1550.26994	1550.27094	1550.26136
13/08/2024 12:35:11.82409	1	1	1	1	1550.16745	1550.27063	1550.26550	1550.26797
13/08/2024 12:35:11.82509	1	1	1	1	1550.16906	1550.26790	1550.26279	1550.26748
13/08/2024 12:35:11.82609	1	1	1	1	1550.16906	1550.26994	1550.26279	1550.26136
13/08/2024 12:35:11.82709	1	1	1	1	1550.16745	1550.26858	1550.26141	1550.26388
13/08/2024 12:35:11.82809	1	1	1	1	1550.16906	1550.26994	1550.26482	1550.26951
13/08/2024 12:35:11.82909	1	1	1	1	1550.16702	1550.26790	1550.26686	1550.26340
13/08/2024 12:35:11.83009	1	1	1	1	1550.16862	1550.27129	1550.27025	1550.26089
13/08/2024 12:35:11.83109	1	1	1	1	1550.16862	1550.27129	1550.27229	1550.26495
13/08/2024 12:35:11.83209	1	1	1	1	1550.16906	1550.26994	1550.27706	1550.26748
13/08/2024 12:35:11.83309	1	1	1	1	1550.16862	1550.26925	1550.27839	1550.26089
13/08/2024 12:35:11.83409	1	1	1	1	1550.16906	1550.27198	1550.27909	1550.26340
13/08/2024 12:35:11.83509	1	1	1	1	1550.17066	1550.27129	1550.27839	1550.26699
13/08/2024 12:35:11.83609	1	1	1	1	1550.16702	1550.26790	1550.27706	1550.26340
13/08/2024 12:35:11.83709	1	1	1	1	1550.17066	1550.27129	1550.27636	1550.26292
13/08/2024 12:35:11.83809	1	1	1	1	1550.16906	1550.26994	1550.27298	1550.26544
13/08/2024 12:35:11.83909	1	1	1	1	1550.16906	1550.26994	1550.27094	1550.26748
13/08/2024 12:35:11.84009	1	1	1	1	1550.16906	1550.26994	1550.26890	1550.26340
13/08/2024 12:35:11.84109	1	1	1	1	1550.16702	1550.26994	1550.26482	1550.26340
13/08/2024 12:35:11.84209	1	1	1	1	1550.16906	1550.26994	1550.26279	1550.26748
13/08/2024 12:35:11.84309	1	1	1	1	1550.16745	1550.26858	1550.26345	1550.26592
13/08/2024 12:35:11.84409	1	1	1	1	1550.16702	1550.26994	1550.26482	1550.26340
13/08/2024 12:35:11.84509	1	1	1	1	1550.16906	1550.26994	1550.26482	1550.26544
13/08/2024 12:35:11.84609	1	1	1	1	1550.16906	1550.26994	1550.26686	1550.26748
13/08/2024 12:35:11.84709	1	1	1	1	1550.17066	1550.27129	1550.27229	1550.26495
13/08/2024 12:35:11.84809	1	1	1	1	1550.17109	1550.27198	1550.27502	1550.26340
13/08/2024 12:35:11.84909	1	1	1	1	1550.16862	1550.26925	1550.27432	1550.26699
13/08/2024 12:35:11.85009	1	1	1	1	1550.16862	1550.26925	1550.27636	1550.26495
13/08/2024 12:35:11.85109	1	1	1	1	1550.16906	1550.26994	1550.27706	1550.26136
13/08/2024 12:35:11.85209	1	1	1	1	1550.16906	1550.26994	1550.27706	1550.26340
13/08/2024 12:35:11.85309	1	1	1	1	1550.16862	1550.26925	1550.27432	1550.26495
13/08/2024 12:35:11.85409	1	1	1	1	1550.16906	1550.26994	1550.27502	1550.26544
13/08/2024 12:35:11.85509	1	1	1	1	1550.16949	1550.27063	1550.27163	1550.26388
13/08/2024 12:35:11.85609	1	1	1	1	1550.16906	1550.27198	1550.26890	1550.26748
13/08/2024 12:35:11.85709	1	1	1	1	1550.16906	1550.26994	1550.26686	1550.26544
13/08/2024 12:35:11.85809	1	1	1	1	1550.16906	1550.26994	1550.26482	1550.26544
13/08/2024 12:35:11.85909	1	1	1	1	1550.16949	1550.27063	1550.26345	1550.26388
13/08/2024 12:35:11.86009	1	1	1	1	1550.16702	1550.26994	1550.26482	1550.26544
13/08/2024 12:35:11.86109	1	1	1	1	1550.16906	1550.26994	1550.26686	1550.26544
13/08/2024 12:35:11.86209	1	1	1	1	1550.16906	1550.26994	1550.26890	1550.26544
13/08/2024 12:35:11.86309	1	1	1	1	1550.16862	1550.26925	1550.27025	1550.26699
13/08/2024 12:35:11.86409	1	1	1	1	1550.16906	1550.26994	1550.27298	1550.26544
13/08/2024 12:35:11.86509	1	1	1	1	1550.16906	1550.26994	1550.27502	1550.26340
13/08/2024 12:35:11.86609	1	1	1	1	1550.16906	1550.26994	1550.27706	1550.26544
13/08/2024 12:35:11.86709	1	1	1	1	1550.16906	1550.26994	1550.27706	1550.26544
13/08/2024 12:35:11.86809	1	1	1	1	1550.16906	1550.26994	1550.27706	1550.26544
13/08/2024 12:35:11.86909	1	1	1	1	1550.16949	1550.26858	1550.27367	1550.26184
13/08/2024 12:35:11.87009	1	1	1	1	1550.16949	1550.26858	1550.27367	1550.26388
13/08/2024 12:35:11.87109	1	1	1	1	1550.16906	1550.26994	1550.27094	1550.26544
13/08/2024 12:35:11.87209	1	1	1	1	1550.16906	1550.26994	1550.26890	1550.26340
13/08/2024 12:35:11.87309	1	1	1	1	1550.16906	1550.26994	1550.26686	1550.26340
13/08/2024 12:35:11.87409	1	1	1	1	1550.16862	1550.26925	1550.26415	1550.26495
13/08/2024 12:35:11.87509	1	1	1	1	1550.16906	1550.26994	1550.26482	1550.26544
13/08/2024 12:35:11.87609	1	1	1	1	1550.16906	1550.26994	1550.26482	1550.26544
13/08/2024 12:35:11.87709	1	1	1	1	1550.16906	1550.27198	1550.26482	1550.26748
13/08/2024 12:35:11.87809	1	1	1	1	1550.17066	1550.26925	1550.26619	1550.26699
13/08/2024 12:35:11.87909	1	1	1	1	1550.16862	1550.26925	1550.26822	1550.26495
13/08/2024 12:35:11.88009	1	1	1	1	1550.16702	1550.26790	1550.26890	1550.26340
13/08/2024 12:35:11.88109	1	1	1	1	1550.16906	1550.27198	1550.27298	1550.26748
13/08/2024 12:35:11.88209	1	1	1	1	1550.16906	1550.26994	1550.27298	1550.26544
13/08/2024 12:35:11.88309	1	1	1	1	1550.16906	1550.26994	1550.27502	1550.26340
13/08/2024 12:35:11.88409	1	1	1	1	1550.16949	1550.27063	1550.27572	1550.26388
13/08/2024 12:35:11.88509	1	1	1	1	1550.17066	1550.27129	1550.27636	1550.26699
13/08/2024 12:35:11.88609	1	1	1	1	1550.16702	1550.26994	1550.27502	1550.26340
13/08/2024 12:35:11.88709	1	1	1	1	1550.16949	1550.27063	1550.27367	1550.26592
13/08/2024 12:35:11.88809	1	1	1	1	1550.17109	1550.26994	1550.27094	1550.26544
13/08/2024 12:35:11.88909	1	1	1	1	1550.16906	1550.26994	1550.26890	1550.26544
13/08/2024 12:35:11.89009	1	1	1	1	1550.16862	1550.27129	1550.26822	1550.26699
13/08/2024 12:35:11.89109	1	1	1	1	1550.16906	1550.27198	1550.26686	1550.26748
13/08/2024 12:35:11.89209	1	1	1	1	1550.17066	1550.27129	1550.26619	1550.26699
13/08/2024 12:35:11.89309	1	1	1	1	1550.16906	1550.26994	1550.26482	1550.26544
13/08/2024 12:35:11.89409	1	1	1	1	1550.16906	1550.26994	1550.26482	1550.26544
13/08/2024 12:35:11.89509	1	1	1	1	1550.16906	1550.26994	1550.26686	1550.26748
13/08/2024 12:35:11.89609	1	1	1	1	1550.16906	1550.26994	1550.26890	1550.26544
13/08/2024 12:35:11.89709	1	1	1	1	1550.16906	1550.26994	1550.27094	1550.26544
13/08/2024 12:35:11.89809	1	1	1	1	1550.16862	1550.26925	1550.27229	1550.26495
13/08/2024 12:35:11.89909	1	1	1	1	1550.16906	1550.26790	1550.27094	1550.26544
13/08/2024 12:35:11.90009	1	1	1	1	1550.16862	1550.26925	1550.27432	1550.26495
13/08/2024 12:35:11.90109	1	1	1	1	1550.16906	1550.26994	1550.27298	1550.26544
13/08/2024 12:35:11.90209	1	1	1	1	1550.16906	1550.26994	1550.27298	1550.26544
13/08/2024 12:35:11.90309	1	1	1	1	1550.16906	1550.26994	1550.27298	1550.26544
13/08/2024 12:35:11.90409	1	1	1	1	1550.16862	1550.27129	1550.27229	1550.26699
13/08/2024 12:35:11.90509	1	1	1	1	1550.16906	1550.26994	1550.27094	1550.26544
13/08/2024 12:35:11.90609	1	1	1	1	1550.17066	1550.27129	1550.27025	1550.26902
13/08/2024 12:35:11.90709	1	1	1	1	1550.16906	1550.26994	1550.26686	1550.26748
13/08/2024 12:35:11.90809	1	1	1	1	1550.16906	1550.26994	1550.26686	1550.26544
13/08/2024 12:35:11.90909	1	1	1	1	1550.16906	1550.26994	1550.26482	1550.26748
13/08/2024 12:35:11.91009	1	1	1	1	1550.16906	1550.26994	1550.26686	1550.26748
13/08/2024 12:35:11.91109	1	1	1	1	1550.16906	1550.26994	1550.26686	1550.26544
13/08/2024 12:35:11.91209	1	1	1	1	1550.16702	1550.26994	1550.26686	1550.26544
13/08/2024 12:35:11.91309	1	1	1	1	1550.16906	1550.26994	1550.27094	1550.26544
13/08/2024 12:35:11.91409	1	1	1	1	1550.16906	1550.26994	1550.27094	1550.26544
13/08/2024 12:35:11.91509	1	1	1	1	1550.16906	1550.26994	1550.27298	1550.26340
13/08/2024 12:35:11.91609	1	1	1	1	1550.16906	1550.26994	1550.27502	1550.26544
13/08/2024 12:35:11.91709	1	1	1	1	1550.16906	1550.26994	1550.27502	1550.26544
13/08/2024 12:35:11.91809	1	1	1	1	1550.16906	1550.26994	1550.27298	1550.26340
13/08/2024 12:35:11.91909	1	1	1	1	1550.16906	1550.26994	1550.27298	1550.26544
13/08/2024 12:35:11.92009	1	1	1	1	1550.16906	1550.26994	1550.27298	1550.26544
13/08/2024 12:35:11.92109	1	1	1	1	1550.16906	1550.26994	1550.27094	1550.26544
13/08/2024 12:35:11.92209	1	1	1	1	1550.16906	1550.26994	1550.26890	1550.26544
13/08/2024 12:35:11.92309	1	1	1	1	1550.16906	1550.26994	1550.26686	1550.26544
13/08/2024 12:35:11.92409	1	1	1	1	1550.16949	1550.27063	1550.26754	1550.26797
13/08/2024 12:35:11.92509	1	1	1	1	1550.16949	1550.27063	1550.26550	1550.26592
13/08/2024 12:35:11.92609	1	1	1	1	1550.16906	1550.26994	1550.26482	1550.26544
13/08/2024 12:35:11.92709	1	1	1	1	1550.16906	1550.26994	1550.26482	1550.26544
13/08/2024 12:35:11.92809	1	1	1	1	1550.16906	1550.26994	1550.26686	1550.26748
13/08/2024 12:35:11.92909	1	1	1	1	1550.16906	1550.26994	1550.26686	1550.26544
13/08/2024 12:35:11.93009	1	1	1	1	1550.16906	1550.26994	1550.26890	1550.26544
13/08/2024 12:35:11.93109	1	1	1	1	1550.16862	1550.27129	1550.27229	1550.26699
13/08/2024 12:35:11.93209	1	1	1	1	1550.17066	1550.27129	1550.27432	1550.26495
13/08/2024 12:35:11.93309	1	1	1	1	1550.17066	1550.27129	1550.27432	1550.26699
13/08/2024 12:35:11.93409	1	1	1	1	1550.16906	1550.26994	1550.27502	1550.26544
13/08/2024 12:35:11.93509	1	1	1	1	1550.16906	1550.26994	1550.27298	1550.26544
13/08/2024 12:35:11.93609	1	1	1	1	1550.16906	1550.26994	1550.27298	1550.26544
13/08/2024 12:35:11.93709	1	1	1	1	1550.16906	1550.26994	1550.27298	1550.26748
13/08/2024 12:35:11.93809	1	1	1	1	1550.16906	1550.27198	1550.27298	1550.26748
13/08/2024 12:35:11.93909	1	1	1	1	1550.16949	1550.27063	1550.26958	1550.26592
13/08/2024 12:35:11.94009	1	1	1	1	1550.16745	1550.26858	1550.26754	1550.26388
13/08/2024 12:35:11.94109	1	1	1	1	1550.16906	1550.26994	1550.26686	1550.26544
13/08/2024 12:35:11.94209	1	1	1	1	1550.16906	1550.26994	1550.26482	1550.26544
13/08/2024 12:35:11.94309	1	1	1	1	1550.16906	1550.26994	1550.26482	1550.26544
13/08/2024 12:35:11.94409	1	1	1	1	1550.16906	1550.26994	1550.26482	1550.26544
13/08/2024 12:35:11.94509	1	1	1	1	1550.16862	1550.26925	1550.26822	1550.26699
13/08/2024 12:35:11.94609	1	1	1	1	1550.17066	1550.27129	1550.26822	1550.26699
13/08/2024 12:35:11.94709	1	1	1	1	1550.16906	1550.26994	1550.26890	1550.26544
13/08/2024 12:35:11.94809	1	1	1	1	1550.17066	1550.27129	1550.27229	1550.26699
13/08/2024 12:35:11.94909	1	1	1	1	1550.16949	1550.27063	1550.27367	1550.26592
13/08/2024 12:35:11.95009	1	1	1	1	1550.16906	1550.26994	1550.27298	1550.26544
13/08/2024 12:35:11.95109	1	1	1	1	1550.17066	1550.27129	1550.27432	1550.26495
13/08/2024 12:35:11.95209	1	1	1	1	1550.16906	1550.26994	1550.27298	1550.26544
13/08/2024 12:35:11.95309	1	1	1	1	1550.16862	1550.26925	1550.27229	1550.26495
13/08/2024 12:35:11.95409	1	1	1	1	1550.16906	1550.26994	1550.27094	1550.26544
13/08/2024 12:35:11.95509	1	1	1	1	1550.16862	1550.26925	1550.27025	1550.26495
13/08/2024 12:35:11.95609	1	1	1	1	1550.16862	1550.26925	1550.27025	1550.26699
13/08/2024 12:35:11.95709	1	1	1	1	1550.16906	1550.26994	1550.26890	1550.26544
13/08/2024 12:35:11.95809	1	1	1	1	1550.16906	1550.26994	1550.26890	1550.26544
13/08/2024 12:35:11.95909	1	1	1	1	1550.16906	1550.26994	1550.26890	1550.26748
13/08/2024 12:35:11.96009	1	1	1	1	1550.16906	1550.26994	1550.26686	1550.26748
13/08/2024 12:35:11.96109	1	1	1	1	1550.16862	1550.26925	1550.26822	1550.26699
13/08/2024 12:35:11.96209	1	1	1	1	1550.16906	1550.26994	1550.26890	1550.26544
13/08/2024 12:35:11.96309	1	1	1	1	1550.16906	1550.26790	1550.26890	1550.26544
13/08/2024 12:35:11.96409	1	1	1	1	1550.16906	1550.26994	1550.27094	1550.26544
13/08/2024 12:35:11.96509	1	1	1	1	1550.16906	1550.26790	1550.27094	1550.26544
13/08/2024 12:35:11.96609	1	1	1	1	1550.16702	1550.26790	1550.27094	1550.26340
13/08/2024 12:35:11.96709	1	1	1	1	1550.16906	1550.26994	1550.27298	1550.26544
13/08/2024 12:35:11.96809	1	1	1	1	1550.16906	1550.26994	1550.27298	1550.26544
13/08/2024 12:35:11.96909	1	1	1	1	1550.16906	1550.26994	1550.27094	1550.26340
13/08/2024 12:35:11.97009	1	1	1	1	1550.16906	1550.26994	1550.27094	1550.26544
13/08/2024 12:35:11.97109	1	1	1	1	1550.16906	1550.26994	1550.27094	1550.26544
13/08/2024 12:35:11.97209	1	1	1	1	1550.17066	1550.27129	1550.27025	1550.26699
13/08/2024 12:35:11.97309	1	1	1	1	1550.16906	1550.26994	1550.26890	1550.26544
13/08/2024 12:35:11.97409	1	1	1	1	1550.17066	1550.27129	1550.26822	1550.26699
13/08/2024 12:35:11.97509	1	1	1	1	1550.17109	1550.26994	1550.26890	1550.26748
13/08/2024 12:35:11.97609	1	1	1	1	1550.16906	1550.26994	1550.26686	1550.26544
13/08/2024 12:35:11.97709	1	1	1	1	1550.16906	1550.26994	1550.26890	1550.26544
13/08/2024 12:35:11.97809	1	1	1	1	1550.16906	1550.26994	1550.26890	1550.26544
13/08/2024 12:35:11.97909	1	1	1	1	1550.16862	1550.26925	1550.27025	1550.26699
13/08/2024 12:35:11.98009	1	1	1	1	1550.16949	1550.26858	1550.27163	1550.26592
13/08/2024 12:35:11.98109	1	1	1	1	1550.16906	1550.26994	1550.27298	1550.26544
13/08/2024 12:35:11.98209	1	1	1	1	1550.16906	1550.26994	1550.27502	1550.26544
13/08/2024 12:35:11.98309	1	1	1	1	1550.16862	1550.27129	1550.27432	1550.26495
13/08/2024 12:35:11.98409	1	1	1	1	1550.17022	1550.27060	1550.27363	1550.26650
13/08/2024 12:35:11.98509	1	1	1	1	1550.16862	1550.26925	1550.27432	1550.26495
13/08/2024 12:35:11.98609	1	1	1	1	1550.16949	1550.27063	1550.27367	1550.26388
13/08/2024 12:35:11.98709	1	1	1	1	1550.17066	1550.27129	1550.27229	1550.26699
13/08/2024 12:35:11.98809	1	1	1	1	1550.16906	1550.26994	1550.27094	1550.26544
13/08/2024 12:35:11.98909	1	1	1	1	1550.16906	1550.26994	1550.27094	1550.26544
13/08/2024 12:35:11.99009	1	1	1	1	1550.16906	1550.26994	1550.26890	1550.26544
13/08/2024 12:35:11.99109	1	1	1	1	1550.16906	1550.26994	1550.26686	1550.26544
13/08/2024 12:35:11.99209	1	1	1	1	1550.16906	1550.26994	1550.26890	1550.26748
13/08/2024 12:35:11.99309	1	1	1	1	1550.16949	1550.27063	1550.26754	1550.26592
13/08/2024 12:35:11.99409	1	1	1	1	1550.16906	1550.26994	1550.26890	1550.26544
13/08/2024 12:35:11.99509	1	1	1	1	1550.16906	1550.26994	1550.26890	1550.26544
13/08/2024 12:35:11.99609	1	1	1	1	1550.16906	1550.26994	1550.26890	1550.26544
13/08/2024 12:35:11.99709	1	1	1	1	1550.17066	1550.27129	1550.27025	1550.26699
13/08/2024 12:35:11.99809	1	1	1	1	1550.17109	1550.27198	1550.27298	1550.26544
13/08/2024 12:35:11.99909	1	1	1	1	1550.17066	1550.27129	1550.27432	1550.26699
13/08/2024 12:35:12.00009	1	1	1	1	1550.16862	1550.26925	1550.27229	1550.26495
13/08/2024 12:35:12.00109	1	1	1	1	1550.16862	1550.26925	1550.27229	1550.26495
13/08/2024 12:35:12.00209	1	1	1	1	1550.16906	1550.26994	1550.27298	1550.26544
13/08/2024 12:35:12.00309	1	1	1	1	1550.16906	1550.26790	1550.27094	1550.26544
13/08/2024 12:35:12.00409	1	1	1	1	1550.16862	1550.26925	1550.27025	1550.26495
13/08/2024 12:35:12.00509	1	1	1	1	1550.16949	1550.27063	1550.27163	1550.26592
13/08/2024 12:35:12.00609	1	1	1	1	1550.16906	1550.26994	1550.27094	1550.26748
13/08/2024 12:35:12.00709	1	1	1	1	1550.16906	1550.26994	1550.26890	1550.26544
13/08/2024 12:35:12.00809	1	1	1	1	1550.16906	1550.26994	1550.26890	1550.26544
13/08/2024 12:35:12.00909	1	1	1	1	1550.16745	1550.26858	1550.26754	1550.26592
13/08/2024 12:35:12.01009	1	1	1	1	1550.16906	1550.26994	1550.27094	1550.26544
13/08/2024 12:35:12.01109	1	1	1	1	1550.17109	1550.26994	1550.27094	1550.26544
13/08/2024 12:35:12.01209	1	1	1	1	1550.16906	1550.26994	1550.26890	1550.26544
13/08/2024 12:35:12.01309	1	1	1	1	1550.16906	1550.26994	1550.27094	1550.26544
13/08/2024 12:35:12.01409	1	1	1	1	1550.16906	1550.26994	1550.27094	1550.26544
13/08/2024 12:35:12.01509	1	1	1	1	1550.16906	1550.26994	1550.27298	1550.26544
13/08/2024 12:35:12.01609	1	1	1	1	1550.16702	1550.26790	1550.27094	1550.26340
13/08/2024 12:35:12.01709	1	1	1	1	1550.16702	1550.26790	1550.27094	1550.26340
13/08/2024 12:35:12.01809	1	1	1	1	1550.16702	1550.26790	1550.27094	1550.26544
13/08/2024 12:35:12.01909	1	1	1	1	1550.16862	1550.26925	1550.27025	1550.26495
13/08/2024 12:35:12.02009	1	1	1	1	1550.16862	1550.26925	1550.27025	1550.26495
13/08/2024 12:35:12.02109	1	1	1	1	1550.16862	1550.26925	1550.27025	1550.26495
13/08/2024 12:35:12.02209	1	1	1	1	1550.16906	1550.26994	1550.26890	1550.26544
13/08/2024 12:35:12.02309	1	1	1	1	1550.16906	1550.26994	1550.26890	1550.26544
13/08/2024 12:35:12.02409	1	1	1	1	1550.16862	1550.26925	1550.26822	1550.26495
13/08/2024 12:35:12.02509	1	1	1	1	1550.16906	1550.26994	1550.26890	1550.26748
13/08/2024 12:35:12.02609	1	1	1	1	1550.16949	1550.27063	1550.26958	1550.26592
13/08/2024 12:35:12.02709	1	1	1	1	1550.16906	1550.26994	1550.26890	1550.26544
13/08/2024 12:35:12.02809	1	1	1	1	1550.16949	1550.26858	1550.26958	1550.26592
13/08/2024 12:35:12.02909	1	1	1	1	1550.16702	1550.26994	1550.27094	1550.26544
13/08/2024 12:35:12.03009	1	1	1	1	1550.17109	1550.26994	1550.27298	1550.26544
13/08/2024 12:35:12.03109	1	1	1	1	1550.16906	1550.26994	1550.27094	1550.26544
13/08/2024 12:35:12.03209	1	1	1	1	1550.16702	1550.26994	1550.27298	1550.26340
13/08/2024 12:35:12.03309	1	1	1	1	1550.16862	1550.27129	1550.27432	1550.26495
13/08/2024 12:35:12.03409	1	1	1	1	1550.16906	1550.26994	1550.27298	1550.26544
13/08/2024 12:35:12.03509	1	1	1	1	1550.16906	1550.26994	1550.27298	1550.26340
13/08/2024 12:35:12.03609	1	1	1	1	1550.16745	1550.27063	1550.27163	1550.26388
13/08/2024 12:35:12.03709	1	1	1	1	1550.16702	1550.26994	1550.27094	1550.26340
13/08/2024 12:35:12.03809	1	1	1	1	1550.16906	1550.26994	1550.26890	1550.26544
13/08/2024 12:35:12.03909	1	1	1	1	1550.16906	1550.26994	1550.26890	1550.26544
13/08/2024 12:35:12.04009	1	1	1	1	1550.16906	1550.26994	1550.26890	1550.26544
13/08/2024 12:35:12.04109	1	1	1	1	1550.16906	1550.26994	1550.26890	1550.26544
13/08/2024 12:35:12.04209	1	1	1	1	1550.16906	1550.26994	1550.26890	1550.26544
13/08/2024 12:35:12.04309	1	1	1	1	1550.16906	1550.26994	1550.26890	1550.26544
13/08/2024 12:35:12.04409	1	1	1	1	1550.16906	1550.26994	1550.26890	1550.26340
13/08/2024 12:35:12.04509	1	1	1	1	1550.16906	1550.26994	1550.26890	1550.26544
13/08/2024 12:35:12.04609	1	1	1	1	1550.16906	1550.26994	1550.27094	1550.26544
13/08/2024 12:35:12.04709	1	1	1	1	1550.16862	1550.26925	1550.27025	1550.26495
13/08/2024 12:35:12.04809	1	1	1	1	1550.16906	1550.26994	1550.27298	1550.26544
13/08/2024 12:35:12.04909	1	1	1	1	1550.16862	1550.27129	1550.27229	1550.26699
13/08/2024 12:35:12.05009	1	1	1	1	1550.16949	1550.27063	1550.27367	1550.26592
13/08/2024 12:35:12.05109	1	1	1	1	1550.16702	1550.26790	1550.27298	1550.26340
13/08/2024 12:35:12.05209	1	1	1	1	1550.16906	1550.26994	1550.27298	1550.26544
13/08/2024 12:35:12.05309	1	1	1	1	1550.16906	1550.26994	1550.27298	1550.26544
13/08/2024 12:35:12.05409	1	1	1	1	1550.16906	1550.26994	1550.27298	1550.26748
13/08/2024 12:35:12.05509	1	1	1	1	1550.16862	1550.26925	1550.27229	1550.26495
13/08/2024 12:35:12.05609	1	1	1	1	1550.16906	1550.26994	1550.27094	1550.26748
13/08/2024 12:35:12.05709	1	1	1	1	1550.16906	1550.26994	1550.27094	1550.26544
13/08/2024 12:35:12.05809	1	1	1	1	1550.16906	1550.26994	1550.26890	1550.26544
13/08/2024 12:35:12.05909	1	1	1	1	1550.16906	1550.26994	1550.26890	1550.26544
13/08/2024 12:35:12.06009	1	1	1	1	1550.16862	1550.26925	1550.27025	1550.26495
13/08/2024 12:35:12.06109	1	1	1	1	1550.16906	1550.26994	1550.27094	1550.26544
13/08/2024 12:35:12.06209	1	1	1	1	1550.16906	1550.26790	1550.26890	1550.26544
13/08/2024 12:35:12.06309	1	1	1	1	1550.16906	1550.26994	1550.27094	1550.26544
13/08/2024 12:35:12.06409	1	1	1	1	1550.16702	1550.26790	1550.26890	1550.26340
13/08/2024 12:35:12.06509	1	1	1	1	1550.16906	1550.26994	1550.27094	1550.26340
13/08/2024 12:35:12.06609	1	1	1	1	1550.16862	1550.26925	1550.27229	1550.26495
13/08/2024 12:35:12.06709	1	1	1	1	1550.17066	1550.27129	1550.27229	1550.26495
13/08/2024 12:35:12.06809	1	1	1	1	1550.16906	1550.26994	1550.27298	1550.26544
13/08/2024 12:35:12.06909	1	1	1	1	1550.16906	1550.26994	1550.27298	1550.26544
13/08/2024 12:35:12.07009	1	1	1	1	1550.16906	1550.26994	1550.27094	1550.26544
13/08/2024 12:35:12.07109	1	1	1	1	1550.16745	1550.26858	1550.26958	1550.26388
13/08/2024 12:35:12.07209	1	1	1	1	1550.16906	1550.26994	1550.27094	1550.26544
13/08/2024 12:35:12.07309	1	1	1	1	1550.16906	1550.26994	1550.26890	1550.26544
13/08/2024 12:35:12.07409	1	1	1	1	1550.16906	1550.26994	1550.26890	1550.26544
13/08/2024 12:35:12.07509	1	1	1	1	1550.16862	1550.26925	1550.27025	1550.26699
13/08/2024 12:35:12.07609	1	1	1	1	1550.16949	1550.26858	1550.26958	1550.26592
13/08/2024 12:35:12.07709	1	1	1	1	1550.16906	1550.26994	1550.27094	1550.26544
13/08/2024 12:35:12.07809	1	1	1	1	1550.16862	1550.26925	1550.27025	1550.26495
13/08/2024 12:35:12.07909	1	1	1	1	1550.16745	1550.27063	1550.27163	1550.26592
13/08/2024 12:35:12.08009	1	1	1	1	1550.16862	1550.26925	1550.27229	1550.26495
13/08/2024 12:35:12.08109	1	1	1	1	1550.16906	1550.26994	1550.27298	1550.26544
13/08/2024 12:35:12.08209	1	1	1	1	1550.16906	1550.26994	1550.27298	1550.26544
13/08/2024 12:35:12.08309	1	1	1	1	1550.16862	1550.27129	1550.27432	1550.26699
13/08/2024 12:35:12.08409	1	1	1	1	1550.16906	1550.26994	1550.27298	1550.26544
13/08/2024 12:35:12.08509	1	1	1	1	1550.16906	1550.26994	1550.27298	1550.26544
13/08/2024 12:35:12.08609	1	1	1	1	1550.16745	1550.26858	1550.27163	1550.26388
13/08/2024 12:35:12.08709	1	1	1	1	1550.16745	1550.26858	1550.26958	1550.26388
13/08/2024 12:35:12.08809	1	1	1	1	1550.16906	1550.26994	1550.26890	1550.26544
13/08/2024 12:35:12.08909	1	1	1	1	1550.16906	1550.26994	1550.26890	1550.26544
13/08/2024 12:35:12.09009	1	1	1	1	1550.16906	1550.26994	1550.26890	1550.26544
13/08/2024 12:35:12.09109	1	1	1	1	1550.17109	1550.26994	1550.26890	1550.26748
13/08/2024 12:35:12.09209	1	1	1	1	1550.16906	1550.26994	1550.26890	1550.26544
13/08/2024 12:35:12.09309	1	1	1	1	1550.16906	1550.26994	1550.26890	1550.26544
13/08/2024 12:35:12.09409	1	1	1	1	1550.16906	1550.26994	1550.26890	1550.26544
13/08/2024 12:35:12.09509	1	1	1	1	1550.16906	1550.26994	1550.27094	1550.26544
13/08/2024 12:35:12.09609	1	1	1	1	1550.16906	1550.26994	1550.27094	1550.26544
13/08/2024 12:35:12.09709	1	1	1	1	1550.16906	1550.26994	1550.27298	1550.26544
13/08/2024 12:35:12.09809	1	1	1	1	1550.16906	1550.26994	1550.27094	1550.26340
13/08/2024 12:35:12.09909	1	1	1	1	1550.16906	1550.26994	1550.27298	1550.26544
13/08/2024 12:35:12.10009	1	1	1	1	1550.16906	1550.26790	1550.27094	1550.26340
13/08/2024 12:35:12.10109	1	1	1	1	1550.16906	1550.26994	1550.27298	1550.26544
13/08/2024 12:35:12.10209	1	1	1	1	1550.17066	1550.27129	1550.27229	1550.26495
13/08/2024 12:35:12.10309	1	1	1	1	1550.17066	1550.27129	1550.27229	1550.26699
13/08/2024 12:35:12.10409	1	1	1	1	1550.16906	1550.26994	1550.27094	1550.26544
13/08/2024 12:35:12.10509	1	1	1	1	1550.16906	1550.26994	1550.27094	1550.26544
13/08/2024 12:35:12.10609	1	1	1	1	1550.16906	1550.26994	1550.27094	1550.26544
13/08/2024 12:35:12.10709	1	1	1	1	1550.16906	1550.26994	1550.27094	1550.26544
13/08/2024 12:35:12.10809	1	1	1	1	1550.16949	1550.27063	1550.26958	1550.26592
13/08/2024 12:35:12.10909	1	1	1	1	1550.16702	1550.26994	1550.26890	1550.26544
13/08/2024 12:35:12.11009	1	1	1	1	1550.16862	1550.26925	1550.26822	1550.26495
13/08/2024 12:35:12.11109	1	1	1	1	1550.16745	1550.26858	1550.26958	1550.26388
13/08/2024 12:35:12.11209	1	1	1	1	1550.16906	1550.26994	1550.27094	1550.26544
13/08/2024 12:35:12.11309	1	1	1	1	1550.16906	1550.26994	1550.27094	1550.26544
13/08/2024 12:35:12.11409	1	1	1	1	1550.16745	1550.26858	1550.26958	1550.26388
13/08/2024 12:35:12.11509	1	1	1	1	1550.16906	1550.26994	1550.27094	1550.26544
13/08/2024 12:35:12.11609	1	1	1	1	1550.16862	1550.26925	1550.27229	1550.26495
13/08/2024 12:35:12.11709	1	1	1	1	1550.17066	1550.27129	1550.27229	1550.26495
13/08/2024 12:35:12.11809	1	1	1	1	1550.16906	1550.26994	1550.27094	1550.26340
13/08/2024 12:35:12.11909	1	1	1	1	1550.16906	1550.26994	1550.27094	1550.26340
13/08/2024 12:35:12.12009	1	1	1	1	1550.16906	1550.26994	1550.27094	1550.26340
13/08/2024 12:35:12.12109	1	1	1	1	1550.16745	1550.26858	1550.27367	1550.26184
13/08/2024 12:35:12.12209	1	1	1	1	1550.16862	1550.27129	1550.27636	1550.26292
13/08/2024 12:35:12.12309	1	1	1	1	1550.16906	1550.26994	1550.27909	1550.26136
13/08/2024 12:35:12.12409	1	1	1	1	1550.16906	1550.26994	1550.27909	1550.26340
13/08/2024 12:35:12.12509	1	1	1	1	1550.16906	1550.26994	1550.28113	1550.26340
13/08/2024 12:35:12.12609	1	1	1	1	1550.16906	1550.26994	1550.28317	1550.26136
13/08/2024 12:35:12.12709	1	1	1	1	1550.16906	1550.26994	1550.28113	1550.26340
13/08/2024 12:35:12.12809	1	1	1	1	1550.16906	1550.26994	1550.27909	1550.26340
13/08/2024 12:35:12.12909	1	1	1	1	1550.17109	1550.27198	1550.27909	1550.26340
13/08/2024 12:35:12.13009	1	1	1	1	1550.17109	1550.27198	1550.27909	1550.26340
13/08/2024 12:35:12.13109	1	1	1	1	1550.16906	1550.27198	1550.27502	1550.26544
13/08/2024 12:35:12.13209	1	1	1	1	1550.16906	1550.26994	1550.27298	1550.26544
13/08/2024 12:35:12.13309	1	1	1	1	1550.16906	1550.26994	1550.27298	1550.26340
13/08/2024 12:35:12.13409	1	1	1	1	1550.16906	1550.26994	1550.27094	1550.26544
13/08/2024 12:35:12.13509	1	1	1	1	1550.16906	1550.26994	1550.26686	1550.26544
13/08/2024 12:35:12.13609	1	1	1	1	1550.16906	1550.26790	1550.26686	1550.26340
13/08/2024 12:35:12.13709	1	1	1	1	1550.16906	1550.26994	1550.26482	1550.26340
13/08/2024 12:35:12.13809	1	1	1	1	1550.16906	1550.26994	1550.26686	1550.26544
13/08/2024 12:35:12.13909	1	1	1	1	1550.16862	1550.27129	1550.27025	1550.26699
13/08/2024 12:35:12.14009	1	1	1	1	1550.16906	1550.26994	1550.27094	1550.26340
13/08/2024 12:35:12.14109	1	1	1	1	1550.16906	1550.26994	1550.27298	1550.26340
13/08/2024 12:35:12.14209	1	1	1	1	1550.16906	1550.26994	1550.27298	1550.26544
13/08/2024 12:35:12.14309	1	1	1	1	1550.16906	1550.26994	1550.27502	1550.26544
13/08/2024 12:35:12.14409	1	1	1	1	1550.16906	1550.26994	1550.27298	1550.26340
13/08/2024 12:35:12.14509	1	1	1	1	1550.16906	1550.26994	1550.27298	1550.26340
13/08/2024 12:35:12.14609	1	1	1	1	1550.16906	1550.26994	1550.27094	1550.26340
13/08/2024 12:35:12.14709	1	1	1	1	1550.16906	1550.26994	1550.27298	1550.26544
13/08/2024 12:35:12.14809	1	1	1	1	1550.16906	1550.26994	1550.27094	1550.26544
13/08/2024 12:35:12.14909	1	1	1	1	1550.16906	1550.26994	1550.27094	1550.26748
13/08/2024 12:35:12.15009	1	1	1	1	1550.16906	1550.26994	1550.27094	1550.26544
13/08/2024 12:35:12.15109	1	1	1	1	1550.16906	1550.26994	1550.26890	1550.26544
13/08/2024 12:35:12.15209	1	1	1	1	1550.16906	1550.26994	1550.26890	1550.26748
13/08/2024 12:35:12.15309	1	1	1	1	1550.16906	1550.26994	1550.26686	1550.26748
13/08/2024 12:35:12.15409	1	1	1	1	1550.16906	1550.26994	1550.26890	1550.26544
13/08/2024 12:35:12.15509	1	1	1	1	1550.16906	1550.26994	1550.26686	1550.26544
13/08/2024 12:35:12.15609	1	1	1	1	1550.16745	1550.27063	1550.26958	1550.26592
13/08/2024 12:35:12.15709	1	1	1	1	1550.16862	1550.26925	1550.27025	1550.26495
13/08/2024 12:35:12.15809	1	1	1	1	1550.16906	1550.26994	1550.27298	1550.26340
13/08/2024 12:35:12.15909	1	1	1	1	1550.16906	1550.26994	1550.27502	1550.26544
13/08/2024 12:35:12.16009	1	1	1	1	1550.16906	1550.26994	1550.27298	1550.26544
13/08/2024 12:35:12.16109	1	1	1	1	1550.17066	1550.27129	1550.27432	1550.26699
13/08/2024 12:35:12.16209	1	1	1	1	1550.17066	1550.27129	1550.27229	1550.26495
13/08/2024 12:35:12.16309	1	1	1	1	1550.17066	1550.27129	1550.27229	1550.26699
13/08/2024 12:35:12.16409	1	1	1	1	1550.16906	1550.26994	1550.27094	1550.26544
13/08/2024 12:35:12.16509	1	1	1	1	1550.16906	1550.27198	1550.27094	1550.26544
13/08/2024 12:35:12.16609	1	1	1	1	1550.16906	1550.26994	1550.26890	1550.26544
13/08/2024 12:35:12.16709	1	1	1	1	1550.16906	1550.26994	1550.26890	1550.26748
13/08/2024 12:35:12.16809	1	1	1	1	1550.16862	1550.26925	1550.26619	1550.26699
13/08/2024 12:35:12.16909	1	1	1	1	1550.16906	1550.26994	1550.26686	1550.26544
13/08/2024 12:35:12.17009	1	1	1	1	1550.16906	1550.26994	1550.26482	1550.26544
13/08/2024 12:35:12.17109	1	1	1	1	1550.16745	1550.26858	1550.26754	1550.26592
13/08/2024 12:35:12.17209	1	1	1	1	1550.16906	1550.26994	1550.26890	1550.26544
13/08/2024 12:35:12.17309	1	1	1	1	1550.16906	1550.26994	1550.27094	1550.26544
13/08/2024 12:35:12.17409	1	1	1	1	1550.17066	1550.27129	1550.27432	1550.26699
13/08/2024 12:35:12.17509	1	1	1	1	1550.16906	1550.26994	1550.27502	1550.26544
13/08/2024 12:35:12.17609	1	1	1	1	1550.16906	1550.26994	1550.27502	1550.26340
13/08/2024 12:35:12.17709	1	1	1	1	1550.16862	1550.26925	1550.27432	1550.26699
13/08/2024 12:35:12.17809	1	1	1	1	1550.16862	1550.27129	1550.27432	1550.26699
13/08/2024 12:35:12.17909	1	1	1	1	1550.16862	1550.26925	1550.27432	1550.26495
13/08/2024 12:35:12.18009	1	1	1	1	1550.16906	1550.26994	1550.27094	1550.26544
13/08/2024 12:35:12.18109	1	1	1	1	1550.16906	1550.26994	1550.27094	1550.26748
13/08/2024 12:35:12.18209	1	1	1	1	1550.16906	1550.26994	1550.26890	1550.26544
13/08/2024 12:35:12.18309	1	1	1	1	1550.16906	1550.26790	1550.26686	1550.26340
13/08/2024 12:35:12.18409	1	1	1	1	1550.16906	1550.26994	1550.26686	1550.26544
13/08/2024 12:35:12.18509	1	1	1	1	1550.16906	1550.26994	1550.26482	1550.26544
13/08/2024 12:35:12.18609	1	1	1	1	1550.16906	1550.26994	1550.26686	1550.26544
13/08/2024 12:35:12.18709	1	1	1	1	1550.16906	1550.26994	1550.26686	1550.26544
13/08/2024 12:35:12.18809	1	1	1	1	1550.16906	1550.27198	1550.26686	1550.26748
13/08/2024 12:35:12.18909	1	1	1	1	1550.16862	1550.27129	1550.26822	1550.26495
13/08/2024 12:35:12.19009	1	1	1	1	1550.16949	1550.27063	1550.26958	1550.26592
13/08/2024 12:35:12.19109	1	1	1	1	1550.16906	1550.26994	1550.27094	1550.26544
13/08/2024 12:35:12.19209	1	1	1	1	1550.16906	1550.26994	1550.27298	1550.26544
13/08/2024 12:35:12.19309	1	1	1	1	1550.16949	1550.27063	1550.27367	1550.26592
13/08/2024 12:35:12.19409	1	1	1	1	1550.16906	1550.26994	1550.27298	1550.26544
13/08/2024 12:35:12.19509	1	1	1	1	1550.16906	1550.26994	1550.27298	1550.26544
13/08/2024 12:35:12.19609	1	1	1	1	1550.16906	1550.26994	1550.27094	1550.26544
13/08/2024 12:35:12.19709	1	1	1	1	1550.16906	1550.26994	1550.27298	1550.26544
13/08/2024 12:35:12.19809	1	1	1	1	1550.16862	1550.27129	1550.27025	1550.26699
13/08/2024 12:35:12.19909	1	1	1	1	1550.17066	1550.27129	1550.27025	1550.26699
13/08/2024 12:35:12.20009	1	1	1	1	1550.16906	1550.26994	1550.26890	1550.26544
13/08/2024 12:35:12.20109	1	1	1	1	1550.16906	1550.26994	1550.26890	1550.26544
13/08/2024 12:35:12.20209	1	1	1	1	1550.16862	1550.27129	1550.26822	1550.26699
13/08/2024 12:35:12.20309	1	1	1	1	1550.16702	1550.26994	1550.26686	1550.26544
13/08/2024 12:35:12.20409	1	1	1	1	1550.16906	1550.26994	1550.26890	1550.26748
13/08/2024 12:35:12.20509	1	1	1	1	1550.16906	1550.26994	1550.26890	1550.26544
13/08/2024 12:35:12.20609	1	1	1	1	1550.16906	1550.26994	1550.26890	1550.26544
13/08/2024 12:35:12.20709	1	1	1	1	1550.16906	1550.26790	1550.27094	1550.26544
13/08/2024 12:35:12.20809	1	1	1	1	1550.16906	1550.26994	1550.27094	1550.26544
13/08/2024 12:35:12.20909	1	1	1	1	1550.16906	1550.26994	1550.27298	1550.26544
13/08/2024 12:35:12.21009	1	1	1	1	1550.17066	1550.26925	1550.27229	1550.26495
13/08/2024 12:35:12.21109	1	1	1	1	1550.16906	1550.26994	1550.27298	1550.26544
13/08/2024 12:35:12.21209	1	1	1	1	1550.16906	1550.26994	1550.27094	1550.26544
13/08/2024 12:35:12.21309	1	1	1	1	1550.16862	1550.27129	1550.27025	1550.26495
13/08/2024 12:35:12.21409	1	1	1	1	1550.17109	1550.27198	1550.27094	1550.26544
13/08/2024 12:35:12.21509	1	1	1	1	1550.17066	1550.27129	1550.27025	1550.26699
13/08/2024 12:35:12.21609	1	1	1	1	1550.16906	1550.26994	1550.26890	1550.26544
13/08/2024 12:35:12.21709	1	1	1	1	1550.16906	1550.26994	1550.26890	1550.26748
13/08/2024 12:35:12.21809	1	1	1	1	1550.16906	1550.26994	1550.26890	1550.26544
13/08/2024 12:35:12.21909	1	1	1	1	1550.16906	1550.26994	1550.26890	1550.26748
13/08/2024 12:35:12.22009	1	1	1	1	1550.16906	1550.26994	1550.26890	1550.26748
13/08/2024 12:35:12.22109	1	1	1	1	1550.16949	1550.27063	1550.26958	1550.26592
13/08/2024 12:35:12.22209	1	1	1	1	1550.16745	1550.26858	1550.26958	1550.26388
13/08/2024 12:35:12.22309	1	1	1	1	1550.16862	1550.26925	1550.27025	1550.26699
13/08/2024 12:35:12.22409	1	1	1	1	1550.16745	1550.26858	1550.27163	1550.26592
13/08/2024 12:35:12.22509	1	1	1	1	1550.16906	1550.26994	1550.27298	1550.26544
13/08/2024 12:35:12.22609	1	1	1	1	1550.17066	1550.27129	1550.27432	1550.26495
13/08/2024 12:35:12.22709	1	1	1	1	1550.16906	1550.27198	1550.27502	1550.26748
13/08/2024 12:35:12.22809	1	1	1	1	1550.16906	1550.26994	1550.27298	1550.26544
13/08/2024 12:35:12.22909	1	1	1	1	1550.17066	1550.27129	1550.27229	1550.26495
13/08/2024 12:35:12.23009	1	1	1	1	1550.16906	1550.26994	1550.27094	1550.26544
13/08/2024 12:35:12.23109	1	1	1	1	1550.16906	1550.26994	1550.26890	1550.26544
13/08/2024 12:35:12.23209	1	1	1	1	1550.16906	1550.26994	1550.26890	1550.26544
13/08/2024 12:35:12.23309	1	1	1	1	1550.16906	1550.26994	1550.26890	1550.26544
13/08/2024 12:35:12.23409	1	1	1	1	1550.16906	1550.26994	1550.26890	1550.26748
13/08/2024 12:35:12.23509	1	1	1	1	1550.16906	1550.26994	1550.26686	1550.26544
13/08/2024 12:35:12.23609	1	1	1	1	1550.16906	1550.26994	1550.26686	1550.26544
13/08/2024 12:35:12.23709	1	1	1	1	1550.16745	1550.26858	1550.26754	1550.26388
13/08/2024 12:35:12.23809	1	1	1	1	1550.16906	1550.26994	1550.26686	1550.26544
13/08/2024 12:35:12.23909	1	1	1	1	1550.16906	1550.26994	1550.26890	1550.26544
13/08/2024 12:35:12.24009	1	1	1	1	1550.16906	1550.27198	1550.27094	1550.26748
13/08/2024 12:35:12.24109	1	1	1	1	1550.16906	1550.26994	1550.27298	1550.26544
13/08/2024 12:35:12.24209	1	1	1	1	1550.16702	1550.26994	1550.27094	1550.26544
13/08/2024 12:35:12.24309	1	1	1	1	1550.16906	1550.26994	1550.27298	1550.26544
13/08/2024 12:35:12.24409	1	1	1	1	1550.16862	1550.26925	1550.27229	1550.26495
13/08/2024 12:35:12.24509	1	1	1	1	1550.16949	1550.27063	1550.27367	1550.26592
13/08/2024 12:35:12.24609	1	1	1	1	1550.16906	1550.26994	1550.27298	1550.26544
13/08/2024 12:35:12.24709	1	1	1	1	1550.16906	1550.26994	1550.27298	1550.26544
13/08/2024 12:35:12.24809	1	1	1	1	1550.16862	1550.26925	1550.27025	1550.26699
13/08/2024 12:35:12.24909	1	1	1	1	1550.16702	1550.26790	1550.26890	1550.26544
13/08/2024 12:35:12.25009	1	1	1	1	1550.16906	1550.26994	1550.26890	1550.26544
13/08/2024 12:35:12.25109	1	1	1	1	1550.16906	1550.26994	1550.26890	1550.26544
13/08/2024 12:35:12.25209	1	1	1	1	1550.16906	1550.26994	1550.26890	1550.26544
13/08/2024 12:35:12.25309	1	1	1	1	1550.16949	1550.27063	1550.26754	1550.26592
13/08/2024 12:35:12.25409	1	1	1	1	1550.16906	1550.26994	1550.26890	1550.26544
13/08/2024 12:35:12.25509	1	1	1	1	1550.17066	1550.26925	1550.27025	1550.26699
13/08/2024 12:35:12.25609	1	1	1	1	1550.16745	1550.27063	1550.26958	1550.26592
13/08/2024 12:35:12.25709	1	1	1	1	1550.16862	1550.26925	1550.27025	1550.26495
13/08/2024 12:35:12.25809	1	1	1	1	1550.16702	1550.26994	1550.27094	1550.26340
13/08/2024 12:35:12.25909	1	1	1	1	1550.16906	1550.26994	1550.27094	1550.26340
13/08/2024 12:35:12.26009	1	1	1	1	1550.16906	1550.26994	1550.27094	1550.26544
13/08/2024 12:35:12.26109	1	1	1	1	1550.16862	1550.27129	1550.27229	1550.26495
13/08/2024 12:35:12.26209	1	1	1	1	1550.16906	1550.26994	1550.27094	1550.26544
13/08/2024 12:35:12.26309	1	1	1	1	1550.16906	1550.26994	1550.27094	1550.26544
13/08/2024 12:35:12.26409	1	1	1	1	1550.16906	1550.27198	1550.27094	1550.26544
13/08/2024 12:35:12.26509	1	1	1	1	1550.16862	1550.26925	1550.27025	1550.26495
13/08/2024 12:35:12.26609	1	1	1	1	1550.16906	1550.26994	1550.26890	1550.26544
13/08/2024 12:35:12.26709	1	1	1	1	1550.16906	1550.26994	1550.27094	1550.26544
13/08/2024 12:35:12.26809	1	1	1	1	1550.16906	1550.26994	1550.26890	1550.26544
13/08/2024 12:35:12.26909	1	1	1	1	1550.16906	1550.26994	1550.26890	1550.26544
13/08/2024 12:35:12.27009	1	1	1	1	1550.16906	1550.26994	1550.27094	1550.26544
13/08/2024 12:35:12.27109	1	1	1	1	1550.16949	1550.27063	1550.26958	1550.26592
13/08/2024 12:35:12.27209	1	1	1	1	1550.16906	1550.26994	1550.27094	1550.26748
13/08/2024 12:35:12.27309	1	1	1	1	1550.16906	1550.26994	1550.27094	1550.26544
13/08/2024 12:35:12.27409	1	1	1	1	1550.16906	1550.26994	1550.27298	1550.26544
13/08/2024 12:35:12.27509	1	1	1	1	1550.16862	1550.26925	1550.27229	1550.26699
13/08/2024 12:35:12.27609	1	1	1	1	1550.17066	1550.27129	1550.27432	1550.26699
13/08/2024 12:35:12.27709	1	1	1	1	1550.16906	1550.26994	1550.27298	1550.26544
13/08/2024 12:35:12.27809	1	1	1	1	1550.16862	1550.27129	1550.27432	1550.26699
13/08/2024 12:35:12.27909	1	1	1	1	1550.16745	1550.27063	1550.27163	1550.26388
13/08/2024 12:35:12.28009	1	1	1	1	1550.16906	1550.26994	1550.27094	1550.26544
13/08/2024 12:35:12.28109	1	1	1	1	1550.16906	1550.26994	1550.26890	1550.26544
13/08/2024 12:35:12.28209	1	1	1	1	1550.16745	1550.26858	1550.26754	1550.26388
13/08/2024 12:35:12.28309	1	1	1	1	1550.16862	1550.26925	1550.26822	1550.26495
13/08/2024 12:35:12.28409	1	1	1	1	1550.16702	1550.26790	1550.26686	1550.26340
13/08/2024 12:35:12.28509	1	1	1	1	1550.16906	1550.26994	1550.26890	1550.26544
13/08/2024 12:35:12.28609	1	1	1	1	1550.16906	1550.26994	1550.26890	1550.26544
13/08/2024 12:35:12.28709	1	1	1	1	1550.16862	1550.26925	1550.26822	1550.26495
13/08/2024 12:35:12.28809	1	1	1	1	1550.16906	1550.26994	1550.26890	1550.26544
13/08/2024 12:35:12.28909	1	1	1	1	1550.16906	1550.26994	1550.27094	1550.26544
13/08/2024 12:35:12.29009	1	1	1	1	1550.16906	1550.26994	1550.27094	1550.26544
13/08/2024 12:35:12.29109	1	1	1	1	1550.16906	1550.26994	1550.27298	1550.26544
13/08/2024 12:35:12.29209	1	1	1	1	1550.16906	1550.26994	1550.27298	1550.26544
13/08/2024 12:35:12.29309	1	1	1	1	1550.16906	1550.26994	1550.27298	1550.26544
13/08/2024 12:35:12.29409	1	1	1	1	1550.16906	1550.26994	1550.27298	1550.26340
13/08/2024 12:35:12.29509	1	1	1	1	1550.16906	1550.26994	1550.27298	1550.26544
13/08/2024 12:35:12.29609	1	1	1	1	1550.17109	1550.26994	1550.27298	1550.26748
13/08/2024 12:35:12.29709	1	1	1	1	1550.16906	1550.26994	1550.27094	1550.26544
13/08/2024 12:35:12.29809	1	1	1	1	1550.16906	1550.26994	1550.27094	1550.26544
13/08/2024 12:35:12.29909	1	1	1	1	1550.16906	1550.26994	1550.27094	1550.26544
13/08/2024 12:35:12.30009	1	1	1	1	1550.17066	1550.26925	1550.27025	1550.26495
13/08/2024 12:35:12.30109	1	1	1	1	1550.16906	1550.26994	1550.26890	1550.26544
13/08/2024 12:35:12.30209	1	1	1	1	1550.16949	1550.27063	1550.26958	1550.26592
13/08/2024 12:35:12.30309	1	1	1	1	1550.16906	1550.26994	1550.26890	1550.26544
13/08/2024 12:35:12.30409	1	1	1	1	1550.16745	1550.26858	1550.26958	1550.26388
13/08/2024 12:35:12.30509	1	1	1	1	1550.17109	1550.26994	1550.27094	1550.26544
13/08/2024 12:35:12.30609	1	1	1	1	1550.16745	1550.26858	1550.26958	1550.26592
13/08/2024 12:35:12.30709	1	1	1	1	1550.16906	1550.26994	1550.26890	1550.26544
13/08/2024 12:35:12.30809	1	1	1	1	1550.16906	1550.26994	1550.27094	1550.26340
13/08/2024 12:35:12.30909	1	1	1	1	1550.16702	1550.26790	1550.27094	1550.26340
13/08/2024 12:35:12.31009	1	1	1	1	1550.16862	1550.27129	1550.27229	1550.26699
13/08/2024 12:35:12.31109	1	1	1	1	1550.16906	1550.26994	1550.27094	1550.26544
13/08/2024 12:35:12.31209	1	1	1	1	1550.16906	1550.26994	1550.27298	1550.26748
13/08/2024 12:35:12.31309	1	1	1	1	1550.16862	1550.27129	1550.27229	1550.26699
13/08/2024 12:35:12.31409	1	1	1	1	1550.16862	1550.26925	1550.27229	1550.26699
13/08/2024 12:35:12.31509	1	1	1	1	1550.16906	1550.26994	1550.27094	1550.26544
13/08/2024 12:35:12.31609	1	1	1	1	1550.17109	1550.26994	1550.27094	1550.26748
13/08/2024 12:35:12.31709	1	1	1	1	1550.16906	1550.26994	1550.26890	1550.26544
13/08/2024 12:35:12.31809	1	1	1	1	1550.16906	1550.26994	1550.26890	1550.26544
13/08/2024 12:35:12.31909	1	1	1	1	1550.16906	1550.26994	1550.27094	1550.26544
13/08/2024 12:35:12.32009	1	1	1	1	1550.16862	1550.26925	1550.27025	1550.26495
13/08/2024 12:35:12.32109	1	1	1	1	1550.16906	1550.26994	1550.27094	1550.26544
13/08/2024 12:35:12.32209	1	1	1	1	1550.16862	1550.26925	1550.27229	1550.26495
13/08/2024 12:35:12.32309	1	1	1	1	1550.16862	1550.26925	1550.27229	1550.26495
13/08/2024 12:35:12.32409	1	1	1	1	1550.16862	1550.26925	1550.27229	1550.26495
13/08/2024 12:35:12.32509	1	1	1	1	1550.16949	1550.26858	1550.27163	1550.26388
13/08/2024 12:35:12.32609	1	1	1	1	1550.16906	1550.26994	1550.27094	1550.26544
13/08/2024 12:35:12.32709	1	1	1	1	1550.17109	1550.27198	1550.27298	1550.26748
13/08/2024 12:35:12.32809	1	1	1	1	1550.16745	1550.26858	1550.27163	1550.26388
13/08/2024 12:35:12.32909	1	1	1	1	1550.16745	1550.26858	1550.26958	1550.26388
13/08/2024 12:35:12.33009	1	1	1	1	1550.16745	1550.26858	1550.26958	1550.26592
13/08/2024 12:35:12.33109	1	1	1	1	1550.16949	1550.27063	1550.26958	1550.26592
13/08/2024 12:35:12.33209	1	1	1	1	1550.16862	1550.26925	1550.26822	1550.26495
13/08/2024 12:35:12.33309	1	1	1	1	1550.16906	1550.26994	1550.26890	1550.26544
13/08/2024 12:35:12.33409	1	1	1	1	1550.16906	1550.26994	1550.26890	1550.26544
13/08/2024 12:35:12.33509	1	1	1	1	1550.16906	1550.26994	1550.26890	1550.26544
13/08/2024 12:35:12.33609	1	1	1	1	1550.16906	1550.26994	1550.27094	1550.26544
13/08/2024 12:35:12.33709	1	1	1	1	1550.16745	1550.27063	1550.26958	1550.26388
13/08/2024 12:35:12.33809	1	1	1	1	1550.16906	1550.26994	1550.27094	1550.26544
13/08/2024 12:35:12.33909	1	1	1	1	1550.16906	1550.26994	1550.27094	1550.26544
13/08/2024 12:35:12.34009	1	1	1	1	1550.16906	1550.26994	1550.27298	1550.26544
13/08/2024 12:35:12.34109	1	1	1	1	1550.16906	1550.26994	1550.27298	1550.26544
13/08/2024 12:35:12.34209	1	1	1	1	1550.17066	1550.27129	1550.27432	1550.26699
13/08/2024 12:35:12.34309	1	1	1	1	1550.16702	1550.26790	1550.27094	1550.26544
13/08/2024 12:35:12.34409	1	1	1	1	1550.16906	1550.26994	1550.27298	1550.26544
13/08/2024 12:35:12.34509	1	1	1	1	1550.16906	1550.26994	1550.27298	1550.26544
13/08/2024 12:35:12.34609	1	1	1	1	1550.16906	1550.26994	1550.27298	1550.26544
13/08/2024 12:35:12.34709	1	1	1	1	1550.16702	1550.26790	1550.27094	1550.26340
13/08/2024 12:35:12.34809	1	1	1	1	1550.16906	1550.26994	1550.27094	1550.26544
13/08/2024 12:35:12.34909	1	1	1	1	1550.17066	1550.27129	1550.27025	1550.26699
13/08/2024 12:35:12.35009	1	1	1	1	1550.17109	1550.27198	1550.27094	1550.26748
13/08/2024 12:35:12.35109	1	1	1	1	1550.16906	1550.26994	1550.26890	1550.26544
13/08/2024 12:35:12.35209	1	1	1	1	1550.16702	1550.26994	1550.26890	1550.26544
13/08/2024 12:35:12.35309	1	1	1	1	1550.16862	1550.26925	1550.26822	1550.26495
13/08/2024 12:35:12.35409	1	1	1	1	1550.16906	1550.26994	1550.26890	1550.26544
13/08/2024 12:35:12.35509	1	1	1	1	1550.16906	1550.26994	1550.26890	1550.26544
13/08/2024 12:35:12.35609	1	1	1	1	1550.16745	1550.26858	1550.26958	1550.26388
13/08/2024 12:35:12.35709	1	1	1	1	1550.16906	1550.26790	1550.26890	1550.26340
13/08/2024 12:35:12.35809	1	1	1	1	1550.17022	1550.27060	1550.27160	1550.26447
13/08/2024 12:35:12.35909	1	1	1	1	1550.16906	1550.26994	1550.27094	1550.26544
13/08/2024 12:35:12.36009	1	1	1	1	1550.17066	1550.27129	1550.27229	1550.26495
13/08/2024 12:35:12.36109	1	1	1	1	1550.16906	1550.26994	1550.27094	1550.26544
13/08/2024 12:35:12.36209	1	1	1	1	1550.16906	1550.26994	1550.27094	1550.26544
13/08/2024 12:35:12.36309	1	1	1	1	1550.16906	1550.26994	1550.27094	1550.26544
13/08/2024 12:35:12.36409	1	1	1	1	1550.16906	1550.26994	1550.27094	1550.26544
13/08/2024 12:35:12.36509	1	1	1	1	1550.16906	1550.26994	1550.27094	1550.26544
13/08/2024 12:35:12.36609	1	1	1	1	1550.16906	1550.26994	1550.27094	1550.26544
13/08/2024 12:35:12.36709	1	1	1	1	1550.16862	1550.26925	1550.27025	1550.26495
13/08/2024 12:35:12.36809	1	1	1	1	1550.16862	1550.26925	1550.27025	1550.26699
13/08/2024 12:35:12.36909	1	1	1	1	1550.17066	1550.26925	1550.27025	1550.26495
13/08/2024 12:35:12.37009	1	1	1	1	1550.16702	1550.26790	1550.27094	1550.26544
13/08/2024 12:35:12.37109	1	1	1	1	1550.16862	1550.26925	1550.27025	1550.26495
13/08/2024 12:35:12.37209	1	1	1	1	1550.16906	1550.26994	1550.27094	1550.26544
13/08/2024 12:35:12.37309	1	1	1	1	1550.17066	1550.27129	1550.27229	1550.26495
13/08/2024 12:35:12.37409	1	1	1	1	1550.16906	1550.26994	1550.27298	1550.26544
13/08/2024 12:35:12.37509	1	1	1	1	1550.16906	1550.26994	1550.27298	1550.26544
13/08/2024 12:35:12.37609	1	1	1	1	1550.16906	1550.26994	1550.27094	1550.26544
13/08/2024 12:35:12.37709	1	1	1	1	1550.16906	1550.26994	1550.27094	1550.26544
13/08/2024 12:35:12.37809	1	1	1	1	1550.16906	1550.26994	1550.27094	1550.26544
13/08/2024 12:35:12.37909	1	1	1	1	1550.16949	1550.26858	1550.26958	1550.26388
13/08/2024 12:35:12.38009	1	1	1	1	1550.16906	1550.26994	1550.27094	1550.26544
13/08/2024 12:35:12.38109	1	1	1	1	1550.16906	1550.26994	1550.26890	1550.26544
13/08/2024 12:35:12.38209	1	1	1	1	1550.16906	1550.26994	1550.26890	1550.26544
13/08/2024 12:35:12.38309	1	1	1	1	1550.16906	1550.26994	1550.27094	1550.26544
13/08/2024 12:35:12.38409	1	1	1	1	1550.17066	1550.27129	1550.27025	1550.26699
13/08/2024 12:35:12.38509	1	1	1	1	1550.17066	1550.27129	1550.27025	1550.26699
13/08/2024 12:35:12.38609	1	1	1	1	1550.16906	1550.27198	1550.27094	1550.26544
13/08/2024 12:35:12.38709	1	1	1	1	1550.16906	1550.26994	1550.27094	1550.26544
13/08/2024 12:35:12.38809	1	1	1	1	1550.16906	1550.26994	1550.27094	1550.26544
13/08/2024 12:35:12.38909	1	1	1	1	1550.16906	1550.26994	1550.27094	1550.26544
13/08/2024 12:35:12.39009	1	1	1	1	1550.16906	1550.26994	1550.27298	1550.26748
13/08/2024 12:35:12.39109	1	1	1	1	1550.16862	1550.26925	1550.27229	1550.26495
13/08/2024 12:35:12.39209	1	1	1	1	1550.16906	1550.26994	1550.27298	1550.26544
13/08/2024 12:35:12.39309	1	1	1	1	1550.16702	1550.26790	1550.27094	1550.26340
13/08/2024 12:35:12.39409	1	1	1	1	1550.17066	1550.26925	1550.27229	1550.26495
13/08/2024 12:35:12.39509	1	1	1	1	1550.16906	1550.26994	1550.27298	1550.26544
13/08/2024 12:35:12.39609	1	1	1	1	1550.17066	1550.27129	1550.27229	1550.26495
13/08/2024 12:35:12.39709	1	1	1	1	1550.16906	1550.26994	1550.27094	1550.26544
13/08/2024 12:35:12.39809	1	1	1	1	1550.16949	1550.27063	1550.26958	1550.26592
13/08/2024 12:35:12.39909	1	1	1	1	1550.16906	1550.26994	1550.27094	1550.26544
13/08/2024 12:35:12.40009	1	1	1	1	1550.16906	1550.26994	1550.26890	1550.26544
13/08/2024 12:35:12.40109	1	1	1	1	1550.16862	1550.26925	1550.27025	1550.26495
13/08/2024 12:35:12.40209	1	1	1	1	1550.16949	1550.27063	1550.26958	1550.26592
13/08/2024 12:35:12.40309	1	1	1	1	1550.16906	1550.26994	1550.26890	1550.26544
13/08/2024 12:35:12.40409	1	1	1	1	1550.16745	1550.27063	1550.26958	1550.26388
13/08/2024 12:35:12.40509	1	1	1	1	1550.16862	1550.26925	1550.27025	1550.26495
13/08/2024 12:35:12.40609	1	1	1	1	1550.16862	1550.27129	1550.27229	1550.26699
13/08/2024 12:35:12.40709	1	1	1	1	1550.16906	1550.26790	1550.27094	1550.26340
13/08/2024 12:35:12.40809	1	1	1	1	1550.16906	1550.26994	1550.27094	1550.26544
13/08/2024 12:35:12.40909	1	1	1	1	1550.16906	1550.27198	1550.27298	1550.26544
13/08/2024 12:35:12.41009	1	1	1	1	1550.17066	1550.27129	1550.27229	1550.26495
13/08/2024 12:35:12.41109	1	1	1	1	1550.16906	1550.26994	1550.27298	1550.26340
13/08/2024 12:35:12.41209	1	1	1	1	1550.16906	1550.26994	1550.27094	1550.26544
13/08/2024 12:35:12.41309	1	1	1	1	1550.16702	1550.26994	1550.27298	1550.26340
13/08/2024 12:35:12.41409	1	1	1	1	1550.16702	1550.26790	1550.27706	1550.25728
13/08/2024 12:35:12.41509	1	1	1	1	1550.16906	1550.26994	1550.27502	1550.26340
13/08/2024 12:35:12.41609	1	1	1	1	1550.16906	1550.26994	1550.27706	1550.26544
13/08/2024 12:35:12.41709	1	1	1	1	1550.16862	1550.26925	1550.27839	1550.25885
13/08/2024 12:35:12.41809	1	1	1	1	1550.16906	1550.26994	1550.27706	1550.25932
13/08/2024 12:35:12.41909	1	1	1	1	1550.16906	1550.26994	1550.27706	1550.26748
13/08/2024 12:35:12.42009	1	1	1	1	1550.16906	1550.26994	1550.27909	1550.26136
13/08/2024 12:35:12.42109	1	1	1	1	1550.17109	1550.26994	1550.28113	1550.25728
13/08/2024 12:35:12.42209	1	1	1	1	1550.16906	1550.27198	1550.27706	1550.26748
13/08/2024 12:35:12.42309	1	1	1	1	1550.16702	1550.26790	1550.27706	1550.26748
13/08/2024 12:35:12.42409	1	1	1	1	1550.16906	1550.26994	1550.27706	1550.25932
13/08/2024 12:35:12.42509	1	1	1	1	1550.16906	1550.27198	1550.27298	1550.26340
13/08/2024 12:35:12.42609	1	1	1	1	1550.16745	1550.27063	1550.26958	1550.27001
13/08/2024 12:35:12.42709	1	1	1	1	1550.16906	1550.26790	1550.26890	1550.26136
13/08/2024 12:35:12.42809	1	1	1	1	1550.16906	1550.26994	1550.26686	1550.25932
13/08/2024 12:35:12.42909	1	1	1	1	1550.16906	1550.26994	1550.26686	1550.26748
13/08/2024 12:35:12.43009	1	1	1	1	1550.17066	1550.26925	1550.26822	1550.26902
13/08/2024 12:35:12.43109	1	1	1	1	1550.17066	1550.27129	1550.27025	1550.26292
13/08/2024 12:35:12.43209	1	1	1	1	1550.16862	1550.27129	1550.27025	1550.26292
13/08/2024 12:35:12.43309	1	1	1	1	1550.16906	1550.26994	1550.27094	1550.26951
13/08/2024 12:35:12.43409	1	1	1	1	1550.16906	1550.26994	1550.27298	1550.26544
13/08/2024 12:35:12.43509	1	1	1	1	1550.16862	1550.27129	1550.27432	1550.26089
13/08/2024 12:35:12.43609	1	1	1	1	1550.16906	1550.27198	1550.27298	1550.26544
13/08/2024 12:35:12.43709	1	1	1	1	1550.16862	1550.26925	1550.27229	1550.26902
13/08/2024 12:35:12.43809	1	1	1	1	1550.16862	1550.26925	1550.27432	1550.26292
13/08/2024 12:35:12.43909	1	1	1	1	1550.16906	1550.26994	1550.27298	1550.26136
13/08/2024 12:35:12.44009	1	1	1	1	1550.16906	1550.27198	1550.27502	1550.26951
13/08/2024 12:35:12.44109	1	1	1	1	1550.17109	1550.26994	1550.27502	1550.26748
13/08/2024 12:35:12.44209	1	1	1	1	1550.16906	1550.26994	1550.27298	1550.26136
13/08/2024 12:35:12.44309	1	1	1	1	1550.16862	1550.27129	1550.27025	1550.26699
13/08/2024 12:35:12.44409	1	1	1	1	1550.17109	1550.26994	1550.27094	1550.26951
13/08/2024 12:35:12.44509	1	1	1	1	1550.16862	1550.26925	1550.26822	1550.26292
13/08/2024 12:35:12.44609	1	1	1	1	1550.16906	1550.26994	1550.26686	1550.26340
13/08/2024 12:35:12.44709	1	1	1	1	1550.16906	1550.26994	1550.26890	1550.26951
13/08/2024 12:35:12.44809	1	1	1	1	1550.16906	1550.26994	1550.26890	1550.26544
13/08/2024 12:35:12.44909	1	1	1	1	1550.16906	1550.26994	1550.27094	1550.26136
13/08/2024 12:35:12.45009	1	1	1	1	1550.16906	1550.26994	1550.27094	1550.26544
13/08/2024 12:35:12.45109	1	1	1	1	1550.16862	1550.26925	1550.27025	1550.26902
13/08/2024 12:35:12.45209	1	1	1	1	1550.16906	1550.26994	1550.27094	1550.26340
13/08/2024 12:35:12.45309	1	1	1	1	1550.16906	1550.26994	1550.27094	1550.26136
13/08/2024 12:35:12.45409	1	1	1	1	1550.16906	1550.26994	1550.27094	1550.26544
13/08/2024 12:35:12.45509	1	1	1	1	1550.16906	1550.26994	1550.27298	1550.26544
13/08/2024 12:35:12.45609	1	1	1	1	1550.16906	1550.26994	1550.27298	1550.26340
13/08/2024 12:35:12.45709	1	1	1	1	1550.16906	1550.26994	1550.27298	1550.26544
13/08/2024 12:35:12.45809	1	1	1	1	1550.16906	1550.26994	1550.27094	1550.26951
13/08/2024 12:35:12.45909	1	1	1	1	1550.16906	1550.26994	1550.26890	1550.26544
13/08/2024 12:35:12.46009	1	1	1	1	1550.16906	1550.26994	1550.26890	1550.26340
13/08/2024 12:35:12.46109	1	1	1	1	1550.16906	1550.26994	1550.26686	1550.26748
13/08/2024 12:35:12.46209	1	1	1	1	1550.16906	1550.26790	1550.26686	1550.26544
13/08/2024 12:35:12.46309	1	1	1	1	1550.16906	1550.26994	1550.26890	1550.26544
13/08/2024 12:35:12.46409	1	1	1	1	1550.16949	1550.27063	1550.26958	1550.26592
13/08/2024 12:35:12.46509	1	1	1	1	1550.16906	1550.26994	1550.26890	1550.26748
13/08/2024 12:35:12.46609	1	1	1	1	1550.16862	1550.26925	1550.27229	1550.26495
13/08/2024 12:35:12.46709	1	1	1	1	1550.17066	1550.27129	1550.27229	1550.26495
13/08/2024 12:35:12.46809	1	1	1	1	1550.16906	1550.26994	1550.27298	1550.26544
13/08/2024 12:35:12.46909	1	1	1	1	1550.16906	1550.26790	1550.27094	1550.26544
13/08/2024 12:35:12.47009	1	1	1	1	1550.16745	1550.26858	1550.27163	1550.26388
13/08/2024 12:35:12.47109	1	1	1	1	1550.16906	1550.26994	1550.27298	1550.26340
13/08/2024 12:35:12.47209	1	1	1	1	1550.16745	1550.26858	1550.27163	1550.26592
13/08/2024 12:35:12.47309	1	1	1	1	1550.16906	1550.26994	1550.27298	1550.26544
13/08/2024 12:35:12.47409	1	1	1	1	1550.16906	1550.26994	1550.27298	1550.26340
13/08/2024 12:35:12.47509	1	1	1	1	1550.17066	1550.27129	1550.27025	1550.26699
13/08/2024 12:35:12.47609	1	1	1	1	1550.16862	1550.26925	1550.26822	1550.26699
13/08/2024 12:35:12.47709	1	1	1	1	1550.16906	1550.27198	1550.26890	1550.26544
13/08/2024 12:35:12.47809	1	1	1	1	1550.16906	1550.26994	1550.26686	1550.26544
13/08/2024 12:35:12.47909	1	1	1	1	1550.17109	1550.27198	1550.26686	1550.26951
13/08/2024 12:35:12.48009	1	1	1	1	1550.17066	1550.27129	1550.26822	1550.26699
13/08/2024 12:35:12.48109	1	1	1	1	1550.16862	1550.26925	1550.26822	1550.26495
13/08/2024 12:35:12.48209	1	1	1	1	1550.16906	1550.26994	1550.26890	1550.26544
13/08/2024 12:35:12.48309	1	1	1	1	1550.16906	1550.26994	1550.26890	1550.26544
13/08/2024 12:35:12.48409	1	1	1	1	1550.16906	1550.26994	1550.27094	1550.26544
13/08/2024 12:35:12.48509	1	1	1	1	1550.16906	1550.26994	1550.27094	1550.26544
13/08/2024 12:35:12.48609	1	1	1	1	1550.16862	1550.26925	1550.27229	1550.26699
13/08/2024 12:35:12.48709	1	1	1	1	1550.16906	1550.26994	1550.27298	1550.26544
13/08/2024 12:35:12.48809	1	1	1	1	1550.17066	1550.27129	1550.27432	1550.26495
13/08/2024 12:35:12.48909	1	1	1	1	1550.16862	1550.26925	1550.27229	1550.26495
13/08/2024 12:35:12.49009	1	1	1	1	1550.16906	1550.26994	1550.27298	1550.26748
13/08/2024 12:35:12.49109	1	1	1	1	1550.16906	1550.26994	1550.27094	1550.26340
13/08/2024 12:35:12.49209	1	1	1	1	1550.16906	1550.26994	1550.26890	1550.26340
13/08/2024 12:35:12.49309	1	1	1	1	1550.16745	1550.27063	1550.26958	1550.26592
13/08/2024 12:35:12.49409	1	1	1	1	1550.16906	1550.26994	1550.26890	1550.26748
13/08/2024 12:35:12.49509	1	1	1	1	1550.16906	1550.26994	1550.26686	1550.26340
13/08/2024 12:35:12.49609	1	1	1	1	1550.16906	1550.26994	1550.26686	1550.26544
13/08/2024 12:35:12.49709	1	1	1	1	1550.16906	1550.26994	1550.26686	1550.26748
13/08/2024 12:35:12.49809	1	1	1	1	1550.16862	1550.26925	1550.26822	1550.26495
13/08/2024 12:35:12.49909	1	1	1	1	1550.16949	1550.27063	1550.26958	1550.26388
13/08/2024 12:35:12.50009	1	1	1	1	1550.16949	1550.27063	1550.26958	1550.26592
13/08/2024 12:35:12.50109	1	1	1	1	1550.16906	1550.26994	1550.27094	1550.26544
13/08/2024 12:35:12.50209	1	1	1	1	1550.16906	1550.26994	1550.27094	1550.26340
13/08/2024 12:35:12.50309	1	1	1	1	1550.16862	1550.27129	1550.27229	1550.26495
13/08/2024 12:35:12.50409	1	1	1	1	1550.16906	1550.26994	1550.27298	1550.26544
13/08/2024 12:35:12.50509	1	1	1	1	1550.16949	1550.27063	1550.27163	1550.26388
13/08/2024 12:35:12.50609	1	1	1	1	1550.16862	1550.27129	1550.27229	1550.26495
13/08/2024 12:35:12.50709	1	1	1	1	1550.16906	1550.26994	1550.27094	1550.26544
13/08/2024 12:35:12.50809	1	1	1	1	1550.16906	1550.26994	1550.27094	1550.26748
13/08/2024 12:35:12.50909	1	1	1	1	1550.16906	1550.26994	1550.26890	1550.26544
13/08/2024 12:35:12.51009	1	1	1	1	1550.16906	1550.26994	1550.26890	1550.26544
13/08/2024 12:35:12.51109	1	1	1	1	1550.16906	1550.26994	1550.26686	1550.26544
13/08/2024 12:35:12.51209	1	1	1	1	1550.16862	1550.26925	1550.26822	1550.26495
13/08/2024 12:35:12.51309	1	1	1	1	1550.16906	1550.26994	1550.26890	1550.26544
13/08/2024 12:35:12.51409	1	1	1	1	1550.17066	1550.27129	1550.27025	1550.26699
13/08/2024 12:35:12.51509	1	1	1	1	1550.17066	1550.26925	1550.27025	1550.26699
13/08/2024 12:35:12.51609	1	1	1	1	1550.16906	1550.26994	1550.27094	1550.26748
13/08/2024 12:35:12.51709	1	1	1	1	1550.16702	1550.26994	1550.27094	1550.26544
13/08/2024 12:35:12.51809	1	1	1	1	1550.16906	1550.26994	1550.27094	1550.26544
13/08/2024 12:35:12.51909	1	1	1	1	1550.16906	1550.26994	1550.27298	1550.26544
13/08/2024 12:35:12.52009	1	1	1	1	1550.16906	1550.26994	1550.27094	1550.26544
13/08/2024 12:35:12.52109	1	1	1	1	1550.16906	1550.26994	1550.27094	1550.26544
13/08/2024 12:35:12.52209	1	1	1	1	1550.17066	1550.26925	1550.27229	1550.26699
13/08/2024 12:35:12.52309	1	1	1	1	1550.16906	1550.26994	1550.27094	1550.26544
13/08/2024 12:35:12.52409	1	1	1	1	1550.16906	1550.26994	1550.26890	1550.26544
13/08/2024 12:35:12.52509	1	1	1	1	1550.16906	1550.26994	1550.26890	1550.26544
13/08/2024 12:35:12.52609	1	1	1	1	1550.16906	1550.26994	1550.26890	1550.26544
13/08/2024 12:35:12.52709	1	1	1	1	1550.16906	1550.26994	1550.26890	1550.26544
13/08/2024 12:35:12.52809	1	1	1	1	1550.17066	1550.27129	1550.26822	1550.26699
13/08/2024 12:35:12.52909	1	1	1	1	1550.16906	1550.26994	1550.26890	1550.26748
13/08/2024 12:35:12.53009	1	1	1	1	1550.16862	1550.27129	1550.26822	1550.26495
13/08/2024 12:35:12.53109	1	1	1	1	1550.16906	1550.26994	1550.26890	1550.26544
13/08/2024 12:35:12.53209	1	1	1	1	1550.17109	1550.27198	1550.27094	1550.26748
13/08/2024 12:35:12.53309	1	1	1	1	1550.16949	1550.27063	1550.27163	1550.26592
13/08/2024 12:35:12.53409	1	1	1	1	1550.16949	1550.27063	1550.27163	1550.26592
13/08/2024 12:35:12.53509	1	1	1	1	1550.16702	1550.26790	1550.27094	1550.26340
13/08/2024 12:35:12.53609	1	1	1	1	1550.16906	1550.26994	1550.27298	1550.26544
13/08/2024 12:35:12.53709	1	1	1	1	1550.16906	1550.26994	1550.27298	1550.26544
13/08/2024 12:35:12.53809	1	1	1	1	1550.16906	1550.26994	1550.27298	1550.26544
13/08/2024 12:35:12.53909	1	1	1	1	1550.17109	1550.26994	1550.27298	1550.26748
13/08/2024 12:35:12.54009	1	1	1	1	1550.16906	1550.26994	1550.27094	1550.26544
13/08/2024 12:35:12.54109	1	1	1	1	1550.16906	1550.26994	1550.27094	1550.26544
13/08/2024 12:35:12.54209	1	1	1	1	1550.17066	1550.27129	1550.27025	1550.26495
13/08/2024 12:35:12.54309	1	1	1	1	1550.16906	1550.26994	1550.26890	1550.26748
13/08/2024 12:35:12.54409	1	1	1	1	1550.16906	1550.27198	1550.26890	1550.26748
13/08/2024 12:35:12.54509	1	1	1	1	1550.16745	1550.26858	1550.26754	1550.26592
13/08/2024 12:35:12.54609	1	1	1	1	1550.16906	1550.26994	1550.26686	1550.26544
13/08/2024 12:35:12.54709	1	1	1	1	1550.16702	1550.26994	1550.26686	1550.26544
13/08/2024 12:35:12.54809	1	1	1	1	1550.16906	1550.26994	1550.26890	1550.26544
13/08/2024 12:35:12.54909	1	1	1	1	1550.16906	1550.26994	1550.26890	1550.26544
13/08/2024 12:35:12.55009	1	1	1	1	1550.16906	1550.27198	1550.27094	1550.26748
13/08/2024 12:35:12.55109	1	1	1	1	1550.16906	1550.26994	1550.27094	1550.26544
13/08/2024 12:35:12.55209	1	1	1	1	1550.17066	1550.27129	1550.27229	1550.26699
13/08/2024 12:35:12.55309	1	1	1	1	1550.16906	1550.26994	1550.27094	1550.26544
13/08/2024 12:35:12.55409	1	1	1	1	1550.16862	1550.27129	1550.27229	1550.26699
13/08/2024 12:35:12.55509	1	1	1	1	1550.17066	1550.27129	1550.27229	1550.26699
13/08/2024 12:35:12.55609	1	1	1	1	1550.16862	1550.26925	1550.27025	1550.26495
13/08/2024 12:35:12.55709	1	1	1	1	1550.16906	1550.27198	1550.27298	1550.26748
13/08/2024 12:35:12.55809	1	1	1	1	1550.16949	1550.27063	1550.27163	1550.26592
13/08/2024 12:35:12.55909	1	1	1	1	1550.16702	1550.26994	1550.26890	1550.26340
13/08/2024 12:35:12.56009	1	1	1	1	1550.16906	1550.26994	1550.26890	1550.26544
13/08/2024 12:35:12.56109	1	1	1	1	1550.16906	1550.26994	1550.26890	1550.26544
13/08/2024 12:35:12.56209	1	1	1	1	1550.17066	1550.27129	1550.27025	1550.26699
13/08/2024 12:35:12.56309	1	1	1	1	1550.16702	1550.26790	1550.26890	1550.26340
13/08/2024 12:35:12.56409	1	1	1	1	1550.16906	1550.26994	1550.27094	1550.26748
13/08/2024 12:35:12.56509	1	1	1	1	1550.16906	1550.26994	1550.27094	1550.26748
13/08/2024 12:35:12.56609	1	1	1	1	1550.16906	1550.26994	1550.27094	1550.26544
13/08/2024 12:35:12.56709	1	1	1	1	1550.16906	1550.26994	1550.27094	1550.26544
13/08/2024 12:35:12.56809	1	1	1	1	1550.16906	1550.26994	1550.27094	1550.26544
13/08/2024 12:35:12.56909	1	1	1	1	1550.16745	1550.26858	1550.27163	1550.26388
13/08/2024 12:35:12.57009	1	1	1	1	1550.16906	1550.26994	1550.27298	1550.26544
13/08/2024 12:35:12.57109	1	1	1	1	1550.16862	1550.26925	1550.27229	1550.26699
13/08/2024 12:35:12.57209	1	1	1	1	1550.16906	1550.26994	1550.27094	1550.26544
13/08/2024 12:35:12.57309	1	1	1	1	1550.16906	1550.26994	1550.27094	1550.26544
13/08/2024 12:35:12.57409	1	1	1	1	1550.16906	1550.26994	1550.27094	1550.26544
13/08/2024 12:35:12.57509	1	1	1	1	1550.16862	1550.27129	1550.27025	1550.26699
13/08/2024 12:35:12.57609	1	1	1	1	1550.16906	1550.26994	1550.26890	1550.26544
13/08/2024 12:35:12.57709	1	1	1	1	1550.16862	1550.26925	1550.26822	1550.26495
13/08/2024 12:35:12.57809	1	1	1	1	1550.16862	1550.27129	1550.26822	1550.26699
13/08/2024 12:35:12.57909	1	1	1	1	1550.16906	1550.26994	1550.26890	1550.26544
13/08/2024 12:35:12.58009	1	1	1	1	1550.16906	1550.26994	1550.26890	1550.26544
13/08/2024 12:35:12.58109	1	1	1	1	1550.16702	1550.26790	1550.26890	1550.26544
13/08/2024 12:35:12.58209	1	1	1	1	1550.16906	1550.26994	1550.26890	1550.26544
13/08/2024 12:35:12.58309	1	1	1	1	1550.16906	1550.26994	1550.27094	1550.26544
13/08/2024 12:35:12.58409	1	1	1	1	1550.16906	1550.26994	1550.27094	1550.26544
13/08/2024 12:35:12.58509	1	1	1	1	1550.16862	1550.27129	1550.27229	1550.26699
13/08/2024 12:35:12.58609	1	1	1	1	1550.16702	1550.26790	1550.27094	1550.26340
13/08/2024 12:35:12.58709	1	1	1	1	1550.16862	1550.26925	1550.27025	1550.26495
13/08/2024 12:35:12.58809	1	1	1	1	1550.16862	1550.26925	1550.27229	1550.26699
13/08/2024 12:35:12.58909	1	1	1	1	1550.17066	1550.27129	1550.27229	1550.26699
13/08/2024 12:35:12.59009	1	1	1	1	1550.16906	1550.26994	1550.27094	1550.26544
13/08/2024 12:35:12.59109	1	1	1	1	1550.16906	1550.27198	1550.27298	1550.26748
13/08/2024 12:35:12.59209	1	1	1	1	1550.16949	1550.27063	1550.27163	1550.26592
13/08/2024 12:35:12.59309	1	1	1	1	1550.16949	1550.27063	1550.26958	1550.26592
13/08/2024 12:35:12.59409	1	1	1	1	1550.16862	1550.26925	1550.27025	1550.26699
13/08/2024 12:35:12.59509	1	1	1	1	1550.16906	1550.26994	1550.26890	1550.26748
13/08/2024 12:35:12.59609	1	1	1	1	1550.16702	1550.26790	1550.26686	1550.26544
13/08/2024 12:35:12.59709	1	1	1	1	1550.16862	1550.26925	1550.26822	1550.26495
13/08/2024 12:35:12.59809	1	1	1	1	1550.16949	1550.27063	1550.26958	1550.26592
13/08/2024 12:35:12.59909	1	1	1	1	1550.16862	1550.26925	1550.27025	1550.26495
13/08/2024 12:35:12.60009	1	1	1	1	1550.16949	1550.27063	1550.27163	1550.26592
13/08/2024 12:35:12.60109	1	1	1	1	1550.16862	1550.26925	1550.27229	1550.26495
13/08/2024 12:35:12.60209	1	1	1	1	1550.16862	1550.26925	1550.27229	1550.26495
13/08/2024 12:35:12.60309	1	1	1	1	1550.16906	1550.27198	1550.27298	1550.26748
13/08/2024 12:35:12.60409	1	1	1	1	1550.16906	1550.26994	1550.27298	1550.26544
13/08/2024 12:35:12.60509	1	1	1	1	1550.16906	1550.26994	1550.27298	1550.26544
13/08/2024 12:35:12.60609	1	1	1	1	1550.16702	1550.26790	1550.27094	1550.26340
13/08/2024 12:35:12.60709	1	1	1	1	1550.16862	1550.27129	1550.27229	1550.26699
13/08/2024 12:35:12.60809	1	1	1	1	1550.16745	1550.26858	1550.26958	1550.26592
13/08/2024 12:35:12.60909	1	1	1	1	1550.16906	1550.26994	1550.26890	1550.26544
13/08/2024 12:35:12.61009	1	1	1	1	1550.16862	1550.26925	1550.27025	1550.26699
13/08/2024 12:35:12.61109	1	1	1	1	1550.16702	1550.26790	1550.26890	1550.26544
13/08/2024 12:35:12.61209	1	1	1	1	1550.16906	1550.26994	1550.26890	1550.26544
13/08/2024 12:35:12.61309	1	1	1	1	1550.16949	1550.26858	1550.26958	1550.26592
13/08/2024 12:35:12.61409	1	1	1	1	1550.16862	1550.26925	1550.27025	1550.26495
13/08/2024 12:35:12.61509	1	1	1	1	1550.17066	1550.27129	1550.27229	1550.26699
13/08/2024 12:35:12.61609	1	1	1	1	1550.16906	1550.26994	1550.27094	1550.26544
13/08/2024 12:35:12.61709	1	1	1	1	1550.16906	1550.26994	1550.27094	1550.26544
13/08/2024 12:35:12.61809	1	1	1	1	1550.16906	1550.26994	1550.27094	1550.26544
13/08/2024 12:35:12.61909	1	1	1	1	1550.16906	1550.26994	1550.27094	1550.26544
13/08/2024 12:35:12.62009	1	1	1	1	1550.16906	1550.26994	1550.27094	1550.26544
13/08/2024 12:35:12.62109	1	1	1	1	1550.16906	1550.26994	1550.27094	1550.26544
13/08/2024 12:35:12.62209	1	1	1	1	1550.16949	1550.26858	1550.26958	1550.26388
13/08/2024 12:35:12.62309	1	1	1	1	1550.16949	1550.27063	1550.27163	1550.26592
13/08/2024 12:35:12.62409	1	1	1	1	1550.16906	1550.26994	1550.27094	1550.26544
13/08/2024 12:35:12.62509	1	1	1	1	1550.16906	1550.26994	1550.26890	1550.26544
13/08/2024 12:35:12.62609	1	1	1	1	1550.16906	1550.26994	1550.27094	1550.26544
13/08/2024 12:35:12.62709	1	1	1	1	1550.17066	1550.27129	1550.27025	1550.26699
13/08/2024 12:35:12.62809	1	1	1	1	1550.16906	1550.26994	1550.26890	1550.26544
13/08/2024 12:35:12.62909	1	1	1	1	1550.16862	1550.27129	1550.27025	1550.26699
13/08/2024 12:35:12.63009	1	1	1	1	1550.16906	1550.26994	1550.27094	1550.26748
13/08/2024 12:35:12.63109	1	1	1	1	1550.16906	1550.26994	1550.27094	1550.26544
13/08/2024 12:35:12.63209	1	1	1	1	1550.16906	1550.26994	1550.27094	1550.26544
13/08/2024 12:35:12.63309	1	1	1	1	1550.16949	1550.27063	1550.27163	1550.26592
13/08/2024 12:35:12.63409	1	1	1	1	1550.16949	1550.26858	1550.27163	1550.26388
13/08/2024 12:35:12.63509	1	1	1	1	1550.16702	1550.26790	1550.27094	1550.26544
13/08/2024 12:35:12.63609	1	1	1	1	1550.16906	1550.26994	1550.27298	1550.26544
13/08/2024 12:35:12.63709	1	1	1	1	1550.16702	1550.26790	1550.27094	1550.26340
13/08/2024 12:35:12.63809	1	1	1	1	1550.16862	1550.27129	1550.27229	1550.26495
13/08/2024 12:35:12.63909	1	1	1	1	1550.17066	1550.26925	1550.27229	1550.26495
13/08/2024 12:35:12.64009	1	1	1	1	1550.16906	1550.26994	1550.27094	1550.26544
13/08/2024 12:35:12.64109	1	1	1	1	1550.16702	1550.26994	1550.27094	1550.26544
13/08/2024 12:35:12.64209	1	1	1	1	1550.16906	1550.26994	1550.27094	1550.26544
13/08/2024 12:35:12.64309	1	1	1	1	1550.17066	1550.27129	1550.27025	1550.26699
13/08/2024 12:35:12.64409	1	1	1	1	1550.16862	1550.26925	1550.27025	1550.26495
13/08/2024 12:35:12.64509	1	1	1	1	1550.16949	1550.27063	1550.26958	1550.26592
13/08/2024 12:35:12.64609	1	1	1	1	1550.17066	1550.26925	1550.27025	1550.26699
13/08/2024 12:35:12.64709	1	1	1	1	1550.16862	1550.26925	1550.27025	1550.26495
13/08/2024 12:35:12.64809	1	1	1	1	1550.16906	1550.26994	1550.26890	1550.26544
13/08/2024 12:35:12.64909	1	1	1	1	1550.16906	1550.26994	1550.27094	1550.26544
13/08/2024 12:35:12.65009	1	1	1	1	1550.16906	1550.26994	1550.27094	1550.26544
13/08/2024 12:35:12.65109	1	1	1	1	1550.17066	1550.26925	1550.27229	1550.26495
13/08/2024 12:35:12.65209	1	1	1	1	1550.16906	1550.26994	1550.27298	1550.26544
13/08/2024 12:35:12.65309	1	1	1	1	1550.16906	1550.26994	1550.27094	1550.26544
13/08/2024 12:35:12.65409	1	1	1	1	1550.17066	1550.27129	1550.27229	1550.26699
13/08/2024 12:35:12.65509	1	1	1	1	1550.16906	1550.26994	1550.27298	1550.26544
13/08/2024 12:35:12.65609	1	1	1	1	1550.16906	1550.26994	1550.27094	1550.26544
13/08/2024 12:35:12.65709	1	1	1	1	1550.16906	1550.26994	1550.27298	1550.26748
13/08/2024 12:35:12.65809	1	1	1	1	1550.16906	1550.26994	1550.27094	1550.26544
13/08/2024 12:35:12.65909	1	1	1	1	1550.16906	1550.26994	1550.27094	1550.26544
13/08/2024 12:35:12.66009	1	1	1	1	1550.16745	1550.26858	1550.26958	1550.26592
13/08/2024 12:35:12.66109	1	1	1	1	1550.16906	1550.26994	1550.27094	1550.26544
13/08/2024 12:35:12.66209	1	1	1	1	1550.16745	1550.26858	1550.26958	1550.26592
13/08/2024 12:35:12.66309	1	1	1	1	1550.16906	1550.26994	1550.27094	1550.26544
13/08/2024 12:35:12.66409	1	1	1	1	1550.16906	1550.26790	1550.26890	1550.26340
13/08/2024 12:35:12.66509	1	1	1	1	1550.16906	1550.26994	1550.27094	1550.26544
13/08/2024 12:35:12.66609	1	1	1	1	1550.16862	1550.27129	1550.27229	1550.26495
13/08/2024 12:35:12.66709	1	1	1	1	1550.16906	1550.26994	1550.27094	1550.26544
13/08/2024 12:35:12.66809	1	1	1	1	1550.16906	1550.27198	1550.27298	1550.26544
13/08/2024 12:35:12.66909	1	1	1	1	1550.16862	1550.26925	1550.27025	1550.26699
13/08/2024 12:35:12.67009	1	1	1	1	1550.16702	1550.26994	1550.27094	1550.26340
13/08/2024 12:35:12.67109	1	1	1	1	1550.16906	1550.26994	1550.27094	1550.26544
13/08/2024 12:35:12.67209	1	1	1	1	1550.16906	1550.26994	1550.27094	1550.26544
13/08/2024 12:35:12.67309	1	1	1	1	1550.16906	1550.26994	1550.27094	1550.26544
13/08/2024 12:35:12.67409	1	1	1	1	1550.16862	1550.26925	1550.27025	1550.26495
13/08/2024 12:35:12.67509	1	1	1	1	1550.16906	1550.26994	1550.27094	1550.26544
13/08/2024 12:35:12.67609	1	1	1	1	1550.16949	1550.26858	1550.26958	1550.26592
13/08/2024 12:35:12.67709	1	1	1	1	1550.16906	1550.26994	1550.27094	1550.26544
13/08/2024 12:35:12.67809	1	1	1	1	1550.16862	1550.26925	1550.27025	1550.26495
13/08/2024 12:35:12.67909	1	1	1	1	1550.16906	1550.26994	1550.27094	1550.26544
13/08/2024 12:35:12.68009	1	1	1	1	1550.16906	1550.27198	1550.27094	1550.26544
13/08/2024 12:35:12.68109	1	1	1	1	1550.16906	1550.26994	1550.27094	1550.26544
13/08/2024 12:35:12.68209	1	1	1	1	1550.16862	1550.26925	1550.27025	1550.26495
13/08/2024 12:35:12.68309	1	1	1	1	1550.16862	1550.26925	1550.27025	1550.26495
13/08/2024 12:35:12.68409	1	1	1	1	1550.16906	1550.26994	1550.27298	1550.26544
13/08/2024 12:35:12.68509	1	1	1	1	1550.16906	1550.26994	1550.27094	1550.26544
13/08/2024 12:35:12.68609	1	1	1	1	1550.16906	1550.26994	1550.27298	1550.26544
13/08/2024 12:35:12.68709	1	1	1	1	1550.16906	1550.26790	1550.27094	1550.26340
13/08/2024 12:35:12.68809	1	1	1	1	1550.16949	1550.27063	1550.27163	1550.26388
13/08/2024 12:35:12.68909	1	1	1	1	1550.16906	1550.26994	1550.27094	1550.26544
13/08/2024 12:35:12.69009	1	1	1	1	1550.16862	1550.26925	1550.27025	1550.26495
13/08/2024 12:35:12.69109	1	1	1	1	1550.16906	1550.26994	1550.27094	1550.26544
13/08/2024 12:35:12.69209	1	1	1	1	1550.16906	1550.26994	1550.27094	1550.26544
13/08/2024 12:35:12.69309	1	1	1	1	1550.16906	1550.26994	1550.26890	1550.26544
13/08/2024 12:35:12.69409	1	1	1	1	1550.17066	1550.27129	1550.27025	1550.26495
13/08/2024 12:35:12.69509	1	1	1	1	1550.17066	1550.27129	1550.27025	1550.26699
13/08/2024 12:35:12.69609	1	1	1	1	1550.16906	1550.26994	1550.27094	1550.26544
13/08/2024 12:35:12.69709	1	1	1	1	1550.16906	1550.26994	1550.27094	1550.26544
13/08/2024 12:35:12.69809	1	1	1	1	1550.17066	1550.26925	1550.27229	1550.26495
13/08/2024 12:35:12.69909	1	1	1	1	1550.16906	1550.26994	1550.27094	1550.26544
13/08/2024 12:35:12.70009	1	1	1	1	1550.16862	1550.26925	1550.27025	1550.26495
13/08/2024 12:35:12.70109	1	1	1	1	1550.16745	1550.27063	1550.27163	1550.26388
13/08/2024 12:35:12.70209	1	1	1	1	1550.16745	1550.26858	1550.27163	1550.26388
13/08/2024 12:35:12.70309	1	1	1	1	1550.16949	1550.26858	1550.27163	1550.26592
13/08/2024 12:35:12.70409	1	1	1	1	1550.16906	1550.26790	1550.27094	1550.26544
13/08/2024 12:35:12.70509	1	1	1	1	1550.16906	1550.26994	1550.27094	1550.26544
13/08/2024 12:35:12.70609	1	1	1	1	1550.16906	1550.26994	1550.27094	1550.26544
13/08/2024 12:35:12.70709	1	1	1	1	1550.16906	1550.26994	1550.27094	1550.26544
13/08/2024 12:35:12.70809	1	1	1	1	1550.16906	1550.26994	1550.27094	1550.26544
13/08/2024 12:35:12.70909	1	1	1	1	1550.16906	1550.26994	1550.27094	1550.26544
13/08/2024 12:35:12.71009	1	1	1	1	1550.16906	1550.26994	1550.27094	1550.26544
13/08/2024 12:35:12.71109	1	1	1	1	1550.17066	1550.27129	1550.27025	1550.26699
13/08/2024 12:35:12.71209	1	1	1	1	1550.16745	1550.26858	1550.26958	1550.26388
13/08/2024 12:35:12.71309	1	1	1	1	1550.17066	1550.27129	1550.27229	1550.26699
13/08/2024 12:35:12.71409	1	1	1	1	1550.16906	1550.26994	1550.27094	1550.26544
13/08/2024 12:35:12.71509	1	1	1	1	1550.16906	1550.26994	1550.27094	1550.26544
13/08/2024 12:35:12.71609	1	1	1	1	1550.16906	1550.26994	1550.27094	1550.26340
13/08/2024 12:35:12.71709	1	1	1	1	1550.16906	1550.26994	1550.27094	1550.26544
13/08/2024 12:35:12.71809	1	1	1	1	1550.16862	1550.27129	1550.27229	1550.26495
13/08/2024 12:35:12.71909	1	1	1	1	1550.16906	1550.26994	1550.27094	1550.26544
13/08/2024 12:35:12.72009	1	1	1	1	1550.16906	1550.26994	1550.27094	1550.26544
13/08/2024 12:35:12.72109	1	1	1	1	1550.16862	1550.26925	1550.27025	1550.26495
13/08/2024 12:35:12.72209	1	1	1	1	1550.16702	1550.26790	1550.26890	1550.26340
13/08/2024 12:35:12.72309	1	1	1	1	1550.17109	1550.27198	1550.27298	1550.26544
13/08/2024 12:35:12.72409	1	1	1	1	1550.16906	1550.26994	1550.27094	1550.26544
13/08/2024 12:35:12.72509	1	1	1	1	1550.16949	1550.27063	1550.27163	1550.26592
13/08/2024 12:35:12.72609	1	1	1	1	1550.16906	1550.26994	1550.27094	1550.26544
13/08/2024 12:35:12.72709	1	1	1	1	1550.16949	1550.27063	1550.27163	1550.26592
13/08/2024 12:35:12.72809	1	1	1	1	1550.16906	1550.26994	1550.27094	1550.26544
13/08/2024 12:35:12.72909	1	1	1	1	1550.16906	1550.26994	1550.27094	1550.26544
13/08/2024 12:35:12.73009	1	1	1	1	1550.16906	1550.26994	1550.27094	1550.26544
13/08/2024 12:35:12.73109	1	1	1	1	1550.16906	1550.26994	1550.27094	1550.26544
13/08/2024 12:35:12.73209	1	1	1	1	1550.17066	1550.26925	1550.27229	1550.26495
13/08/2024 12:35:12.73309	1	1	1	1	1550.17109	1550.26994	1550.27094	1550.26544
13/08/2024 12:35:12.73409	1	1	1	1	1550.16906	1550.26994	1550.27094	1550.26340
13/08/2024 12:35:12.73509	1	1	1	1	1550.16906	1550.26994	1550.27298	1550.26544
13/08/2024 12:35:12.73609	1	1	1	1	1550.16906	1550.26994	1550.27298	1550.26544
13/08/2024 12:35:12.73709	1	1	1	1	1550.16906	1550.27198	1550.27298	1550.26544
13/08/2024 12:35:12.73809	1	1	1	1	1550.17066	1550.27129	1550.27229	1550.26495
13/08/2024 12:35:12.73909	1	1	1	1	1550.16906	1550.26994	1550.27094	1550.26544
13/08/2024 12:35:12.74009	1	1	1	1	1550.16906	1550.26994	1550.27094	1550.26544
13/08/2024 12:35:12.74109	1	1	1	1	1550.16702	1550.26994	1550.27094	1550.26544
13/08/2024 12:35:12.74209	1	1	1	1	1550.16906	1550.26994	1550.26890	1550.26340
13/08/2024 12:35:12.74309	1	1	1	1	1550.16862	1550.26925	1550.27025	1550.26495
13/08/2024 12:35:12.74409	1	1	1	1	1550.16906	1550.26994	1550.27094	1550.26544
13/08/2024 12:35:12.74509	1	1	1	1	1550.16906	1550.26994	1550.26890	1550.26544
13/08/2024 12:35:12.74609	1	1	1	1	1550.16862	1550.26925	1550.27025	1550.26495
13/08/2024 12:35:12.74709	1	1	1	1	1550.16906	1550.26994	1550.27094	1550.26544
13/08/2024 12:35:12.74809	1	1	1	1	1550.17066	1550.26925	1550.27229	1550.26495
13/08/2024 12:35:12.74909	1	1	1	1	1550.16862	1550.26925	1550.27025	1550.26495
13/08/2024 12:35:12.75009	1	1	1	1	1550.16949	1550.27063	1550.27163	1550.26388
13/08/2024 12:35:12.75109	1	1	1	1	1550.16906	1550.26994	1550.27298	1550.26340
13/08/2024 12:35:12.75209	1	1	1	1	1550.17066	1550.27129	1550.27432	1550.26699
13/08/2024 12:35:12.75309	1	1	1	1	1550.16862	1550.27129	1550.27432	1550.26495
13/08/2024 12:35:12.75409	1	1	1	1	1550.16862	1550.26925	1550.27432	1550.26292
13/08/2024 12:35:12.75509	1	1	1	1	1550.16862	1550.27129	1550.27636	1550.26495
13/08/2024 12:35:12.75609	1	1	1	1	1550.16949	1550.27063	1550.27572	1550.26592
13/08/2024 12:35:12.75709	1	1	1	1	1550.16906	1550.26994	1550.27706	1550.26340
13/08/2024 12:35:12.75809	1	1	1	1	1550.16949	1550.26858	1550.27367	1550.26184
13/08/2024 12:35:12.75909	1	1	1	1	1550.16906	1550.26994	1550.27298	1550.26544
13/08/2024 12:35:12.76009	1	1	1	1	1550.16906	1550.26994	1550.27094	1550.26340
13/08/2024 12:35:12.76109	1	1	1	1	1550.16906	1550.26994	1550.27298	1550.26136
13/08/2024 12:35:12.76209	1	1	1	1	1550.16906	1550.26994	1550.27094	1550.26544
13/08/2024 12:35:12.76309	1	1	1	1	1550.16906	1550.26994	1550.27094	1550.26748
13/08/2024 12:35:12.76409	1	1	1	1	1550.16906	1550.26994	1550.27094	1550.26340
13/08/2024 12:35:12.76509	1	1	1	1	1550.16906	1550.27198	1550.27094	1550.26340
13/08/2024 12:35:12.76609	1	1	1	1	1550.16702	1550.26994	1550.26890	1550.26544
13/08/2024 12:35:12.76709	1	1	1	1	1550.16949	1550.27063	1550.27163	1550.26592
13/08/2024 12:35:12.76809	1	1	1	1	1550.16862	1550.26925	1550.27025	1550.26292
13/08/2024 12:35:12.76909	1	1	1	1	1550.16906	1550.26994	1550.27094	1550.26544
13/08/2024 12:35:12.77009	1	1	1	1	1550.16906	1550.26994	1550.27094	1550.26544
13/08/2024 12:35:12.77109	1	1	1	1	1550.16906	1550.26790	1550.27298	1550.26340
13/08/2024 12:35:12.77209	1	1	1	1	1550.16906	1550.26994	1550.27298	1550.26340
13/08/2024 12:35:12.77309	1	1	1	1	1550.17066	1550.27129	1550.27432	1550.26495
13/08/2024 12:35:12.77409	1	1	1	1	1550.16906	1550.26994	1550.27298	1550.26544
13/08/2024 12:35:12.77509	1	1	1	1	1550.16906	1550.26994	1550.27298	1550.26340
13/08/2024 12:35:12.77609	1	1	1	1	1550.16906	1550.26994	1550.27094	1550.26340
13/08/2024 12:35:12.77709	1	1	1	1	1550.16906	1550.27198	1550.27094	1550.26748
13/08/2024 12:35:12.77809	1	1	1	1	1550.16862	1550.26925	1550.27025	1550.26495
13/08/2024 12:35:12.77909	1	1	1	1	1550.16906	1550.26994	1550.27094	1550.26340
13/08/2024 12:35:12.78009	1	1	1	1	1550.17066	1550.27129	1550.27025	1550.26699
13/08/2024 12:35:12.78109	1	1	1	1	1550.16906	1550.26994	1550.26890	1550.26544
13/08/2024 12:35:12.78209	1	1	1	1	1550.16862	1550.26925	1550.27025	1550.26495
13/08/2024 12:35:12.78309	1	1	1	1	1550.16862	1550.26925	1550.26822	1550.26495
13/08/2024 12:35:12.78409	1	1	1	1	1550.16949	1550.27063	1550.26958	1550.26592
13/08/2024 12:35:12.78509	1	1	1	1	1550.16949	1550.27063	1550.27163	1550.26388
13/08/2024 12:35:12.78609	1	1	1	1	1550.16906	1550.26994	1550.26890	1550.26340
13/08/2024 12:35:12.78709	1	1	1	1	1550.16906	1550.26994	1550.27094	1550.26544
13/08/2024 12:35:12.78809	1	1	1	1	1550.16906	1550.26994	1550.27298	1550.26544
13/08/2024 12:35:12.78909	1	1	1	1	1550.16906	1550.26994	1550.27298	1550.26544
13/08/2024 12:35:12.79009	1	1	1	1	1550.16862	1550.26925	1550.27229	1550.26495
13/08/2024 12:35:12.79109	1	1	1	1	1550.16906	1550.27198	1550.27298	1550.26748
13/08/2024 12:35:12.79209	1	1	1	1	1550.16906	1550.26994	1550.27298	1550.26544
13/08/2024 12:35:12.79309	1	1	1	1	1550.16906	1550.26994	1550.27094	1550.26544
13/08/2024 12:35:12.79409	1	1	1	1	1550.16906	1550.26994	1550.27094	1550.26544
13/08/2024 12:35:12.79509	1	1	1	1	1550.16906	1550.26994	1550.26890	1550.26544
13/08/2024 12:35:12.79609	1	1	1	1	1550.16949	1550.27063	1550.26958	1550.26592
13/08/2024 12:35:12.79709	1	1	1	1	1550.16906	1550.26994	1550.26890	1550.26544
13/08/2024 12:35:12.79809	1	1	1	1	1550.16906	1550.26994	1550.26890	1550.26544
13/08/2024 12:35:12.79909	1	1	1	1	1550.16745	1550.26858	1550.26958	1550.26388
13/08/2024 12:35:12.80009	1	1	1	1	1550.16906	1550.26994	1550.27094	1550.26544
13/08/2024 12:35:12.80109	1	1	1	1	1550.16862	1550.26925	1550.27025	1550.26495
13/08/2024 12:35:12.80209	1	1	1	1	1550.16906	1550.26994	1550.27094	1550.26544
13/08/2024 12:35:12.80309	1	1	1	1	1550.17066	1550.26925	1550.27229	1550.26495
13/08/2024 12:35:12.80409	1	1	1	1	1550.16906	1550.26994	1550.27298	1550.26544
13/08/2024 12:35:12.80509	1	1	1	1	1550.16906	1550.26994	1550.27298	1550.26544
13/08/2024 12:35:12.80609	1	1	1	1	1550.16906	1550.26994	1550.27298	1550.26544
13/08/2024 12:35:12.80709	1	1	1	1	1550.16906	1550.26994	1550.27298	1550.26544
13/08/2024 12:35:12.80809	1	1	1	1	1550.16906	1550.26994	1550.27094	1550.26340
13/08/2024 12:35:12.80909	1	1	1	1	1550.16906	1550.26994	1550.27094	1550.26544
13/08/2024 12:35:12.81009	1	1	1	1	1550.16906	1550.26994	1550.27094	1550.26544
13/08/2024 12:35:12.81109	1	1	1	1	1550.16906	1550.26994	1550.26890	1550.26340
13/08/2024 12:35:12.81209	1	1	1	1	1550.16862	1550.26925	1550.27025	1550.26699
13/08/2024 12:35:12.81309	1	1	1	1	1550.16906	1550.26994	1550.26890	1550.26544
13/08/2024 12:35:12.81409	1	1	1	1	1550.16862	1550.26925	1550.27025	1550.26699
13/08/2024 12:35:12.81509	1	1	1	1	1550.16906	1550.26994	1550.26890	1550.26340
13/08/2024 12:35:12.81609	1	1	1	1	1550.16862	1550.27129	1550.27025	1550.26699
13/08/2024 12:35:12.81709	1	1	1	1	1550.16906	1550.26994	1550.26890	1550.26544
13/08/2024 12:35:12.81809	1	1	1	1	1550.17109	1550.27198	1550.27094	1550.26544
13/08/2024 12:35:12.81909	1	1	1	1	1550.16906	1550.26994	1550.27094	1550.26544
13/08/2024 12:35:12.82009	1	1	1	1	1550.16862	1550.27129	1550.27229	1550.26495
13/08/2024 12:35:12.82109	1	1	1	1	1550.16906	1550.26994	1550.27094	1550.26544
13/08/2024 12:35:12.82209	1	1	1	1	1550.16745	1550.26858	1550.27163	1550.26388
13/08/2024 12:35:12.82309	1	1	1	1	1550.16906	1550.26994	1550.27094	1550.26544
13/08/2024 12:35:12.82409	1	1	1	1	1550.16949	1550.27063	1550.27163	1550.26592
13/08/2024 12:35:12.82509	1	1	1	1	1550.16906	1550.26994	1550.27298	1550.26544
13/08/2024 12:35:12.82609	1	1	1	1	1550.16906	1550.26994	1550.27094	1550.26544
13/08/2024 12:35:12.82709	1	1	1	1	1550.16949	1550.26858	1550.26958	1550.26592
13/08/2024 12:35:12.82809	1	1	1	1	1550.16906	1550.26994	1550.27094	1550.26544
13/08/2024 12:35:12.82909	1	1	1	1	1550.17066	1550.26925	1550.27025	1550.26495
13/08/2024 12:35:12.83009	1	1	1	1	1550.16906	1550.27198	1550.27094	1550.26544
13/08/2024 12:35:12.83109	1	1	1	1	1550.16906	1550.26994	1550.27094	1550.26544
13/08/2024 12:35:12.83209	1	1	1	1	1550.16906	1550.26994	1550.26890	1550.26544
13/08/2024 12:35:12.83309	1	1	1	1	1550.16906	1550.27198	1550.27094	1550.26748
13/08/2024 12:35:12.83409	1	1	1	1	1550.16906	1550.26994	1550.26890	1550.26544
13/08/2024 12:35:12.83509	1	1	1	1	1550.16949	1550.26858	1550.26958	1550.26388
13/08/2024 12:35:12.83609	1	1	1	1	1550.16906	1550.26994	1550.27094	1550.26340
13/08/2024 12:35:12.83709	1	1	1	1	1550.16906	1550.26994	1550.27094	1550.26544
13/08/2024 12:35:12.83809	1	1	1	1	1550.16906	1550.26994	1550.27094	1550.26544
13/08/2024 12:35:12.83909	1	1	1	1	1550.16906	1550.26994	1550.27094	1550.26544
13/08/2024 12:35:12.84009	1	1	1	1	1550.16906	1550.26994	1550.27094	1550.26544
13/08/2024 12:35:12.84109	1	1	1	1	1550.16862	1550.26925	1550.27229	1550.26495
13/08/2024 12:35:12.84209	1	1	1	1	1550.16906	1550.26994	1550.27094	1550.26544
13/08/2024 12:35:12.84309	1	1	1	1	1550.16906	1550.26994	1550.26890	1550.26544
13/08/2024 12:35:12.84409	1	1	1	1	1550.16906	1550.26994	1550.26890	1550.26544
13/08/2024 12:35:12.84509	1	1	1	1	1550.16906	1550.26994	1550.26890	1550.26544
13/08/2024 12:35:12.84609	1	1	1	1	1550.16745	1550.26858	1550.26754	1550.26388
13/08/2024 12:35:12.84709	1	1	1	1	1550.16906	1550.26994	1550.26890	1550.26544
13/08/2024 12:35:12.84809	1	1	1	1	1550.16906	1550.26994	1550.26890	1550.26544
13/08/2024 12:35:12.84909	1	1	1	1	1550.17066	1550.27129	1550.27025	1550.26699
13/08/2024 12:35:12.85009	1	1	1	1	1550.17066	1550.27129	1550.27025	1550.26699
13/08/2024 12:35:12.85109	1	1	1	1	1550.16906	1550.26994	1550.26890	1550.26544
13/08/2024 12:35:12.85209	1	1	1	1	1550.17066	1550.27129	1550.27229	1550.26699
13/08/2024 12:35:12.85309	1	1	1	1	1550.16862	1550.26925	1550.27229	1550.26495
13/08/2024 12:35:12.85409	1	1	1	1	1550.16862	1550.26925	1550.27229	1550.26495
13/08/2024 12:35:12.85509	1	1	1	1	1550.16906	1550.26994	1550.27094	1550.26544
13/08/2024 12:35:12.85609	1	1	1	1	1550.16949	1550.26858	1550.27163	1550.26388
13/08/2024 12:35:12.85709	1	1	1	1	1550.16906	1550.26994	1550.27094	1550.26544
13/08/2024 12:35:12.85809	1	1	1	1	1550.16906	1550.26994	1550.27094	1550.26544
13/08/2024 12:35:12.85909	1	1	1	1	1550.16862	1550.26925	1550.27025	1550.26495
13/08/2024 12:35:12.86009	1	1	1	1	1550.16862	1550.26925	1550.27025	1550.26495
13/08/2024 12:35:12.86109	1	1	1	1	1550.16906	1550.26994	1550.26890	1550.26544
13/08/2024 12:35:12.86209	1	1	1	1	1550.16862	1550.26925	1550.27025	1550.26495
13/08/2024 12:35:12.86309	1	1	1	1	1550.16862	1550.26925	1550.27025	1550.26699
13/08/2024 12:35:12.86409	1	1	1	1	1550.16906	1550.26994	1550.26890	1550.26544
13/08/2024 12:35:12.86509	1	1	1	1	1550.16862	1550.26925	1550.26822	1550.26495
13/08/2024 12:35:12.86609	1	1	1	1	1550.16906	1550.26994	1550.27094	1550.26544
13/08/2024 12:35:12.86709	1	1	1	1	1550.16862	1550.26925	1550.27025	1550.26495
13/08/2024 12:35:12.86809	1	1	1	1	1550.16906	1550.26994	1550.27094	1550.26544
13/08/2024 12:35:12.86909	1	1	1	1	1550.16702	1550.26790	1550.26890	1550.26544
13/08/2024 12:35:12.87009	1	1	1	1	1550.16906	1550.26994	1550.27094	1550.26544
13/08/2024 12:35:12.87109	1	1	1	1	1550.16906	1550.26994	1550.27298	1550.26544
13/08/2024 12:35:12.87209	1	1	1	1	1550.16906	1550.26994	1550.27298	1550.26544
13/08/2024 12:35:12.87309	1	1	1	1	1550.16906	1550.26994	1550.27298	1550.26544
13/08/2024 12:35:12.87409	1	1	1	1	1550.16906	1550.26994	1550.27094	1550.26544
13/08/2024 12:35:12.87509	1	1	1	1	1550.17066	1550.26925	1550.27229	1550.26495
13/08/2024 12:35:12.87609	1	1	1	1	1550.16906	1550.26994	1550.27094	1550.26544
13/08/2024 12:35:12.87709	1	1	1	1	1550.16906	1550.26994	1550.27094	1550.26544
13/08/2024 12:35:12.87809	1	1	1	1	1550.17109	1550.26994	1550.27094	1550.26544
13/08/2024 12:35:12.87909	1	1	1	1	1550.16702	1550.26994	1550.26890	1550.26544
13/08/2024 12:35:12.88009	1	1	1	1	1550.16862	1550.26925	1550.27025	1550.26495
13/08/2024 12:35:12.88109	1	1	1	1	1550.16906	1550.26790	1550.26890	1550.26544
13/08/2024 12:35:12.88209	1	1	1	1	1550.16862	1550.26925	1550.27025	1550.26495
13/08/2024 12:35:12.88309	1	1	1	1	1550.17066	1550.26925	1550.27025	1550.26699
13/08/2024 12:35:12.88409	1	1	1	1	1550.16862	1550.26925	1550.27025	1550.26495
13/08/2024 12:35:12.88509	1	1	1	1	1550.16906	1550.26994	1550.27094	1550.26544
13/08/2024 12:35:12.88609	1	1	1	1	1550.16906	1550.26994	1550.27094	1550.26544
13/08/2024 12:35:12.88709	1	1	1	1	1550.16862	1550.27129	1550.27229	1550.26699
13/08/2024 12:35:12.88809	1	1	1	1	1550.16862	1550.26925	1550.27025	1550.26495
13/08/2024 12:35:12.88909	1	1	1	1	1550.16906	1550.26994	1550.27094	1550.26544
13/08/2024 12:35:12.89009	1	1	1	1	1550.16702	1550.26994	1550.27094	1550.26544
13/08/2024 12:35:12.89109	1	1	1	1	1550.16906	1550.26994	1550.27094	1550.26544
13/08/2024 12:35:12.89209	1	1	1	1	1550.16906	1550.26994	1550.27094	1550.26544
13/08/2024 12:35:12.89309	1	1	1	1	1550.16702	1550.26790	1550.26890	1550.26340
13/08/2024 12:35:12.89409	1	1	1	1	1550.16906	1550.26994	1550.27094	1550.26544
13/08/2024 12:35:12.89509	1	1	1	1	1550.16906	1550.26994	1550.26890	1550.26544
13/08/2024 12:35:12.89609	1	1	1	1	1550.16906	1550.26994	1550.27094	1550.26544
13/08/2024 12:35:12.89709	1	1	1	1	1550.16906	1550.27198	1550.27094	1550.26748
13/08/2024 12:35:12.89809	1	1	1	1	1550.16906	1550.26994	1550.26890	1550.26544
13/08/2024 12:35:12.89909	1	1	1	1	1550.16906	1550.26994	1550.27094	1550.26544
13/08/2024 12:35:12.90009	1	1	1	1	1550.16906	1550.26994	1550.27094	1550.26544
13/08/2024 12:35:12.90109	1	1	1	1	1550.16745	1550.26858	1550.27163	1550.26592
13/08/2024 12:35:12.90209	1	1	1	1	1550.16906	1550.26994	1550.27094	1550.26544
13/08/2024 12:35:12.90309	1	1	1	1	1550.16906	1550.26994	1550.27094	1550.26544
13/08/2024 12:35:12.90409	1	1	1	1	1550.16906	1550.26994	1550.27094	1550.26544
13/08/2024 12:35:12.90509	1	1	1	1	1550.16906	1550.26790	1550.27094	1550.26340
13/08/2024 12:35:12.90609	1	1	1	1	1550.16906	1550.26790	1550.27094	1550.26544
13/08/2024 12:35:12.90709	1	1	1	1	1550.16906	1550.26994	1550.27094	1550.26544
13/08/2024 12:35:12.90809	1	1	1	1	1550.16906	1550.26994	1550.27094	1550.26544
13/08/2024 12:35:12.90909	1	1	1	1	1550.16906	1550.26994	1550.27094	1550.26544
13/08/2024 12:35:12.91009	1	1	1	1	1550.16906	1550.26994	1550.27094	1550.26544
13/08/2024 12:35:12.91109	1	1	1	1	1550.17109	1550.26994	1550.27094	1550.26748
13/08/2024 12:35:12.91209	1	1	1	1	1550.16906	1550.26994	1550.27094	1550.26544
13/08/2024 12:35:12.91309	1	1	1	1	1550.16906	1550.26994	1550.26890	1550.26544
13/08/2024 12:35:12.91409	1	1	1	1	1550.16906	1550.26994	1550.27094	1550.26544
13/08/2024 12:35:12.91509	1	1	1	1	1550.16906	1550.26994	1550.27094	1550.26544
13/08/2024 12:35:12.91609	1	1	1	1	1550.16745	1550.26858	1550.26958	1550.26388
13/08/2024 12:35:12.91709	1	1	1	1	1550.16949	1550.27063	1550.27163	1550.26592
13/08/2024 12:35:12.91809	1	1	1	1	1550.16906	1550.26994	1550.27094	1550.26544
13/08/2024 12:35:12.91909	1	1	1	1	1550.16745	1550.26858	1550.26958	1550.26388
13/08/2024 12:35:12.92009	1	1	1	1	1550.16862	1550.26925	1550.27025	1550.26495
13/08/2024 12:35:12.92109	1	1	1	1	1550.16862	1550.26925	1550.27229	1550.26495
13/08/2024 12:35:12.92209	1	1	1	1	1550.16906	1550.26994	1550.27094	1550.26544
13/08/2024 12:35:12.92309	1	1	1	1	1550.16906	1550.26994	1550.27094	1550.26544
13/08/2024 12:35:12.92409	1	1	1	1	1550.16906	1550.26994	1550.27094	1550.26544
13/08/2024 12:35:12.92509	1	1	1	1	1550.17109	1550.27198	1550.27298	1550.26544
13/08/2024 12:35:12.92609	1	1	1	1	1550.16906	1550.26994	1550.27094	1550.26544
13/08/2024 12:35:12.92709	1	1	1	1	1550.16906	1550.26994	1550.27094	1550.26544
13/08/2024 12:35:12.92809	1	1	1	1	1550.16906	1550.26994	1550.27094	1550.26544
13/08/2024 12:35:12.92909	1	1	1	1	1550.16702	1550.26790	1550.26890	1550.26544
13/08/2024 12:35:12.93009	1	1	1	1	1550.16906	1550.26994	1550.27094	1550.26544
13/08/2024 12:35:12.93109	1	1	1	1	1550.16702	1550.26994	1550.26890	1550.26544
13/08/2024 12:35:12.93209	1	1	1	1	1550.16862	1550.26925	1550.27025	1550.26495
13/08/2024 12:35:12.93309	1	1	1	1	1550.16702	1550.26790	1550.26890	1550.26340
13/08/2024 12:35:12.93409	1	1	1	1	1550.16906	1550.26994	1550.27094	1550.26544
13/08/2024 12:35:12.93509	1	1	1	1	1550.16906	1550.26994	1550.27094	1550.26544
13/08/2024 12:35:12.93609	1	1	1	1	1550.16862	1550.26925	1550.27025	1550.26495
13/08/2024 12:35:12.93709	1	1	1	1	1550.16906	1550.26994	1550.27094	1550.26544
13/08/2024 12:35:12.93809	1	1	1	1	1550.16862	1550.26925	1550.27229	1550.26495
13/08/2024 12:35:12.93909	1	1	1	1	1550.16906	1550.26994	1550.27298	1550.26544
13/08/2024 12:35:12.94009	1	1	1	1	1550.16862	1550.26925	1550.27229	1550.26495
13/08/2024 12:35:12.94109	1	1	1	1	1550.16745	1550.26858	1550.27163	1550.26592
13/08/2024 12:35:12.94209	1	1	1	1	1550.16862	1550.26925	1550.27025	1550.26495
13/08/2024 12:35:12.94309	1	1	1	1	1550.16906	1550.26994	1550.27094	1550.26544
13/08/2024 12:35:12.94409	1	1	1	1	1550.16906	1550.26994	1550.27094	1550.26544
13/08/2024 12:35:12.94509	1	1	1	1	1550.16906	1550.26994	1550.27094	1550.26544
13/08/2024 12:35:12.94609	1	1	1	1	1550.16862	1550.26925	1550.27025	1550.26495
13/08/2024 12:35:12.94709	1	1	1	1	1550.16906	1550.26994	1550.27094	1550.26544
13/08/2024 12:35:12.94809	1	1	1	1	1550.16906	1550.26994	1550.27094	1550.26544
13/08/2024 12:35:12.94909	1	1	1	1	1550.16906	1550.26994	1550.27094	1550.26544
13/08/2024 12:35:12.95009	1	1	1	1	1550.16906	1550.26994	1550.27094	1550.26544
13/08/2024 12:35:12.95109	1	1	1	1	1550.16906	1550.26994	1550.27094	1550.26544
13/08/2024 12:35:12.95209	1	1	1	1	1550.16906	1550.27198	1550.27298	1550.26748
13/08/2024 12:35:12.95309	1	1	1	1	1550.16745	1550.27063	1550.27163	1550.26592
13/08/2024 12:35:12.95409	1	1	1	1	1550.16906	1550.26994	1550.27094	1550.26544
13/08/2024 12:35:12.95509	1	1	1	1	1550.16862	1550.26925	1550.27025	1550.26495
13/08/2024 12:35:12.95609	1	1	1	1	1550.16745	1550.26858	1550.26958	1550.26388
13/08/2024 12:35:12.95709	1	1	1	1	1550.16906	1550.26994	1550.27094	1550.26544
13/08/2024 12:35:12.95809	1	1	1	1	1550.16906	1550.26994	1550.26890	1550.26544
13/08/2024 12:35:12.95909	1	1	1	1	1550.16906	1550.26994	1550.27094	1550.26544
13/08/2024 12:35:12.96009	1	1	1	1	1550.17066	1550.27129	1550.27229	1550.26699
13/08/2024 12:35:12.96109	1	1	1	1	1550.16862	1550.26925	1550.27025	1550.26495
13/08/2024 12:35:12.96209	1	1	1	1	1550.16906	1550.26994	1550.27094	1550.26544
13/08/2024 12:35:12.96309	1	1	1	1	1550.17066	1550.27129	1550.27025	1550.26699
13/08/2024 12:35:12.96409	1	1	1	1	1550.16906	1550.26994	1550.26890	1550.26544
13/08/2024 12:35:12.96509	1	1	1	1	1550.16906	1550.26994	1550.27094	1550.26544
13/08/2024 12:35:12.96609	1	1	1	1	1550.16862	1550.26925	1550.27025	1550.26495
13/08/2024 12:35:12.96709	1	1	1	1	1550.16906	1550.26994	1550.27094	1550.26340
13/08/2024 12:35:12.96809	1	1	1	1	1550.16906	1550.26994	1550.27094	1550.26340
13/08/2024 12:35:12.96909	1	1	1	1	1550.16906	1550.26994	1550.27094	1550.26544
13/08/2024 12:35:12.97009	1	1	1	1	1550.16906	1550.26994	1550.27094	1550.26544
13/08/2024 12:35:12.97109	1	1	1	1	1550.16906	1550.26994	1550.27094	1550.26544
13/08/2024 12:35:12.97209	1	1	1	1	1550.16906	1550.26994	1550.27094	1550.26544
13/08/2024 12:35:12.97309	1	1	1	1	1550.16862	1550.26925	1550.27025	1550.26495
13/08/2024 12:35:12.97409	1	1	1	1	1550.16862	1550.27129	1550.27229	1550.26699
13/08/2024 12:35:12.97509	1	1	1	1	1550.16906	1550.26994	1550.27094	1550.26544
13/08/2024 12:35:12.97609	1	1	1	1	1550.16906	1550.26994	1550.27094	1550.26544
13/08/2024 12:35:12.97709	1	1	1	1	1550.16906	1550.26994	1550.27094	1550.26544
13/08/2024 12:35:12.97809	1	1	1	1	1550.16906	1550.26994	1550.27094	1550.26544
13/08/2024 12:35:12.97909	1	1	1	1	1550.16949	1550.27063	1550.27163	1550.26592
13/08/2024 12:35:12.98009	1	1	1	1	1550.16862	1550.26925	1550.27025	1550.26495
13/08/2024 12:35:12.98109	1	1	1	1	1550.16949	1550.27063	1550.26958	1550.26592
13/08/2024 12:35:12.98209	1	1	1	1	1550.17109	1550.26994	1550.27094	1550.26748
13/08/2024 12:35:12.98309	1	1	1	1	1550.17109	1550.26994	1550.27094	1550.26544
13/08/2024 12:35:12.98409	1	1	1	1	1550.17066	1550.27129	1550.27229	1550.26699
13/08/2024 12:35:12.98509	1	1	1	1	1550.16949	1550.27063	1550.27163	1550.26592
13/08/2024 12:35:12.98609	1	1	1	1	1550.16906	1550.26994	1550.27094	1550.26544
13/08/2024 12:35:12.98709	1	1	1	1	1550.16906	1550.26994	1550.27094	1550.26544
13/08/2024 12:35:12.98809	1	1	1	1	1550.16862	1550.26925	1550.27229	1550.26495
13/08/2024 12:35:12.98909	1	1	1	1	1550.16906	1550.26994	1550.27094	1550.26544
13/08/2024 12:35:12.99009	1	1	1	1	1550.16745	1550.26858	1550.27163	1550.26592
13/08/2024 12:35:12.99109	1	1	1	1	1550.16949	1550.27063	1550.27163	1550.26388
13/08/2024 12:35:12.99209	1	1	1	1	1550.16702	1550.26994	1550.27094	1550.26544
13/08/2024 12:35:12.99309	1	1	1	1	1550.16906	1550.26994	1550.27094	1550.26544
13/08/2024 12:35:12.99409	1	1	1	1	1550.16906	1550.26994	1550.27094	1550.26544
13/08/2024 12:35:12.99509	1	1	1	1	1550.17066	1550.27129	1550.27025	1550.26495
13/08/2024 12:35:12.99609	1	1	1	1	1550.16702	1550.26994	1550.26890	1550.26544
13/08/2024 12:35:12.99709	1	1	1	1	1550.16906	1550.26994	1550.27094	1550.26544
13/08/2024 12:35:12.99809	1	1	1	1	1550.16906	1550.26994	1550.27094	1550.26544
13/08/2024 12:35:12.99909	1	1	1	1	1550.16862	1550.27129	1550.27229	1550.26495
13/08/2024 12:35:13.00009	1	1	1	1	1550.16906	1550.26994	1550.27094	1550.26544
13/08/2024 12:35:13.00109	1	1	1	1	1550.16702	1550.26994	1550.27094	1550.26544
13/08/2024 12:35:13.00209	1	1	1	1	1550.16906	1550.26994	1550.27094	1550.26544
13/08/2024 12:35:13.00309	1	1	1	1	1550.16906	1550.26994	1550.27094	1550.26544
13/08/2024 12:35:13.00409	1	1	1	1	1550.16906	1550.26994	1550.27094	1550.26340
13/08/2024 12:35:13.00509	1	1	1	1	1550.16906	1550.26994	1550.27094	1550.26544
13/08/2024 12:35:13.00609	1	1	1	1	1550.16906	1550.26994	1550.27094	1550.26544
13/08/2024 12:35:13.00709	1	1	1	1	1550.16906	1550.26994	1550.27094	1550.26544
13/08/2024 12:35:13.00809	1	1	1	1	1550.16906	1550.26994	1550.27094	1550.26544
13/08/2024 12:35:13.00909	1	1	1	1	1550.16906	1550.26994	1550.27094	1550.26544
13/08/2024 12:35:13.01009	1	1	1	1	1550.16906	1550.26994	1550.27094	1550.26544
13/08/2024 12:35:13.01109	1	1	1	1	1550.16906	1550.26994	1550.27094	1550.26544
13/08/2024 12:35:13.01209	1	1	1	1	1550.16906	1550.26994	1550.27094	1550.26544
13/08/2024 12:35:13.01309	1	1	1	1	1550.16906	1550.26994	1550.27094	1550.26748
13/08/2024 12:35:13.01409	1	1	1	1	1550.16906	1550.26994	1550.27094	1550.26544
13/08/2024 12:35:13.01509	1	1	1	1	1550.16906	1550.26994	1550.27094	1550.26340
13/08/2024 12:35:13.01609	1	1	1	1	1550.16906	1550.26994	1550.27094	1550.26544
13/08/2024 12:35:13.01709	1	1	1	1	1550.16862	1550.26925	1550.27229	1550.26495
13/08/2024 12:35:13.01809	1	1	1	1	1550.16906	1550.26994	1550.27094	1550.26544
13/08/2024 12:35:13.01909	1	1	1	1	1550.17066	1550.26925	1550.27229	1550.26495
13/08/2024 12:35:13.02009	1	1	1	1	1550.16906	1550.26994	1550.27094	1550.26544
13/08/2024 12:35:13.02109	1	1	1	1	1550.16906	1550.26994	1550.27094	1550.26544
13/08/2024 12:35:13.02209	1	1	1	1	1550.17066	1550.27129	1550.27229	1550.26699
13/08/2024 12:35:13.02309	1	1	1	1	1550.16906	1550.26994	1550.27094	1550.26544
13/08/2024 12:35:13.02409	1	1	1	1	1550.16906	1550.26994	1550.27094	1550.26544
13/08/2024 12:35:13.02509	1	1	1	1	1550.16906	1550.26994	1550.27094	1550.26544
13/08/2024 12:35:13.02609	1	1	1	1	1550.16906	1550.26994	1550.27094	1550.26544
13/08/2024 12:35:13.02709	1	1	1	1	1550.16906	1550.26994	1550.27094	1550.26544
13/08/2024 12:35:13.02809	1	1	1	1	1550.16862	1550.26925	1550.27025	1550.26699
13/08/2024 12:35:13.02909	1	1	1	1	1550.16906	1550.26994	1550.26890	1550.26340
13/08/2024 12:35:13.03009	1	1	1	1	1550.17066	1550.26925	1550.27025	1550.26495
13/08/2024 12:35:13.03109	1	1	1	1	1550.16862	1550.26925	1550.27025	1550.26699
13/08/2024 12:35:13.03209	1	1	1	1	1550.17066	1550.27129	1550.27229	1550.26699
13/08/2024 12:35:13.03309	1	1	1	1	1550.16862	1550.26925	1550.27432	1550.26089
13/08/2024 12:35:13.03409	1	1	1	1	1550.16906	1550.26994	1550.27502	1550.26340
13/08/2024 12:35:13.03509	1	1	1	1	1550.16906	1550.26994	1550.27502	1550.26544
13/08/2024 12:35:13.03609	1	1	1	1	1550.16906	1550.26994	1550.27502	1550.26136
13/08/2024 12:35:13.03709	1	1	1	1	1550.16906	1550.26994	1550.27502	1550.26136
13/08/2024 12:35:13.03809	1	1	1	1	1550.16906	1550.26994	1550.27502	1550.26340
13/08/2024 12:35:13.03909	1	1	1	1	1550.16906	1550.26790	1550.27502	1550.26136
13/08/2024 12:35:13.04009	1	1	1	1	1550.16906	1550.26994	1550.27706	1550.26136
13/08/2024 12:35:13.04109	1	1	1	1	1550.16906	1550.26994	1550.27706	1550.26340
13/08/2024 12:35:13.04209	1	1	1	1	1550.16906	1550.26994	1550.27909	1550.26544
13/08/2024 12:35:13.04309	1	1	1	1	1550.16862	1550.26925	1550.27839	1550.26089
13/08/2024 12:35:13.04409	1	1	1	1	1550.16906	1550.26994	1550.27502	1550.26340
13/08/2024 12:35:13.04509	1	1	1	1	1550.16906	1550.26994	1550.27502	1550.26544
13/08/2024 12:35:13.04609	1	1	1	1	1550.16906	1550.26994	1550.27298	1550.26340
13/08/2024 12:35:13.04709	1	1	1	1	1550.17066	1550.27129	1550.27025	1550.26292
13/08/2024 12:35:13.04809	1	1	1	1	1550.16906	1550.26994	1550.27094	1550.26544
13/08/2024 12:35:13.04909	1	1	1	1	1550.16906	1550.26994	1550.27094	1550.26544
13/08/2024 12:35:13.05009	1	1	1	1	1550.16906	1550.26994	1550.26890	1550.26340
13/08/2024 12:35:13.05109	1	1	1	1	1550.16906	1550.26994	1550.27094	1550.26544
13/08/2024 12:35:13.05209	1	1	1	1	1550.16702	1550.26790	1550.26890	1550.26544
13/08/2024 12:35:13.05309	1	1	1	1	1550.16906	1550.26994	1550.27094	1550.26544
13/08/2024 12:35:13.05409	1	1	1	1	1550.16906	1550.26994	1550.26890	1550.26340
13/08/2024 12:35:13.05509	1	1	1	1	1550.16702	1550.26790	1550.26890	1550.26340
13/08/2024 12:35:13.05609	1	1	1	1	1550.16949	1550.27063	1550.26958	1550.26592
13/08/2024 12:35:13.05709	1	1	1	1	1550.16949	1550.27063	1550.27163	1550.26388
13/08/2024 12:35:13.05809	1	1	1	1	1550.16906	1550.26994	1550.27298	1550.26340
13/08/2024 12:35:13.05909	1	1	1	1	1550.16862	1550.27129	1550.27432	1550.26699
13/08/2024 12:35:13.06009	1	1	1	1	1550.16906	1550.26994	1550.27502	1550.26544
13/08/2024 12:35:13.06109	1	1	1	1	1550.17066	1550.27129	1550.27432	1550.26495
13/08/2024 12:35:13.06209	1	1	1	1	1550.17066	1550.27129	1550.27229	1550.26699
13/08/2024 12:35:13.06309	1	1	1	1	1550.16906	1550.26994	1550.27094	1550.26748
13/08/2024 12:35:13.06409	1	1	1	1	1550.16906	1550.26994	1550.26890	1550.26544
13/08/2024 12:35:13.06509	1	1	1	1	1550.16906	1550.26994	1550.26890	1550.26544
13/08/2024 12:35:13.06609	1	1	1	1	1550.16745	1550.26858	1550.26958	1550.26592
13/08/2024 12:35:13.06709	1	1	1	1	1550.17066	1550.26925	1550.27025	1550.26699
13/08/2024 12:35:13.06809	1	1	1	1	1550.16906	1550.26994	1550.27094	1550.26544
13/08/2024 12:35:13.06909	1	1	1	1	1550.16862	1550.26925	1550.27025	1550.26495
13/08/2024 12:35:13.07009	1	1	1	1	1550.16906	1550.26994	1550.27094	1550.26544
13/08/2024 12:35:13.07109	1	1	1	1	1550.16862	1550.26925	1550.27025	1550.26495
13/08/2024 12:35:13.07209	1	1	1	1	1550.16906	1550.26994	1550.27094	1550.26340
13/08/2024 12:35:13.07309	1	1	1	1	1550.16906	1550.26994	1550.27094	1550.26544
13/08/2024 12:35:13.07409	1	1	1	1	1550.16745	1550.27063	1550.27163	1550.26388
13/08/2024 12:35:13.07509	1	1	1	1	1550.16906	1550.26994	1550.27298	1550.26340
13/08/2024 12:35:13.07609	1	1	1	1	1550.16862	1550.26925	1550.27229	1550.26495
13/08/2024 12:35:13.07709	1	1	1	1	1550.16906	1550.26994	1550.27094	1550.26544
13/08/2024 12:35:13.07809	1	1	1	1	1550.16906	1550.26994	1550.27094	1550.26544
13/08/2024 12:35:13.07909	1	1	1	1	1550.16906	1550.26994	1550.26890	1550.26544
13/08/2024 12:35:13.08009	1	1	1	1	1550.16906	1550.26994	1550.26686	1550.26748
13/08/2024 12:35:13.08109	1	1	1	1	1550.16906	1550.26994	1550.26890	1550.26544
13/08/2024 12:35:13.08209	1	1	1	1	1550.16906	1550.26994	1550.26890	1550.26544
13/08/2024 12:35:13.08309	1	1	1	1	1550.16906	1550.26994	1550.26890	1550.26544
13/08/2024 12:35:13.08409	1	1	1	1	1550.16862	1550.27129	1550.27025	1550.26699
13/08/2024 12:35:13.08509	1	1	1	1	1550.17066	1550.27129	1550.27025	1550.26699
13/08/2024 12:35:13.08609	1	1	1	1	1550.16906	1550.27198	1550.27094	1550.26544
13/08/2024 12:35:13.08709	1	1	1	1	1550.16862	1550.27129	1550.27025	1550.26495
13/08/2024 12:35:13.08809	1	1	1	1	1550.16906	1550.26994	1550.27094	1550.26544
13/08/2024 12:35:13.08909	1	1	1	1	1550.16906	1550.26994	1550.27094	1550.26544
13/08/2024 12:35:13.09009	1	1	1	1	1550.16949	1550.26858	1550.27163	1550.26388
13/08/2024 12:35:13.09109	1	1	1	1	1550.16906	1550.26790	1550.27298	1550.26544
13/08/2024 12:35:13.09209	1	1	1	1	1550.16702	1550.26790	1550.27094	1550.26544
13/08/2024 12:35:13.09309	1	1	1	1	1550.16906	1550.26790	1550.27094	1550.26340
13/08/2024 12:35:13.09409	1	1	1	1	1550.16906	1550.26994	1550.27094	1550.26544
13/08/2024 12:35:13.09509	1	1	1	1	1550.16906	1550.26994	1550.27094	1550.26544
13/08/2024 12:35:13.09609	1	1	1	1	1550.16862	1550.26925	1550.27025	1550.26495
13/08/2024 12:35:13.09709	1	1	1	1	1550.16906	1550.26994	1550.26686	1550.26544
13/08/2024 12:35:13.09809	1	1	1	1	1550.16862	1550.27129	1550.26822	1550.26699
13/08/2024 12:35:13.09909	1	1	1	1	1550.16906	1550.26994	1550.26890	1550.26544
13/08/2024 12:35:13.10009	1	1	1	1	1550.16906	1550.26994	1550.26890	1550.26544
13/08/2024 12:35:13.10109	1	1	1	1	1550.16906	1550.26994	1550.26890	1550.26748
13/08/2024 12:35:13.10209	1	1	1	1	1550.16906	1550.26994	1550.26890	1550.26544
13/08/2024 12:35:13.10309	1	1	1	1	1550.16906	1550.26994	1550.26890	1550.26544
13/08/2024 12:35:13.10409	1	1	1	1	1550.16906	1550.26994	1550.26890	1550.26544
13/08/2024 12:35:13.10509	1	1	1	1	1550.16906	1550.26994	1550.27094	1550.26544
13/08/2024 12:35:13.10609	1	1	1	1	1550.16906	1550.26790	1550.27094	1550.26544
13/08/2024 12:35:13.10709	1	1	1	1	1550.17109	1550.27198	1550.27298	1550.26748
13/08/2024 12:35:13.10809	1	1	1	1	1550.16906	1550.26994	1550.27094	1550.26544
13/08/2024 12:35:13.10909	1	1	1	1	1550.16906	1550.26994	1550.27298	1550.26544
13/08/2024 12:35:13.11009	1	1	1	1	1550.17109	1550.27198	1550.27298	1550.26544
13/08/2024 12:35:13.11109	1	1	1	1	1550.16906	1550.26994	1550.27094	1550.26544
13/08/2024 12:35:13.11209	1	1	1	1	1550.16862	1550.26925	1550.27025	1550.26495
13/08/2024 12:35:13.11309	1	1	1	1	1550.16906	1550.26994	1550.27094	1550.26544
13/08/2024 12:35:13.11409	1	1	1	1	1550.16745	1550.26858	1550.26958	1550.26388
13/08/2024 12:35:13.11509	1	1	1	1	1550.16906	1550.26994	1550.26890	1550.26544
13/08/2024 12:35:13.11609	1	1	1	1	1550.16745	1550.26858	1550.26754	1550.26592
13/08/2024 12:35:13.11709	1	1	1	1	1550.16906	1550.26994	1550.26890	1550.26544
13/08/2024 12:35:13.11809	1	1	1	1	1550.16906	1550.26994	1550.26890	1550.26544
13/08/2024 12:35:13.11909	1	1	1	1	1550.17109	1550.26994	1550.27094	1550.26748
13/08/2024 12:35:13.12009	1	1	1	1	1550.16906	1550.26994	1550.27094	1550.26544
13/08/2024 12:35:13.12109	1	1	1	1	1550.16949	1550.27063	1550.26958	1550.26592
13/08/2024 12:35:13.12209	1	1	1	1	1550.16906	1550.27198	1550.27298	1550.26748
13/08/2024 12:35:13.12309	1	1	1	1	1550.16906	1550.26994	1550.27094	1550.26544
13/08/2024 12:35:13.12409	1	1	1	1	1550.16702	1550.26994	1550.27094	1550.26544
13/08/2024 12:35:13.12509	1	1	1	1	1550.16906	1550.26994	1550.27094	1550.26544
13/08/2024 12:35:13.12609	1	1	1	1	1550.16906	1550.26994	1550.27094	1550.26544
13/08/2024 12:35:13.12709	1	1	1	1	1550.16862	1550.26925	1550.27025	1550.26495
13/08/2024 12:35:13.12809	1	1	1	1	1550.16906	1550.26994	1550.27094	1550.26544
13/08/2024 12:35:13.12909	1	1	1	1	1550.16906	1550.26994	1550.26890	1550.26544
13/08/2024 12:35:13.13009	1	1	1	1	1550.16906	1550.26994	1550.26890	1550.26544
13/08/2024 12:35:13.13109	1	1	1	1	1550.16862	1550.26925	1550.26822	1550.26495
13/08/2024 12:35:13.13209	1	1	1	1	1550.17066	1550.26925	1550.26822	1550.26699
13/08/2024 12:35:13.13309	1	1	1	1	1550.16906	1550.26994	1550.26890	1550.26748
13/08/2024 12:35:13.13409	1	1	1	1	1550.16906	1550.26994	1550.26890	1550.26544
13/08/2024 12:35:13.13509	1	1	1	1	1550.16906	1550.26994	1550.26890	1550.26748
13/08/2024 12:35:13.13609	1	1	1	1	1550.16906	1550.26994	1550.27094	1550.26748
13/08/2024 12:35:13.13709	1	1	1	1	1550.16906	1550.26994	1550.27094	1550.26544
13/08/2024 12:35:13.13809	1	1	1	1	1550.16702	1550.26994	1550.27094	1550.26544
13/08/2024 12:35:13.13909	1	1	1	1	1550.16906	1550.26994	1550.27094	1550.26544
13/08/2024 12:35:13.14009	1	1	1	1	1550.16906	1550.26994	1550.27298	1550.26544
13/08/2024 12:35:13.14109	1	1	1	1	1550.16906	1550.26994	1550.27094	1550.26544
13/08/2024 12:35:13.14209	1	1	1	1	1550.16862	1550.27129	1550.27229	1550.26495
13/08/2024 12:35:13.14309	1	1	1	1	1550.16906	1550.26994	1550.27298	1550.26544
13/08/2024 12:35:13.14409	1	1	1	1	1550.16862	1550.27129	1550.27229	1550.26699
13/08/2024 12:35:13.14509	1	1	1	1	1550.16906	1550.26994	1550.27094	1550.26544
13/08/2024 12:35:13.14609	1	1	1	1	1550.16906	1550.26994	1550.26890	1550.26544
13/08/2024 12:35:13.14709	1	1	1	1	1550.16906	1550.26994	1550.26890	1550.26544
13/08/2024 12:35:13.14809	1	1	1	1	1550.16906	1550.26994	1550.26890	1550.26544
13/08/2024 12:35:13.14909	1	1	1	1	1550.16906	1550.26994	1550.26890	1550.26544
13/08/2024 12:35:13.15009	1	1	1	1	1550.16745	1550.26858	1550.26754	1550.26388
13/08/2024 12:35:13.15109	1	1	1	1	1550.16906	1550.26994	1550.26890	1550.26544
13/08/2024 12:35:13.15209	1	1	1	1	1550.16862	1550.26925	1550.26822	1550.26495
13/08/2024 12:35:13.15309	1	1	1	1	1550.16906	1550.26994	1550.26890	1550.26544
13/08/2024 12:35:13.15409	1	1	1	1	1550.16906	1550.26994	1550.27094	1550.26544
13/08/2024 12:35:13.15509	1	1	1	1	1550.17066	1550.27129	1550.27025	1550.26699
13/08/2024 12:35:13.15609	1	1	1	1	1550.16906	1550.26994	1550.27094	1550.26544
13/08/2024 12:35:13.15709	1	1	1	1	1550.16949	1550.27063	1550.27163	1550.26592
13/08/2024 12:35:13.15809	1	1	1	1	1550.16745	1550.26858	1550.27163	1550.26592
13/08/2024 12:35:13.15909	1	1	1	1	1550.16702	1550.26994	1550.27094	1550.26544
13/08/2024 12:35:13.16009	1	1	1	1	1550.16906	1550.26994	1550.27094	1550.26544
13/08/2024 12:35:13.16109	1	1	1	1	1550.16906	1550.26994	1550.27094	1550.26544
13/08/2024 12:35:13.16209	1	1	1	1	1550.16862	1550.26925	1550.27025	1550.26495
13/08/2024 12:35:13.16309	1	1	1	1	1550.16906	1550.26994	1550.27094	1550.26748
13/08/2024 12:35:13.16409	1	1	1	1	1550.16906	1550.26994	1550.26890	1550.26544
13/08/2024 12:35:13.16509	1	1	1	1	1550.16906	1550.26994	1550.26890	1550.26544
13/08/2024 12:35:13.16609	1	1	1	1	1550.16906	1550.26994	1550.26890	1550.26544
13/08/2024 12:35:13.16709	1	1	1	1	1550.16906	1550.26994	1550.26890	1550.26544
13/08/2024 12:35:13.16809	1	1	1	1	1550.16906	1550.26994	1550.27094	1550.26748
13/08/2024 12:35:13.16909	1	1	1	1	1550.16949	1550.26858	1550.26958	1550.26592
13/08/2024 12:35:13.17009	1	1	1	1	1550.16906	1550.26994	1550.26890	1550.26544
13/08/2024 12:35:13.17109	1	1	1	1	1550.16745	1550.26858	1550.26958	1550.26388
13/08/2024 12:35:13.17209	1	1	1	1	1550.16906	1550.26994	1550.26890	1550.26544
13/08/2024 12:35:13.17309	1	1	1	1	1550.16906	1550.26994	1550.27094	1550.26544
13/08/2024 12:35:13.17409	1	1	1	1	1550.16906	1550.26994	1550.27094	1550.26544
13/08/2024 12:35:13.17509	1	1	1	1	1550.16906	1550.26790	1550.26890	1550.26544
13/08/2024 12:35:13.17609	1	1	1	1	1550.16862	1550.26925	1550.27025	1550.26495
13/08/2024 12:35:13.17709	1	1	1	1	1550.16906	1550.26994	1550.27094	1550.26544
13/08/2024 12:35:13.17809	1	1	1	1	1550.17066	1550.27129	1550.27025	1550.26699
13/08/2024 12:35:13.17909	1	1	1	1	1550.16906	1550.26994	1550.26890	1550.26544
13/08/2024 12:35:13.18009	1	1	1	1	1550.16906	1550.26994	1550.26890	1550.26748
13/08/2024 12:35:13.18109	1	1	1	1	1550.16702	1550.26994	1550.26890	1550.26544
13/08/2024 12:35:13.18209	1	1	1	1	1550.17066	1550.26925	1550.27025	1550.26699
13/08/2024 12:35:13.18309	1	1	1	1	1550.16906	1550.26994	1550.26890	1550.26544
13/08/2024 12:35:13.18409	1	1	1	1	1550.16702	1550.26790	1550.26890	1550.26544
13/08/2024 12:35:13.18509	1	1	1	1	1550.16906	1550.26994	1550.27094	1550.26544
13/08/2024 12:35:13.18609	1	1	1	1	1550.16906	1550.26994	1550.27094	1550.26544
13/08/2024 12:35:13.18709	1	1	1	1	1550.16906	1550.26790	1550.26890	1550.26544
13/08/2024 12:35:13.18809	1	1	1	1	1550.16906	1550.26994	1550.27094	1550.26544
13/08/2024 12:35:13.18909	1	1	1	1	1550.16906	1550.26994	1550.27298	1550.26544
13/08/2024 12:35:13.19009	1	1	1	1	1550.16906	1550.27198	1550.27298	1550.26748
13/08/2024 12:35:13.19109	1	1	1	1	1550.16906	1550.26994	1550.27094	1550.26544
13/08/2024 12:35:13.19209	1	1	1	1	1550.16906	1550.26994	1550.27094	1550.26544
13/08/2024 12:35:13.19309	1	1	1	1	1550.16906	1550.26994	1550.26890	1550.26544
13/08/2024 12:35:13.19409	1	1	1	1	1550.16906	1550.26790	1550.26890	1550.26544
13/08/2024 12:35:13.19509	1	1	1	1	1550.16949	1550.27063	1550.26958	1550.26592
13/08/2024 12:35:13.19609	1	1	1	1	1550.16949	1550.26858	1550.26958	1550.26592
13/08/2024 12:35:13.19709	1	1	1	1	1550.16906	1550.26994	1550.26890	1550.26544
13/08/2024 12:35:13.19809	1	1	1	1	1550.16906	1550.26994	1550.26890	1550.26544
13/08/2024 12:35:13.19909	1	1	1	1	1550.16906	1550.26994	1550.26890	1550.26544
13/08/2024 12:35:13.20009	1	1	1	1	1550.16906	1550.26994	1550.26890	1550.26544
13/08/2024 12:35:13.20109	1	1	1	1	1550.16906	1550.26994	1550.26890	1550.26544
13/08/2024 12:35:13.20209	1	1	1	1	1550.16906	1550.26994	1550.27094	1550.26544
13/08/2024 12:35:13.20309	1	1	1	1	1550.16702	1550.26790	1550.26890	1550.26544
13/08/2024 12:35:13.20409	1	1	1	1	1550.16906	1550.26994	1550.27094	1550.26544
13/08/2024 12:35:13.20509	1	1	1	1	1550.16906	1550.26994	1550.27094	1550.26544
13/08/2024 12:35:13.20609	1	1	1	1	1550.16906	1550.26994	1550.27094	1550.26544
13/08/2024 12:35:13.20709	1	1	1	1	1550.16906	1550.26994	1550.27094	1550.26544
13/08/2024 12:35:13.20809	1	1	1	1	1550.16906	1550.26994	1550.27094	1550.26544
13/08/2024 12:35:13.20909	1	1	1	1	1550.16906	1550.26994	1550.27094	1550.26544
13/08/2024 12:35:13.21009	1	1	1	1	1550.16906	1550.26994	1550.27094	1550.26748
13/08/2024 12:35:13.21109	1	1	1	1	1550.17066	1550.26925	1550.27229	1550.26495
13/08/2024 12:35:13.21209	1	1	1	1	1550.16906	1550.26994	1550.27094	1550.26544
13/08/2024 12:35:13.21309	1	1	1	1	1550.17066	1550.27129	1550.27229	1550.26699
13/08/2024 12:35:13.21409	1	1	1	1	1550.16906	1550.26994	1550.27094	1550.26748
13/08/2024 12:35:13.21509	1	1	1	1	1550.16906	1550.26994	1550.26890	1550.26544
13/08/2024 12:35:13.21609	1	1	1	1	1550.16745	1550.26858	1550.26958	1550.26592
13/08/2024 12:35:13.21709	1	1	1	1	1550.16906	1550.26790	1550.26890	1550.26544
13/08/2024 12:35:13.21809	1	1	1	1	1550.16906	1550.26994	1550.26890	1550.26544
13/08/2024 12:35:13.21909	1	1	1	1	1550.16702	1550.26994	1550.26890	1550.26544
13/08/2024 12:35:13.22009	1	1	1	1	1550.16906	1550.26994	1550.27094	1550.26544
13/08/2024 12:35:13.22109	1	1	1	1	1550.16906	1550.26994	1550.26890	1550.26340
13/08/2024 12:35:13.22209	1	1	1	1	1550.16862	1550.27129	1550.27025	1550.26495
13/08/2024 12:35:13.22309	1	1	1	1	1550.16906	1550.26994	1550.27094	1550.26748
13/08/2024 12:35:13.22409	1	1	1	1	1550.17109	1550.27198	1550.27298	1550.26748
13/08/2024 12:35:13.22509	1	1	1	1	1550.17066	1550.27129	1550.27229	1550.26699
13/08/2024 12:35:13.22609	1	1	1	1	1550.16862	1550.26925	1550.27025	1550.26699
13/08/2024 12:35:13.22709	1	1	1	1	1550.16906	1550.26994	1550.26890	1550.26544
13/08/2024 12:35:13.22809	1	1	1	1	1550.16906	1550.26994	1550.27094	1550.26544
13/08/2024 12:35:13.22909	1	1	1	1	1550.16906	1550.26994	1550.26890	1550.26544
13/08/2024 12:35:13.23009	1	1	1	1	1550.16906	1550.26994	1550.26890	1550.26544
13/08/2024 12:35:13.23109	1	1	1	1	1550.16862	1550.26925	1550.27025	1550.26495
13/08/2024 12:35:13.23209	1	1	1	1	1550.17066	1550.27129	1550.27025	1550.26699
13/08/2024 12:35:13.23309	1	1	1	1	1550.16906	1550.26994	1550.27094	1550.26544
13/08/2024 12:35:13.23409	1	1	1	1	1550.16862	1550.26925	1550.27025	1550.26495
13/08/2024 12:35:13.23509	1	1	1	1	1550.16906	1550.26994	1550.27094	1550.26544
13/08/2024 12:35:13.23609	1	1	1	1	1550.16906	1550.26994	1550.27094	1550.26544
13/08/2024 12:35:13.23709	1	1	1	1	1550.16906	1550.26994	1550.27094	1550.26544
13/08/2024 12:35:13.23809	1	1	1	1	1550.16906	1550.26994	1550.27094	1550.26544
13/08/2024 12:35:13.23909	1	1	1	1	1550.16906	1550.26790	1550.27094	1550.26544
13/08/2024 12:35:13.24009	1	1	1	1	1550.16862	1550.26925	1550.27025	1550.26495
13/08/2024 12:35:13.24109	1	1	1	1	1550.16906	1550.26994	1550.27094	1550.26544
13/08/2024 12:35:13.24209	1	1	1	1	1550.16906	1550.26994	1550.27094	1550.26544
13/08/2024 12:35:13.24309	1	1	1	1	1550.16906	1550.26994	1550.27094	1550.26544
13/08/2024 12:35:13.24409	1	1	1	1	1550.16906	1550.26994	1550.27094	1550.26544
13/08/2024 12:35:13.24509	1	1	1	1	1550.17066	1550.27129	1550.27025	1550.26699
13/08/2024 12:35:13.24609	1	1	1	1	1550.16702	1550.26994	1550.26890	1550.26544
13/08/2024 12:35:13.24709	1	1	1	1	1550.16906	1550.26994	1550.26890	1550.26544
13/08/2024 12:35:13.24809	1	1	1	1	1550.16702	1550.26790	1550.26890	1550.26544
13/08/2024 12:35:13.24909	1	1	1	1	1550.16745	1550.26858	1550.26958	1550.26592
13/08/2024 12:35:13.25009	1	1	1	1	1550.16745	1550.27063	1550.26958	1550.26388
13/08/2024 12:35:13.25109	1	1	1	1	1550.16862	1550.26925	1550.27025	1550.26495
13/08/2024 12:35:13.25209	1	1	1	1	1550.16906	1550.26994	1550.27094	1550.26544
13/08/2024 12:35:13.25309	1	1	1	1	1550.16862	1550.26925	1550.27025	1550.26699
13/08/2024 12:35:13.25409	1	1	1	1	1550.16906	1550.26994	1550.27094	1550.26544
13/08/2024 12:35:13.25509	1	1	1	1	1550.17066	1550.27129	1550.27229	1550.26699
13/08/2024 12:35:13.25609	1	1	1	1	1550.16906	1550.26994	1550.27298	1550.26544
13/08/2024 12:35:13.25709	1	1	1	1	1550.16906	1550.26994	1550.27298	1550.26544
13/08/2024 12:35:13.25809	1	1	1	1	1550.16906	1550.26994	1550.27298	1550.26544
13/08/2024 12:35:13.25909	1	1	1	1	1550.16906	1550.26994	1550.27298	1550.26544
13/08/2024 12:35:13.26009	1	1	1	1	1550.16906	1550.26994	1550.27094	1550.26340
13/08/2024 12:35:13.26109	1	1	1	1	1550.16702	1550.26994	1550.27094	1550.26544
13/08/2024 12:35:13.26209	1	1	1	1	1550.16906	1550.26790	1550.26890	1550.26544
13/08/2024 12:35:13.26309	1	1	1	1	1550.16906	1550.26994	1550.27094	1550.26544
13/08/2024 12:35:13.26409	1	1	1	1	1550.16906	1550.26994	1550.26890	1550.26544
13/08/2024 12:35:13.26509	1	1	1	1	1550.16906	1550.26790	1550.26890	1550.26544
13/08/2024 12:35:13.26609	1	1	1	1	1550.16906	1550.26994	1550.27094	1550.26544
13/08/2024 12:35:13.26709	1	1	1	1	1550.16906	1550.26994	1550.27094	1550.26544
13/08/2024 12:35:13.26809	1	1	1	1	1550.16862	1550.26925	1550.27025	1550.26699
13/08/2024 12:35:13.26909	1	1	1	1	1550.16906	1550.26994	1550.27094	1550.26544
13/08/2024 12:35:13.27009	1	1	1	1	1550.16949	1550.27063	1550.26958	1550.26592
13/08/2024 12:35:13.27109	1	1	1	1	1550.16906	1550.26994	1550.27094	1550.26748
13/08/2024 12:35:13.27209	1	1	1	1	1550.16862	1550.26925	1550.27025	1550.26495
13/08/2024 12:35:13.27309	1	1	1	1	1550.16906	1550.26994	1550.27094	1550.26544
13/08/2024 12:35:13.27409	1	1	1	1	1550.16906	1550.26994	1550.27094	1550.26544
13/08/2024 12:35:13.27509	1	1	1	1	1550.16906	1550.26994	1550.27094	1550.26544
13/08/2024 12:35:13.27609	1	1	1	1	1550.16906	1550.26994	1550.27094	1550.26544
13/08/2024 12:35:13.27709	1	1	1	1	1550.16906	1550.26994	1550.27094	1550.26544
13/08/2024 12:35:13.27809	1	1	1	1	1550.16819	1550.27060	1550.27160	1550.26447
13/08/2024 12:35:13.27909	1	1	1	1	1550.16906	1550.26994	1550.27094	1550.26544
13/08/2024 12:35:13.28009	1	1	1	1	1550.17066	1550.27129	1550.27229	1550.26699
13/08/2024 12:35:13.28109	1	1	1	1	1550.16862	1550.26925	1550.27025	1550.26699
13/08/2024 12:35:13.28209	1	1	1	1	1550.16862	1550.26925	1550.27025	1550.26699
13/08/2024 12:35:13.28309	1	1	1	1	1550.16906	1550.26994	1550.27094	1550.26544
13/08/2024 12:35:13.28409	1	1	1	1	1550.16906	1550.26994	1550.27094	1550.26544
13/08/2024 12:35:13.28509	1	1	1	1	1550.16949	1550.27063	1550.27163	1550.26592
13/08/2024 12:35:13.28609	1	1	1	1	1550.16906	1550.26994	1550.27094	1550.26544
13/08/2024 12:35:13.28709	1	1	1	1	1550.16906	1550.26994	1550.27094	1550.26544
13/08/2024 12:35:13.28809	1	1	1	1	1550.16702	1550.26790	1550.27094	1550.26340
13/08/2024 12:35:13.28909	1	1	1	1	1550.16906	1550.26994	1550.27094	1550.26340
13/08/2024 12:35:13.29009	1	1	1	1	1550.16906	1550.26994	1550.27094	1550.26544
13/08/2024 12:35:13.29109	1	1	1	1	1550.16906	1550.26994	1550.27094	1550.26544
13/08/2024 12:35:13.29209	1	1	1	1	1550.16862	1550.27129	1550.27229	1550.26495
13/08/2024 12:35:13.29309	1	1	1	1	1550.16906	1550.26994	1550.27094	1550.26544
13/08/2024 12:35:13.29409	1	1	1	1	1550.16906	1550.26994	1550.27094	1550.26544
13/08/2024 12:35:13.29509	1	1	1	1	1550.16906	1550.26994	1550.27094	1550.26544
13/08/2024 12:35:13.29609	1	1	1	1	1550.16906	1550.26790	1550.26890	1550.26544
13/08/2024 12:35:13.29709	1	1	1	1	1550.16906	1550.26994	1550.27094	1550.26544
13/08/2024 12:35:13.29809	1	1	1	1	1550.16862	1550.26925	1550.27025	1550.26699
13/08/2024 12:35:13.29909	1	1	1	1	1550.16906	1550.26994	1550.27094	1550.26544
13/08/2024 12:35:13.30009	1	1	1	1	1550.16862	1550.26925	1550.27025	1550.26495
13/08/2024 12:35:13.30109	1	1	1	1	1550.16906	1550.26994	1550.27094	1550.26544
13/08/2024 12:35:13.30209	1	1	1	1	1550.16862	1550.27129	1550.27229	1550.26495
13/08/2024 12:35:13.30309	1	1	1	1	1550.16949	1550.27063	1550.27163	1550.26592
13/08/2024 12:35:13.30409	1	1	1	1	1550.16906	1550.26994	1550.27298	1550.26544
13/08/2024 12:35:13.30509	1	1	1	1	1550.17066	1550.27129	1550.27229	1550.26495
13/08/2024 12:35:13.30609	1	1	1	1	1550.16862	1550.26925	1550.27229	1550.26495
13/08/2024 12:35:13.30709	1	1	1	1	1550.16906	1550.26994	1550.27298	1550.26544
13/08/2024 12:35:13.30809	1	1	1	1	1550.16906	1550.26994	1550.27094	1550.26544
13/08/2024 12:35:13.30909	1	1	1	1	1550.16906	1550.26994	1550.27094	1550.26544
13/08/2024 12:35:13.31009	1	1	1	1	1550.16906	1550.26994	1550.27094	1550.26544
13/08/2024 12:35:13.31109	1	1	1	1	1550.16906	1550.26994	1550.27094	1550.26544
13/08/2024 12:35:13.31209	1	1	1	1	1550.16862	1550.26925	1550.27025	1550.26495
13/08/2024 12:35:13.31309	1	1	1	1	1550.17066	1550.27129	1550.27025	1550.26495
13/08/2024 12:35:13.31409	1	1	1	1	1550.16906	1550.26994	1550.27094	1550.26544
13/08/2024 12:35:13.31509	1	1	1	1	1550.16906	1550.26994	1550.27094	1550.26544
13/08/2024 12:35:13.31609	1	1	1	1	1550.16862	1550.27129	1550.27025	1550.26699
13/08/2024 12:35:13.31709	1	1	1	1	1550.17066	1550.27129	1550.27025	1550.26699
13/08/2024 12:35:13.31809	1	1	1	1	1550.16862	1550.26925	1550.27025	1550.26495
13/08/2024 12:35:13.31909	1	1	1	1	1550.16906	1550.26994	1550.27094	1550.26544
13/08/2024 12:35:13.32009	1	1	1	1	1550.16906	1550.26994	1550.27094	1550.26340
13/08/2024 12:35:13.32109	1	1	1	1	1550.16906	1550.26790	1550.27094	1550.26340
13/08/2024 12:35:13.32209	1	1	1	1	1550.16906	1550.26994	1550.27094	1550.26340
13/08/2024 12:35:13.32309	1	1	1	1	1550.16745	1550.26858	1550.27163	1550.26388
13/08/2024 12:35:13.32409	1	1	1	1	1550.16906	1550.26994	1550.27094	1550.26544
13/08/2024 12:35:13.32509	1	1	1	1	1550.16906	1550.26994	1550.27094	1550.26340
13/08/2024 12:35:13.32609	1	1	1	1	1550.16949	1550.27063	1550.27163	1550.26592
13/08/2024 12:35:13.32709	1	1	1	1	1550.16906	1550.26994	1550.27094	1550.26544
13/08/2024 12:35:13.32809	1	1	1	1	1550.17066	1550.27129	1550.27229	1550.26699
13/08/2024 12:35:13.32909	1	1	1	1	1550.16906	1550.26994	1550.27094	1550.26544
13/08/2024 12:35:13.33009	1	1	1	1	1550.16745	1550.27063	1550.26958	1550.26184
13/08/2024 12:35:13.33109	1	1	1	1	1550.16906	1550.26994	1550.27094	1550.26136
13/08/2024 12:35:13.33209	1	1	1	1	1550.16906	1550.26994	1550.27094	1550.26544
13/08/2024 12:35:13.33309	1	1	1	1	1550.16906	1550.26994	1550.27502	1550.26340
13/08/2024 12:35:13.33409	1	1	1	1	1550.16906	1550.26790	1550.28113	1550.25728
13/08/2024 12:35:13.33509	1	1	1	1	1550.17066	1550.27129	1550.28042	1550.26495
13/08/2024 12:35:13.33609	1	1	1	1	1550.16906	1550.26994	1550.28317	1550.26544
13/08/2024 12:35:13.33709	1	1	1	1	1550.16862	1550.26925	1550.28449	1550.25885
13/08/2024 12:35:13.33809	1	1	1	1	1550.16906	1550.26994	1550.28113	1550.25932
13/08/2024 12:35:13.33909	1	1	1	1	1550.16862	1550.27129	1550.27839	1550.26902
13/08/2024 12:35:13.34009	1	1	1	1	1550.16906	1550.26994	1550.27706	1550.26136
13/08/2024 12:35:13.34109	1	1	1	1	1550.16906	1550.26994	1550.27706	1550.25728
13/08/2024 12:35:13.34209	1	1	1	1	1550.16906	1550.27198	1550.27094	1550.26748
13/08/2024 12:35:13.34309	1	1	1	1	1550.16906	1550.26994	1550.27094	1550.26951
13/08/2024 12:35:13.34409	1	1	1	1	1550.16702	1550.26790	1550.27094	1550.25932
13/08/2024 12:35:13.34509	1	1	1	1	1550.16862	1550.26925	1550.26822	1550.26292
13/08/2024 12:35:13.34609	1	1	1	1	1550.16906	1550.26994	1550.26482	1550.26951
13/08/2024 12:35:13.34709	1	1	1	1	1550.17066	1550.26925	1550.26822	1550.26495
13/08/2024 12:35:13.34809	1	1	1	1	1550.16862	1550.27129	1550.26619	1550.25885
13/08/2024 12:35:13.34909	1	1	1	1	1550.16906	1550.26994	1550.26686	1550.26544
13/08/2024 12:35:13.35009	1	1	1	1	1550.16906	1550.26994	1550.27094	1550.26951
13/08/2024 12:35:13.35109	1	1	1	1	1550.16906	1550.26994	1550.27502	1550.26136
13/08/2024 12:35:13.35209	1	1	1	1	1550.16906	1550.26994	1550.27706	1550.26136
13/08/2024 12:35:13.35309	1	1	1	1	1550.16949	1550.27063	1550.27776	1550.26797
13/08/2024 12:35:13.35409	1	1	1	1	1550.16906	1550.26994	1550.27909	1550.26748
13/08/2024 12:35:13.35509	1	1	1	1	1550.16906	1550.26994	1550.27706	1550.25932
13/08/2024 12:35:13.35609	1	1	1	1	1550.16906	1550.26994	1550.27502	1550.26340
13/08/2024 12:35:13.35709	1	1	1	1	1550.16906	1550.27198	1550.27298	1550.26951
13/08/2024 12:35:13.35809	1	1	1	1	1550.16906	1550.26994	1550.27298	1550.26340
13/08/2024 12:35:13.35909	1	1	1	1	1550.16862	1550.26925	1550.27025	1550.26292
13/08/2024 12:35:13.36009	1	1	1	1	1550.16745	1550.27063	1550.26754	1550.26797
13/08/2024 12:35:13.36109	1	1	1	1	1550.16906	1550.26994	1550.26686	1550.26748
13/08/2024 12:35:13.36209	1	1	1	1	1550.16906	1550.26994	1550.26686	1550.26136
13/08/2024 12:35:13.36309	1	1	1	1	1550.16906	1550.26994	1550.26482	1550.26748
13/08/2024 12:35:13.36409	1	1	1	1	1550.16745	1550.26858	1550.26550	1550.26797
13/08/2024 12:35:13.36509	1	1	1	1	1550.16906	1550.26994	1550.26890	1550.26340
13/08/2024 12:35:13.36609	1	1	1	1	1550.16906	1550.26994	1550.26890	1550.26136
13/08/2024 12:35:13.36709	1	1	1	1	1550.16906	1550.26994	1550.27094	1550.26748
13/08/2024 12:35:13.36809	1	1	1	1	1550.16906	1550.26994	1550.27502	1550.26748
13/08/2024 12:35:13.36909	1	1	1	1	1550.16906	1550.27198	1550.27706	1550.26136
13/08/2024 12:35:13.37009	1	1	1	1	1550.16906	1550.26994	1550.27502	1550.26340
13/08/2024 12:35:13.37109	1	1	1	1	1550.16906	1550.26994	1550.27502	1550.26748
13/08/2024 12:35:13.37209	1	1	1	1	1550.16906	1550.26994	1550.27502	1550.26544
13/08/2024 12:35:13.37309	1	1	1	1	1550.16906	1550.26994	1550.27298	1550.26340
13/08/2024 12:35:13.37409	1	1	1	1	1550.16906	1550.26994	1550.27094	1550.26748
13/08/2024 12:35:13.37509	1	1	1	1	1550.16906	1550.26994	1550.27094	1550.26748
13/08/2024 12:35:13.37609	1	1	1	1	1550.16906	1550.26994	1550.26890	1550.26340
13/08/2024 12:35:13.37709	1	1	1	1	1550.16862	1550.26925	1550.26822	1550.26495
13/08/2024 12:35:13.37809	1	1	1	1	1550.16906	1550.27198	1550.26686	1550.26951
13/08/2024 12:35:13.37909	1	1	1	1	1550.16949	1550.27063	1550.26754	1550.26592
13/08/2024 12:35:13.38009	1	1	1	1	1550.16906	1550.27198	1550.26686	1550.26544
13/08/2024 12:35:13.38109	1	1	1	1	1550.17066	1550.27129	1550.26619	1550.26699
13/08/2024 12:35:13.38209	1	1	1	1	1550.17066	1550.27129	1550.27025	1550.26699
13/08/2024 12:35:13.38309	1	1	1	1	1550.16862	1550.26925	1550.27025	1550.26292
13/08/2024 12:35:13.38409	1	1	1	1	1550.16906	1550.26994	1550.27094	1550.26340
13/08/2024 12:35:13.38509	1	1	1	1	1550.16745	1550.27063	1550.27367	1550.26592
13/08/2024 12:35:13.38609	1	1	1	1	1550.16906	1550.26994	1550.27706	1550.26544
13/08/2024 12:35:13.38709	1	1	1	1	1550.16906	1550.26994	1550.27706	1550.26340
13/08/2024 12:35:13.38809	1	1	1	1	1550.16862	1550.26925	1550.27432	1550.26699
13/08/2024 12:35:13.38909	1	1	1	1	1550.16862	1550.26925	1550.27432	1550.26699
13/08/2024 12:35:13.39009	1	1	1	1	1550.16906	1550.27198	1550.27502	1550.26544
13/08/2024 12:35:13.39109	1	1	1	1	1550.16906	1550.26994	1550.27094	1550.26340
13/08/2024 12:35:13.39209	1	1	1	1	1550.16906	1550.26994	1550.26890	1550.26748
13/08/2024 12:35:13.39309	1	1	1	1	1550.16862	1550.26925	1550.26822	1550.26699
13/08/2024 12:35:13.39409	1	1	1	1	1550.16862	1550.26925	1550.26619	1550.26292
13/08/2024 12:35:13.39509	1	1	1	1	1550.16702	1550.26994	1550.26482	1550.26340
13/08/2024 12:35:13.39609	1	1	1	1	1550.16906	1550.26994	1550.26482	1550.26748
13/08/2024 12:35:13.39709	1	1	1	1	1550.17066	1550.27129	1550.26822	1550.26495
13/08/2024 12:35:13.39809	1	1	1	1	1550.17066	1550.27129	1550.26822	1550.26495
13/08/2024 12:35:13.39909	1	1	1	1	1550.16862	1550.26925	1550.26822	1550.26699
13/08/2024 12:35:13.40009	1	1	1	1	1550.16862	1550.26925	1550.27025	1550.26699
13/08/2024 12:35:13.40109	1	1	1	1	1550.16906	1550.26994	1550.27094	1550.26544
13/08/2024 12:35:13.40209	1	1	1	1	1550.16906	1550.26994	1550.27298	1550.26544
13/08/2024 12:35:13.40309	1	1	1	1	1550.17109	1550.26994	1550.27502	1550.26748
13/08/2024 12:35:13.40409	1	1	1	1	1550.16949	1550.27063	1550.27572	1550.26388
13/08/2024 12:35:13.40509	1	1	1	1	1550.16949	1550.27063	1550.27367	1550.26388
13/08/2024 12:35:13.40609	1	1	1	1	1550.16906	1550.26994	1550.27298	1550.26544
13/08/2024 12:35:13.40709	1	1	1	1	1550.16906	1550.26994	1550.27094	1550.26544
13/08/2024 12:35:13.40809	1	1	1	1	1550.16906	1550.26994	1550.27094	1550.26340
13/08/2024 12:35:13.40909	1	1	1	1	1550.17066	1550.27129	1550.27025	1550.26495
13/08/2024 12:35:13.41009	1	1	1	1	1550.17066	1550.27129	1550.26822	1550.26699
13/08/2024 12:35:13.41109	1	1	1	1	1550.16906	1550.27198	1550.26890	1550.26748
13/08/2024 12:35:13.41209	1	1	1	1	1550.16702	1550.26994	1550.26686	1550.26544
13/08/2024 12:35:13.41309	1	1	1	1	1550.16906	1550.26994	1550.26686	1550.26748
13/08/2024 12:35:13.41409	1	1	1	1	1550.16862	1550.26925	1550.26822	1550.26902
13/08/2024 12:35:13.41509	1	1	1	1	1550.16906	1550.26994	1550.26890	1550.26340
13/08/2024 12:35:13.41609	1	1	1	1	1550.16906	1550.26790	1550.26890	1550.26544
13/08/2024 12:35:13.41709	1	1	1	1	1550.16702	1550.26790	1550.26890	1550.26544
13/08/2024 12:35:13.41809	1	1	1	1	1550.16906	1550.26994	1550.27298	1550.26544
13/08/2024 12:35:13.41909	1	1	1	1	1550.16949	1550.27063	1550.27367	1550.26388
13/08/2024 12:35:13.42009	1	1	1	1	1550.16906	1550.26994	1550.27298	1550.26544
13/08/2024 12:35:13.42109	1	1	1	1	1550.16906	1550.26994	1550.27298	1550.26544
13/08/2024 12:35:13.42209	1	1	1	1	1550.16862	1550.27129	1550.27229	1550.26495
13/08/2024 12:35:13.42309	1	1	1	1	1550.16906	1550.26994	1550.27094	1550.26544
13/08/2024 12:35:13.42409	1	1	1	1	1550.16949	1550.27063	1550.26958	1550.26592
13/08/2024 12:35:13.42509	1	1	1	1	1550.16862	1550.27129	1550.27025	1550.26495
13/08/2024 12:35:13.42609	1	1	1	1	1550.16906	1550.26994	1550.26686	1550.26544
13/08/2024 12:35:13.42709	1	1	1	1	1550.16906	1550.26994	1550.26890	1550.26748
13/08/2024 12:35:13.42809	1	1	1	1	1550.16906	1550.26994	1550.26686	1550.26748
13/08/2024 12:35:13.42909	1	1	1	1	1550.17066	1550.26925	1550.26822	1550.26699
13/08/2024 12:35:13.43009	1	1	1	1	1550.16906	1550.26790	1550.26686	1550.26544
13/08/2024 12:35:13.43109	1	1	1	1	1550.16702	1550.26790	1550.26686	1550.26544
13/08/2024 12:35:13.43209	1	1	1	1	1550.16949	1550.27063	1550.26958	1550.26592
13/08/2024 12:35:13.43309	1	1	1	1	1550.16702	1550.26994	1550.26890	1550.26340
13/08/2024 12:35:13.43409	1	1	1	1	1550.16862	1550.27129	1550.27229	1550.26699
13/08/2024 12:35:13.43509	1	1	1	1	1550.16906	1550.26994	1550.27094	1550.26544
13/08/2024 12:35:13.43609	1	1	1	1	1550.16906	1550.26994	1550.27298	1550.26544
13/08/2024 12:35:13.43709	1	1	1	1	1550.16906	1550.26994	1550.27298	1550.26544
13/08/2024 12:35:13.43809	1	1	1	1	1550.16745	1550.27063	1550.27367	1550.26592
13/08/2024 12:35:13.43909	1	1	1	1	1550.16862	1550.26925	1550.27229	1550.26495
13/08/2024 12:35:13.44009	1	1	1	1	1550.16906	1550.26994	1550.27094	1550.26340
13/08/2024 12:35:13.44109	1	1	1	1	1550.16906	1550.26994	1550.26890	1550.26544
13/08/2024 12:35:13.44209	1	1	1	1	1550.16906	1550.26994	1550.26890	1550.26544
13/08/2024 12:35:13.44309	1	1	1	1	1550.16906	1550.26994	1550.26890	1550.26544
13/08/2024 12:35:13.44409	1	1	1	1	1550.16906	1550.26790	1550.26686	1550.26544
13/08/2024 12:35:13.44509	1	1	1	1	1550.16906	1550.26994	1550.26686	1550.26748
13/08/2024 12:35:13.44609	1	1	1	1	1550.16906	1550.26994	1550.26890	1550.26748
13/08/2024 12:35:13.44709	1	1	1	1	1550.16949	1550.27063	1550.26754	1550.26592
13/08/2024 12:35:13.44809	1	1	1	1	1550.16906	1550.26994	1550.26890	1550.26544
13/08/2024 12:35:13.44909	1	1	1	1	1550.16906	1550.26994	1550.26890	1550.26544
13/08/2024 12:35:13.45009	1	1	1	1	1550.16862	1550.26925	1550.27025	1550.26495
13/08/2024 12:35:13.45109	1	1	1	1	1550.16862	1550.26925	1550.27025	1550.26495
13/08/2024 12:35:13.45209	1	1	1	1	1550.16906	1550.26994	1550.27094	1550.26544
13/08/2024 12:35:13.45309	1	1	1	1	1550.17109	1550.26994	1550.27298	1550.26748
13/08/2024 12:35:13.45409	1	1	1	1	1550.16745	1550.27063	1550.27367	1550.26592
13/08/2024 12:35:13.45509	1	1	1	1	1550.16862	1550.26925	1550.27229	1550.26495
13/08/2024 12:35:13.45609	1	1	1	1	1550.16702	1550.26994	1550.27094	1550.26544
13/08/2024 12:35:13.45709	1	1	1	1	1550.16906	1550.26994	1550.27094	1550.26544
13/08/2024 12:35:13.45809	1	1	1	1	1550.16906	1550.26994	1550.27094	1550.26544
13/08/2024 12:35:13.45909	1	1	1	1	1550.16906	1550.26994	1550.26890	1550.26544
13/08/2024 12:35:13.46009	1	1	1	1	1550.16862	1550.26925	1550.26822	1550.26699
13/08/2024 12:35:13.46109	1	1	1	1	1550.16906	1550.26994	1550.26686	1550.26544
13/08/2024 12:35:13.46209	1	1	1	1	1550.16702	1550.26994	1550.26686	1550.26544
13/08/2024 12:35:13.46309	1	1	1	1	1550.16906	1550.26994	1550.26686	1550.26544
13/08/2024 12:35:13.46409	1	1	1	1	1550.16906	1550.26994	1550.26890	1550.26544
13/08/2024 12:35:13.46509	1	1	1	1	1550.16862	1550.26925	1550.26822	1550.26495
13/08/2024 12:35:13.46609	1	1	1	1	1550.16906	1550.26994	1550.26890	1550.26544
13/08/2024 12:35:13.46709	1	1	1	1	1550.16906	1550.26994	1550.27094	1550.26544
13/08/2024 12:35:13.46809	1	1	1	1	1550.16906	1550.27198	1550.27298	1550.26544
13/08/2024 12:35:13.46909	1	1	1	1	1550.16906	1550.26994	1550.27298	1550.26544
13/08/2024 12:35:13.47009	1	1	1	1	1550.16906	1550.26994	1550.27298	1550.26544
13/08/2024 12:35:13.47109	1	1	1	1	1550.16906	1550.26994	1550.27298	1550.26544
13/08/2024 12:35:13.47209	1	1	1	1	1550.16906	1550.26994	1550.27298	1550.26544
13/08/2024 12:35:13.47309	1	1	1	1	1550.16906	1550.26994	1550.27094	1550.26748
13/08/2024 12:35:13.47409	1	1	1	1	1550.16906	1550.26994	1550.27094	1550.26748
13/08/2024 12:35:13.47509	1	1	1	1	1550.16906	1550.26994	1550.26890	1550.26544
13/08/2024 12:35:13.47609	1	1	1	1	1550.16906	1550.26994	1550.26890	1550.26544
13/08/2024 12:35:13.47709	1	1	1	1	1550.17066	1550.27129	1550.27025	1550.26699
13/08/2024 12:35:13.47809	1	1	1	1	1550.17066	1550.27129	1550.26822	1550.26699
13/08/2024 12:35:13.47909	1	1	1	1	1550.16906	1550.26994	1550.26890	1550.26544
13/08/2024 12:35:13.48009	1	1	1	1	1550.17109	1550.27198	1550.26890	1550.26748
13/08/2024 12:35:13.48109	1	1	1	1	1550.16906	1550.26994	1550.26890	1550.26748
13/08/2024 12:35:13.48209	1	1	1	1	1550.16745	1550.26858	1550.26958	1550.26592
13/08/2024 12:35:13.48309	1	1	1	1	1550.16906	1550.26994	1550.27094	1550.26544
13/08/2024 12:35:13.48409	1	1	1	1	1550.16906	1550.26994	1550.27094	1550.26544
13/08/2024 12:35:13.48509	1	1	1	1	1550.16949	1550.26858	1550.27163	1550.26592
13/08/2024 12:35:13.48609	1	1	1	1	1550.16702	1550.26790	1550.27094	1550.26544
13/08/2024 12:35:13.48709	1	1	1	1	1550.16906	1550.26790	1550.27298	1550.26340
13/08/2024 12:35:13.48809	1	1	1	1	1550.16862	1550.26925	1550.27229	1550.26699
13/08/2024 12:35:13.48909	1	1	1	1	1550.16862	1550.26925	1550.27229	1550.26495
13/08/2024 12:35:13.49009	1	1	1	1	1550.16906	1550.27198	1550.27298	1550.26544
13/08/2024 12:35:13.49109	1	1	1	1	1550.16906	1550.27198	1550.27094	1550.26544
13/08/2024 12:35:13.49209	1	1	1	1	1550.16906	1550.26994	1550.27094	1550.26748
13/08/2024 12:35:13.49309	1	1	1	1	1550.16862	1550.27129	1550.26822	1550.26699
13/08/2024 12:35:13.49409	1	1	1	1	1550.16906	1550.26994	1550.26686	1550.26544
13/08/2024 12:35:13.49509	1	1	1	1	1550.16906	1550.26994	1550.26890	1550.26748
13/08/2024 12:35:13.49609	1	1	1	1	1550.16906	1550.26994	1550.26686	1550.26544
13/08/2024 12:35:13.49709	1	1	1	1	1550.16906	1550.26994	1550.26890	1550.26544
13/08/2024 12:35:13.49809	1	1	1	1	1550.16906	1550.26994	1550.26890	1550.26544
13/08/2024 12:35:13.49909	1	1	1	1	1550.16906	1550.26994	1550.27094	1550.26748
13/08/2024 12:35:13.50009	1	1	1	1	1550.16906	1550.26994	1550.27094	1550.26544
13/08/2024 12:35:13.50109	1	1	1	1	1550.16906	1550.26994	1550.27298	1550.26544
13/08/2024 12:35:13.50209	1	1	1	1	1550.16906	1550.26994	1550.27298	1550.26544
13/08/2024 12:35:13.50309	1	1	1	1	1550.16862	1550.26925	1550.27229	1550.26495
13/08/2024 12:35:13.50409	1	1	1	1	1550.16702	1550.26994	1550.27094	1550.26340
13/08/2024 12:35:13.50509	1	1	1	1	1550.16906	1550.26994	1550.27094	1550.26544
13/08/2024 12:35:13.50609	1	1	1	1	1550.16906	1550.26790	1550.27094	1550.26340
13/08/2024 12:35:13.50709	1	1	1	1	1550.17066	1550.26925	1550.27025	1550.26495
13/08/2024 12:35:13.50809	1	1	1	1	1550.16702	1550.26790	1550.26890	1550.26544
13/08/2024 12:35:13.50909	1	1	1	1	1550.16906	1550.26994	1550.26890	1550.26544
13/08/2024 12:35:13.51009	1	1	1	1	1550.16745	1550.26858	1550.26958	1550.26592
13/08/2024 12:35:13.51109	1	1	1	1	1550.17066	1550.27129	1550.27025	1550.26699
13/08/2024 12:35:13.51209	1	1	1	1	1550.17109	1550.26994	1550.27094	1550.26748
13/08/2024 12:35:13.51309	1	1	1	1	1550.16906	1550.26994	1550.26890	1550.26544
13/08/2024 12:35:13.51409	1	1	1	1	1550.16906	1550.26994	1550.26890	1550.26544
13/08/2024 12:35:13.51509	1	1	1	1	1550.16745	1550.26858	1550.26958	1550.26388
13/08/2024 12:35:13.51609	1	1	1	1	1550.16745	1550.26858	1550.26958	1550.26388
13/08/2024 12:35:13.51709	1	1	1	1	1550.16906	1550.26994	1550.27094	1550.26544
13/08/2024 12:35:13.51809	1	1	1	1	1550.16906	1550.26790	1550.27094	1550.26340
13/08/2024 12:35:13.51909	1	1	1	1	1550.16906	1550.26790	1550.27094	1550.26340
13/08/2024 12:35:13.52009	1	1	1	1	1550.16906	1550.26994	1550.27298	1550.26544
13/08/2024 12:35:13.52109	1	1	1	1	1550.16906	1550.26994	1550.27298	1550.26544
13/08/2024 12:35:13.52209	1	1	1	1	1550.16906	1550.26994	1550.27298	1550.26544
13/08/2024 12:35:13.52309	1	1	1	1	1550.16949	1550.26858	1550.27163	1550.26592
13/08/2024 12:35:13.52409	1	1	1	1	1550.16862	1550.26925	1550.27229	1550.26699
13/08/2024 12:35:13.52509	1	1	1	1	1550.16906	1550.26994	1550.27094	1550.26748
13/08/2024 12:35:13.52609	1	1	1	1	1550.16906	1550.26994	1550.26890	1550.26544
13/08/2024 12:35:13.52709	1	1	1	1	1550.16862	1550.26925	1550.26822	1550.26699
13/08/2024 12:35:13.52809	1	1	1	1	1550.16906	1550.26994	1550.26890	1550.26544
13/08/2024 12:35:13.52909	1	1	1	1	1550.16745	1550.26858	1550.26958	1550.26388
13/08/2024 12:35:13.53009	1	1	1	1	1550.16906	1550.26994	1550.26890	1550.26544
13/08/2024 12:35:13.53109	1	1	1	1	1550.17066	1550.27129	1550.27025	1550.26699
13/08/2024 12:35:13.53209	1	1	1	1	1550.16906	1550.26994	1550.27094	1550.26544
13/08/2024 12:35:13.53309	1	1	1	1	1550.16906	1550.26994	1550.27094	1550.26544
13/08/2024 12:35:13.53409	1	1	1	1	1550.16906	1550.26994	1550.27298	1550.26544
13/08/2024 12:35:13.53509	1	1	1	1	1550.16906	1550.26994	1550.27298	1550.26748
13/08/2024 12:35:13.53609	1	1	1	1	1550.16906	1550.26994	1550.27094	1550.26544
13/08/2024 12:35:13.53709	1	1	1	1	1550.16702	1550.26994	1550.27094	1550.26544
13/08/2024 12:35:13.53809	1	1	1	1	1550.16906	1550.26994	1550.27298	1550.26544
13/08/2024 12:35:13.53909	1	1	1	1	1550.16906	1550.26994	1550.27094	1550.26544
13/08/2024 12:35:13.54009	1	1	1	1	1550.16906	1550.26994	1550.27094	1550.26544
13/08/2024 12:35:13.54109	1	1	1	1	1550.16862	1550.26925	1550.27025	1550.26495
13/08/2024 12:35:13.54209	1	1	1	1	1550.16906	1550.26994	1550.26890	1550.26544
13/08/2024 12:35:13.54309	1	1	1	1	1550.16906	1550.26994	1550.26890	1550.26544
13/08/2024 12:35:13.54409	1	1	1	1	1550.16702	1550.26994	1550.26890	1550.26544
13/08/2024 12:35:13.54509	1	1	1	1	1550.16862	1550.26925	1550.26822	1550.26495
13/08/2024 12:35:13.54609	1	1	1	1	1550.16906	1550.26994	1550.26890	1550.26544
13/08/2024 12:35:13.54709	1	1	1	1	1550.16906	1550.26994	1550.26890	1550.26544
13/08/2024 12:35:13.54809	1	1	1	1	1550.16862	1550.26925	1550.27025	1550.26699
13/08/2024 12:35:13.54909	1	1	1	1	1550.16906	1550.26994	1550.27094	1550.26544
13/08/2024 12:35:13.55009	1	1	1	1	1550.16906	1550.26994	1550.27094	1550.26544
13/08/2024 12:35:13.55109	1	1	1	1	1550.16906	1550.26790	1550.27094	1550.26544
13/08/2024 12:35:13.55209	1	1	1	1	1550.16702	1550.26790	1550.27094	1550.26340
13/08/2024 12:35:13.55309	1	1	1	1	1550.16906	1550.26994	1550.27298	1550.26544
13/08/2024 12:35:13.55409	1	1	1	1	1550.16906	1550.26790	1550.27094	1550.26340
13/08/2024 12:35:13.55509	1	1	1	1	1550.16906	1550.26994	1550.27094	1550.26544
13/08/2024 12:35:13.55609	1	1	1	1	1550.17066	1550.27129	1550.27229	1550.26699
13/08/2024 12:35:13.55709	1	1	1	1	1550.16906	1550.26994	1550.27094	1550.26544
13/08/2024 12:35:13.55809	1	1	1	1	1550.16906	1550.26994	1550.27094	1550.26544
13/08/2024 12:35:13.55909	1	1	1	1	1550.16906	1550.26994	1550.26890	1550.26544
13/08/2024 12:35:13.56009	1	1	1	1	1550.16745	1550.26858	1550.26958	1550.26388
13/08/2024 12:35:13.56109	1	1	1	1	1550.16906	1550.26994	1550.26890	1550.26544
13/08/2024 12:35:13.56209	1	1	1	1	1550.16906	1550.26994	1550.26890	1550.26544
13/08/2024 12:35:13.56309	1	1	1	1	1550.16906	1550.26994	1550.26890	1550.26544
13/08/2024 12:35:13.56409	1	1	1	1	1550.16906	1550.26994	1550.26890	1550.26544
13/08/2024 12:35:13.56509	1	1	1	1	1550.16906	1550.26994	1550.27094	1550.26544
13/08/2024 12:35:13.56609	1	1	1	1	1550.17066	1550.26925	1550.27025	1550.26699
13/08/2024 12:35:13.56709	1	1	1	1	1550.16906	1550.26994	1550.27094	1550.26544
13/08/2024 12:35:13.56809	1	1	1	1	1550.16862	1550.26925	1550.27229	1550.26495
13/08/2024 12:35:13.56909	1	1	1	1	1550.16862	1550.27129	1550.27229	1550.26495
13/08/2024 12:35:13.57009	1	1	1	1	1550.16906	1550.26994	1550.27298	1550.26544
13/08/2024 12:35:13.57109	1	1	1	1	1550.16906	1550.26994	1550.27298	1550.26544
13/08/2024 12:35:13.57209	1	1	1	1	1550.16906	1550.26994	1550.27094	1550.26544
13/08/2024 12:35:13.57309	1	1	1	1	1550.16906	1550.26994	1550.27094	1550.26544
13/08/2024 12:35:13.57409	1	1	1	1	1550.16906	1550.26994	1550.27094	1550.26544
13/08/2024 12:35:13.57509	1	1	1	1	1550.16906	1550.26994	1550.27094	1550.26544
13/08/2024 12:35:13.57609	1	1	1	1	1550.16906	1550.26994	1550.27094	1550.26544
13/08/2024 12:35:13.57709	1	1	1	1	1550.16906	1550.26994	1550.26890	1550.26544
13/08/2024 12:35:13.57809	1	1	1	1	1550.16862	1550.26925	1550.27025	1550.26495
13/08/2024 12:35:13.57909	1	1	1	1	1550.17109	1550.27198	1550.27094	1550.26544
13/08/2024 12:35:13.58009	1	1	1	1	1550.16906	1550.26994	1550.26890	1550.26544
13/08/2024 12:35:13.58109	1	1	1	1	1550.16949	1550.27063	1550.27163	1550.26592
13/08/2024 12:35:13.58209	1	1	1	1	1550.16906	1550.26994	1550.27094	1550.26544
13/08/2024 12:35:13.58309	1	1	1	1	1550.16906	1550.26994	1550.27298	1550.26544
13/08/2024 12:35:13.58409	1	1	1	1	1550.16906	1550.26994	1550.27094	1550.26544
13/08/2024 12:35:13.58509	1	1	1	1	1550.16906	1550.26994	1550.27298	1550.26544
13/08/2024 12:35:13.58609	1	1	1	1	1550.16906	1550.26994	1550.27094	1550.26340
13/08/2024 12:35:13.58709	1	1	1	1	1550.16906	1550.26994	1550.27094	1550.26544
13/08/2024 12:35:13.58809	1	1	1	1	1550.16906	1550.26994	1550.27094	1550.26544
13/08/2024 12:35:13.58909	1	1	1	1	1550.16906	1550.26994	1550.27094	1550.26544
13/08/2024 12:35:13.59009	1	1	1	1	1550.16906	1550.26994	1550.27094	1550.26544
13/08/2024 12:35:13.59109	1	1	1	1	1550.16702	1550.26994	1550.27094	1550.26544
13/08/2024 12:35:13.59209	1	1	1	1	1550.16862	1550.26925	1550.27025	1550.26699
13/08/2024 12:35:13.59309	1	1	1	1	1550.16862	1550.26925	1550.27025	1550.26495
13/08/2024 12:35:13.59409	1	1	1	1	1550.16906	1550.26994	1550.27094	1550.26544
13/08/2024 12:35:13.59509	1	1	1	1	1550.16949	1550.27063	1550.26958	1550.26592
13/08/2024 12:35:13.59609	1	1	1	1	1550.16906	1550.26994	1550.26890	1550.26544
13/08/2024 12:35:13.59709	1	1	1	1	1550.16745	1550.26858	1550.26958	1550.26592
13/08/2024 12:35:13.59809	1	1	1	1	1550.16862	1550.26925	1550.27025	1550.26495
13/08/2024 12:35:13.59909	1	1	1	1	1550.16906	1550.26994	1550.27094	1550.26544
13/08/2024 12:35:13.60009	1	1	1	1	1550.17109	1550.26994	1550.27298	1550.26544
13/08/2024 12:35:13.60109	1	1	1	1	1550.16906	1550.26994	1550.27094	1550.26544
13/08/2024 12:35:13.60209	1	1	1	1	1550.16862	1550.26925	1550.27229	1550.26495
13/08/2024 12:35:13.60309	1	1	1	1	1550.16906	1550.26994	1550.27298	1550.26544
13/08/2024 12:35:13.60409	1	1	1	1	1550.16906	1550.26994	1550.27298	1550.26544
13/08/2024 12:35:13.60509	1	1	1	1	1550.17109	1550.27198	1550.27298	1550.26544
13/08/2024 12:35:13.60609	1	1	1	1	1550.16906	1550.26994	1550.27094	1550.26544
13/08/2024 12:35:13.60709	1	1	1	1	1550.16906	1550.26994	1550.27094	1550.26544
13/08/2024 12:35:13.60809	1	1	1	1	1550.16906	1550.26994	1550.27094	1550.26544
13/08/2024 12:35:13.60909	1	1	1	1	1550.16906	1550.26994	1550.27094	1550.26544
13/08/2024 12:35:13.61009	1	1	1	1	1550.16862	1550.26925	1550.27025	1550.26495
13/08/2024 12:35:13.61109	1	1	1	1	1550.16906	1550.26994	1550.26890	1550.26544
13/08/2024 12:35:13.61209	1	1	1	1	1550.16906	1550.26994	1550.27094	1550.26544
13/08/2024 12:35:13.61309	1	1	1	1	1550.16906	1550.26994	1550.27094	1550.26544
13/08/2024 12:35:13.61409	1	1	1	1	1550.16906	1550.26994	1550.27094	1550.26544
13/08/2024 12:35:13.61509	1	1	1	1	1550.16862	1550.26925	1550.27025	1550.26495
13/08/2024 12:35:13.61609	1	1	1	1	1550.17109	1550.27198	1550.27298	1550.26748
13/08/2024 12:35:13.61709	1	1	1	1	1550.16906	1550.26994	1550.27094	1550.26544
13/08/2024 12:35:13.61809	1	1	1	1	1550.16906	1550.26994	1550.27298	1550.26544
13/08/2024 12:35:13.61909	1	1	1	1	1550.16745	1550.26858	1550.27163	1550.26388
13/08/2024 12:35:13.62009	1	1	1	1	1550.16906	1550.26994	1550.27094	1550.26340
13/08/2024 12:35:13.62109	1	1	1	1	1550.16745	1550.26858	1550.27163	1550.26184
13/08/2024 12:35:13.62209	1	1	1	1	1550.16906	1550.26994	1550.27094	1550.26340
13/08/2024 12:35:13.62309	1	1	1	1	1550.17066	1550.27129	1550.27229	1550.26495
13/08/2024 12:35:13.62409	1	1	1	1	1550.16906	1550.26994	1550.27502	1550.26136
13/08/2024 12:35:13.62509	1	1	1	1	1550.17066	1550.26925	1550.27636	1550.25885
13/08/2024 12:35:13.62609	1	1	1	1	1550.16906	1550.26994	1550.27706	1550.26340
13/08/2024 12:35:13.62709	1	1	1	1	1550.16906	1550.26994	1550.28113	1550.26544
13/08/2024 12:35:13.62809	1	1	1	1	1550.16862	1550.27129	1550.28449	1550.25885
13/08/2024 12:35:13.62909	1	1	1	1	1550.16906	1550.26994	1550.28317	1550.25932
13/08/2024 12:35:13.63009	1	1	1	1	1550.16906	1550.27198	1550.28317	1550.26748
13/08/2024 12:35:13.63109	1	1	1	1	1550.16906	1550.26790	1550.27909	1550.25932
13/08/2024 12:35:13.63209	1	1	1	1	1550.16906	1550.26994	1550.27706	1550.25728
13/08/2024 12:35:13.63309	1	1	1	1	1550.16906	1550.26994	1550.27094	1550.26544
13/08/2024 12:35:13.63409	1	1	1	1	1550.16906	1550.26790	1550.27094	1550.26748
13/08/2024 12:35:13.63509	1	1	1	1	1550.16906	1550.26994	1550.27094	1550.25932
13/08/2024 12:35:13.63609	1	1	1	1	1550.16906	1550.26994	1550.26686	1550.26340
13/08/2024 12:35:13.63709	1	1	1	1	1550.16906	1550.26994	1550.26890	1550.27155
13/08/2024 12:35:13.63809	1	1	1	1	1550.16906	1550.26994	1550.26890	1550.26544
13/08/2024 12:35:13.63909	1	1	1	1	1550.16906	1550.27198	1550.26686	1550.26136
13/08/2024 12:35:13.64009	1	1	1	1	1550.16906	1550.27198	1550.26686	1550.26748
13/08/2024 12:35:13.64109	1	1	1	1	1550.16862	1550.26925	1550.26822	1550.26902
13/08/2024 12:35:13.64209	1	1	1	1	1550.16745	1550.27063	1550.26958	1550.26184
13/08/2024 12:35:13.64309	1	1	1	1	1550.16906	1550.27198	1550.27298	1550.26340
13/08/2024 12:35:13.64409	1	1	1	1	1550.16906	1550.26994	1550.27502	1550.26748
13/08/2024 12:35:13.64509	1	1	1	1	1550.16906	1550.26994	1550.27909	1550.26544
13/08/2024 12:35:13.64609	1	1	1	1	1550.16906	1550.26994	1550.27706	1550.26136
13/08/2024 12:35:13.64709	1	1	1	1	1550.17109	1550.27198	1550.27706	1550.26544
13/08/2024 12:35:13.64809	1	1	1	1	1550.16906	1550.26994	1550.27502	1550.26748
13/08/2024 12:35:13.64909	1	1	1	1	1550.16745	1550.26858	1550.27367	1550.26388
13/08/2024 12:35:13.65009	1	1	1	1	1550.16906	1550.26994	1550.27094	1550.26340
13/08/2024 12:35:13.65109	1	1	1	1	1550.16906	1550.26994	1550.26686	1550.26748
13/08/2024 12:35:13.65209	1	1	1	1	1550.16906	1550.26790	1550.26686	1550.26544
13/08/2024 12:35:13.65309	1	1	1	1	1550.16702	1550.26994	1550.26686	1550.26340
13/08/2024 12:35:13.65409	1	1	1	1	1550.16906	1550.26994	1550.26482	1550.26748
13/08/2024 12:35:13.65509	1	1	1	1	1550.16906	1550.26994	1550.26686	1550.26748
13/08/2024 12:35:13.65609	1	1	1	1	1550.16862	1550.26925	1550.26822	1550.26292
13/08/2024 12:35:13.65709	1	1	1	1	1550.16906	1550.26994	1550.26686	1550.26340
13/08/2024 12:35:13.65809	1	1	1	1	1550.16906	1550.26994	1550.26890	1550.26748
13/08/2024 12:35:13.65909	1	1	1	1	1550.16862	1550.26925	1550.27229	1550.26495
13/08/2024 12:35:13.66009	1	1	1	1	1550.16906	1550.26994	1550.27502	1550.26340
13/08/2024 12:35:13.66109	1	1	1	1	1550.16906	1550.26994	1550.27502	1550.26544
13/08/2024 12:35:13.66209	1	1	1	1	1550.16862	1550.26925	1550.27636	1550.26699
13/08/2024 12:35:13.66309	1	1	1	1	1550.16906	1550.26994	1550.27706	1550.26340
13/08/2024 12:35:13.66409	1	1	1	1	1550.16906	1550.26994	1550.27502	1550.26340
13/08/2024 12:35:13.66509	1	1	1	1	1550.16949	1550.27063	1550.27163	1550.26592
13/08/2024 12:35:13.66609	1	1	1	1	1550.16949	1550.26858	1550.27163	1550.26592
13/08/2024 12:35:13.66709	1	1	1	1	1550.16862	1550.26925	1550.26822	1550.26292
13/08/2024 12:35:13.66809	1	1	1	1	1550.16862	1550.26925	1550.26822	1550.26495
13/08/2024 12:35:13.66909	1	1	1	1	1550.16906	1550.27198	1550.26686	1550.26748
13/08/2024 12:35:13.67009	1	1	1	1	1550.16906	1550.27198	1550.26686	1550.26544
13/08/2024 12:35:13.67109	1	1	1	1	1550.16862	1550.27129	1550.26619	1550.26495
13/08/2024 12:35:13.67209	1	1	1	1	1550.16906	1550.26994	1550.26482	1550.26748
13/08/2024 12:35:13.67309	1	1	1	1	1550.17066	1550.27129	1550.26822	1550.26699
13/08/2024 12:35:13.67409	1	1	1	1	1550.16862	1550.26925	1550.26822	1550.26495
13/08/2024 12:35:13.67509	1	1	1	1	1550.16906	1550.26994	1550.26890	1550.26544
13/08/2024 12:35:13.67609	1	1	1	1	1550.16702	1550.26790	1550.27094	1550.26544
13/08/2024 12:35:13.67709	1	1	1	1	1550.16906	1550.26994	1550.27502	1550.26544
13/08/2024 12:35:13.67809	1	1	1	1	1550.16906	1550.26994	1550.27706	1550.26340
13/08/2024 12:35:13.67909	1	1	1	1	1550.16862	1550.26925	1550.27636	1550.26699
13/08/2024 12:35:13.68009	1	1	1	1	1550.16862	1550.26925	1550.27636	1550.26495
13/08/2024 12:35:13.68109	1	1	1	1	1550.17066	1550.27129	1550.27636	1550.26292
13/08/2024 12:35:13.68209	1	1	1	1	1550.17066	1550.27129	1550.27229	1550.26495
13/08/2024 12:35:13.68309	1	1	1	1	1550.16949	1550.27063	1550.27163	1550.26797
13/08/2024 12:35:13.68409	1	1	1	1	1550.16906	1550.26994	1550.26890	1550.26544
13/08/2024 12:35:13.68509	1	1	1	1	1550.16906	1550.26994	1550.26890	1550.26544
13/08/2024 12:35:13.68609	1	1	1	1	1550.16906	1550.26994	1550.26686	1550.26544
13/08/2024 12:35:13.68709	1	1	1	1	1550.16906	1550.26994	1550.26482	1550.26748
13/08/2024 12:35:13.68809	1	1	1	1	1550.16862	1550.26925	1550.26619	1550.26495
13/08/2024 12:35:13.68909	1	1	1	1	1550.16906	1550.26994	1550.26686	1550.26544
13/08/2024 12:35:13.69009	1	1	1	1	1550.16906	1550.26994	1550.26686	1550.26544
13/08/2024 12:35:13.69109	1	1	1	1	1550.17066	1550.27129	1550.27025	1550.26699
13/08/2024 12:35:13.69209	1	1	1	1	1550.16906	1550.26994	1550.27094	1550.26544
13/08/2024 12:35:13.69309	1	1	1	1	1550.16906	1550.26994	1550.27298	1550.26544
13/08/2024 12:35:13.69409	1	1	1	1	1550.16906	1550.26994	1550.27298	1550.26544
13/08/2024 12:35:13.69509	1	1	1	1	1550.16949	1550.26858	1550.27367	1550.26388
13/08/2024 12:35:13.69609	1	1	1	1	1550.16906	1550.26994	1550.27502	1550.26544
13/08/2024 12:35:13.69709	1	1	1	1	1550.16906	1550.26994	1550.27298	1550.26544
13/08/2024 12:35:13.69809	1	1	1	1	1550.16906	1550.26994	1550.27298	1550.26544
13/08/2024 12:35:13.69909	1	1	1	1	1550.16906	1550.27198	1550.27298	1550.26544
13/08/2024 12:35:13.70009	1	1	1	1	1550.16906	1550.26994	1550.26890	1550.26544
13/08/2024 12:35:13.70109	1	1	1	1	1550.16906	1550.26994	1550.26890	1550.26748
13/08/2024 12:35:13.70209	1	1	1	1	1550.17066	1550.27129	1550.26822	1550.26495
13/08/2024 12:35:13.70309	1	1	1	1	1550.16862	1550.27129	1550.26619	1550.26495
13/08/2024 12:35:13.70409	1	1	1	1	1550.16906	1550.26994	1550.26482	1550.26544
13/08/2024 12:35:13.70509	1	1	1	1	1550.16862	1550.27129	1550.26822	1550.26902
13/08/2024 12:35:13.70609	1	1	1	1	1550.16862	1550.27129	1550.26822	1550.26699
13/08/2024 12:35:13.70709	1	1	1	1	1550.16949	1550.26858	1550.26754	1550.26592
13/08/2024 12:35:13.70809	1	1	1	1	1550.16906	1550.26994	1550.26890	1550.26748
13/08/2024 12:35:13.70909	1	1	1	1	1550.16906	1550.26994	1550.27094	1550.26544
13/08/2024 12:35:13.71009	1	1	1	1	1550.16906	1550.26994	1550.27298	1550.26340
13/08/2024 12:35:13.71109	1	1	1	1	1550.16906	1550.26994	1550.27298	1550.26544
13/08/2024 12:35:13.71209	1	1	1	1	1550.16906	1550.26994	1550.27502	1550.26544
13/08/2024 12:35:13.71309	1	1	1	1	1550.16862	1550.27129	1550.27432	1550.26495
13/08/2024 12:35:13.71409	1	1	1	1	1550.16906	1550.26994	1550.27094	1550.26340
13/08/2024 12:35:13.71509	1	1	1	1	1550.16949	1550.27063	1550.27163	1550.26592
13/08/2024 12:35:13.71609	1	1	1	1	1550.16906	1550.26994	1550.26890	1550.26544
13/08/2024 12:35:13.71709	1	1	1	1	1550.16906	1550.26994	1550.26890	1550.26544
13/08/2024 12:35:13.71809	1	1	1	1	1550.16862	1550.27129	1550.26822	1550.26699
13/08/2024 12:35:13.71909	1	1	1	1	1550.16702	1550.26994	1550.26686	1550.26544
13/08/2024 12:35:13.72009	1	1	1	1	1550.16906	1550.26994	1550.26686	1550.26544
13/08/2024 12:35:13.72109	1	1	1	1	1550.16906	1550.26994	1550.26686	1550.26544
13/08/2024 12:35:13.72209	1	1	1	1	1550.16906	1550.26994	1550.26686	1550.26748
13/08/2024 12:35:13.72309	1	1	1	1	1550.16906	1550.26994	1550.26890	1550.26544
13/08/2024 12:35:13.72409	1	1	1	1	1550.17109	1550.27198	1550.27094	1550.26544
13/08/2024 12:35:13.72509	1	1	1	1	1550.16906	1550.26994	1550.27094	1550.26544
13/08/2024 12:35:13.72609	1	1	1	1	1550.16906	1550.26994	1550.27298	1550.26544
13/08/2024 12:35:13.72709	1	1	1	1	1550.16906	1550.26994	1550.27298	1550.26544
13/08/2024 12:35:13.72809	1	1	1	1	1550.16745	1550.27063	1550.27367	1550.26388
13/08/2024 12:35:13.72909	1	1	1	1	1550.16906	1550.26994	1550.27298	1550.26544
13/08/2024 12:35:13.73009	1	1	1	1	1550.16906	1550.26994	1550.27298	1550.26544
13/08/2024 12:35:13.73109	1	1	1	1	1550.16906	1550.26790	1550.27094	1550.26340
13/08/2024 12:35:13.73209	1	1	1	1	1550.16702	1550.26790	1550.27094	1550.26544
13/08/2024 12:35:13.73309	1	1	1	1	1550.16906	1550.26994	1550.26890	1550.26544
13/08/2024 12:35:13.73409	1	1	1	1	1550.16906	1550.26994	1550.26890	1550.26544
13/08/2024 12:35:13.73509	1	1	1	1	1550.16906	1550.26994	1550.26686	1550.26544
13/08/2024 12:35:13.73609	1	1	1	1	1550.16906	1550.27198	1550.26686	1550.26748
13/08/2024 12:35:13.73709	1	1	1	1	1550.16906	1550.26994	1550.26686	1550.26544
13/08/2024 12:35:13.73809	1	1	1	1	1550.16906	1550.26994	1550.26686	1550.26748
13/08/2024 12:35:13.73909	1	1	1	1	1550.16906	1550.26994	1550.26686	1550.26544
13/08/2024 12:35:13.74009	1	1	1	1	1550.16745	1550.27063	1550.26754	1550.26592
13/08/2024 12:35:13.74109	1	1	1	1	1550.16906	1550.26994	1550.26890	1550.26544
13/08/2024 12:35:13.74209	1	1	1	1	1550.16745	1550.26858	1550.26958	1550.26388
13/08/2024 12:35:13.74309	1	1	1	1	1550.16906	1550.26994	1550.27298	1550.26544
13/08/2024 12:35:13.74409	1	1	1	1	1550.16906	1550.26994	1550.27298	1550.26340
13/08/2024 12:35:13.74509	1	1	1	1	1550.16906	1550.26994	1550.27298	1550.26544
13/08/2024 12:35:13.74609	1	1	1	1	1550.16906	1550.26994	1550.27298	1550.26544
13/08/2024 12:35:13.74709	1	1	1	1	1550.16862	1550.26925	1550.27432	1550.26495
13/08/2024 12:35:13.74809	1	1	1	1	1550.16906	1550.27198	1550.27298	1550.26544
13/08/2024 12:35:13.74909	1	1	1	1	1550.16745	1550.26858	1550.26958	1550.26388
13/08/2024 12:35:13.75009	1	1	1	1	1550.16906	1550.27198	1550.27094	1550.26748
13/08/2024 12:35:13.75109	1	1	1	1	1550.16702	1550.26994	1550.26890	1550.26544
13/08/2024 12:35:13.75209	1	1	1	1	1550.16906	1550.26994	1550.26686	1550.26544
13/08/2024 12:35:13.75309	1	1	1	1	1550.16745	1550.26858	1550.26754	1550.26592
13/08/2024 12:35:13.75409	1	1	1	1	1550.16906	1550.26994	1550.26686	1550.26748
13/08/2024 12:35:13.75509	1	1	1	1	1550.16906	1550.26790	1550.26686	1550.26544
13/08/2024 12:35:13.75609	1	1	1	1	1550.16862	1550.26925	1550.26822	1550.26495
13/08/2024 12:35:13.75709	1	1	1	1	1550.16906	1550.26994	1550.26890	1550.26544
13/08/2024 12:35:13.75809	1	1	1	1	1550.16906	1550.26994	1550.26890	1550.26544
13/08/2024 12:35:13.75909	1	1	1	1	1550.16906	1550.26994	1550.27094	1550.26544
13/08/2024 12:35:13.76009	1	1	1	1	1550.16702	1550.26790	1550.27094	1550.26340
13/08/2024 12:35:13.76109	1	1	1	1	1550.16702	1550.26994	1550.27094	1550.26340
13/08/2024 12:35:13.76209	1	1	1	1	1550.16862	1550.26925	1550.27229	1550.26495
13/08/2024 12:35:13.76309	1	1	1	1	1550.16745	1550.26858	1550.27163	1550.26388
13/08/2024 12:35:13.76409	1	1	1	1	1550.16906	1550.26994	1550.27094	1550.26544
13/08/2024 12:35:13.76509	1	1	1	1	1550.16906	1550.26994	1550.27094	1550.26544
13/08/2024 12:35:13.76609	1	1	1	1	1550.16862	1550.26925	1550.27025	1550.26495
13/08/2024 12:35:13.76709	1	1	1	1	1550.16906	1550.26994	1550.26890	1550.26544
13/08/2024 12:35:13.76809	1	1	1	1	1550.16906	1550.26994	1550.26890	1550.26748
13/08/2024 12:35:13.76909	1	1	1	1	1550.16906	1550.26994	1550.26686	1550.26544
13/08/2024 12:35:13.77009	1	1	1	1	1550.16906	1550.26994	1550.26890	1550.26544
13/08/2024 12:35:13.77109	1	1	1	1	1550.16906	1550.26994	1550.26686	1550.26544
13/08/2024 12:35:13.77209	1	1	1	1	1550.17109	1550.27198	1550.26890	1550.26748
13/08/2024 12:35:13.77309	1	1	1	1	1550.16906	1550.26994	1550.26890	1550.26544
13/08/2024 12:35:13.77409	1	1	1	1	1550.16862	1550.26925	1550.27025	1550.26699
13/08/2024 12:35:13.77509	1	1	1	1	1550.16862	1550.26925	1550.27025	1550.26699
13/08/2024 12:35:13.77609	1	1	1	1	1550.16906	1550.26994	1550.27094	1550.26544
13/08/2024 12:35:13.77709	1	1	1	1	1550.16862	1550.26925	1550.27229	1550.26495
13/08/2024 12:35:13.77809	1	1	1	1	1550.17066	1550.26925	1550.27229	1550.26699
13/08/2024 12:35:13.77909	1	1	1	1	1550.16906	1550.26994	1550.27298	1550.26544
13/08/2024 12:35:13.78009	1	1	1	1	1550.17109	1550.27198	1550.27502	1550.26544
13/08/2024 12:35:13.78109	1	1	1	1	1550.16702	1550.26994	1550.27094	1550.26544
13/08/2024 12:35:13.78209	1	1	1	1	1550.16906	1550.26994	1550.27094	1550.26544
13/08/2024 12:35:13.78309	1	1	1	1	1550.16702	1550.26994	1550.26890	1550.26544
13/08/2024 12:35:13.78409	1	1	1	1	1550.16906	1550.26994	1550.26890	1550.26544
13/08/2024 12:35:13.78509	1	1	1	1	1550.16906	1550.26994	1550.26686	1550.26544
13/08/2024 12:35:13.78609	1	1	1	1	1550.16862	1550.26925	1550.26822	1550.26699
13/08/2024 12:35:13.78709	1	1	1	1	1550.16906	1550.26994	1550.26686	1550.26544
13/08/2024 12:35:13.78809	1	1	1	1	1550.16906	1550.26994	1550.26890	1550.26748
13/08/2024 12:35:13.78909	1	1	1	1	1550.16862	1550.27129	1550.26822	1550.26699
13/08/2024 12:35:13.79009	1	1	1	1	1550.16745	1550.27063	1550.26958	1550.26592
13/08/2024 12:35:13.79109	1	1	1	1	1550.17109	1550.27198	1550.27094	1550.26748
13/08/2024 12:35:13.79209	1	1	1	1	1550.16906	1550.26994	1550.27094	1550.26544
13/08/2024 12:35:13.79309	1	1	1	1	1550.16906	1550.26994	1550.27298	1550.26544
13/08/2024 12:35:13.79409	1	1	1	1	1550.16906	1550.26994	1550.27298	1550.26544
13/08/2024 12:35:13.79509	1	1	1	1	1550.17066	1550.27129	1550.27432	1550.26495
13/08/2024 12:35:13.79609	1	1	1	1	1550.16862	1550.26925	1550.27229	1550.26495
13/08/2024 12:35:13.79709	1	1	1	1	1550.16745	1550.26858	1550.27163	1550.26388
13/08/2024 12:35:13.79809	1	1	1	1	1550.17066	1550.27129	1550.27229	1550.26495
13/08/2024 12:35:13.79909	1	1	1	1	1550.16862	1550.26925	1550.27229	1550.26699
13/08/2024 12:35:13.80009	1	1	1	1	1550.16906	1550.26994	1550.26890	1550.26544
13/08/2024 12:35:13.80109	1	1	1	1	1550.16906	1550.26994	1550.26890	1550.26544
13/08/2024 12:35:13.80209	1	1	1	1	1550.16906	1550.26994	1550.26890	1550.26748
13/08/2024 12:35:13.80309	1	1	1	1	1550.17066	1550.27129	1550.27025	1550.26699
13/08/2024 12:35:13.80409	1	1	1	1	1550.16906	1550.26994	1550.26890	1550.26544
13/08/2024 12:35:13.80509	1	1	1	1	1550.16906	1550.26994	1550.26890	1550.26544
13/08/2024 12:35:13.80609	1	1	1	1	1550.16906	1550.26994	1550.26890	1550.26544
13/08/2024 12:35:13.80709	1	1	1	1	1550.16906	1550.26994	1550.26890	1550.26544
13/08/2024 12:35:13.80809	1	1	1	1	1550.16862	1550.26925	1550.27025	1550.26495
13/08/2024 12:35:13.80909	1	1	1	1	1550.16906	1550.26994	1550.27094	1550.26544
13/08/2024 12:35:13.81009	1	1	1	1	1550.16906	1550.26994	1550.27094	1550.26544
13/08/2024 12:35:13.81109	1	1	1	1	1550.16862	1550.26925	1550.27229	1550.26495
13/08/2024 12:35:13.81209	1	1	1	1	1550.16862	1550.26925	1550.27025	1550.26495
13/08/2024 12:35:13.81309	1	1	1	1	1550.16906	1550.26994	1550.27298	1550.26544
13/08/2024 12:35:13.81409	1	1	1	1	1550.16906	1550.26994	1550.27298	1550.26544
13/08/2024 12:35:13.81509	1	1	1	1	1550.16906	1550.26994	1550.27298	1550.26544
13/08/2024 12:35:13.81609	1	1	1	1	1550.16906	1550.26994	1550.27094	1550.26544
13/08/2024 12:35:13.81709	1	1	1	1	1550.16906	1550.27198	1550.27094	1550.26748
13/08/2024 12:35:13.81809	1	1	1	1	1550.16745	1550.26858	1550.26958	1550.26592
13/08/2024 12:35:13.81909	1	1	1	1	1550.16949	1550.27063	1550.26958	1550.26592
13/08/2024 12:35:13.82009	1	1	1	1	1550.16906	1550.26994	1550.26890	1550.26544
13/08/2024 12:35:13.82109	1	1	1	1	1550.16862	1550.26925	1550.26822	1550.26699
13/08/2024 12:35:13.82209	1	1	1	1	1550.16906	1550.26994	1550.27094	1550.26544
13/08/2024 12:35:13.82309	1	1	1	1	1550.16949	1550.26858	1550.26958	1550.26592
13/08/2024 12:35:13.82409	1	1	1	1	1550.17066	1550.27129	1550.27229	1550.26699
13/08/2024 12:35:13.82509	1	1	1	1	1550.17066	1550.27129	1550.27229	1550.26699
13/08/2024 12:35:13.82609	1	1	1	1	1550.17066	1550.27129	1550.27229	1550.26495
13/08/2024 12:35:13.82709	1	1	1	1	1550.17066	1550.27129	1550.27229	1550.26699
13/08/2024 12:35:13.82809	1	1	1	1	1550.16906	1550.26994	1550.27298	1550.26544
13/08/2024 12:35:13.82909	1	1	1	1	1550.16906	1550.26994	1550.27298	1550.26544
13/08/2024 12:35:13.83009	1	1	1	1	1550.16906	1550.26994	1550.27298	1550.26544
13/08/2024 12:35:13.83109	1	1	1	1	1550.16906	1550.26994	1550.27094	1550.26544
13/08/2024 12:35:13.83209	1	1	1	1	1550.16906	1550.26994	1550.26890	1550.26544
13/08/2024 12:35:13.83309	1	1	1	1	1550.16906	1550.26994	1550.27094	1550.26544
13/08/2024 12:35:13.83409	1	1	1	1	1550.16906	1550.26994	1550.26890	1550.26544
13/08/2024 12:35:13.83509	1	1	1	1	1550.16862	1550.26925	1550.26822	1550.26495
13/08/2024 12:35:13.83609	1	1	1	1	1550.16906	1550.26994	1550.26890	1550.26544
13/08/2024 12:35:13.83709	1	1	1	1	1550.16862	1550.26925	1550.26822	1550.26495
13/08/2024 12:35:13.83809	1	1	1	1	1550.16862	1550.26925	1550.27025	1550.26699
13/08/2024 12:35:13.83909	1	1	1	1	1550.16906	1550.26994	1550.26890	1550.26544
13/08/2024 12:35:13.84009	1	1	1	1	1550.17066	1550.27129	1550.27025	1550.26699
13/08/2024 12:35:13.84109	1	1	1	1	1550.16862	1550.26925	1550.27025	1550.26495
13/08/2024 12:35:13.84209	1	1	1	1	1550.16906	1550.26994	1550.27094	1550.26544
13/08/2024 12:35:13.84309	1	1	1	1	1550.16906	1550.26994	1550.27298	1550.26748
13/08/2024 12:35:13.84409	1	1	1	1	1550.16949	1550.26858	1550.27367	1550.26592
13/08/2024 12:35:13.84509	1	1	1	1	1550.16906	1550.26994	1550.27298	1550.26544
13/08/2024 12:35:13.84609	1	1	1	1	1550.16949	1550.27063	1550.27367	1550.26592
13/08/2024 12:35:13.84709	1	1	1	1	1550.16659	1550.26722	1550.27025	1550.26495
13/08/2024 12:35:13.84809	1	1	1	1	1550.16906	1550.26994	1550.27094	1550.26544
13/08/2024 12:35:13.84909	1	1	1	1	1550.16906	1550.26994	1550.27094	1550.26544
13/08/2024 12:35:13.85009	1	1	1	1	1550.16906	1550.26994	1550.27094	1550.26544
13/08/2024 12:35:13.85109	1	1	1	1	1550.16906	1550.26994	1550.26890	1550.26544
13/08/2024 12:35:13.85209	1	1	1	1	1550.17066	1550.27129	1550.27025	1550.26699
13/08/2024 12:35:13.85309	1	1	1	1	1550.16906	1550.26994	1550.26890	1550.26544
13/08/2024 12:35:13.85409	1	1	1	1	1550.17066	1550.27129	1550.27025	1550.26699
13/08/2024 12:35:13.85509	1	1	1	1	1550.16906	1550.26994	1550.26890	1550.26544
13/08/2024 12:35:13.85609	1	1	1	1	1550.16906	1550.26994	1550.27094	1550.26544
13/08/2024 12:35:13.85709	1	1	1	1	1550.16906	1550.26994	1550.27094	1550.26544
13/08/2024 12:35:13.85809	1	1	1	1	1550.16862	1550.26925	1550.27025	1550.26495
13/08/2024 12:35:13.85909	1	1	1	1	1550.16949	1550.27063	1550.27163	1550.26388
13/08/2024 12:35:13.86009	1	1	1	1	1550.16906	1550.26994	1550.27094	1550.26340
13/08/2024 12:35:13.86109	1	1	1	1	1550.16862	1550.26925	1550.27229	1550.26495
13/08/2024 12:35:13.86209	1	1	1	1	1550.16949	1550.26858	1550.27163	1550.26388
13/08/2024 12:35:13.86309	1	1	1	1	1550.16949	1550.27063	1550.27163	1550.26592
13/08/2024 12:35:13.86409	1	1	1	1	1550.16862	1550.26925	1550.27229	1550.26495
13/08/2024 12:35:13.86509	1	1	1	1	1550.16949	1550.27063	1550.27163	1550.26592
13/08/2024 12:35:13.86609	1	1	1	1	1550.16906	1550.26994	1550.27094	1550.26544
13/08/2024 12:35:13.86709	1	1	1	1	1550.16906	1550.26994	1550.27094	1550.26544
13/08/2024 12:35:13.86809	1	1	1	1	1550.16906	1550.26994	1550.27094	1550.26544
13/08/2024 12:35:13.86909	1	1	1	1	1550.16862	1550.26925	1550.27025	1550.26699
13/08/2024 12:35:13.87009	1	1	1	1	1550.16906	1550.26994	1550.26890	1550.26544
13/08/2024 12:35:13.87109	1	1	1	1	1550.16862	1550.26925	1550.27025	1550.26495
13/08/2024 12:35:13.87209	1	1	1	1	1550.16906	1550.26994	1550.26890	1550.26544
13/08/2024 12:35:13.87309	1	1	1	1	1550.16906	1550.26994	1550.27094	1550.26544
13/08/2024 12:35:13.87409	1	1	1	1	1550.16906	1550.26994	1550.27094	1550.26544
13/08/2024 12:35:13.87509	1	1	1	1	1550.16862	1550.26925	1550.27025	1550.26495
13/08/2024 12:35:13.87609	1	1	1	1	1550.16906	1550.26994	1550.27094	1550.26544
13/08/2024 12:35:13.87709	1	1	1	1	1550.16906	1550.26994	1550.27298	1550.26544
13/08/2024 12:35:13.87809	1	1	1	1	1550.16906	1550.26994	1550.27298	1550.26544
13/08/2024 12:35:13.87909	1	1	1	1	1550.16906	1550.26994	1550.27298	1550.26544
13/08/2024 12:35:13.88009	1	1	1	1	1550.16862	1550.26925	1550.27025	1550.26495
13/08/2024 12:35:13.88109	1	1	1	1	1550.16906	1550.26994	1550.27094	1550.26544
13/08/2024 12:35:13.88209	1	1	1	1	1550.16906	1550.26994	1550.27094	1550.26544
13/08/2024 12:35:13.88309	1	1	1	1	1550.16906	1550.26994	1550.27094	1550.26544
13/08/2024 12:35:13.88409	1	1	1	1	1550.16906	1550.26994	1550.26890	1550.26544
13/08/2024 12:35:13.88509	1	1	1	1	1550.16906	1550.26994	1550.26890	1550.26544
13/08/2024 12:35:13.88609	1	1	1	1	1550.17109	1550.27198	1550.27094	1550.26748
13/08/2024 12:35:13.88709	1	1	1	1	1550.16862	1550.27129	1550.27025	1550.26699
13/08/2024 12:35:13.88809	1	1	1	1	1550.16906	1550.26994	1550.26890	1550.26544
13/08/2024 12:35:13.88909	1	1	1	1	1550.16906	1550.26994	1550.27094	1550.26748
13/08/2024 12:35:13.89009	1	1	1	1	1550.16906	1550.26994	1550.27094	1550.26544
13/08/2024 12:35:13.89109	1	1	1	1	1550.16906	1550.26994	1550.27094	1550.26544
13/08/2024 12:35:13.89209	1	1	1	1	1550.16745	1550.26858	1550.27163	1550.26388
13/08/2024 12:35:13.89309	1	1	1	1	1550.16906	1550.26994	1550.27094	1550.26544
13/08/2024 12:35:13.89409	1	1	1	1	1550.17109	1550.26994	1550.27298	1550.26544
13/08/2024 12:35:13.89509	1	1	1	1	1550.16906	1550.26994	1550.27298	1550.26544
13/08/2024 12:35:13.89609	1	1	1	1	1550.16862	1550.26925	1550.27229	1550.26495
13/08/2024 12:35:13.89709	1	1	1	1	1550.16906	1550.26994	1550.27298	1550.26544
13/08/2024 12:35:13.89809	1	1	1	1	1550.17109	1550.27198	1550.27298	1550.26748
13/08/2024 12:35:13.89909	1	1	1	1	1550.16906	1550.26994	1550.27094	1550.26544
13/08/2024 12:35:13.90009	1	1	1	1	1550.16906	1550.26994	1550.27094	1550.26544
13/08/2024 12:35:13.90109	1	1	1	1	1550.16862	1550.27129	1550.27025	1550.26495
13/08/2024 12:35:13.90209	1	1	1	1	1550.16906	1550.26994	1550.26890	1550.26544
13/08/2024 12:35:13.90309	1	1	1	1	1550.16702	1550.26790	1550.26890	1550.26340
13/08/2024 12:35:13.90409	1	1	1	1	1550.16906	1550.26994	1550.26890	1550.26544
13/08/2024 12:35:13.90509	1	1	1	1	1550.16906	1550.26994	1550.26890	1550.26544
13/08/2024 12:35:13.90609	1	1	1	1	1550.16862	1550.26925	1550.27025	1550.26495
13/08/2024 12:35:13.90709	1	1	1	1	1550.16906	1550.26994	1550.26890	1550.26544
[truncated: 4,923,205 more chars]
