# Supplementary material for: Static Calibration of a New Three-Axis Fiber Bragg Grating-Based Optical Accelerometer
Source: Sensors (Basel). 2025 Jan 30;25(3):835. doi: 10.3390/s25030835 (PMC11820875; doi:10.3390/s25030835)
Supplement: Supplementary file 1 [file sensors-25-00835-s001.zip › F5to7-Caract_est_for_art_X.txt]

Inclinación [°]	Ida 1ra vuel. R.	Reg 1ra vuel. R.	Ida 1ra vuel. X	Reg 1ra vuel. X	Ida 1ra vuel. Y	Reg 1ra vuel. Y	Ida 1ra vuel. Z	Reg 1ra vuel. Z
-30	1550.28521	1550.28511	1550.37412	1550.37357	1550.41104	1550.41082	1550.36956	1550.36907
-25	1550.28524	1550.28516	1550.3742	1550.37373	1550.40556	1550.40534	1550.37174	1550.37131
-20	1550.28526	1550.28522	1550.3743	1550.37389	1550.39974	1550.39969	1550.37352	1550.37315
-15	1550.2853	1550.28527	1550.37437	1550.37399	1550.39371	1550.39365	1550.37488	1550.37457
-10	1550.2853	1550.28528	1550.37442	1550.37405	1550.38769	1550.3875	1550.37575	1550.37546
-5	1550.2853	1550.2853	1550.37444	1550.37413	1550.3814	1550.3813	1550.3762	1550.37594
0	1550.2853	1550.28528	1550.37444	1550.37416	1550.37504	1550.37494	1550.37616	1550.37595
5	1550.28527	1550.28528	1550.37445	1550.37426	1550.36875	1550.3687	1550.3757	1550.37549
10	1550.28524	1550.28526	1550.3744	1550.37428	1550.36246	1550.36247	1550.37476	1550.3746
15	1550.2852	1550.2852	1550.3744	1550.37428	1550.35636	1550.35636	1550.37342	1550.3733
20	1550.28516	1550.28516	1550.37439	1550.37431	1550.35038	1550.35032	1550.37167	1550.37153
25	1550.2851	1550.28511	1550.37435	1550.37431	1550.34458	1550.34461	1550.36951	1550.36944
30	1550.28505	1550.28505	1550.37431	1550.37433	1550.33911	1550.3391	1550.36694	1550.36693
