# Supplementary material for: Static Calibration of a New Three-Axis Fiber Bragg Grating-Based Optical Accelerometer
Source: Sensors (Basel). 2025 Jan 30;25(3):835. doi: 10.3390/s25030835 (PMC11820875; doi:10.3390/s25030835)
Supplement: Supplementary file 1 [file sensors-25-00835-s001.zip › F5to7-Caract_est_for_art_Y.txt]

Inclinación [°]	Ida 1ra vuel. R	Reg 1ra vuel. R	Ida 1ra vuel. X	Reg 1ra vuel. X	Ida 1ra vuel. Y	Reg 1ra vuel. Y	Ida 1ra vuel. Z	Reg 1ra vuel. Z
-60	1550.28544	1550.28697	1550.4418	1550.44353	1550.37405	1550.37545	1550.34593	1550.34715
-55	1550.28537	1550.28694	1550.43801	1550.43987	1550.37417	1550.3756	1550.35026	1550.35162
-50	1550.28535	1550.28691	1550.43386	1550.43578	1550.37431	1550.37573	1550.35439	1550.35577
-45	1550.28531	1550.28688	1550.42929	1550.43113	1550.37443	1550.37585	1550.35818	1550.3597
-40	1550.2853	1550.28684	1550.42416	1550.42606	1550.37454	1550.37595	1550.36177	1550.36329
-35	1550.28529	1550.2868	1550.41877	1550.42064	1550.37464	1550.37602	1550.36492	1550.36642
-30	1550.28525	1550.28677	1550.41293	1550.41481	1550.37473	1550.37609	1550.36776	1550.36928
-25	1550.28522	1550.28671	1550.40683	1550.40864	1550.37477	1550.37611	1550.37015	1550.37167
-20	1550.28522	1550.28667	1550.40044	1550.40239	1550.37483	1550.37613	1550.37214	1550.37359
-15	1550.2852	1550.28661	1550.39388	1550.39575	1550.37484	1550.37612	1550.37368	1550.37509
-10	1550.2852	1550.28656	1550.38729	1550.389	1550.37483	1550.37606	1550.37476	1550.37613
-5	1550.28518	1550.28648	1550.38048	1550.38219	1550.37479	1550.37592	1550.37538	1550.37668
0	1550.28515	1550.28642	1550.37371	1550.37525	1550.37474	1550.37585	1550.37552	1550.37674
0	1550.28525	1550.28622	1550.3738	1550.375	1550.37468	1550.37552	1550.37557	1550.37642
5	1550.28527	1550.28614	1550.367	1550.36813	1550.37455	1550.37536	1550.37527	1550.376
10	1550.28528	1550.28605	1550.36016	1550.36125	1550.37438	1550.37508	1550.37445	1550.37508
15	1550.28526	1550.28601	1550.35357	1550.35462	1550.37421	1550.37486	1550.37322	1550.37374
20	1550.28525	1550.28594	1550.34696	1550.34801	1550.37396	1550.3746	1550.37146	1550.37196
25	1550.2853	1550.28588	1550.34069	1550.34158	1550.37381	1550.37434	1550.36935	1550.36975
30	1550.28529	1550.28579	1550.33464	1550.33538	1550.37351	1550.37395	1550.36677	1550.36702
35	1550.28531	1550.28575	1550.32889	1550.32953	1550.37328	1550.37377	1550.36377	1550.36396
40	1550.28533	1550.28568	1550.32347	1550.32393	1550.37302	1550.37333	1550.36043	1550.3605
45	1550.28531	1550.28557	1550.3184	1550.31881	1550.37276	1550.37308	1550.35671	1550.35673
50	1550.28534	1550.28556	1550.31374	1550.31411	1550.37246	1550.37276	1550.35261	1550.35268
55	1550.28536	1550.28549	1550.30963	1550.30984	1550.37229	1550.3724	1550.34831	1550.34835
60	1550.2854	1550.28543	1550.30598	1550.30604	1550.37207	1550.3721	1550.34377	1550.34378
