# Supplementary material for: Static Calibration of a New Three-Axis Fiber Bragg Grating-Based Optical Accelerometer
Source: Sensors (Basel). 2025 Jan 30;25(3):835. doi: 10.3390/s25030835 (PMC11820875; doi:10.3390/s25030835)
Supplement: Supplementary file 1 [file sensors-25-00835-s001.zip › F8-Caract_est_for_art_X_Volt_avg.txt]

Phi	V_avg_X	V_avg_Y	V_avg_Z
-30	2265.2	3689.7	1948.2
-25	2266.7	3471.8	2050.5
-20	2266.7	3243.8	2131.1
-15	2268	3005.8	2192.6
-10	2268.4	2760.2	2231
-5	2269.4	2509.7	2249.9
0	2270.5	2256	2247.5
5	2271.6	2004.4	2225.4
10	2272.6	1754.6	2183.3
15	2273.6	1509.1	2121.8
20	2274.3	1271.6	2041
25	2275.1	1046.8	1943.6
30	2276.2	831.6	1827.8
