# Supplementary material for: Static Calibration of a New Three-Axis Fiber Bragg Grating-Based Optical Accelerometer
Source: Sensors (Basel). 2025 Jan 30;25(3):835. doi: 10.3390/s25030835 (PMC11820875; doi:10.3390/s25030835)
Supplement: Supplementary file 1 [file sensors-25-00835-s001.zip › F8-Caract_est_for_art_Y_Volt_avg.txt]

Theta	V_avg_X	V_avg_Y	V_avg_Z
-60	3800.00	2300	905.5
-55	3800.00	2300	1102.6
-50	3800.00	2300	1290.3
-45	3800.00	2300	1464.6
-40	3800.00	2300	1624.5
-35	3800.00	2300	1769.3
-30	3702.3	2264.7	1896.1
-25	3491.1	2265.5	2004.9
-20	3267.7	2265.3	2095.1
-15	3028.5	2264.6	2164.6
-10	2783.5	2262.9	2213
-5	2528.4	2259.6	2240.4
0	2270.5	2256	2247.5
5	2012.1	2248.2	2234.3
10	1754.3	2241	2199.9
15	1503.7	2232.8	2145.7
20	1254.1	2223.9	2069.2
25	1015.5	2214.2	1973.2
30	792.2	2203.1	1858.1
35	750.00	2200	1724.5
40	750.00	2200	1573.3
45	750.00	2200	1405.3
50	750.00	2200	1226.2
55	750.00	2200	1035.8
60	750.00	2200	835.2
