# Supplementary material for: Static Calibration of a New Three-Axis Fiber Bragg Grating-Based Optical Accelerometer
Source: Sensors (Basel). 2025 Jan 30;25(3):835. doi: 10.3390/s25030835 (PMC11820875; doi:10.3390/s25030835)
Supplement: Supplementary file 1 [file sensors-25-00835-s001.zip › F9-Positions_Voltaje15nov2024.txt]

Theta	Phi	V_avg_X	V_avg_Y	V_avg_Z
0	-30	2265.2	3689.7	1948.2
0	-25	2266.7	3471.8	2050.5
0	-20	2266.7	3243.8	2131.1
0	-15	2268	3005.8	2192.6
0	-10	2268.4	2760.2	2231
0	-5	2269.4	2509.7	2249.9
0	0	2270.5	2256	2247.5
0	5	2271.6	2004.4	2225.4
0	10	2272.6	1754.6	2183.3
0	15	2273.6	1509.1	2121.8
0	20	2274.3	1271.6	2041
0	25	2275.1	1046.8	1943.6
0	30	2276.2	831.6	1827.8
-60	0	3800.00	2300	905.5
-55	0	3800.00	2300	1102.6
-50	0	3800.00	2300	1290.3
-45	0	3800.00	2300	1464.6
-40	0	3800.00	2300	1624.5
-35	0	3800.00	2300	1769.3
-30	0	3702.3	2264.7	1896.1
-25	0	3491.1	2265.5	2004.9
-20	0	3267.7	2265.3	2095.1
-15	0	3028.5	2264.6	2164.6
-10	0	2783.5	2262.9	2213
-5	0	2528.4	2259.6	2240.4
0	0	2270.5	2256	2247.5
5	0	2012.1	2248.2	2234.3
10	0	1754.3	2241	2199.9
15	0	1503.7	2232.8	2145.7
20	0	1254.1	2223.9	2069.2
25	0	1015.5	2214.2	1973.2
30	0	792.2	2203.1	1858.1
35	0	750.00	2200	1724.5
40	0	750.00	2200	1573.3
45	0	750.00	2200	1405.3
50	0	750.00	2200	1226.2
55	0	750.00	2200	1035.8
60	0	750.00	2200	835.2
